# Supplementary material for: Insights from a methylome-wide association study of antidepressant exposure
Source: Nat Commun. 2025 Feb 24;16:1908. doi: 10.1038/s41467-024-55356-x (PMC11850842; doi:10.1038/s41467-024-55356-x)
Supplement: Supplementary file 4 — Supplementary Data 1 [file 41467_2024_55356_MOESM4_ESM.xlsx]

## Sheet: Sheet1
Supplementary Data 1: CpGs with a nominal significant difference in effect estimates between male only MWAS and female only MWAS of self-report antidepressant exposure caluclated using a Mixed-linear-model Omics-based Analysis (MOA) model (Nfemales = 9,710, Nmales = 6,821). The b_sexdiff refers to b_male-b_female, it's corresponding Z-score (calculated as the b_sexdiff divided by the square root …	a
Chr	Name	bp	b_sexdiff	z_score	sex_pval	sex_fdr_p
9	cg26277237	631910	-0.0159085	-2.64441	0.00818338	0.999995
16	cg08907118	27482516	-0.0149021	-2.12642	0.0334682	0.999995
7	cg02183564	76874892	-0.0125372	-2.47924	0.0131661	0.999995
15	cg03222540	90575080	-0.0101026	-2.16383	0.0304772	0.999995
5	cg09878994	172327041	0.0236126	4.85076	1.22991e-06	0.826834
11	cg13536080	85659096	0.0207412	4.72881	2.25843e-06	0.826834
3	cg10472244	53925831	-0.0192399	-4.6515	3.29529e-06	0.826834
8	cg05037806	143407432	0.0177533	4.50555	6.62006e-06	0.963554
5	cg16083993	178423360	0.0217011	4.42982	9.43104e-06	0.963554
12	cg13732432	52776233	0.0173538	4.40377	1.06388e-05	0.963554
5	cg09929786	143229967	0.0193071	4.39084	1.12912e-05	0.963554
1	cg11514338	164543254	0.017807	4.3895	1.13614e-05	0.963554
2	cg06627916	5868998	0.0204863	4.37095	1.2371e-05	0.963554
4	cg22551741	5052618	-0.0174041	-4.36349	1.28006e-05	0.963554
12	cg18852045	44223041	0.0176083	4.3416	1.41448e-05	0.964488
8	cg07776626	57350775	0.0165864	4.32288	1.54005e-05	0.964488
11	cg21127268	125366265	0.0169745	4.30555	1.66569e-05	0.964488
12	cg10515528	112152862	-0.017079	-4.23264	2.30961e-05	0.999995
2	cg08123444	9833101	-0.0210987	-4.22588	2.38011e-05	0.999995
19	cg07452097	50316679	0.0184847	4.22471	2.39253e-05	0.999995
10	cg19950823	17686414	-0.017237	-4.20527	2.60775e-05	0.999995
16	cg09556515	85470485	-0.0196398	-4.20186	2.64728e-05	0.999995
1	cg15427676	18475584	-0.0161579	-4.19644	2.71149e-05	0.999995
6	cg11372636	110299485	-0.0250884	-4.18647	2.83331e-05	0.999995
8	cg06333435	22102724	0.0171496	4.17914	2.92611e-05	0.999995
13	cg00181731	41052081	-0.0231029	-4.16387	3.12903e-05	0.999995
11	cg05708748	9336377	0.0199529	4.14828	3.34985e-05	0.999995
15	cg03770787	65652019	-0.0160559	-4.1211	3.77076e-05	0.999995
21	cg12443444	46707842	0.0166748	4.11701	3.83824e-05	0.999995
10	cg17766026	102405781	0.0160544	4.10724	4.00418e-05	0.999995
3	cg11067146	172229988	0.0179323	4.08589	4.39075e-05	0.999995
15	cg06289967	41523422	-0.016375	-4.04509	5.2303e-05	0.999995
22	cg02731082	36106939	0.0171591	4.03968	5.3523e-05	0.999995
16	cg10709645	67998039	-0.0159532	-4.03573	5.44333e-05	0.999995
5	cg10252267	17713715	0.0188998	4.03511	5.45772e-05	0.999995
12	cg11591310	12874295	0.0222105	4.03393	5.48514e-05	0.999995
6	cg18722861	11026931	0.0248459	4.03238	5.52144e-05	0.999995
19	cg01268824	58220818	0.0173775	4.03078	5.55932e-05	0.999995
12	cg21359335	49284769	-0.019867	-4.02799	5.62564e-05	0.999995
12	cg04491902	99222824	-0.0162093	-4.02332	5.73834e-05	0.999995
7	cg03650946	27154562	0.0162036	4.01588	5.92251e-05	0.999995
8	cg21533958	37653377	-0.0162287	-4.01179	6.026e-05	0.999995
6	cg01300631	167550205	0.0195759	4.00837	6.11392e-05	0.999995
7	cg25913779	47802895	-0.016859	-4.00415	6.22409e-05	0.999995
21	cg27631718	37376894	-0.0167028	-4.00306	6.25294e-05	0.999995
1	cg24574901	197496319	-0.0168088	-3.99192	6.5541e-05	0.999995
6	cg25216910	89606173	0.0170858	3.98131	6.85372e-05	0.999995
3	cg04798619	37615806	-0.0167263	-3.98013	6.88768e-05	0.999995
17	cg24409063	2859368	-0.0159255	-3.97758	6.9619e-05	0.999995
22	cg09863066	37214864	-0.0186842	-3.97679	6.98507e-05	0.999995
10	cg21505451	18550623	-0.0176968	-3.97137	7.14594e-05	0.999995
19	cg22031522	40420037	-0.0225581	-3.96801	7.24759e-05	0.999995
1	cg05048475	109926115	-0.0164608	-3.96645	7.29526e-05	0.999995
1	cg06059663	245319431	-0.016723	-3.96166	7.44299e-05	0.999995
4	cg04316575	6526196	0.0164661	3.95486	7.65782e-05	0.999995
5	cg09477886	10507827	0.0250879	3.93935	8.17042e-05	0.999995
10	cg08533748	112632164	-0.0188251	-3.9348	8.32655e-05	0.999995
14	cg07025785	76734368	-0.0152744	-3.9345	8.33688e-05	0.999995
1	cg03511754	217804877	-0.0167766	-3.93406	8.3522e-05	0.999995
1	cg13488186	7830103	0.0172095	3.93346	8.37327e-05	0.999995
5	cg25778857	3311723	0.0151937	3.93292	8.39186e-05	0.999995
13	cg19968890	31747897	-0.0164729	-3.91715	8.96032e-05	0.999995
7	cg08952007	151157820	-0.0201892	-3.91245	9.13628e-05	0.999995
11	cg20686203	64883528	0.0169617	3.90791	9.30974e-05	0.999995
20	cg21447769	19058254	-0.016223	-3.90549	9.40333e-05	0.999995
5	cg01185278	131347979	-0.0173091	-3.8992	9.65093e-05	0.999995
16	cg26416227	67998086	-0.0161767	-3.8991	9.65493e-05	0.999995
16	cg07533043	81102820	-0.0150724	-3.88599	0.000101914	0.999995
15	cg22040815	66161519	-0.0156936	-3.88103	0.000104017	0.999995
10	cg02061858	18273605	-0.0158318	-3.88086	0.000104089	0.999995
4	cg15723278	76932899	0.0153341	3.87745	0.000105559	0.999995
1	cg15180351	6385101	-0.0177079	-3.8734	0.000107328	0.999995
10	cg26839288	44287132	-0.0164275	-3.86717	0.000110107	0.999995
14	cg08079330	76847792	0.0163858	3.86086	0.000112987	0.999995
1	cg15732576	48281875	0.0308989	3.85847	0.0001141	0.999995
10	cg09323395	134980671	0.015318	3.85538	0.000115549	0.999995
5	cg24616883	122760524	0.0178502	3.84506	0.000120522	0.999995
3	cg00351980	99496118	-0.017621	-3.84429	0.0001209	0.999995
7	cg00552311	99102486	0.0164174	3.8439	0.000121092	0.999995
17	cg11837333	48129413	-0.0168255	-3.841	0.000122535	0.999995
22	cg04986324	46451319	0.0187577	3.8379	0.000124093	0.999995
3	cg03893339	132438643	0.0160819	3.82681	0.000129816	0.999995
1	cg22010140	230837172	-0.0162394	-3.82528	0.000130626	0.999995
17	cg20029849	2717906	0.0173201	3.82194	0.000132404	0.999995
17	cg11791258	9104236	0.0222278	3.82079	0.000133026	0.999995
12	cg01611696	110924362	0.0154991	3.81557	0.000135869	0.999995
5	cg23353011	57129568	-0.0166181	-3.81271	0.000137453	0.999995
7	cg10694598	95957175	-0.0167762	-3.81164	0.000138046	0.999995
15	cg26590064	65395067	-0.0157604	-3.80794	0.000140128	0.999995
10	cg07508229	96162189	-0.0161861	-3.80398	0.000142392	0.999995
2	cg00452308	145633791	0.0151888	3.80261	0.00014318	0.999995
1	cg07752015	183079647	-0.0180199	-3.80171	0.000143699	0.999995
2	cg22724069	97761843	0.0156832	3.79975	0.000144841	0.999995
19	cg08815677	19629325	-0.0165633	-3.79726	0.000146307	0.999995
11	cg04231094	75139680	0.0151028	3.79097	0.000150059	0.999995
14	cg02257057	75519464	-0.0155756	-3.79033	0.000150447	0.999995
5	cg02494777	59042122	-0.019049	-3.78755	0.000152142	0.999995
15	cg23679749	40406012	0.0148145	3.78607	0.000153049	0.999995
3	cg15950626	35721758	-0.0183886	-3.7857	0.000153279	0.999995
4	cg11521720	175206750	0.0150884	3.78121	0.000156066	0.999995
17	cg02726136	78317113	0.0166526	3.77867	0.00015767	0.999995
2	cg21578555	87018101	-0.0160462	-3.77743	0.000158456	0.999995
22	cg10201084	50644361	-0.0196151	-3.77243	0.000161667	0.999995
20	cg18538675	60740466	0.0158474	3.76951	0.000163566	0.999995
20	cg24171640	8912895	0.0166449	3.76077	0.000169393	0.999995
6	cg14110674	79752627	-0.0207501	-3.75939	0.00017033	0.999995
17	cg07529381	46047767	-0.0170056	-3.75756	0.000171577	0.999995
14	cg16661769	84719313	0.0153685	3.75728	0.000171767	0.999995
17	cg21066636	4675292	-0.0233607	-3.75462	0.000173601	0.999995
11	cg13018903	124806901	0.0152828	3.75224	0.000175261	0.999995
10	cg04055819	13749602	-0.0151322	-3.75061	0.000176407	0.999995
5	cg19967668	140535759	0.014999	3.74737	0.0001787	0.999995
14	cg07494513	95289361	-0.0143105	-3.73962	0.000184295	0.999995
7	cg26542383	28192729	0.0149616	3.73404	0.00018843	0.999995
19	cg00704872	39463581	-0.0158986	-3.72772	0.000193216	0.999995
5	cg00593148	67070150	-0.0337691	-3.726	0.000194541	0.999995
1	cg10460063	49336493	-0.0157465	-3.72581	0.000194687	0.999995
5	cg11660564	132555183	0.0178077	3.72507	0.000195258	0.999995
12	cg15357934	58138320	0.0162647	3.72305	0.000196829	0.999995
5	cg03833628	98263417	0.0158625	3.72144	0.000198093	0.999995
11	cg09828757	94301555	-0.0146421	-3.72092	0.0001985	0.999995
7	cg00850453	12726919	-0.0148073	-3.71421	0.000203839	0.999995
20	cg11092487	33585188	-0.0165482	-3.71205	0.000205591	0.999995
2	cg15558969	748534	-0.0173035	-3.71199	0.000205636	0.999995
6	cg13778975	25727019	-0.014611	-3.71194	0.000205673	0.999995
12	cg23907586	121163367	-0.0162096	-3.71059	0.000206775	0.999995
19	cg19648380	2809432	-0.0195717	-3.70907	0.000208021	0.999995
1	cg04826636	101598615	-0.0151691	-3.70561	0.000210884	0.999995
9	cg15095654	75242161	0.0153864	3.70274	0.000213283	0.999995
3	cg24856922	142297848	-0.0168211	-3.70236	0.000213601	0.999995
16	cg05015949	23710605	-0.0188565	-3.69988	0.0002157	0.999995
12	cg09682469	119048988	-0.014287	-3.69752	0.000217714	0.999995
1	cg00154430	113393829	-0.014956	-3.69447	0.000220348	0.999995
9	cg14635160	82526898	0.0168808	3.69347	0.000221211	0.999995
12	cg00993310	128654222	0.0162116	3.68933	0.000224844	0.999995
5	cg21188858	158303922	0.0148862	3.6882	0.00022585	0.999995
3	cg16944988	31290190	0.0185079	3.68306	0.000230453	0.999995
1	cg16015871	6676977	0.0169763	3.67606	0.000236864	0.999995
15	cg13263323	86062960	0.0139342	3.67587	0.000237042	0.999995
1	cg16366349	97187803	0.0154952	3.6742	0.000238592	0.999995
11	cg21918561	381709	0.0150221	3.67386	0.000238913	0.999995
15	cg13780759	87204431	0.0147412	3.67351	0.00023924	0.999995
9	cg03559209	126794905	-0.0162171	-3.66422	0.000248093	0.999995
2	cg10260932	150186477	-0.0194944	-3.65875	0.000253453	0.999995
16	cg15650422	19896330	-0.0152521	-3.65801	0.000254182	0.999995
9	cg14628049	123943388	-0.0140705	-3.65422	0.000257968	0.999995
18	cg23482673	29506969	-0.0144153	-3.65355	0.000258639	0.999995
1	cg01597493	16264916	0.0153065	3.65224	0.000259958	0.999995
19	cg02663230	39109626	0.0208147	3.65066	0.00026157	0.999995
2	cg12928264	54683404	-0.0156829	-3.64896	0.000263309	0.999995
6	cg04217427	10746750	0.0149712	3.64855	0.000263721	0.999995
1	cg27398884	201228120	-0.0153408	-3.64778	0.00026452	0.999995
7	cg15441568	95318	-0.0155581	-3.64424	0.000268185	0.999995
1	cg04159361	223810412	0.015151	3.64161	0.000270936	0.999995
5	cg08477822	80249705	-0.0142102	-3.64095	0.000271631	0.999995
20	cg09926892	34330413	0.0158571	3.63968	0.000272973	0.999995
16	cg22960633	23725663	-0.0158586	-3.63236	0.000280846	0.999995
8	cg19253914	71582294	-0.0145305	-3.62907	0.000284446	0.999995
13	cg04223548	22247214	-0.0153965	-3.62735	0.000286341	0.999995
7	cg19832597	30634132	0.0141907	3.62576	0.000288115	0.999995
6	cg01092133	28743649	-0.0167088	-3.6256	0.000288296	0.999995
15	cg22801377	84711641	0.0171909	3.62508	0.000288868	0.999995
6	cg13160528	166140118	0.0158178	3.62262	0.000291634	0.999995
13	cg08138256	101842722	0.0140688	3.62183	0.000292524	0.999995
5	cg15602329	132945441	0.0139348	3.62115	0.000293299	0.999995
1	cg16684543	92808819	-0.0157503	-3.62094	0.000293531	0.999995
4	cg14341410	6152462	0.0141367	3.61991	0.000294711	0.999995
15	cg08399082	40215131	0.0152408	3.61989	0.000294728	0.999995
17	cg05493549	53405589	0.0140389	3.61848	0.000296337	0.999995
19	cg03712535	40286717	-0.0143749	-3.61578	0.000299449	0.999995
5	cg08959182	87661076	0.0149004	3.61378	0.000301766	0.999995
1	cg08261617	248308217	-0.0143768	-3.61172	0.000304167	0.999995
8	cg18308408	32776087	-0.0166271	-3.61171	0.000304181	0.999995
22	cg03034552	20756053	-0.0216202	-3.61131	0.00030465	0.999995
8	cg06112727	22102711	-0.015341	-3.60759	0.00030905	0.999995
1	cg23061876	158979180	-0.0195798	-3.60612	0.000310813	0.999995
9	cg21684470	5040735	0.017373	3.60506	0.000312082	0.999995
3	cg15578615	170074599	-0.0149394	-3.60363	0.000313804	0.999995
18	cg15729155	55318723	0.015329	3.60327	0.000314242	0.999995
22	cg01076997	37815870	0.016086	3.6027	0.000314929	0.999995
7	cg16654615	102985573	-0.0141724	-3.60243	0.000315252	0.999995
6	cg07739841	159657657	-0.0180404	-3.60108	0.000316898	0.999995
10	cg16951385	65029115	-0.0145733	-3.60032	0.000317828	0.999995
4	cg24308654	48908619	-0.0152006	-3.59886	0.000319616	0.999995
14	cg24734069	96509923	-0.0137604	-3.5986	0.000319932	0.999995
3	cg11565414	39359959	-0.0141436	-3.59652	0.000322505	0.999995
3	cg13139998	51740201	0.0145941	3.59578	0.000323418	0.999995
19	cg07482222	3465714	-0.0141791	-3.58897	0.000331984	0.999995
11	cg06527238	60965439	0.0148137	3.58854	0.00033254	0.999995
19	cg19489188	4183268	0.0160891	3.58802	0.000333202	0.999995
4	cg23096324	28380079	0.0180433	3.58734	0.000334067	0.999995
9	cg15398204	138121679	0.0147099	3.58704	0.00033445	0.999995
1	cg01615932	204404018	0.014028	3.58682	0.000334738	0.999995
7	cg21514391	142002513	-0.015845	-3.58527	0.000336726	0.999995
6	cg01356866	5593574	-0.0139506	-3.58501	0.000337069	0.999995
1	cg15582954	22470343	-0.015068	-3.58438	0.000337877	0.999995
1	cg27611602	53556712	-0.0149232	-3.58423	0.000338075	0.999995
3	cg15248013	16433940	0.015055	3.58393	0.000338461	0.999995
12	cg21648012	58141969	-0.0144238	-3.58327	0.000339323	0.999995
15	cg19708418	101820662	0.0159578	3.58241	0.000340438	0.999995
2	cg18611949	86668510	0.0140089	3.58141	0.000341743	0.999995
6	cg01641115	71549697	0.0151783	3.58125	0.000341948	0.999995
8	cg21799053	22856801	-0.0168799	-3.58097	0.000342327	0.999995
18	cg23319171	74804128	-0.0203107	-3.57947	0.000344289	0.999995
1	cg07844563	28423139	0.0161649	3.5786	0.000345434	0.999995
17	cg02698731	79516420	-0.0211919	-3.57512	0.000350068	0.999995
16	cg05532446	47173093	0.0146621	3.57501	0.000350221	0.999995
20	cg24071177	34995350	-0.0151424	-3.57236	0.000353775	0.999995
10	cg06760117	80072910	0.0153442	3.5721	0.000354125	0.999995
2	cg05837922	128458333	-0.0163393	-3.57209	0.000354145	0.999995
2	cg23412191	114764668	-0.0156306	-3.57198	0.000354286	0.999995
2	cg08334830	74265933	-0.019989	-3.56929	0.000357948	0.999995
10	cg23034501	28273195	-0.0146686	-3.56665	0.000361572	0.999995
4	cg06246312	86965186	0.0150908	3.5662	0.000362189	0.999995
10	cg06600034	122237011	0.0139973	3.56536	0.000363361	0.999995
4	cg07679203	1993400	0.0152972	3.56458	0.000364436	0.999995
13	cg11430598	74802369	-0.0171916	-3.56437	0.00036473	0.999995
14	cg04378605	21058768	-0.0153998	-3.56349	0.000365959	0.999995
4	cg27551177	183469631	0.0141384	3.56341	0.000366063	0.999995
1	cg18761005	47791446	0.03121	3.56157	0.000368637	0.999995
18	cg25918501	4394921	0.0150144	3.56045	0.000370221	0.999995
8	cg20689626	17354128	0.0162066	3.56023	0.000370528	0.999995
13	cg02639958	30843564	0.0156837	3.56011	0.000370698	0.999995
8	cg02143988	32785240	0.0141216	3.55983	0.000371102	0.999995
4	cg24395452	52943197	0.0189806	3.55793	0.000373788	0.999995
7	cg21326642	149128936	-0.0167676	-3.5576	0.000374261	0.999995
12	cg11871280	60082038	-0.0143711	-3.55744	0.000374482	0.999995
11	cg24202922	77296743	0.0142429	3.55744	0.000374485	0.999995
8	cg23963483	129010287	0.0149462	3.55548	0.000377293	0.999995
14	cg11553068	105767198	-0.0149413	-3.55342	0.00038026	0.999995
3	cg15057061	181437299	-0.0173361	-3.55158	0.00038292	0.999995
17	cg15355740	9725403	-0.0159467	-3.55027	0.000384838	0.999995
21	cg00325272	30517741	-0.0158023	-3.54773	0.000388573	0.999995
1	cg20434134	778272	0.0171316	3.54758	0.000388794	0.999995
14	cg21126506	76954980	-0.0201937	-3.54711	0.000389486	0.999995
7	cg18397523	27282351	0.0163776	3.54694	0.000389728	0.999995
16	cg21752134	79674492	0.0155102	3.54436	0.00039357	0.999995
1	cg24962513	15405251	0.0145159	3.54328	0.000395187	0.999995
14	cg09687744	20920464	-0.016627	-3.53834	0.000402654	0.999995
17	cg04880940	34144101	0.0159246	3.53814	0.000402951	0.999995
2	cg18824560	70485148	-0.0141933	-3.5374	0.000404083	0.999995
13	cg08884341	30683197	-0.0148428	-3.53716	0.000404462	0.999995
2	cg01231381	180130081	0.0267507	3.53553	0.000406952	0.999995
1	cg27442581	20818451	-0.016265	-3.53537	0.000407198	0.999995
6	cg05816193	26018127	0.0182096	3.535	0.000407783	0.999995
7	cg07076109	4747261	-0.0140998	-3.53207	0.00041232	0.999995
10	cg26465120	71211268	0.0154197	3.53006	0.000415458	0.999995
8	cg16293835	127314989	0.0142905	3.52886	0.000417361	0.999995
2	cg06748522	236760308	0.0139833	3.52798	0.000418747	0.999995
17	cg23641283	39406363	-0.0139511	-3.5271	0.000420136	0.999995
1	cg10787805	105190998	-0.0164321	-3.52709	0.000420152	0.999995
1	cg01590970	24648551	0.0165654	3.52635	0.000421325	0.999995
21	cg04667310	38179495	0.0151647	3.52393	0.000425192	0.999995
11	cg12162860	18311469	0.015624	3.52091	0.000430075	0.999995
1	cg18144065	113161296	0.0140891	3.52076	0.00043032	0.999995
10	cg00066151	114571179	0.018197	3.51874	0.000433599	0.999995
10	cg22688012	11923502	-0.0152613	-3.51813	0.000434603	0.999995
6	cg15886977	138726707	0.0199885	3.51736	0.000435866	0.999995
19	cg26280415	54662736	-0.0143035	-3.51727	0.00043601	0.999995
11	cg25592907	73676012	-0.0135025	-3.51656	0.000437179	0.999995
2	cg03956367	69614464	-0.0139395	-3.51597	0.000438148	0.999995
20	cg15419313	3026568	0.014593	3.51223	0.000444357	0.999995
20	cg13692503	57590961	-0.0153192	-3.51187	0.000444959	0.999995
17	cg17365473	74255713	0.0153084	3.51166	0.000445312	0.999995
8	cg03739470	144746992	-0.0178546	-3.51153	0.000445532	0.999995
3	cg00493429	173574358	-0.0153115	-3.51119	0.000446109	0.999995
19	cg10223017	51024509	-0.0138473	-3.50943	0.000449062	0.999995
1	cg00523590	213123698	0.0168995	3.50905	0.000449712	0.999995
3	cg00216361	115342527	0.0149672	3.50786	0.000451729	0.999995
20	cg06144080	33735161	0.0143447	3.50586	0.000455127	0.999995
8	cg10980921	103705294	-0.0181428	-3.50559	0.000455598	0.999995
10	cg23084416	80936005	0.0167761	3.5042	0.000457987	0.999995
6	cg23829024	26018074	0.0161044	3.5036	0.000459018	0.999995
20	cg16786327	2023213	-0.013798	-3.50232	0.00046122	0.999995
5	cg25230202	178570684	-0.0140554	-3.49949	0.000466144	0.999995
17	cg00544788	1176886	0.0144861	3.49796	0.000468826	0.999995
11	cg21806917	66384012	-0.0185729	-3.49762	0.000469429	0.999995
14	cg16454042	70615448	-0.0142867	-3.49717	0.000470219	0.999995
1	cg25949185	211879216	-0.0154755	-3.4961	0.000472115	0.999995
12	cg22808438	130711711	-0.0144303	-3.49456	0.000474849	0.999995
5	cg08717980	1386005	-0.0167109	-3.49299	0.00047764	0.999995
1	cg08607780	53556701	-0.0137491	-3.49253	0.00047847	0.999995
3	cg22375757	66680257	-0.0148277	-3.49121	0.00048083	0.999995
9	cg08344648	94952828	0.0158273	3.49094	0.000481321	0.999995
12	cg16583458	111539603	0.0148285	3.48994	0.000483123	0.999995
8	cg11497458	2143658	-0.0154688	-3.4895	0.000483923	0.999995
14	cg04253077	81035143	-0.0135756	-3.48808	0.000486494	0.999995
10	cg14965866	33596300	0.0165424	3.48727	0.000487979	0.999995
5	cg24979438	53208004	-0.0136843	-3.48694	0.000488578	0.999995
13	cg25262427	100092081	0.0135985	3.48463	0.00049281	0.999995
17	cg22533099	15817372	0.0149685	3.48385	0.000494256	0.999995
5	cg01499301	176802079	0.0162282	3.48312	0.000495608	0.999995
8	cg20851750	117109175	-0.0144855	-3.48307	0.000495699	0.999995
15	cg22187094	89878452	0.0142622	3.48206	0.000497569	0.999995
17	cg24917579	290506	0.0146498	3.48185	0.000497958	0.999995
16	cg04928096	338079	0.0172795	3.48106	0.000499435	0.999995
2	cg12511900	69480691	-0.013827	-3.47859	0.000504068	0.999995
12	cg14747132	74561645	-0.0177574	-3.47833	0.000504539	0.999995
3	cg21908796	39448086	-0.0135445	-3.47815	0.000504893	0.999995
6	cg20556304	170819931	0.0179019	3.47787	0.000505418	0.999995
17	cg04668484	14265581	-0.0154192	-3.47599	0.000508976	0.999995
1	cg14967804	207198234	0.0144555	3.47576	0.000509414	0.999995
3	cg05287899	137709818	-0.0147887	-3.47467	0.000511488	0.999995
17	cg24587280	7036320	-0.0134611	-3.47424	0.000512305	0.999995
21	cg00106925	45881105	0.0173704	3.47378	0.000513177	0.999995
19	cg26450010	17412054	-0.0157259	-3.47314	0.000514406	0.999995
13	cg11292807	99922428	-0.0178944	-3.4731	0.000514475	0.999995
11	cg09958215	6651722	-0.0171308	-3.47209	0.000516415	0.999995
17	cg10995473	8872104	-0.0158742	-3.46747	0.000525381	0.999995
13	cg21952419	52027225	-0.0185471	-3.46553	0.000529192	0.999995
2	cg04352617	69870896	-0.0139674	-3.46546	0.000529318	0.999995
2	cg10199736	221655616	0.0141388	3.46379	0.000532626	0.999995
1	cg20041088	91192803	0.02199	3.46357	0.000533054	0.999995
22	cg01285176	31691644	0.0288272	3.46352	0.000533164	0.999995
22	cg05169066	27062070	0.014826	3.46168	0.000536809	0.999995
5	cg11811217	178650853	0.0192853	3.4612	0.000537767	0.999995
6	cg19712207	67636210	0.0145398	3.45803	0.000544148	0.999995
11	cg06453912	94966206	0.0193801	3.45755	0.000545109	0.999995
11	cg02670027	11138672	0.0145489	3.45591	0.000548429	0.999995
6	cg27337194	32036911	-0.0181021	-3.45478	0.000550734	0.999995
2	cg21165725	150559180	0.018967	3.45413	0.000552079	0.999995
6	cg14351865	37511670	-0.0181273	-3.45371	0.000552922	0.999995
12	cg05059749	132615613	0.0164254	3.45249	0.000555448	0.999995
6	cg24850577	31926767	-0.0137274	-3.45231	0.000555813	0.999995
6	cg12308216	30853255	0.0140985	3.4522	0.000556027	0.999995
19	cg08796765	19374025	-0.0138739	-3.45072	0.000559089	0.999995
4	cg15112210	56663994	0.0137666	3.44931	0.000562015	0.999995
15	cg26188692	67173012	-0.0280632	-3.4473	0.000566209	0.999995
19	cg16038949	48185393	0.0158746	3.4473	0.000566222	0.999995
3	cg17433827	25379950	-0.0135847	-3.44589	0.000569173	0.999995
15	cg13382840	88119539	0.0144978	3.44543	0.000570161	0.999995
8	cg05049323	87520900	0.0137613	3.44507	0.000570907	0.999995
4	cg00008819	3257791	0.0137415	3.44499	0.000571089	0.999995
6	cg12793314	52409436	-0.0136516	-3.44485	0.000571368	0.999995
13	cg15952963	21635959	-0.0148689	-3.44194	0.000577559	0.999995
3	cg09088625	46246578	-0.0155443	-3.44136	0.000578806	0.999995
9	cg27184662	129241776	-0.0167855	-3.44055	0.000580525	0.999995
15	cg26782261	39463274	-0.013497	-3.44039	0.000580866	0.999995
2	cg05060440	184395412	0.0143804	3.44012	0.000581466	0.999995
2	cg13728327	128413505	0.0192496	3.43992	0.000581881	0.999995
3	cg07435592	98619796	0.0212728	3.43897	0.000583935	0.999995
3	cg14907158	58414135	0.015365	3.43832	0.000585346	0.999995
4	cg03699223	25443644	0.0135209	3.43811	0.000585792	0.999995
20	cg14763548	25062447	-0.0148757	-3.43725	0.000587663	0.999995
11	cg01694939	882636	-0.0174755	-3.43689	0.000588444	0.999995
18	cg26875867	2655179	0.0138886	3.43463	0.00059337	0.999995
3	cg10495557	6130407	0.0177607	3.43462	0.000593377	0.999995
7	cg05852621	95206675	0.013684	3.43456	0.000593522	0.999995
14	cg16703420	38401512	0.0156602	3.43452	0.000593604	0.999995
10	cg09122370	119304296	0.0156716	3.43356	0.000595716	0.999995
6	cg04422990	137241923	0.0143314	3.43344	0.000595968	0.999995
1	cg03410230	110309080	0.0158828	3.43344	0.000595973	0.999995
5	cg10146796	95234960	0.0160917	3.43205	0.000599035	0.999995
8	cg08622826	134094692	-0.0316435	-3.43118	0.000600969	0.999995
19	cg24706505	13211261	-0.0235281	-3.43026	0.000602993	0.999995
5	cg03443549	170039198	0.0156886	3.42951	0.000604681	0.999995
10	cg22924545	12866512	0.0140357	3.4285	0.000606933	0.999995
12	cg11051095	131515119	0.0138877	3.42792	0.000608226	0.999995
17	cg11230006	41909714	-0.014964	-3.42641	0.000611606	0.999995
3	cg27594629	121253014	-0.0141671	-3.42567	0.000613291	0.999995
1	cg15836199	2302005	-0.0162717	-3.42555	0.000613556	0.999995
13	cg20147233	45396727	0.0138311	3.42021	0.000625727	0.999995
18	cg23940234	37259134	0.013883	3.41962	0.000627082	0.999995
1	cg19720805	156470719	-0.0172808	-3.41865	0.000629315	0.999995
3	cg23009315	43147712	-0.0134582	-3.41726	0.000632552	0.999995
13	cg17470143	36706433	-0.0135007	-3.41707	0.000632991	0.999995
2	cg24360225	209028399	0.014735	3.41656	0.000634173	0.999995
12	cg03198269	108028454	-0.014049	-3.41638	0.000634601	0.999995
5	cg01794265	14582549	0.0137356	3.41538	0.000636925	0.999995
10	cg24760869	116422769	0.0193059	3.41479	0.000638309	0.999995
12	cg25351550	118227792	-0.0133407	-3.4147	0.000638526	0.999995
19	cg25753693	51504234	-0.0141566	-3.41456	0.000638851	0.999995
2	cg19979453	18426191	0.0134695	3.41423	0.000639628	0.999995
16	cg02669216	55601072	0.0156551	3.41407	0.000639997	0.999995
5	cg18916149	3532269	-0.0145296	-3.41232	0.000644121	0.999995
6	cg11559769	133944167	0.0131369	3.41227	0.000644248	0.999995
3	cg11354418	15015344	0.0182962	3.41223	0.00064434	0.999995
5	cg23814441	144843419	0.0153759	3.41167	0.000645652	0.999995
6	cg18671057	13489248	0.0145421	3.41097	0.000647328	0.999995
16	cg10705951	29985294	0.0143143	3.40929	0.000651313	0.999995
8	cg02993564	143418850	0.0201885	3.40925	0.000651417	0.999995
11	cg09116009	71815101	0.0147784	3.4092	0.000651541	0.999995
12	cg11479843	15941373	0.0176209	3.40661	0.000657758	0.999995
10	cg14927133	101428708	0.0135744	3.40642	0.0006582	0.999995
1	cg27418334	11505140	-0.0141462	-3.40552	0.000660371	0.999995
11	cg04131101	94427846	-0.0199372	-3.40517	0.000661236	0.999995
22	cg22418725	35795387	0.0139284	3.40448	0.000662892	0.999995
17	cg26763883	63128181	0.014214	3.40238	0.00066801	0.999995
10	cg00651657	126094687	0.0141751	3.40237	0.000668048	0.999995
1	cg04309801	54120746	0.013167	3.40179	0.000669465	0.999995
19	cg22304399	13319324	0.0150045	3.40152	0.000670131	0.999995
1	cg25559081	8572799	-0.0161969	-3.40009	0.000673646	0.999995
9	cg19268838	100055368	0.0140843	3.39859	0.000677348	0.999995
22	cg22321892	45404885	-0.0140749	-3.39729	0.000680562	0.999995
6	cg13901779	135506633	-0.0266472	-3.39551	0.000685006	0.999995
15	cg09444979	45815343	-0.0134941	-3.39505	0.000686149	0.999995
14	cg17483414	68734008	0.0157954	3.39286	0.000691679	0.999995
6	cg08084806	28574524	0.0195847	3.39273	0.000691999	0.999995
16	cg06772671	85123778	-0.0158595	-3.39169	0.000694621	0.999995
4	cg19949697	133902873	-0.0138853	-3.39127	0.000695703	0.999995
14	cg05238553	91780133	0.0193658	3.38747	0.000705398	0.999995
7	cg07402808	157502966	-0.0130869	-3.38733	0.000705769	0.999995
18	cg20063141	55101965	-0.0152698	-3.38645	0.000708043	0.999995
11	cg16652303	126872777	-0.0150842	-3.38568	0.000710031	0.999995
17	cg16823544	72926681	-0.0157903	-3.38548	0.000710536	0.999995
1	cg20243176	113008524	-0.0131787	-3.3849	0.000712037	0.999995
19	cg10140536	57630596	-0.0138168	-3.38329	0.00071623	0.999995
7	cg15783703	70209588	0.0136153	3.38209	0.000719362	0.999995
16	cg02631469	3526149	0.0191554	3.38087	0.000722571	0.999995
8	cg00156551	1780324	0.0131627	3.3795	0.000726188	0.999995
1	cg20773514	193658394	-0.0129671	-3.37684	0.000733233	0.999995
7	cg06603201	102985554	-0.0140864	-3.37483	0.000738625	0.999995
1	cg08128826	197898217	0.0178093	3.37454	0.000739402	0.999995
10	cg06893054	3983310	0.013325	3.37411	0.000740538	0.999995
22	cg03871034	45473930	-0.0131804	-3.37407	0.000740642	0.999995
3	cg02223350	100429064	0.0141249	3.37382	0.000741337	0.999995
3	cg14638279	104010405	-0.0170132	-3.37317	0.000743071	0.999995
6	cg04430024	109778491	0.0175752	3.37262	0.000744573	0.999995
13	cg24322139	21723183	-0.0150448	-3.37219	0.000745726	0.999995
17	cg17341609	2389295	0.0250126	3.37205	0.000746116	0.999995
22	cg14163099	18304447	-0.016928	-3.37199	0.000746263	0.999995
20	cg03977064	1872613	-0.0145796	-3.37133	0.000748064	0.999995
21	cg01427672	37310039	-0.0130735	-3.37025	0.000751013	0.999995
15	cg24912701	58270510	0.0150642	3.36924	0.000753766	0.999995
14	cg11767426	50319892	0.0144022	3.36733	0.00075901	0.999995
6	cg17188055	32940714	-0.0142455	-3.36565	0.000763628	0.999995
2	cg09283030	9850186	0.0164426	3.36509	0.000765182	0.999995
7	cg24344526	142841679	-0.0157575	-3.36468	0.000766325	0.999995
20	cg18594202	31547718	0.0136512	3.36358	0.000769382	0.999995
4	cg02718120	31172146	0.0155663	3.36275	0.000771714	0.999995
11	cg22907490	102062718	0.0137336	3.36197	0.000773894	0.999995
12	cg24502192	58138329	0.0155055	3.36175	0.000774492	0.999995
18	cg22661525	1848726	0.0164897	3.36098	0.000776659	0.999995
17	cg08488737	37009721	-0.0150853	-3.36066	0.000777556	0.999995
1	cg25631876	222018843	-0.0139319	-3.3604	0.000778311	0.999995
10	cg08873813	32311107	0.0137597	3.36011	0.000779107	0.999995
2	cg12997777	17042926	-0.032361	-3.35972	0.000780221	0.999995
7	cg02979021	22657500	0.0158003	3.35957	0.00078065	0.999995
2	cg06888756	106755487	0.0164346	3.35822	0.000784476	0.999995
3	cg01172802	6784518	0.0144937	3.3572	0.000787358	0.999995
6	cg06444195	168502888	0.0137577	3.35665	0.000788927	0.999995
13	cg22332045	114883479	-0.0141461	-3.35633	0.000789839	0.999995
11	cg00938147	125271953	0.0151614	3.35623	0.000790124	0.999995
20	cg15133512	58196006	-0.0138731	-3.35623	0.000790125	0.999995
16	cg02732789	17491177	0.0170816	3.35575	0.000791495	0.999995
3	cg13054029	32087017	0.0133621	3.35429	0.000795699	0.999995
3	cg25357304	139303604	-0.0131185	-3.35298	0.000799469	0.999995
5	cg03014264	175145555	0.0140565	3.35297	0.000799505	0.999995
5	cg26902279	134736598	0.0150642	3.35296	0.00079952	0.999995
6	cg10146929	26017939	0.0156303	3.35201	0.000802285	0.999995
20	cg17189865	31860280	-0.0131653	-3.35192	0.000802522	0.999995
13	cg02202169	41241867	0.0148585	3.3515	0.000803739	0.999995
11	cg07288869	45826537	-0.0134701	-3.351	0.000805197	0.999995
12	cg10195814	10560602	-0.0148921	-3.34872	0.000811846	0.999995
14	cg05376465	76734327	-0.0129178	-3.34855	0.000812344	0.999995
19	cg19503826	56187810	0.0140675	3.34802	0.000813909	0.999995
5	cg03730027	180041908	0.0134807	3.34718	0.000816395	0.999995
9	cg14066751	37036812	-0.0150599	-3.34699	0.00081695	0.999995
3	cg04901674	74048343	-0.0146992	-3.34644	0.000818553	0.999995
2	cg23456409	120436430	-0.0152053	-3.34631	0.000818939	0.999995
15	cg26154568	86273693	0.0196389	3.34569	0.00082079	0.999995
22	cg02300818	49295501	0.0162931	3.34299	0.00082881	0.999995
4	cg07219853	68699000	0.013602	3.34286	0.000829203	0.999995
20	cg17781668	9334016	-0.0178781	-3.34286	0.000829212	0.999995
2	cg24217704	166650930	0.0134071	3.34193	0.00083198	0.999995
2	cg00237586	33107130	-0.014328	-3.34176	0.000832501	0.999995
11	cg00540792	11024307	0.0133923	3.33978	0.000838436	0.999995
2	cg07112473	105480748	-0.0132402	-3.33957	0.000839077	0.999995
1	cg21096444	215362659	-0.0158895	-3.33937	0.000839683	0.999995
12	cg07230440	130357212	0.0130707	3.33902	0.000840739	0.999995
11	cg24533178	20024586	-0.0132681	-3.3383	0.000842917	0.999995
21	cg05452868	29009731	0.0141354	3.33664	0.000847982	0.999995
1	cg27142757	150573467	-0.0217929	-3.33624	0.000849212	0.999995
11	cg25338977	18001332	0.0139166	3.33447	0.000854614	0.999995
6	cg13079571	30297257	0.0353043	3.33438	0.0008549	0.999995
6	cg00210204	10748101	0.0216233	3.33421	0.000855409	0.999995
5	cg05670843	178424453	0.0130121	3.33397	0.000856173	0.999995
5	cg23923425	112197349	-0.0128112	-3.33369	0.000857012	0.999995
13	cg10875695	114966314	0.0127993	3.3332	0.000858545	0.999995
16	cg05431357	30406668	-0.013559	-3.33177	0.000862949	0.999995
8	cg16505455	96146902	0.0134634	3.33059	0.00086661	0.999995
14	cg15883033	58539492	0.0151663	3.33019	0.000867857	0.999995
8	cg05330139	134089850	0.0146795	3.32982	0.000869028	0.999995
14	cg19704926	56078288	0.0145066	3.32897	0.000871677	0.999995
19	cg03769821	50780280	-0.0142119	-3.32804	0.000874606	0.999995
19	cg08792885	38210939	-0.0146995	-3.32797	0.000874803	0.999995
2	cg23765838	57672160	-0.0138182	-3.32791	0.000875007	0.999995
19	cg14599019	39903824	-0.0134687	-3.32768	0.000875728	0.999995
10	cg02045259	43572467	0.0143789	3.32765	0.000875824	0.999995
19	cg00202520	47861183	0.0191745	3.32744	0.000876483	0.999995
17	cg01697541	26645932	-0.0137616	-3.32383	0.000887916	0.999995
1	cg21221161	1999183	0.013641	3.32379	0.000888023	0.999995
2	cg23898827	122096183	-0.0143883	-3.32328	0.000889665	0.999995
3	cg17812130	34924348	-0.0140584	-3.32313	0.00089013	0.999995
18	cg24403641	53687149	0.022331	3.3222	0.000893119	0.999995
15	cg05318002	87234352	0.0140407	3.32179	0.000894406	0.999995
22	cg09060275	27053596	0.0174822	3.32066	0.000898064	0.999995
15	cg01888055	25448352	-0.013644	-3.32021	0.00089949	0.999995
2	cg14832358	45837811	0.0134864	3.31972	0.000901087	0.999995
5	cg23484515	140506895	0.0133077	3.3184	0.000905359	0.999995
12	cg13300549	10365696	-0.0151959	-3.31786	0.00090711	0.999995
20	cg12810720	35917127	-0.0136347	-3.31742	0.000908513	0.999995
8	cg03636082	104344711	-0.0163109	-3.31714	0.000909455	0.999995
2	cg26939515	53672972	0.0128117	3.31647	0.000911617	0.999995
4	cg03738093	175298176	0.0132715	3.31608	0.00091289	0.999995
9	cg04179553	97509002	-0.0134082	-3.31562	0.00091439	0.999995
11	cg20787146	75142449	0.0133444	3.31526	0.000915574	0.999995
7	cg20530879	45278270	-0.0132427	-3.31497	0.000916535	0.999995
10	cg19765396	94416191	0.0132872	3.31383	0.000920287	0.999995
1	cg19158553	5356471	-0.014043	-3.31348	0.000921433	0.999995
13	cg09599653	50202013	-0.013703	-3.31335	0.000921843	0.999995
6	cg03529043	31021134	-0.015147	-3.31282	0.00092362	0.999995
6	cg14632715	145078627	-0.0160166	-3.31235	0.000925164	0.999995
6	cg14560496	107347161	-0.015833	-3.31164	0.000927508	0.999995
6	cg04978078	10383147	0.0171965	3.31143	0.000928204	0.999995
5	cg14671982	1090619	0.0149933	3.31074	0.000930497	0.999995
1	cg12215535	184020707	-0.0133257	-3.31061	0.000930938	0.999995
1	cg11541108	159850438	0.0166507	3.30971	0.000933934	0.999995
6	cg14292676	38326204	0.0136559	3.30962	0.000934218	0.999995
2	cg11817892	97510370	0.0134029	3.30901	0.000936254	0.999995
12	cg18041815	123882945	-0.015719	-3.30893	0.000936538	0.999995
17	cg03723356	46047760	-0.0148761	-3.30818	0.000939034	0.999995
19	cg08668790	58220662	0.016092	3.30643	0.000944934	0.999995
3	cg02691693	137905374	-0.0173571	-3.30562	0.000947665	0.999995
7	cg12918460	31003719	-0.0141006	-3.3052	0.000949101	0.999995
1	cg12738164	183238914	0.0145153	3.305	0.000949751	0.999995
18	cg13245522	47411754	0.0144837	3.30449	0.000951479	0.999995
20	cg12131907	46782108	0.0160559	3.30434	0.000951992	0.999995
6	cg18031239	32918419	-0.0147019	-3.30329	0.000955585	0.999995
17	cg25871594	2795775	0.0132686	3.30229	0.000958995	0.999995
8	cg08004365	28385564	-0.013077	-3.30006	0.000966658	0.999995
16	cg19828242	83838940	-0.0129996	-3.29996	0.00096699	0.999995
15	cg17127722	75359774	-0.0168901	-3.299	0.000970299	0.999995
2	cg23005541	211325159	-0.0152615	-3.29721	0.000976498	0.999995
8	cg14432269	67873343	-0.014314	-3.29544	0.000982679	0.999995
11	cg01298758	11862611	0.0135247	3.29529	0.000983217	0.999995
3	cg05186879	50650322	0.0173107	3.29445	0.000986151	0.999995
7	cg06890761	157925944	0.0143532	3.29445	0.000986159	0.999995
12	cg07457739	133565182	-0.0132575	-3.29426	0.000986795	0.999995
9	cg14399122	137660670	0.0142787	3.2935	0.000989483	0.999995
5	cg10519241	96432518	-0.0133935	-3.29327	0.000990292	0.999995
2	cg23361828	239463246	0.0129375	3.29205	0.000994594	0.999995
18	cg19246225	57126160	0.0131366	3.29189	0.000995162	0.999995
5	cg25908045	41511038	-0.0144011	-3.2918	0.000995497	0.999995
3	cg20116569	11313900	0.0151043	3.29008	0.00100158	0.999995
18	cg16353800	72917943	0.0136108	3.29002	0.00100181	0.999995
7	cg25246449	73059106	-0.0131281	-3.28975	0.00100277	0.999995
20	cg24457521	57607420	0.0132929	3.28929	0.00100441	0.999995
3	cg19549537	505760	0.0148781	3.28667	0.00101379	0.999995
5	cg27380904	178808910	0.0135716	3.28661	0.00101402	0.999995
3	cg00062285	99193044	0.0135625	3.28583	0.00101681	0.999995
19	cg26465391	58220773	0.0184882	3.28581	0.00101689	0.999995
6	cg20794512	32166736	0.0181583	3.28533	0.00101864	0.999995
7	cg13015266	30491147	-0.0175303	-3.28509	0.00101949	0.999995
7	cg00185867	38348929	-0.0147624	-3.2849	0.00102019	0.999995
20	cg03408077	62037584	0.017554	3.28341	0.00102558	0.999995
16	cg00107106	19181143	-0.0157162	-3.28334	0.00102583	0.999995
19	cg27330830	14598341	-0.0137836	-3.28319	0.0010264	0.999995
4	cg26383193	47488375	-0.0150016	-3.28299	0.00102712	0.999995
1	cg07568855	201446067	0.0215276	3.28244	0.00102912	0.999995
16	cg24923643	87984923	-0.0161862	-3.28228	0.00102971	0.999995
12	cg00774966	58481176	0.0136024	3.28204	0.00103059	0.999995
10	cg03754250	31320338	-0.0148498	-3.28004	0.00103793	0.999995
17	cg25758952	7487593	0.0128368	3.27823	0.00104461	0.999995
1	cg24044259	1496410	-0.0130978	-3.27743	0.00104756	0.999995
4	cg11321144	151178020	-0.012764	-3.27655	0.00105085	0.999995
19	cg02955050	59070391	-0.0154933	-3.27568	0.00105408	0.999995
2	cg02799905	206342226	-0.0162276	-3.27532	0.00105543	0.999995
12	cg07985144	86423337	0.0142619	3.2748	0.00105738	0.999995
9	cg08670517	86323640	0.0130818	3.27284	0.00106473	0.999995
14	cg26339162	68509470	-0.0132886	-3.27223	0.00106701	0.999995
1	cg27238470	41950325	0.0133596	3.272	0.00106789	0.999995
22	cg09905475	29469461	0.0137601	3.27147	0.0010699	0.999995
10	cg15905865	329265	-0.0151865	-3.27122	0.00107084	0.999995
16	cg04321558	283069	0.0137251	3.27105	0.00107147	0.999995
12	cg12513901	122372131	-0.0132671	-3.26875	0.00108022	0.999995
5	cg16316394	140805841	-0.0144785	-3.26861	0.00108078	0.999995
16	cg13254480	86513248	-0.0130918	-3.26852	0.0010811	0.999995
5	cg26068413	112256918	0.0132218	3.2677	0.00108427	0.999995
15	cg03543731	50474621	-0.0146768	-3.26735	0.00108561	0.999995
2	cg20519495	9833422	-0.014909	-3.26733	0.00108567	0.999995
14	cg18330354	68772237	-0.0135251	-3.26699	0.00108699	0.999995
14	cg21429949	93363889	-0.0160786	-3.26689	0.00108737	0.999995
12	cg18668308	118483862	-0.0134796	-3.26677	0.0010878	0.999995
1	cg05058664	52076501	-0.0132517	-3.26672	0.001088	0.999995
8	cg02099337	137242453	0.0131246	3.26659	0.00108851	0.999995
10	cg18221122	102822595	0.0199586	3.26574	0.00109179	0.999995
3	cg17294515	45248486	-0.0157651	-3.26475	0.0010956	0.999995
1	cg24476397	245133452	-0.0140277	-3.26474	0.00109563	0.999995
7	cg00265238	39989474	-0.0146323	-3.26446	0.00109671	0.999995
20	cg03958265	56764268	0.0146509	3.26303	0.00110227	0.999995
7	cg00267274	5806497	-0.0136837	-3.26244	0.00110459	0.999995
11	cg05746574	3111966	0.0284753	3.26229	0.00110517	0.999995
11	cg04464446	68452845	-0.0145575	-3.262	0.0011063	0.999995
9	cg08577309	4558381	-0.0155618	-3.26182	0.00110701	0.999995
15	cg07562002	68549709	0.018905	3.26148	0.00110831	0.999995
13	cg17633271	22544842	0.0130013	3.26113	0.00110968	0.999995
3	cg06191591	46422101	0.0133694	3.26037	0.00111266	0.999995
2	cg13094928	242079150	-0.0147421	-3.26003	0.00111399	0.999995
11	cg02558607	82753185	0.013157	3.25928	0.00111696	0.999995
1	cg06386236	21354302	0.0136536	3.25888	0.00111853	0.999995
7	cg26573683	101575514	0.0144265	3.2585	0.00112001	0.999995
22	cg27237085	19567174	0.0158928	3.25712	0.00112549	0.999995
19	cg21505697	14274656	-0.018006	-3.25561	0.0011315	0.999995
8	cg27247689	73445394	-0.0137805	-3.25546	0.00113209	0.999995
6	cg24534258	116674019	-0.0130924	-3.25532	0.00113264	0.999995
2	cg23155884	168043864	0.0130813	3.25516	0.0011333	0.999995
7	cg17315247	2754218	-0.0127389	-3.25465	0.00113531	0.999995
1	cg07012484	167619748	0.0153215	3.25346	0.00114008	0.999995
7	cg10805499	149616	-0.0136381	-3.25174	0.00114702	0.999995
16	cg27539214	67997921	-0.0136217	-3.25152	0.00114789	0.999995
8	cg05143923	11838933	0.0129102	3.25134	0.00114864	0.999995
8	cg00405484	141544373	-0.0143245	-3.25105	0.00114979	0.999995
16	cg22954744	29871406	-0.0125906	-3.2508	0.00115082	0.999995
3	cg01081676	184091625	-0.0138127	-3.25073	0.00115111	0.999995
16	cg01776298	23767194	0.0127189	3.25063	0.00115149	0.999995
1	cg13980638	183249236	0.0358114	3.24955	0.00115589	0.999995
15	cg25243392	101177293	0.0142868	3.24921	0.00115725	0.999995
12	cg08684879	5369360	-0.0147613	-3.24912	0.00115764	0.999995
5	cg10961758	83222828	0.0146469	3.24881	0.00115887	0.999995
2	cg18792844	227668562	-0.0128574	-3.24826	0.00116113	0.999995
8	cg06070421	100026087	-0.0143964	-3.24729	0.0011651	0.999995
14	cg02436384	23009416	0.0163767	3.24685	0.00116691	0.999995
17	cg08949641	17667260	0.0183228	3.24555	0.00117224	0.999995
6	cg23046566	170399029	0.0150084	3.24552	0.00117235	0.999995
10	cg07633835	5938186	-0.016194	-3.2447	0.00117573	0.999995
1	cg03501596	45987721	0.016108	3.24378	0.00117954	0.999995
2	cg17612680	207503316	0.0127764	3.24352	0.00118062	0.999995
22	cg25358613	19109825	-0.0152861	-3.24228	0.00118579	0.999995
14	cg13981132	76734493	-0.0130579	-3.2421	0.00118653	0.999995
11	cg04175206	20087444	0.0148487	3.24197	0.00118706	0.999995
13	cg15896377	67078196	-0.0135222	-3.24102	0.00119102	0.999995
6	cg23985194	133865703	0.0142545	3.24051	0.00119314	0.999995
10	cg15154797	91174526	-0.0138768	-3.24029	0.00119407	0.999995
7	cg09223719	46691701	0.0171566	3.24025	0.00119425	0.999995
13	cg03550548	97787063	0.0131781	3.23959	0.00119701	0.999995
6	cg11444828	32137973	-0.0141329	-3.23918	0.00119874	0.999995
2	cg13471352	39944470	0.0171643	3.23784	0.00120438	0.999995
3	cg19786867	122698143	-0.0143368	-3.23782	0.00120445	0.999995
22	cg19487966	19467197	-0.0135155	-3.23738	0.00120634	0.999995
6	cg18594781	34065599	0.0215028	3.23712	0.00120744	0.999995
1	cg13078931	53397458	0.015339	3.23703	0.00120779	0.999995
12	cg03512319	54679846	0.0171091	3.23616	0.00121148	0.999995
20	cg01771937	42817526	0.0139758	3.23607	0.00121189	0.999995
18	cg19691575	62338083	0.0132587	3.23564	0.0012137	0.999995
17	cg17290526	61600384	-0.0155928	-3.23474	0.00121752	0.999995
1	cg13216331	156025757	-0.021831	-3.23459	0.00121816	0.999995
8	cg01443416	8559300	0.0133417	3.23459	0.00121818	0.999995
1	cg16584518	32473031	-0.0135679	-3.23445	0.00121878	0.999995
14	cg08942847	101242240	0.0176209	3.23395	0.00122093	0.999995
4	cg19675710	47581280	0.0130977	3.2339	0.00122113	0.999995
3	cg11026611	42305345	0.0136619	3.23375	0.00122176	0.999995
9	cg19673012	86237793	-0.0133837	-3.23276	0.00122601	0.999995
11	cg08805160	8704501	-0.0140041	-3.23208	0.00122893	0.999995
17	cg06872371	56619188	0.0212693	3.23087	0.00123416	0.999995
8	cg05475938	1581647	-0.0133474	-3.23054	0.00123557	0.999995
4	cg11803251	41659108	-0.013039	-3.23019	0.00123708	0.999995
5	cg06023487	60628875	0.0129224	3.22942	0.0012404	0.999995
4	cg23582719	81151089	-0.0135474	-3.22932	0.00124087	0.999995
7	cg11323381	98335488	0.0123923	3.22927	0.00124108	0.999995
12	cg16972309	109251715	-0.0143902	-3.22917	0.0012415	0.999995
2	cg12478410	98993626	-0.0151763	-3.22915	0.00124157	0.999995
18	cg07274137	76604259	0.0147535	3.22913	0.00124165	0.999995
2	cg12086773	150444436	-0.0140576	-3.22912	0.0012417	0.999995
2	cg02361027	170217401	-0.0174109	-3.22837	0.00124499	0.999995
3	cg21747317	65608757	-0.014081	-3.22832	0.00124521	0.999995
15	cg02231729	89438611	-0.0127461	-3.22622	0.00125439	0.999995
10	cg01923917	98081607	0.0152898	3.226	0.00125534	0.999995
19	cg26818165	6481857	0.0136787	3.22586	0.00125594	0.999995
13	cg08476843	33760215	0.0126517	3.22559	0.00125714	0.999995
8	cg07454113	125498222	0.0129601	3.22555	0.0012573	0.999995
9	cg00230342	131174026	0.0180241	3.22493	0.00126003	0.999995
10	cg25419339	88246730	-0.0160716	-3.22479	0.00126065	0.999995
6	cg16076191	156266878	0.0134263	3.22461	0.00126144	0.999995
2	cg12799862	67790235	-0.0134792	-3.2245	0.00126192	0.999995
19	cg17936725	11925679	0.0173166	3.2245	0.00126194	0.999995
15	cg08080395	65488966	0.0143265	3.2243	0.00126283	0.999995
1	cg26553291	117043325	0.0131815	3.22357	0.00126602	0.999995
12	cg26103810	131462052	0.0137124	3.22313	0.00126799	0.999995
11	cg01204982	74870741	0.0136319	3.22288	0.00126908	0.999995
8	cg09100373	127708756	-0.013033	-3.22286	0.00126918	0.999995
2	cg02740696	74348255	-0.0128699	-3.22285	0.00126923	0.999995
5	cg04850395	152352527	0.01224	3.22232	0.00127159	0.999995
3	cg24896477	194346731	0.0137176	3.22221	0.00127205	0.999995
10	cg27475522	17496930	0.0169	3.22204	0.00127282	0.999995
10	cg15912984	85999579	-0.0171769	-3.22176	0.00127404	0.999995
11	cg01640003	75044897	-0.0130481	-3.22157	0.0012749	0.999995
22	cg11632886	25747815	-0.0140907	-3.22044	0.00127992	0.999995
22	cg00199549	35795374	0.0134059	3.2199	0.00128234	0.999995
18	cg26503663	59896550	-0.015805	-3.21926	0.00128521	0.999995
7	cg02696201	157179773	0.013742	3.21858	0.00128827	0.999995
3	cg09827662	112282181	-0.016387	-3.21847	0.00128876	0.999995
15	cg09460155	91523898	0.0126162	3.21828	0.00128961	0.999995
2	cg07668606	57671683	-0.0152921	-3.21756	0.00129284	0.999995
14	cg00069224	50553181	-0.0148723	-3.21752	0.00129306	0.999995
20	cg14303674	31407348	0.013665	3.21709	0.00129499	0.999995
6	cg11978668	166254026	0.0123556	3.21706	0.00129512	0.999995
1	cg07554759	39724195	-0.0126423	-3.21596	0.00130009	0.999995
14	cg00564971	107078545	0.0155959	3.2158	0.00130079	0.999995
17	cg18732892	57037342	-0.0158404	-3.21552	0.0013021	0.999995
10	cg10800082	112631596	-0.0202805	-3.21432	0.00130756	0.999995
18	cg17581673	28961214	-0.0169033	-3.21426	0.00130782	0.999995
3	cg00097940	197476561	0.0124768	3.214	0.00130902	0.999995
3	cg21946299	12329166	0.0136069	3.21236	0.00131648	0.999995
20	cg14907598	21378803	-0.0139571	-3.21191	0.00131855	0.999995
21	cg23114272	30967140	-0.014114	-3.2117	0.00131952	0.999995
1	cg09088596	167520923	-0.0198629	-3.21096	0.00132293	0.999995
4	cg23206644	26143878	0.0179229	3.20977	0.00132841	0.999995
3	cg04382191	9437901	-0.0131134	-3.20784	0.00133737	0.999995
12	cg25750404	6579648	0.0168935	3.20768	0.00133811	0.999995
17	cg16362949	1390671	0.0152446	3.20673	0.00134252	0.999995
19	cg18853592	18045267	0.0138589	3.20614	0.00134529	0.999995
9	cg00489861	215368	-0.0132763	-3.20607	0.00134562	0.999995
19	cg12506930	58220718	0.0149126	3.20589	0.00134647	0.999995
1	cg06846350	180240663	0.0137135	3.20574	0.00134717	0.999995
15	cg04621264	84401830	-0.0126704	-3.20536	0.00134892	0.999995
1	cg09049701	111933464	0.0128642	3.20507	0.00135032	0.999995
12	cg18635631	718175	0.0137394	3.2049	0.00135112	0.999995
11	cg20926139	112702942	0.013487	3.20341	0.00135811	0.999995
10	cg05191222	4448386	0.0162497	3.20335	0.00135838	0.999995
9	cg25616348	111389798	0.0141912	3.20321	0.00135902	0.999995
3	cg20953187	45837898	-0.0147958	-3.20279	0.00136105	0.999995
8	cg04823776	97399754	0.0124076	3.20206	0.00136448	0.999995
4	cg09899761	91363810	-0.0140877	-3.20175	0.00136593	0.999995
3	cg27402429	72788294	0.0150419	3.20145	0.00136736	0.999995
6	cg11282676	26018003	0.0171362	3.20085	0.00137021	0.999995
17	cg11349631	714935	-0.014728	-3.20051	0.00137184	0.999995
5	cg15806197	90235239	-0.0130049	-3.20034	0.00137264	0.999995
6	cg16208633	24799387	0.0130635	3.19995	0.0013745	0.999995
16	cg04666918	1123662	-0.0136369	-3.19961	0.00137612	0.999995
11	cg10554915	13509019	-0.0124521	-3.19879	0.00138007	0.999995
5	cg18496440	158532302	0.0195619	3.19853	0.00138129	0.999995
6	cg21597601	32380505	0.0138152	3.19813	0.00138324	0.999995
11	cg15297936	59323905	-0.013247	-3.19812	0.00138327	0.999995
4	cg02827911	39459949	0.0127848	3.19756	0.00138595	0.999995
11	cg14971026	113116773	-0.0149889	-3.19723	0.00138755	0.999995
5	cg11454877	139061837	0.0149167	3.19687	0.00138926	0.999995
11	cg14049335	61015337	-0.0176518	-3.19654	0.00139084	0.999995
13	cg05271278	99133406	0.0164554	3.19653	0.00139091	0.999995
14	cg26180080	76734550	-0.012863	-3.19639	0.00139159	0.999995
6	cg27220376	74103989	0.0132239	3.19557	0.00139556	0.999995
14	cg19502207	55337268	0.0191946	3.1952	0.00139736	0.999995
16	cg21862375	59888692	-0.0125253	-3.19425	0.00140197	0.999995
15	cg10367244	96865032	-0.0141384	-3.19388	0.00140377	0.999995
7	cg13962025	43946704	-0.0141237	-3.1931	0.00140756	0.999995
20	cg12959196	36961294	-0.0124328	-3.19277	0.00140916	0.999995
8	cg20304938	103050519	0.0129426	3.19264	0.0014098	0.999995
19	cg25745121	10138292	-0.0130723	-3.19252	0.00141038	0.999995
12	cg15157151	9917374	0.0136185	3.19151	0.00141533	0.999995
10	cg11652982	773101	-0.0139401	-3.19098	0.00141791	0.999995
13	cg07438428	27728054	-0.0132271	-3.19063	0.00141962	0.999995
13	cg23031108	78011540	0.0127919	3.19031	0.00142121	0.999995
3	cg08418633	64234108	-0.0147882	-3.19013	0.0014221	0.999995
11	cg17212777	828464	-0.0136831	-3.18961	0.00142467	0.999995
6	cg19168192	28493664	0.012992	3.18957	0.00142485	0.999995
14	cg03008851	30204709	0.0145411	3.18932	0.00142609	0.999995
3	cg00563845	58318305	-0.0148277	-3.18922	0.00142656	0.999995
8	cg24577279	72274203	0.0126866	3.18922	0.00142658	0.999995
6	cg16542960	702344	-0.0140608	-3.18889	0.0014282	0.999995
1	cg10053134	16203102	0.0130009	3.18841	0.00143055	0.999995
2	cg15701208	139465825	0.0136286	3.18828	0.00143122	0.999995
15	cg25945619	97624981	-0.0141117	-3.18776	0.0014338	0.999995
2	cg16459157	242073419	-0.0121503	-3.18739	0.00143565	0.999995
19	cg15756468	16337451	0.0166673	3.18733	0.00143593	0.999995
13	cg10341152	37393069	-0.0148928	-3.18718	0.00143666	0.999995
3	cg11558475	139374050	-0.0164866	-3.1866	0.00143954	0.999995
5	cg09462769	171107924	0.0158734	3.18621	0.0014415	0.999995
11	cg25757196	64418642	-0.0149615	-3.18596	0.00144274	0.999995
18	cg00980625	56889548	0.0128228	3.18594	0.00144283	0.999995
18	cg10423739	74494758	0.0123106	3.1856	0.00144453	0.999995
10	cg25200453	21450066	0.0130167	3.18556	0.00144473	0.999995
1	cg08947790	17877451	-0.0134604	-3.18545	0.00144531	0.999995
7	cg25352924	2083583	-0.0151742	-3.18534	0.00144583	0.999995
4	cg27662898	158057404	0.0126868	3.18443	0.00145038	0.999995
15	cg11943135	71618032	0.0149398	3.18443	0.00145041	0.999995
20	cg14028656	42702150	0.0154433	3.1836	0.00145456	0.999995
18	cg03646124	53197395	0.013077	3.18277	0.00145872	0.999995
17	cg27066930	64345160	-0.0139047	-3.18248	0.00146021	0.999995
8	cg06425870	23381064	-0.0129443	-3.18231	0.00146104	0.999995
2	cg06451498	101593460	-0.0163097	-3.18205	0.00146238	0.999995
6	cg11709728	53743930	-0.0134499	-3.18197	0.00146276	0.999995
10	cg08867893	64134160	-0.0161012	-3.18081	0.00146863	0.999995
8	cg17117160	26148737	0.0170308	3.17963	0.00147465	0.999995
22	cg08907535	22377255	-0.0180007	-3.17917	0.00147697	0.999995
2	cg00834223	236944951	-0.0128501	-3.17914	0.00147714	0.999995
5	cg26066837	178423364	0.0133826	3.17821	0.00148185	0.999995
15	cg17249177	35225257	-0.0145383	-3.17814	0.00148222	0.999995
9	cg08296131	136062337	-0.0120043	-3.17773	0.00148432	0.999995
18	cg07056448	61559820	0.0214543	3.17684	0.0014889	0.999995
17	cg07865166	76920397	0.0141166	3.17646	0.00149082	0.999995
14	cg04908136	100016441	0.0127126	3.1764	0.00149114	0.999995
12	cg05085851	30604066	0.0130066	3.17605	0.00149297	0.999995
9	cg17220073	18568536	0.0138852	3.17483	0.00149923	0.999995
6	cg14884741	150464644	0.0142535	3.17457	0.00150057	0.999995
20	cg15277588	16688413	-0.0147068	-3.17425	0.00150225	0.999995
22	cg27421918	18155319	0.0140697	3.17332	0.00150706	0.999995
10	cg18101900	124579533	0.0125818	3.17212	0.00151333	0.999995
2	cg08780166	40470864	-0.0141619	-3.17193	0.00151431	0.999995
19	cg00919738	17134974	0.012914	3.17151	0.00151649	0.999995
1	cg03441227	114301296	0.0137878	3.16998	0.00152448	0.999995
20	cg19100819	11873064	0.0138677	3.16988	0.00152501	0.999995
19	cg17611193	35395942	-0.0184476	-3.16978	0.00152554	0.999995
6	cg11247343	31237824	-0.0194313	-3.16915	0.00152886	0.999995
9	cg02295848	109379261	0.0120349	3.16827	0.00153351	0.999995
14	cg15149273	69014440	0.0153031	3.16821	0.00153382	0.999995
3	cg03393017	197517522	-0.0146724	-3.16804	0.00153472	0.999995
15	cg10093558	90447350	0.014862	3.16764	0.00153681	0.999995
12	cg08283181	6619112	-0.0127183	-3.16755	0.00153732	0.999995
2	ch.2.75111475F	75257967	0.0192073	3.1672	0.00153915	0.999995
14	cg11741956	103438353	0.0142928	3.16682	0.00154117	0.999995
11	cg27008678	60046908	0.0135869	3.16649	0.00154292	0.999995
5	cg22022671	83253023	-0.0139232	-3.16638	0.00154351	0.999995
6	cg14653814	589274	0.0145724	3.16557	0.00154778	0.999995
3	cg25124938	127309542	-0.0133257	-3.16545	0.00154846	0.999995
5	cg13773290	175270407	0.0139989	3.16519	0.00154984	0.999995
20	cg11278799	13765577	-0.0127062	-3.16503	0.00155066	0.999995
2	cg07416916	36825888	-0.0124062	-3.16501	0.00155076	0.999995
2	cg13374249	75295497	-0.012931	-3.16471	0.00155237	0.999995
12	cg10773017	53648023	0.0156756	3.16425	0.00155485	0.999995
17	cg14515250	18086444	0.0128852	3.16361	0.00155823	0.999995
14	cg04561727	104010865	-0.0139855	-3.16343	0.00155919	0.999995
10	cg19090132	104629223	-0.0204915	-3.16308	0.00156109	0.999995
3	cg23145472	66522924	0.0146333	3.16306	0.00156119	0.999995
14	cg05093429	96129574	-0.0153204	-3.16256	0.00156387	0.999995
6	cg08590940	28617161	0.013137	3.16252	0.00156412	0.999995
1	cg19356612	117462013	0.0125414	3.16113	0.00157156	0.999995
3	cg09236445	73591147	-0.0158989	-3.16044	0.00157533	0.999995
9	cg03050333	127471270	0.0162943	3.16039	0.0015756	0.999995
2	cg12141064	2917835	-0.0135963	-3.16033	0.0015759	0.999995
1	cg00659035	25573464	-0.0138875	-3.16026	0.00157629	0.999995
22	cg04974921	46117154	0.0155478	3.15999	0.00157773	0.999995
7	cg25343838	6662685	0.014276	3.15996	0.00157788	0.999995
18	cg02463037	7950953	0.0187772	3.15948	0.00158051	0.999995
16	cg00700436	1497766	-0.0143484	-3.15939	0.00158101	0.999995
10	cg07436701	88717623	-0.0132495	-3.15936	0.00158114	0.999995
16	cg03284670	55909732	-0.0133749	-3.15841	0.00158634	0.999995
7	cg09609665	129007685	0.0127874	3.15814	0.00158777	0.999995
1	cg08679985	44584350	-0.0124946	-3.15726	0.0015926	0.999995
1	cg03904551	27582059	-0.0180694	-3.15722	0.00159282	0.999995
11	cg06996869	93474705	0.0136507	3.15677	0.00159525	0.999995
2	cg00393340	241388772	0.0167965	3.15648	0.00159687	0.999995
1	cg08129048	32687573	-0.0164066	-3.15515	0.00160416	0.999995
1	cg07307839	100181569	-0.014247	-3.15431	0.00160881	0.999995
16	cg04496920	2032394	0.0123105	3.15408	0.00161005	0.999995
15	cg26697583	89992598	0.0132171	3.15388	0.00161117	0.999995
3	cg14480194	102097153	0.0133101	3.15383	0.00161146	0.999995
3	cg15491249	142585747	-0.0133943	-3.15353	0.00161308	0.999995
12	cg14361551	102489368	-0.0143775	-3.1532	0.00161489	0.999995
13	cg00035980	113600332	-0.013277	-3.15319	0.00161498	0.999995
17	cg08666890	42153732	-0.0147208	-3.15314	0.00161526	0.999995
19	cg11298989	54960853	-0.0131801	-3.15298	0.00161612	0.999995
22	cg22650271	39760165	0.0171422	3.1521	0.00162101	0.999995
3	cg07161588	12779524	0.0187988	3.15164	0.00162356	0.999995
16	cg02487629	30816927	0.0134872	3.15157	0.00162394	0.999995
9	cg13969662	137662888	0.0160434	3.15132	0.00162536	0.999995
5	cg23305936	35781648	0.01557	3.15084	0.00162802	0.999995
7	cg09002425	772065	-0.0130245	-3.15081	0.00162819	0.999995
12	cg07310525	121789816	-0.0147157	-3.15033	0.00163085	0.999995
3	cg00941280	66907126	0.0162045	3.15023	0.00163142	0.999995
13	cg07954279	25213150	0.0131166	3.14984	0.00163357	0.999995
2	cg02292263	43634192	-0.0135108	-3.14983	0.00163368	0.999995
13	cg16934156	113261783	0.0134998	3.14971	0.00163433	0.999995
6	cg08929197	158068523	-0.0179717	-3.14924	0.00163693	0.999995
11	cg25556304	118963198	-0.0144253	-3.14923	0.00163701	0.999995
1	cg23380514	212990242	0.0162638	3.14911	0.00163766	0.999995
2	cg08239375	27887547	0.0159583	3.14905	0.00163801	0.999995
7	cg26445785	141811005	-0.0130849	-3.14849	0.00164116	0.999995
10	cg22652733	74452328	-0.0169807	-3.14797	0.00164408	0.999995
16	cg04272459	47144215	0.0145379	3.14777	0.0016452	0.999995
6	cg22230640	32805807	0.0144613	3.14727	0.00164804	0.999995
20	cg05533119	23343103	-0.0145769	-3.1472	0.00164844	0.999995
16	cg01996304	31085596	0.0135163	3.14673	0.00165108	0.999995
4	cg06910114	140201720	0.0137524	3.1458	0.00165631	0.999995
16	cg01265431	456911	-0.0143632	-3.14529	0.00165921	0.999995
7	cg25515317	116164108	0.0125908	3.14528	0.00165927	0.999995
15	cg26501709	68523155	0.013526	3.1452	0.00165973	0.999995
4	cg04742135	1800154	-0.014009	-3.14511	0.00166026	0.999995
3	cg16905100	72149974	-0.0131079	-3.14506	0.00166054	0.999995
11	cg25060573	69457121	-0.0145422	-3.14446	0.00166394	0.999995
19	cg10728271	3108685	0.0124229	3.14409	0.00166607	0.999995
2	cg18522284	70781310	-0.0179815	-3.14389	0.00166718	0.999995
1	cg23643951	7188044	0.0193693	3.1436	0.00166886	0.999995
2	cg15411664	178298920	0.0143854	3.14358	0.00166897	0.999995
3	cg20675391	118864895	0.0131796	3.14343	0.0016698	0.999995
16	cg19701538	17474952	0.018684	3.14296	0.0016725	0.999995
1	cg11734230	55403545	0.0163976	3.14227	0.00167644	0.999995
20	cg20118535	35402909	-0.0139	-3.1422	0.00167683	0.999995
12	cg26088888	24814934	-0.0226384	-3.142	0.00167798	0.999995
6	cg16740543	170123723	-0.0179436	-3.14184	0.00167893	0.999995
2	cg23990852	222922977	-0.0138967	-3.14172	0.00167961	0.999995
10	cg06300254	50822752	-0.0146723	-3.14166	0.00167995	0.999995
5	cg09516529	148120455	0.0126549	3.14147	0.00168102	0.999995
10	cg09587697	44274816	0.013628	3.14127	0.00168217	0.999995
7	cg02770925	127875890	-0.0139794	-3.13999	0.00168954	0.999995
4	cg12293539	140896536	0.0156611	3.13948	0.00169251	0.999995
1	cg15532411	85433769	0.0124159	3.13925	0.00169379	0.999995
15	cg19903619	92165789	-0.0124595	-3.13913	0.0016945	0.999995
11	cg27316224	926106	0.0131698	3.13903	0.00169507	0.999995
19	cg01593851	22784788	0.0133377	3.13884	0.00169616	0.999995
16	cg27318635	3781749	-0.0156452	-3.13881	0.00169635	0.999995
11	cg15573884	71814729	-0.0139881	-3.13876	0.00169665	0.999995
8	cg08747394	32137752	-0.0128217	-3.13858	0.00169769	0.999995
19	cg08254777	49950027	0.014546	3.13846	0.00169837	0.999995
2	cg08111090	147892016	0.0126973	3.13807	0.00170064	0.999995
6	cg15392101	12426773	0.0127853	3.13793	0.00170146	0.999995
4	cg17574471	1834678	-0.0160585	-3.13792	0.00170149	0.999995
14	cg12794094	65208132	-0.0191489	-3.13779	0.00170229	0.999995
10	cg22973459	102637197	0.0131736	3.13748	0.00170405	0.999995
16	cg05695864	28097718	-0.012785	-3.13726	0.00170532	0.999995
1	cg03732087	50489654	-0.0171653	-3.13714	0.00170605	0.999995
19	cg25397562	11616711	-0.0153276	-3.13684	0.00170777	0.999995
1	cg23040649	6479813	-0.0127941	-3.13661	0.00170912	0.999995
2	cg15837978	217280631	0.0131702	3.13581	0.00171382	0.999995
3	cg05668317	64663714	0.0123253	3.13559	0.0017151	0.999995
5	cg21780711	122765476	0.0208782	3.13541	0.00171613	0.999995
17	cg06310294	8370483	0.0153809	3.1353	0.00171678	0.999995
1	cg24348240	26611453	-0.0127314	-3.13477	0.00171989	0.999995
8	cg07290627	102553838	-0.012916	-3.13398	0.00172452	0.999995
7	cg10623530	640409	0.0126388	3.13368	0.0017263	0.999995
8	cg00936146	29206333	0.0141956	3.13367	0.00172637	0.999995
7	cg18976571	104941821	-0.0135756	-3.1333	0.00172855	0.999995
14	cg07932280	69658650	0.0138225	3.13314	0.00172949	0.999995
10	cg16472361	30306612	-0.0196306	-3.1328	0.00173145	0.999995
5	cg07343977	74912492	-0.0133736	-3.13279	0.00173154	0.999995
5	cg25876719	172692778	-0.0150417	-3.13261	0.00173262	0.999995
17	cg14517810	14584000	0.014013	3.1325	0.00173327	0.999995
8	cg12012404	74903915	0.0138995	3.13241	0.00173377	0.999995
1	cg04549703	16199450	0.0135656	3.13235	0.00173413	0.999995
7	cg07424889	4768247	0.0139528	3.13222	0.00173492	0.999995
4	cg06925364	90995933	-0.0159189	-3.13194	0.00173658	0.999995
5	cg12767627	122544986	0.0125826	3.13082	0.0017432	0.999995
16	cg04539111	67997858	-0.0128358	-3.13064	0.00174426	0.999995
2	cg00459218	220289908	0.0165824	3.13033	0.00174608	0.999995
16	cg00086297	3662233	0.014095	3.12969	0.0017499	0.999995
15	cg03157763	51386102	-0.0126051	-3.12953	0.00175087	0.999995
8	cg23275355	73152431	0.0131542	3.12949	0.0017511	0.999995
2	cg21868496	218700130	0.0207974	3.12912	0.0017533	0.999995
2	cg05415606	38357299	0.0133163	3.12897	0.00175422	0.999995
7	cg12644845	150174632	0.0202845	3.12862	0.00175627	0.999995
14	cg02438045	39583290	0.0129124	3.1286	0.00175641	0.999995
19	cg26368601	56248292	-0.0147146	-3.12823	0.00175865	0.999995
2	cg08438609	225809402	0.0142239	3.12821	0.00175872	0.999995
15	cg10068074	63384709	-0.0126847	-3.12801	0.00175992	0.999995
1	cg11928797	6984790	-0.0160177	-3.12784	0.00176096	0.999995
22	cg26759223	46448690	0.0174564	3.12782	0.0017611	0.999995
6	cg11908557	143268469	-0.0126801	-3.12774	0.00176157	0.999995
16	cg05579025	56812076	-0.0160088	-3.12753	0.0017628	0.999995
7	cg06337974	37237383	0.0144146	3.12742	0.00176345	0.999995
11	cg06202053	64109021	0.0226378	3.12728	0.00176434	0.999995
11	cg01124212	117818226	0.0136431	3.1266	0.00176843	0.999995
8	cg04483142	103675366	-0.0139448	-3.12654	0.00176877	0.999995
16	cg09117114	67998030	-0.0135305	-3.1265	0.00176901	0.999995
7	cg26313888	72440429	-0.0134314	-3.12648	0.00176915	0.999995
14	cg20890056	77586411	0.0145465	3.12636	0.00176985	0.999995
6	cg22142122	28979338	0.018931	3.12615	0.00177114	0.999995
8	cg03854209	138167976	0.0129381	3.12603	0.00177183	0.999995
1	cg13225511	93641639	-0.0133625	-3.12568	0.00177394	0.999995
6	cg23482986	36179489	0.0127154	3.12561	0.00177437	0.999995
20	cg23588360	59545914	-0.0120942	-3.12495	0.00177833	0.999995
9	cg14029324	124523125	-0.0125149	-3.12475	0.00177958	0.999995
4	cg27127141	10086450	0.0142893	3.12454	0.00178086	0.999995
19	cg22964495	52869647	0.0133704	3.12423	0.00178271	0.999995
2	cg03076240	231465738	0.0175732	3.12403	0.00178392	0.999995
5	cg10884174	180633667	-0.0152558	-3.12401	0.00178406	0.999995
16	cg14085189	20836690	-0.0135366	-3.12371	0.00178586	0.999995
14	cg06444390	105421098	-0.0201268	-3.12364	0.00178629	0.999995
7	cg15373257	132682535	-0.0123245	-3.1231	0.0017896	0.999995
12	cg02248147	114823367	-0.0126103	-3.12301	0.00179011	0.999995
17	cg21848700	77751411	-0.0127561	-3.12291	0.00179075	0.999995
13	cg18049776	28543531	-0.0157321	-3.12262	0.00179248	0.999995
22	cg11050660	32651909	0.0150652	3.12174	0.00179787	0.999995
1	cg13421385	43834066	0.0148392	3.12137	0.00180014	0.999995
10	cg06811701	134672465	0.0128403	3.12115	0.00180143	0.999995
12	cg01923881	124242821	-0.0137342	-3.12099	0.00180243	0.999995
20	cg19677479	61503787	0.0136787	3.1209	0.00180299	0.999995
19	cg11223373	1449056	-0.015216	-3.12081	0.00180354	0.999995
10	cg00542224	43834363	-0.0151404	-3.12074	0.001804	0.999995
1	cg15202351	1952273	-0.0130451	-3.12058	0.00180494	0.999995
1	cg10894366	157660413	0.0130155	3.12043	0.00180588	0.999995
16	cg22152192	21315153	-0.0132716	-3.12016	0.00180754	0.999995
2	cg14471282	134179408	-0.0121851	-3.11928	0.00181292	0.999995
6	cg06346993	44093974	-0.0148364	-3.11928	0.00181295	0.999995
5	cg15898536	1753301	-0.0132496	-3.11916	0.00181366	0.999995
1	cg13470063	43766206	0.0226139	3.11897	0.00181485	0.999995
6	cg21952940	26239556	0.0122704	3.11868	0.00181663	0.999995
10	cg17509956	38379688	-0.0124391	-3.11839	0.00181842	0.999995
1	cg10120764	116467163	0.0131265	3.1182	0.0018196	0.999995
6	cg16707119	136135363	-0.0192574	-3.11773	0.00182251	0.999995
3	cg07398619	197556920	-0.0129565	-3.11752	0.00182381	0.999995
10	cg15350322	112723296	-0.013124	-3.11728	0.0018253	0.999995
1	cg08927728	54059983	-0.0135712	-3.11721	0.00182573	0.999995
14	cg24532514	61729823	0.0129617	3.11648	0.00183023	0.999995
22	cg08914271	31028489	0.0152855	3.11632	0.00183125	0.999995
10	cg00698179	120571704	0.0120596	3.11625	0.00183165	0.999995
6	cg04527393	44498582	0.0141539	3.11617	0.00183217	0.999995
14	cg05146534	54181642	0.0128274	3.11568	0.00183523	0.999995
19	cg24889949	58551920	0.0145097	3.11552	0.00183623	0.999995
16	cg15552792	78001483	-0.0119365	-3.11526	0.00183782	0.999995
10	cg14354844	108326914	0.0125592	3.11491	0.00184001	0.999995
15	cg02769599	27503580	-0.0122025	-3.11473	0.00184114	0.999995
18	cg03736069	48253537	-0.0143276	-3.11455	0.00184228	0.999995
7	cg11185569	29234470	-0.0138932	-3.11445	0.00184288	0.999995
14	cg10430356	25480753	0.0151682	3.11417	0.00184461	0.999995
10	cg22784182	7330425	-0.0130598	-3.11392	0.00184619	0.999995
3	cg09593781	192446736	0.0133925	3.1138	0.00184696	0.999995
10	cg00205746	16723244	0.0136726	3.11359	0.00184829	0.999995
16	cg00874605	14569598	-0.0128246	-3.11326	0.00185032	0.999995
6	cg21413754	28892079	0.0121412	3.11273	0.00185369	0.999995
15	cg16394191	68888543	0.0137614	3.11272	0.00185371	0.999995
16	cg02257550	56486271	-0.0149925	-3.11261	0.0018544	0.999995
8	cg03956646	143750859	0.0152435	3.11234	0.0018561	0.999995
2	cg11003199	54890526	0.0142489	3.11137	0.0018622	0.999995
2	cg07776900	63277919	-0.0128113	-3.11115	0.00186361	0.999995
2	cg23714547	234668865	-0.01219	-3.11102	0.00186441	0.999995
1	cg13331559	85514554	-0.0144357	-3.11092	0.00186508	0.999995
7	cg15029600	47377238	0.0151309	3.11059	0.00186714	0.999995
1	cg21826900	244013668	-0.0137838	-3.1102	0.00186963	0.999995
1	cg17736895	112166273	0.014954	3.10999	0.00187093	0.999995
2	cg24981400	100047526	-0.0142654	-3.10943	0.0018745	0.999995
1	cg02762169	152730410	-0.0121617	-3.1088	0.00187846	0.999995
6	cg04129308	134214995	0.0125889	3.10867	0.00187929	0.999995
12	cg25740883	113771208	-0.0152087	-3.10859	0.00187982	0.999995
12	cg14950074	98998460	0.0122115	3.10811	0.00188287	0.999995
2	cg06000491	34327576	-0.0120859	-3.10759	0.00188621	0.999995
17	cg18051461	1958073	0.0127539	3.10748	0.00188689	0.999995
17	cg24818472	41175838	0.0133844	3.10735	0.00188774	0.999995
21	cg15665376	39576893	-0.013507	-3.10728	0.00188818	0.999995
7	cg10679756	151191536	-0.0174695	-3.10727	0.00188823	0.999995
8	cg26205175	121457826	-0.0126576	-3.10716	0.00188891	0.999995
10	cg05598595	118387518	-0.0122494	-3.10691	0.00189054	0.999995
12	cg14312334	120242156	-0.0144191	-3.10691	0.00189055	0.999995
5	cg10371040	150962488	0.0129289	3.10683	0.00189107	0.999995
19	cg24577485	54825257	0.0126238	3.10591	0.00189694	0.999995
12	cg02007844	21927990	-0.0125065	-3.10509	0.00190222	0.999995
17	cg00971789	66342787	-0.0145016	-3.10489	0.00190347	0.999995
6	cg25391194	166868953	-0.0135305	-3.10439	0.00190669	0.999995
12	cg00586317	122149765	-0.0124586	-3.10419	0.00190799	0.999995
10	cg18063478	75553687	0.0155515	3.10409	0.00190864	0.999995
2	cg25865386	9983516	-0.0123979	-3.10379	0.00191058	0.999995
19	cg08243434	1578002	0.0147539	3.10358	0.00191195	0.999995
17	cg27316369	79799376	0.0271264	3.10325	0.00191406	0.999995
12	cg00015699	90313589	0.0200554	3.10306	0.00191532	0.999995
6	cg20067471	32765281	0.0126992	3.10278	0.00191711	0.999995
7	cg09041644	120801	-0.0127914	-3.10276	0.00191725	0.999995
5	cg26161849	137774644	-0.0129313	-3.10229	0.00192029	0.999995
22	cg02642178	50899694	-0.0157871	-3.10229	0.00192032	0.999995
5	cg07622079	149658453	0.0130437	3.10181	0.00192339	0.999995
9	cg09569224	108026834	0.0182256	3.10119	0.00192747	0.999995
9	cg14482968	137599175	-0.0127075	-3.10099	0.00192873	0.999995
13	cg19996420	24661569	0.0119244	3.10052	0.00193183	0.999995
3	cg01753796	178867105	-0.0132784	-3.10011	0.00193452	0.999995
6	cg03062252	37616598	-0.0124839	-3.09942	0.00193897	0.999995
6	cg14690328	766688	-0.0118626	-3.09888	0.00194254	0.999995
12	cg22484012	11967675	-0.0216211	-3.09841	0.0019456	0.999995
8	cg21087427	1136444	0.0153388	3.09839	0.00194578	0.999995
19	cg19751098	4831974	-0.013116	-3.09755	0.00195126	0.999995
6	cg18187565	100744362	0.0127973	3.09749	0.00195165	0.999995
16	cg27542525	6197236	0.0130107	3.09691	0.00195549	0.999995
2	cg03041537	241237971	-0.012108	-3.09686	0.00195581	0.999995
20	cg10835567	13035458	0.0191662	3.09658	0.00195767	0.999995
12	cg07663572	51014372	-0.0128967	-3.09548	0.00196492	0.999995
16	cg09969830	103646	-0.0119134	-3.09543	0.00196529	0.999995
10	cg10318647	64671221	0.0149163	3.0954	0.00196547	0.999995
8	cg26854875	71512224	-0.0144171	-3.09539	0.00196556	0.999995
11	cg09656653	68227798	-0.013887	-3.09538	0.00196562	0.999995
10	cg18998724	29409708	-0.0132755	-3.09483	0.00196928	0.999995
15	cg24880157	52628970	-0.012471	-3.09451	0.00197135	0.999995
3	cg24847846	12595473	-0.0121352	-3.0945	0.00197145	0.999995
16	cg04029645	82665755	-0.0129594	-3.09439	0.00197217	0.999995
14	cg07929203	106047915	-0.0145884	-3.09404	0.00197449	0.999995
5	cg15361697	140535810	0.0120867	3.09392	0.00197531	0.999995
11	cg12347781	47430776	0.0234183	3.09355	0.00197776	0.999995
7	cg08688086	141647961	-0.0145249	-3.0934	0.00197879	0.999995
3	cg12618624	171560011	0.0128396	3.09315	0.00198043	0.999995
5	cg01316550	56110833	-0.0124987	-3.09257	0.00198432	0.999995
12	cg15575336	132333414	0.0128314	3.09232	0.00198599	0.999995
16	cg03299891	87576152	0.012742	3.09175	0.00198982	0.999995
6	cg24071200	31519410	0.0172653	3.09124	0.00199322	0.999995
3	cg13384284	28620612	-0.0120681	-3.09102	0.00199471	0.999995
19	cg03703465	33513863	-0.0129801	-3.09065	0.00199721	0.999995
16	cg07832092	67563498	0.0214254	3.09061	0.00199749	0.999995
21	cg16962191	39753051	-0.0121843	-3.09028	0.0019997	0.999995
5	cg19733633	112824746	0.0126616	3.0902	0.00200022	0.999995
2	cg10062694	39499756	-0.0143976	-3.08983	0.00200271	0.999995
1	cg02033788	226310108	-0.0128698	-3.08919	0.00200704	0.999995
6	cg11685516	43252017	0.0142058	3.08896	0.00200857	0.999995
11	cg06057600	79322178	0.0157711	3.08869	0.00201043	0.999995
4	cg05982597	177654753	-0.0139279	-3.08866	0.00201061	0.999995
5	cg18793322	76003762	-0.014522	-3.08848	0.00201187	0.999995
12	cg24705741	123635215	-0.0122015	-3.08827	0.00201323	0.999995
9	cg20690937	105281908	0.0180575	3.08818	0.0020139	0.999995
7	cg13164343	27730026	-0.0118682	-3.08811	0.00201436	0.999995
10	cg14237154	71756280	-0.0123032	-3.08762	0.00201766	0.999995
8	cg04697422	26371034	-0.0141891	-3.0876	0.00201781	0.999995
17	cg15899335	68119955	0.0197167	3.08712	0.00202105	0.999995
6	cg13349304	43738653	-0.0123864	-3.0871	0.00202119	0.999995
5	cg23665836	115910284	0.0126327	3.08689	0.00202262	0.999995
1	cg11480873	205744417	-0.0120165	-3.0864	0.00202595	0.999995
11	cg00157043	35964907	0.0139676	3.08637	0.00202618	0.999995
16	cg06897145	3238937	0.0161356	3.08554	0.00203182	0.999995
4	cg09985615	58291304	0.0126486	3.08554	0.00203183	0.999995
1	cg00576639	25756900	0.0124949	3.08526	0.00203372	0.999995
15	cg18149794	69338274	0.0145559	3.08519	0.00203423	0.999995
11	cg26371257	6281773	0.0131386	3.0841	0.00204167	0.999995
7	cg23756768	1450736	0.0127869	3.08332	0.00204704	0.999995
19	cg25362542	9434924	0.0123001	3.08282	0.00205051	0.999995
3	cg00077017	57994273	-0.0122532	-3.08253	0.00205252	0.999995
7	cg04939569	138518204	0.0134296	3.08245	0.00205307	0.999995
15	cg08820315	79394430	-0.013199	-3.08194	0.00205654	0.999995
5	cg08242156	35828020	0.0119492	3.08187	0.00205701	0.999995
2	cg03798852	27008812	-0.0156078	-3.08178	0.00205766	0.999995
1	cg21679391	1286917	-0.0120703	-3.08161	0.00205887	0.999995
10	cg12312265	72546531	0.0142451	3.08153	0.00205937	0.999995
17	cg07649108	4752568	-0.0140189	-3.08151	0.00205957	0.999995
16	cg07541744	55363277	0.0124088	3.08141	0.00206025	0.999995
13	cg01970923	113700534	-0.0132483	-3.08069	0.0020652	0.999995
7	cg20324491	149128397	0.0172481	3.08055	0.00206618	0.999995
10	cg03730709	81954663	-0.0134112	-3.08036	0.00206749	0.999995
9	cg13819214	92461555	0.0123028	3.07978	0.00207152	0.999995
2	cg24114473	128292223	0.0158564	3.07958	0.00207293	0.999995
1	cg04851465	212408609	-0.0131338	-3.07938	0.00207432	0.999995
1	cg23206325	78353422	-0.0127291	-3.07805	0.00208361	0.999995
6	cg18863130	157144288	-0.012995	-3.07799	0.00208399	0.999995
3	cg22471401	183824717	-0.0189927	-3.07791	0.00208458	0.999995
13	cg03667047	33589962	0.0136038	3.07778	0.00208551	0.999995
1	cg25234913	89616171	0.0145207	3.07775	0.00208571	0.999995
20	cg03225601	9198009	0.0167431	3.07754	0.00208718	0.999995
7	cg25503323	36567098	-0.0147876	-3.07729	0.00208889	0.999995
3	cg12353670	183163092	-0.0125442	-3.07708	0.0020904	0.999995
13	cg02416333	22523390	0.0158033	3.07604	0.0020977	0.999995
2	cg13522118	121050252	0.0123952	3.0748	0.00210641	0.999995
11	cg10590925	1463620	0.0119348	3.07415	0.00211103	0.999995
12	cg13528160	32497174	-0.0142253	-3.07404	0.00211179	0.999995
12	cg19524972	121647936	-0.0140085	-3.07347	0.00211587	0.999995
5	cg10586042	36152206	-0.012454	-3.07315	0.00211809	0.999995
3	cg14420954	181422117	-0.0180803	-3.0731	0.00211844	0.999995
21	cg00696166	34863496	-0.012466	-3.07193	0.00212683	0.999995
21	cg05387199	45435774	-0.0189173	-3.07181	0.00212766	0.999995
6	cg06205432	33160869	0.0125339	3.0717	0.00212841	0.999995
11	cg08916852	117523000	0.0153535	3.07145	0.00213023	0.999995
5	cg14293975	90167401	-0.0146512	-3.07125	0.00213164	0.999995
16	cg01890248	81111798	0.0122269	3.07093	0.00213391	0.999995
16	cg13979970	34509822	0.01361	3.07089	0.00213421	0.999995
1	cg14649566	244609066	-0.0121852	-3.07083	0.00213466	0.999995
18	cg25083857	68045579	-0.0126432	-3.07055	0.00213668	0.999995
18	cg00312872	44557732	0.0119806	3.07025	0.0021388	0.999995
4	cg26790853	178829290	0.0128007	3.07012	0.00213972	0.999995
12	cg19118072	94660675	-0.0123913	-3.06968	0.00214291	0.999995
10	cg23521964	127408065	0.014591	3.06961	0.00214338	0.999995
7	cg21540359	52341648	-0.0124032	-3.06936	0.00214517	0.999995
17	cg25029315	33288471	0.012995	3.06864	0.00215036	0.999995
10	cg06179303	131504533	-0.0130914	-3.06862	0.00215052	0.999995
2	cg01631300	165479315	0.0139372	3.06829	0.00215288	0.999995
9	cg17960337	100626556	-0.0136117	-3.06782	0.00215629	0.999995
5	cg18419125	162866149	0.0154082	3.06653	0.00216556	0.999995
11	cg02680254	34378975	-0.0134567	-3.06636	0.00216683	0.999995
5	cg06008378	176925570	0.0183884	3.06635	0.00216687	0.999995
19	cg07233134	29739429	-0.0120421	-3.0656	0.00217231	0.999995
8	cg03275375	28439379	-0.0146792	-3.06517	0.00217547	0.999995
19	cg19014302	18303893	0.0143266	3.065	0.00217667	0.999995
12	cg17338594	120173114	0.0167804	3.06478	0.00217829	0.999995
11	cg03636968	123526191	0.0123991	3.06452	0.00218019	0.999995
6	cg07110487	27515380	0.012833	3.06417	0.00218275	0.999995
3	cg04624514	129487836	0.0137685	3.06362	0.00218679	0.999995
1	cg04230253	8390746	0.0127024	3.06343	0.00218816	0.999995
19	cg07357091	56048536	-0.0130144	-3.06321	0.00218979	0.999995
18	cg12717995	10499521	0.0136259	3.06294	0.00219171	0.999995
5	cg27492527	178054096	-0.0126492	-3.06279	0.00219286	0.999995
2	cg19774368	119916807	-0.0121633	-3.06261	0.00219418	0.999995
8	cg27051318	42623771	0.0130844	3.06225	0.0021968	0.999995
1	cg13979066	25757282	0.012004	3.06221	0.00219712	0.999995
19	cg09240436	57630594	-0.0125986	-3.06216	0.00219749	0.999995
7	cg05103689	55621993	0.0132756	3.06117	0.00220472	0.999995
2	cg03323067	218767655	-0.0144897	-3.06023	0.0022117	0.999995
14	cg03916908	54766171	-0.0132483	-3.06019	0.00221199	0.999995
13	cg02869861	77874494	0.0182124	3.06018	0.00221203	0.999995
14	cg22006127	52340044	0.0130867	3.06012	0.00221249	0.999995
14	cg18905633	105648697	-0.0130472	-3.05982	0.00221471	0.999995
20	cg04194272	33683537	0.0121099	3.0596	0.00221635	0.999995
2	cg07874757	235745237	0.0143065	3.05941	0.0022177	0.999995
19	cg02796873	10056105	-0.0120097	-3.0592	0.00221927	0.999995
2	cg11051809	170370515	-0.0119873	-3.05888	0.0022217	0.999995
10	cg11100904	29032663	-0.0120916	-3.0588	0.00222229	0.999995
18	cg18944274	46056535	-0.0138677	-3.05856	0.00222404	0.999995
2	cg03577837	113570123	0.0162077	3.05847	0.0022247	0.999995
18	cg26436583	43649176	-0.0131343	-3.05826	0.00222625	0.999995
10	cg11345700	33565458	-0.0123633	-3.05806	0.00222772	0.999995
10	cg27268352	30387860	-0.016757	-3.05805	0.00222782	0.999995
5	cg04065964	81160426	0.0123511	3.05801	0.00222811	0.999995
3	cg08166991	179037970	0.0117404	3.0573	0.00223343	0.999995
16	cg01976303	89393185	-0.0137773	-3.0573	0.00223344	0.999995
8	cg23473546	117240469	-0.0149439	-3.05725	0.00223379	0.999995
10	cg09733312	63863556	0.0122386	3.05696	0.00223594	0.999995
17	cg05208812	48785326	-0.0128208	-3.05684	0.00223684	0.999995
2	cg25552705	220371753	-0.0132189	-3.05658	0.00223878	0.999995
21	cg07250923	39450622	-0.0166578	-3.05613	0.00224211	0.999995
1	cg14428543	2985728	-0.0127286	-3.05605	0.00224273	0.999995
16	cg00436610	89284637	0.0129685	3.05568	0.00224547	0.999995
20	cg06271023	24455463	-0.0130325	-3.05523	0.00224885	0.999995
7	cg00051818	66367658	-0.0125821	-3.05475	0.0022525	0.999995
16	cg09689633	14458509	-0.0130611	-3.05464	0.00225328	0.999995
12	cg21579701	32766080	-0.0129577	-3.05455	0.00225401	0.999995
18	cg12206246	12520639	-0.0123676	-3.05432	0.00225573	0.999995
19	cg16261923	17840970	-0.0125538	-3.05415	0.00225699	0.999995
16	cg05006755	4233246	0.0143357	3.05398	0.0022583	0.999995
15	cg26483809	90377257	0.0151215	3.05346	0.00226217	0.999995
9	cg09452319	37592804	-0.0129684	-3.05342	0.00226251	0.999995
16	cg01680999	18801770	0.0132426	3.05325	0.00226374	0.999995
11	cg18477816	612588	0.0153465	3.05324	0.00226383	0.999995
20	cg19875175	6564232	-0.0130157	-3.0528	0.00226718	0.999995
5	cg14698665	11389290	0.0143384	3.05256	0.00226895	0.999995
11	cg05177805	702668	-0.0128962	-3.05248	0.00226963	0.999995
2	cg08625382	222437387	0.0136546	3.05211	0.00227235	0.999995
11	cg20348235	66798897	-0.0139102	-3.05184	0.00227443	0.999995
5	cg04811843	2158378	-0.0134075	-3.05178	0.00227486	0.999995
19	cg13726723	56195170	0.0145246	3.05159	0.00227636	0.999995
13	cg21140160	25508351	-0.0117404	-3.05152	0.00227685	0.999995
5	cg25980418	112848467	0.0124752	3.0514	0.00227777	0.999995
13	cg14263972	26798109	-0.0133032	-3.05126	0.0022788	0.999995
12	cg22790013	30939463	-0.0125634	-3.05117	0.00227949	0.999995
5	cg20776772	41869404	-0.0124058	-3.05111	0.00227997	0.999995
17	cg02970545	73520192	0.0135677	3.05101	0.00228074	0.999995
5	cg01228193	149983979	-0.015404	-3.05095	0.00228116	0.999995
7	cg01809198	142711184	0.0145617	3.0507	0.00228309	0.999995
6	cg21538258	55891992	0.0133863	3.05001	0.0022883	0.999995
11	cg03262694	64684810	0.0121186	3.04996	0.00228875	0.999995
10	cg18293133	131989095	0.0137204	3.04971	0.00229063	0.999995
4	cg07323851	7332354	-0.0127851	-3.04903	0.00229578	0.999995
5	cg20529465	40653022	-0.013138	-3.04882	0.00229743	0.999995
8	cg14742788	22291485	0.0120344	3.04869	0.00229838	0.999995
3	cg11381789	137831232	-0.0122884	-3.04851	0.00229978	0.999995
12	cg01578164	125243251	0.0141052	3.04824	0.00230182	0.999995
9	cg21572316	107690018	0.0157879	3.04822	0.00230201	0.999995
13	cg27462685	75129579	0.014843	3.04797	0.00230395	0.999995
16	cg26771445	89087797	0.0128887	3.04776	0.00230557	0.999995
17	cg16540738	5489116	-0.0142667	-3.04764	0.00230649	0.999995
12	cg07965300	56368138	0.0118649	3.04735	0.00230868	0.999995
11	cg11385501	838152	0.0191777	3.04687	0.00231239	0.999995
1	cg14297579	54703337	0.0116119	3.04685	0.00231255	0.999995
2	cg14182562	47762972	0.0154027	3.04671	0.00231364	0.999995
7	cg23748352	114298776	-0.012221	-3.04662	0.00231429	0.999995
12	cg23412654	7042162	0.0310401	3.04646	0.00231554	0.999995
6	cg09932762	137861989	0.0119654	3.04633	0.00231651	0.999995
13	cg18852038	52371236	-0.0121593	-3.04625	0.00231717	0.999995
22	cg14095321	39644037	0.0126779	3.04572	0.00232126	0.999995
1	cg23244053	157949935	0.0125772	3.04549	0.00232302	0.999995
13	cg12906259	45619772	-0.0120056	-3.0449	0.00232755	0.999995
8	cg23057485	134052341	0.0164553	3.04471	0.00232906	0.999995
11	cg20469689	57117666	-0.0157287	-3.04434	0.00233188	0.999995
1	cg17730224	18681196	-0.0115841	-3.04352	0.00233825	0.999995
8	cg21182416	86065151	-0.0133001	-3.04348	0.00233861	0.999995
8	cg05457696	103395266	-0.0132058	-3.04316	0.00234104	0.999995
1	cg04541678	213415277	0.0118362	3.04316	0.00234111	0.999995
11	cg08133496	44116911	-0.0142328	-3.04289	0.00234317	0.999995
11	cg24309842	115452827	0.0118986	3.04288	0.00234326	0.999995
15	cg01061681	100893783	0.0123329	3.04278	0.002344	0.999995
11	cg26908984	113200304	-0.0124504	-3.0422	0.00234852	0.999995
7	cg09891341	138619424	-0.017497	-3.04187	0.00235114	0.999995
5	cg12112543	70751402	-0.0116878	-3.04139	0.00235486	0.999995
17	cg10374534	66554600	0.0147029	3.04138	0.00235495	0.999995
2	cg10677943	224403756	0.0140852	3.04134	0.00235527	0.999995
9	cg10064169	33437940	0.0144719	3.04126	0.0023559	0.999995
2	cg26605467	191399880	0.0121359	3.04126	0.0023559	0.999995
15	cg13968580	51669312	-0.0134809	-3.04115	0.0023568	0.999995
21	cg22038359	46859045	-0.0129122	-3.04096	0.00235823	0.999995
15	cg03380198	99409506	-0.0134519	-3.04095	0.00235831	0.999995
6	cg09102630	167066958	-0.0123639	-3.04089	0.00235882	0.999995
5	cg16340755	150823129	0.012343	3.04042	0.0023625	0.999995
2	cg06915570	31522601	-0.0132789	-3.04025	0.00236381	0.999995
6	cg11299024	165341382	0.0123462	3.04013	0.00236475	0.999995
17	cg19798596	60829467	-0.0130104	-3.04009	0.00236505	0.999995
10	cg14338073	44359161	0.0177838	3.03982	0.00236718	0.999995
2	cg04210100	9614471	0.013694	3.03912	0.00237267	0.999995
14	cg14114804	77606990	0.0137165	3.03905	0.00237326	0.999995
10	cg04869466	73517463	0.0138204	3.03847	0.00237786	0.999995
11	cg18070155	133371037	-0.0117871	-3.03798	0.0023817	0.999995
5	cg04098891	32714525	0.0196888	3.0373	0.00238711	0.999995
5	cg04874375	145965814	0.0160256	3.03708	0.00238881	0.999995
16	cg23093066	49471455	0.0152154	3.03677	0.00239125	0.999995
2	cg06051842	30188975	0.0126647	3.03652	0.0023933	0.999995
1	cg22226821	240587072	0.0127755	3.0362	0.0023958	0.999995
16	cg14333728	1616073	0.0153969	3.03614	0.00239631	0.999995
17	cg07645993	70240815	0.0131763	3.03591	0.00239812	0.999995
21	cg13620615	40555724	-0.0159595	-3.03445	0.00240976	0.999995
3	cg08835373	72512058	-0.0120025	-3.03428	0.00241107	0.999995
22	cg15814270	21436899	-0.0121357	-3.03405	0.00241296	0.999995
6	cg11320544	30526487	0.0124356	3.03374	0.00241541	0.999995
5	cg00715092	120116471	-0.0122596	-3.03366	0.00241605	0.999995
1	cg10572807	2999586	0.0171761	3.03312	0.00242043	0.999995
13	cg15014639	46757318	-0.0122999	-3.03287	0.00242239	0.999995
11	cg19484979	6570175	-0.0129868	-3.0326	0.00242454	0.999995
5	cg14660032	138702273	-0.0119051	-3.0322	0.00242781	0.999995
14	cg01147465	45366798	0.0124132	3.03126	0.00243534	0.999995
11	cg01518090	12368253	0.0126146	3.03111	0.00243658	0.999995
12	cg26141856	94558736	0.0122798	3.03098	0.00243762	0.999995
18	cg14429233	11040698	-0.0133685	-3.03043	0.00244209	0.999995
7	cg11737759	104191111	0.0120006	3.03024	0.00244361	0.999995
1	cg26451937	87400224	-0.0124529	-3.02992	0.00244616	0.999995
6	cg11040636	46729179	0.0173275	3.02988	0.00244649	0.999995
1	cg00712342	154151224	-0.0140578	-3.02979	0.00244727	0.999995
3	cg03172057	39033151	-0.0124496	-3.02978	0.00244731	0.999995
13	cg22699084	31022702	-0.0151959	-3.0295	0.00244962	0.999995
1	cg12770003	6126139	-0.0127704	-3.02908	0.00245299	0.999995
10	cg03073429	125506257	0.013283	3.02901	0.00245354	0.999995
1	cg19704489	26924211	-0.0126423	-3.029	0.00245363	0.999995
3	cg13125087	52715171	-0.0125437	-3.02871	0.00245602	0.999995
5	cg05469346	174115696	-0.0125001	-3.02855	0.00245732	0.999995
19	cg00111157	50093810	0.0166795	3.02837	0.00245876	0.999995
2	cg14913993	207474885	0.0136735	3.02817	0.00246041	0.999995
19	cg01632288	12880789	-0.0155694	-3.028	0.00246174	0.999995
15	cg02693157	87892167	0.0126087	3.02795	0.00246215	0.999995
17	cg09123951	72564220	-0.0125612	-3.02795	0.0024622	0.999995
10	cg09121772	131671489	-0.0134314	-3.02787	0.00246285	0.999995
3	cg16866179	4909182	0.0135653	3.02784	0.00246311	0.999995
3	cg21370491	57679009	0.0120125	3.02769	0.00246427	0.999995
22	cg09744391	19629147	-0.0145076	-3.02723	0.00246809	0.999995
12	cg04835229	77717822	-0.0210405	-3.02722	0.00246814	0.999995
5	cg02684091	4313623	0.013925	3.02701	0.00246982	0.999995
1	cg01068240	43889011	-0.0127658	-3.02701	0.00246983	0.999995
15	cg26676701	64443300	-0.0143952	-3.02651	0.00247399	0.999995
14	cg15444192	21566452	-0.0121879	-3.02604	0.00247779	0.999995
19	cg13981319	10446556	-0.0129027	-3.02596	0.00247847	0.999995
6	cg15406637	3340780	0.0122413	3.02546	0.00248254	0.999995
6	cg03012421	68599408	0.0127423	3.02508	0.00248566	0.999995
13	cg00961687	111798279	-0.0117136	-3.02501	0.00248623	0.999995
11	cg14249520	68530177	0.0139956	3.02496	0.00248662	0.999995
17	cg08593157	17684240	0.0175428	3.02473	0.00248854	0.999995
11	cg03307169	119602634	-0.0134348	-3.02462	0.00248945	0.999995
19	cg06129867	39138827	0.02334	3.02443	0.00249103	0.999995
11	cg10457069	101917282	-0.0116645	-3.02417	0.00249313	0.999995
2	cg00925450	162065057	-0.0132417	-3.02389	0.00249545	0.999995
6	cg11542847	49704803	-0.0133328	-3.02387	0.00249563	0.999995
20	cg22425035	55293560	-0.0129601	-3.0238	0.00249618	0.999995
20	cg18918007	54975754	-0.0145563	-3.0236	0.00249788	0.999995
6	cg01813649	116421855	0.0123492	3.0234	0.00249955	0.999995
14	cg19605749	93582412	0.0132923	3.02247	0.00250725	0.999995
11	cg10728452	133791257	-0.0175235	-3.02246	0.00250728	0.999995
15	cg06021884	89660742	-0.0128004	-3.02233	0.00250835	0.999995
13	cg25623311	110003511	-0.0139885	-3.02181	0.00251272	0.999995
14	cg17343110	34086898	-0.0117678	-3.02156	0.00251479	0.999995
5	cg02160482	73256987	0.01351	3.02127	0.00251718	0.999995
1	cg04551500	33169558	-0.0126563	-3.02097	0.00251963	0.999995
4	cg00891669	26814011	0.0137468	3.02068	0.00252212	0.999995
12	cg26372842	48918612	-0.0134018	-3.01987	0.0025288	0.999995
10	cg00998484	21462898	-0.0123731	-3.01975	0.00252986	0.999995
9	cg18157849	33290504	-0.0144258	-3.01973	0.00253	0.999995
14	cg21087247	93375276	-0.0118849	-3.01969	0.0025303	0.999995
15	cg16921702	45571636	-0.0121853	-3.01952	0.00253175	0.999995
6	cg20996735	36411213	0.0128995	3.01947	0.00253219	0.999995
6	cg22013019	1558789	-0.0139637	-3.01945	0.00253235	0.999995
5	cg08823936	149151188	-0.012077	-3.01931	0.0025335	0.999995
13	cg13113197	42535290	-0.0133313	-3.01894	0.00253661	0.999995
20	cg19907365	55543645	-0.0126845	-3.01882	0.0025376	0.999995
15	cg09852187	89155039	-0.0124699	-3.01861	0.00253941	0.999995
8	cg20390587	126154086	0.0125632	3.0184	0.00254112	0.999995
19	cg07857792	18060683	0.0150233	3.01804	0.00254419	0.999995
11	cg17108838	10327138	0.0125935	3.01791	0.00254521	0.999995
19	cg19025470	56624891	0.0165343	3.01769	0.00254707	0.999995
16	cg08768385	88144601	-0.0132451	-3.01738	0.00254971	0.999995
22	cg22804236	42095443	0.01266	3.01718	0.00255138	0.999995
7	cg22273955	6727116	-0.0122407	-3.01715	0.00255164	0.999995
17	cg00047753	8244936	0.0119896	3.01688	0.00255393	0.999995
1	cg10827460	879375	-0.0126835	-3.01624	0.00255931	0.999995
16	cg09351308	88722447	0.016229	3.01607	0.00256077	0.999995
7	cg01705934	155258915	0.0130581	3.01605	0.00256094	0.999995
5	cg11523085	148317006	-0.0124823	-3.016	0.0025613	0.999995
19	cg13338734	13113668	0.0144233	3.01585	0.00256256	0.999995
11	cg14917395	123300849	0.0119248	3.01571	0.00256375	0.999995
2	cg20691140	137522667	-0.0120316	-3.01551	0.00256549	0.999995
12	cg19529502	48357908	-0.0134359	-3.01494	0.00257027	0.999995
7	cg11542898	102760360	-0.0118206	-3.01487	0.00257093	0.999995
11	cg22148532	70565294	-0.0131748	-3.0147	0.0025723	0.999995
9	cg17071879	99285520	-0.0138736	-3.01455	0.00257362	0.999995
11	cg13690461	57957575	0.0121412	3.01386	0.00257947	0.999995
12	cg13443842	2162130	0.0125982	3.01385	0.00257954	0.999995
5	cg24329341	7822907	0.0147499	3.01384	0.00257964	0.999995
8	cg01338459	32086606	-0.0131893	-3.01376	0.00258031	0.999995
10	cg03200890	113748431	-0.0115876	-3.01367	0.00258108	0.999995
22	cg21800127	40503479	-0.0142079	-3.01362	0.00258151	0.999995
2	cg13275908	189981019	-0.014768	-3.01357	0.00258197	0.999995
10	cg10473779	43700221	-0.0151115	-3.0135	0.00258253	0.999995
19	cg15237451	13960052	-0.0131808	-3.01347	0.00258275	0.999995
17	cg08201673	18167551	0.0125587	3.0131	0.00258594	0.999995
11	cg23272088	2504813	-0.014137	-3.01307	0.00258619	0.999995
10	cg02229288	1156176	0.0203651	3.01296	0.00258712	0.999995
3	cg02487995	101378820	0.0138482	3.01267	0.00258959	0.999995
1	cg08865695	209917237	0.0162589	3.01267	0.0025896	0.999995
13	cg22022001	99096806	0.0155789	3.01262	0.00259003	0.999995
1	cg16918585	39492570	-0.0117852	-3.01249	0.00259112	0.999995
1	cg09651697	119933714	0.0118321	3.0124	0.00259194	0.999995
14	cg17736928	62461722	-0.0136981	-3.01224	0.00259325	0.999995
6	cg16806913	170040518	-0.0123551	-3.01199	0.00259544	0.999995
2	cg16430651	42225614	0.0124976	3.01195	0.00259575	0.999995
13	cg03602567	97642682	0.0143955	3.01154	0.00259928	0.999995
22	cg12041056	27053247	-0.0131277	-3.01152	0.00259941	0.999995
14	cg21452744	20799205	0.0148141	3.01139	0.00260054	0.999995
1	cg13240962	216467049	0.0127888	3.01133	0.00260102	0.999995
3	cg02586610	122745092	0.0218921	3.01078	0.00260576	0.999995
1	cg16597989	229038652	0.0135887	3.01013	0.00261139	0.999995
14	cg12086340	94004501	-0.0133525	-3.01005	0.00261208	0.999995
2	cg24046770	152263618	0.0127296	3.01001	0.0026124	0.999995
3	cg15822391	15670112	-0.0120374	-3.0098	0.00261418	0.999995
7	cg21033514	134671357	0.0125884	3.00976	0.00261458	0.999995
3	cg14506751	186288443	0.0129877	3.00944	0.00261727	0.999995
16	cg00706191	65017401	-0.0121398	-3.00917	0.00261962	0.999995
7	cg07676391	148516612	-0.0120299	-3.00898	0.00262124	0.999995
8	cg22594214	135842299	0.0136349	3.00896	0.0026214	0.999995
10	cg16929850	18989097	0.0179671	3.00889	0.00262207	0.999995
18	cg17023972	67873333	0.0132421	3.00881	0.00262272	0.999995
14	cg02198617	105451504	0.0134336	3.00865	0.00262408	0.999995
20	cg23322432	48770456	0.017595	3.00861	0.00262448	0.999995
4	cg22361290	95591753	0.0126008	3.00858	0.0026247	0.999995
4	cg14414876	178365849	0.0122171	3.0084	0.0026263	0.999995
16	cg03133987	2053563	0.0125517	3.00834	0.00262682	0.999995
3	cg03599477	124796586	0.0134101	3.00827	0.00262743	0.999995
18	cg15914951	3280999	-0.0118295	-3.00807	0.00262912	0.999995
9	cg16015728	130859964	0.0119787	3.00792	0.00263041	0.999995
22	cg18436500	40057942	-0.0130628	-3.0079	0.00263062	0.999995
7	cg06749043	140395230	-0.0127763	-3.00788	0.00263075	0.999995
2	cg06946880	71163123	0.0138817	3.00769	0.00263239	0.999995
7	cg12176059	63490338	-0.011558	-3.00737	0.00263515	0.999995
16	cg26700932	4703003	-0.0135376	-3.00735	0.00263534	0.999995
5	cg21920230	112407580	0.0137581	3.00724	0.00263628	0.999995
4	cg14803804	37906691	0.0122013	3.0072	0.00263663	0.999995
14	cg08221848	77586446	0.0138547	3.00709	0.00263766	0.999995
12	cg13851647	68647351	-0.0118422	-3.00686	0.00263965	0.999995
3	cg01143375	191670642	0.0164678	3.00678	0.00264033	0.999995
7	cg26589448	645309	0.0128904	3.00665	0.0026414	0.999995
7	cg15852767	81662453	-0.0165252	-3.00663	0.00264164	0.999995
17	cg20219149	48072263	-0.0135777	-3.00649	0.00264283	0.999995
3	cg16519910	128837962	0.02108	3.00642	0.00264345	0.999995
15	cg26052367	42566151	-0.0126391	-3.0063	0.0026445	0.999995
6	cg11506733	6321428	0.0156132	3.00626	0.00264483	0.999995
15	cg15851274	75748063	0.012039	3.00625	0.00264492	0.999995
5	cg03181840	142564012	0.0116464	3.00607	0.00264646	0.999995
7	cg13653900	104536588	0.0121289	3.00578	0.00264899	0.999995
2	cg15969695	203129144	-0.0121325	-3.00578	0.00264903	0.999995
10	cg07106553	124609945	-0.0127826	-3.00547	0.00265173	0.999995
19	cg11737403	57791287	-0.0147587	-3.00544	0.00265199	0.999995
12	cg13481809	7086042	0.0130457	3.00508	0.00265511	0.999995
19	cg03534846	1999322	0.0123624	3.00475	0.00265798	0.999995
3	cg10930676	172859699	0.0136882	3.00464	0.00265894	0.999995
20	cg00952050	33585040	-0.0130286	-3.00446	0.00266054	0.999995
5	cg01901707	158518192	0.0135865	3.0044	0.00266103	0.999995
3	cg03162101	9291274	-0.0120574	-3.00408	0.00266387	0.999995
12	cg14847514	72340376	0.0122081	3.00403	0.00266425	0.999995
6	cg01716763	64344231	-0.0136555	-3.00401	0.00266446	0.999995
17	cg18238623	56733482	-0.0140026	-3.00365	0.00266761	0.999995
6	cg08771019	33283145	-0.0132271	-3.00291	0.00267411	0.999995
1	cg26779448	198510731	-0.0133494	-3.00242	0.0026784	0.999995
16	cg06416760	4323067	-0.0122424	-3.00232	0.00267926	0.999995
5	cg03807565	10476254	-0.0129577	-3.00211	0.00268115	0.999995
17	cg25546629	64370551	-0.0120403	-3.00202	0.00268194	0.999995
17	cg10371155	37561101	0.0190323	3.00179	0.00268393	0.999995
8	cg17819264	109299286	0.0125697	3.00161	0.00268555	0.999995
10	cg01640051	116697666	-0.0126508	-3.00148	0.00268667	0.999995
12	cg05101470	124396520	0.0157178	3.00137	0.00268772	0.999995
7	cg00945285	56164254	-0.0152975	-3.00083	0.00269246	0.999995
8	cg20832271	123119572	-0.0226068	-3.00065	0.00269406	0.999995
7	cg16836759	148902720	-0.0125385	-3.00005	0.00269936	0.999995
2	cg10560027	73716776	0.0118352	2.99971	0.00270234	0.999995
16	cg23003874	90088822	0.0140716	2.99969	0.00270256	0.999995
8	cg24453513	67525035	-0.011723	-2.99966	0.0027028	0.999995
18	cg12723915	23947198	-0.0130592	-2.99961	0.00270327	0.999995
1	cg22431590	6639959	-0.0129575	-2.99951	0.0027041	0.999995
12	cg10102897	115306502	0.01217	2.99932	0.00270584	0.999995
10	cg26875384	14817904	0.0136865	2.9992	0.00270689	0.999995
22	cg01794929	31500940	-0.0159668	-2.99907	0.00270802	0.999995
7	cg09748770	21467405	0.0167224	2.99901	0.00270857	0.999995
6	cg15666302	76069564	0.0121053	2.99883	0.00271021	0.999995
22	cg10296410	42095368	0.0127656	2.99854	0.00271281	0.999995
14	cg01346950	69124929	-0.0179302	-2.99846	0.00271351	0.999995
16	cg00733604	1614279	-0.015199	-2.99831	0.00271478	0.999995
4	cg05985155	14718372	0.0135242	2.99828	0.0027151	0.999995
8	cg06452835	123440768	-0.0135264	-2.99797	0.00271782	0.999995
7	cg21696913	100660467	0.0120731	2.99792	0.00271828	0.999995
2	cg03972751	164870975	0.0122333	2.99788	0.00271864	0.999995
1	cg09024430	28655366	0.0115845	2.99772	0.00272009	0.999995
15	cg14255751	65822643	0.0122129	2.99763	0.00272088	0.999995
4	cg15970736	143486779	0.0156392	2.99724	0.00272435	0.999995
2	cg02249904	99548581	0.0148252	2.99718	0.00272494	0.999995
2	cg03531237	204192362	-0.0233603	-2.99704	0.00272611	0.999995
14	cg04542940	100358511	0.0176616	2.99683	0.00272802	0.999995
19	cg17728125	1113155	-0.0137541	-2.99629	0.00273291	0.999995
4	cg15490177	151540382	-0.0141419	-2.99608	0.00273477	0.999995
5	cg18358754	154317884	-0.0116601	-2.99602	0.00273527	0.999995
6	cg13338685	163603588	0.0114098	2.99594	0.00273599	0.999995
1	cg01567634	114696671	-0.0171733	-2.99584	0.00273694	0.999995
2	cg19460995	216601566	0.0126132	2.99496	0.00274483	0.999995
17	cg00950385	745746	-0.0122517	-2.99483	0.00274602	0.999995
5	cg14184904	10628944	-0.0121483	-2.99466	0.00274755	0.999995
5	cg00846270	149688853	-0.0228739	-2.99446	0.00274934	0.999995
19	cg24127743	55851168	0.0120791	2.99424	0.00275132	0.999995
7	cg22433677	95529433	0.0128624	2.99421	0.00275152	0.999995
2	cg10642423	42588460	-0.0117555	-2.99413	0.00275225	0.999995
16	cg15671771	776037	-0.0134705	-2.99382	0.00275512	0.999995
1	ch.1.4385290F	224974190	0.0127585	2.99376	0.00275567	0.999995
5	cg27468661	115386204	-0.0133776	-2.99338	0.00275905	0.999995
19	cg26333165	12272608	0.0127755	2.99318	0.00276086	0.999995
5	cg16046214	170289848	0.0164657	2.99316	0.00276106	0.999995
19	cg04655299	48825620	0.0143521	2.99293	0.00276311	0.999995
19	cg18021866	53517233	0.0140601	2.99277	0.0027646	0.999995
17	cg03153062	41755445	0.0162713	2.9927	0.00276521	0.999995
11	cg15876422	59230911	0.0119915	2.99208	0.00277087	0.999995
2	cg13155924	68507016	-0.0118238	-2.99181	0.00277329	0.999995
13	cg00056563	39989389	-0.0120114	-2.99177	0.00277363	0.999995
16	cg16478855	67865007	0.0144256	2.99167	0.00277455	0.999995
3	cg19250213	13406582	0.0126419	2.99162	0.00277504	0.999995
5	cg03404471	41869373	-0.0121299	-2.9916	0.0027752	0.999995
3	cg20679096	112811576	-0.0122493	-2.99114	0.00277939	0.999995
1	cg22588558	93522010	0.012699	2.99052	0.00278501	0.999995
14	cg24158307	95599667	0.0117298	2.99029	0.00278712	0.999995
6	cg18564665	13009506	0.0117148	2.99028	0.00278725	0.999995
12	cg27578734	132972609	-0.0126613	-2.98991	0.0027906	0.999995
9	cg22411248	127203630	-0.0150716	-2.98984	0.00279123	0.999995
16	cg15882922	50618820	-0.0119686	-2.98975	0.00279206	0.999995
1	cg04294206	247980199	0.0122656	2.98904	0.00279858	0.999995
4	cg02773188	152332936	0.0118402	2.98901	0.00279879	0.999995
10	cg24798956	130165332	-0.012423	-2.989	0.00279896	0.999995
16	cg27552378	3702776	0.0120684	2.98865	0.00280215	0.999995
5	cg12118239	133286811	-0.0117247	-2.9883	0.00280538	0.999995
7	cg13525579	24096759	-0.0187616	-2.98807	0.00280743	0.999995
6	cg20193323	7276020	-0.017196	-2.98806	0.00280759	0.999995
1	cg14995274	17018587	0.0123594	2.98802	0.00280789	0.999995
17	cg18709877	1782604	-0.0124475	-2.98799	0.00280815	0.999995
8	cg23399774	85767698	0.0160889	2.98799	0.00280817	0.999995
6	cg21553283	36602452	-0.0118464	-2.98771	0.00281073	0.999995
17	cg08197943	67323709	-0.0124382	-2.98721	0.00281537	0.999995
17	cg15495250	8878748	0.012771	2.98716	0.0028158	0.999995
4	cg21138455	14135882	-0.0129483	-2.98686	0.0028186	0.999995
13	cg04219802	20630740	-0.0122597	-2.98684	0.00281878	0.999995
2	cg15613465	85830203	-0.0139809	-2.98645	0.00282236	0.999995
3	cg06050903	54173405	-0.0120514	-2.9863	0.00282376	0.999995
22	cg15622775	31329697	-0.0134941	-2.98607	0.00282587	0.999995
3	cg22985401	112280972	0.0117553	2.98597	0.00282678	0.999995
7	cg09609598	49709938	0.0138338	2.98586	0.00282782	0.999995
20	cg20125028	55774472	-0.0129689	-2.98586	0.00282785	0.999995
6	cg14703002	26018058	0.0144061	2.98584	0.00282804	0.999995
16	cg00327717	1213289	0.0148405	2.98578	0.00282857	0.999995
8	cg25248474	20123318	0.0141603	2.98546	0.00283152	0.999995
11	cg13301003	32449254	0.0122391	2.98545	0.00283162	0.999995
8	cg13211302	102236731	-0.0126338	-2.98532	0.00283282	0.999995
7	cg00307073	116502428	-0.0145329	-2.98508	0.00283505	0.999995
5	cg04261529	82726149	0.012309	2.98507	0.00283513	0.999995
5	cg04723339	5558308	0.012817	2.98491	0.00283658	0.999995
1	cg11059170	161147953	0.0132491	2.98475	0.00283812	0.999995
18	cg20523393	5895539	0.0119594	2.98394	0.00284564	0.999995
15	cg17867243	42371653	-0.0122417	-2.98373	0.0028476	0.999995
19	cg16722435	49926586	0.0141728	2.98344	0.00285024	0.999995
3	cg14616353	151917645	0.0131887	2.98318	0.00285272	0.999995
19	cg04181321	57106852	0.0123353	2.98292	0.00285511	0.999995
6	cg10984236	157301773	-0.0126062	-2.98272	0.00285697	0.999995
7	cg14188519	77095852	0.0279141	2.98259	0.00285819	0.999995
8	cg04849008	26094333	-0.0121884	-2.98254	0.00285871	0.999995
7	cg08132511	123071468	0.012216	2.9821	0.00286278	0.999995
22	cg05702540	36861786	0.0165294	2.98206	0.0028632	0.999995
20	cg02035930	62505169	-0.0224414	-2.9819	0.00286462	0.999995
8	cg02142995	8991004	0.0151065	2.9819	0.00286462	0.999995
8	cg03317309	113654569	0.0139906	2.98184	0.00286517	0.999995
3	cg13049859	58132134	-0.0135831	-2.98165	0.00286698	0.999995
14	cg09552714	100742427	-0.0121969	-2.9815	0.00286843	0.999995
17	cg10180165	40810559	0.0148498	2.98149	0.00286851	0.999995
2	cg22880770	97166341	-0.0142288	-2.98146	0.00286879	0.999995
4	cg18064463	189189431	-0.0123035	-2.98131	0.00287021	0.999995
1	cg09107957	231377037	0.0118452	2.98125	0.00287072	0.999995
14	cg08303726	100934451	0.0153653	2.98124	0.00287087	0.999995
18	cg00737904	68097540	0.0136857	2.98123	0.00287095	0.999995
3	cg22752924	97978995	0.0121378	2.98104	0.00287273	0.999995
7	cg15613047	62557964	0.0118541	2.98095	0.00287358	0.999995
16	cg11330134	82835296	-0.0181805	-2.98093	0.00287373	0.999995
16	cg06438797	66876872	-0.0126128	-2.98057	0.00287715	0.999995
1	cg11518349	247171838	0.0148	2.98054	0.00287744	0.999995
11	cg02489006	47207577	-0.0120003	-2.98031	0.00287957	0.999995
1	cg01560057	198567998	0.0159462	2.9802	0.00288061	0.999995
20	cg19248865	2434541	-0.0134025	-2.97971	0.00288521	0.999995
1	cg09827532	42801087	-0.0122564	-2.97969	0.00288543	0.999995
2	cg06797800	241077066	0.0150729	2.97939	0.00288822	0.999995
6	cg03187809	44093776	-0.0169866	-2.97939	0.00288827	0.999995
5	cg23536412	72587365	0.0134857	2.97938	0.00288835	0.999995
4	cg09053843	89379007	0.0178599	2.97937	0.00288838	0.999995
10	cg09113141	23729247	0.0121482	2.9793	0.00288903	0.999995
7	cg05356778	71115920	0.0118465	2.97898	0.00289208	0.999995
14	cg21425766	100737696	-0.0118934	-2.97875	0.0028943	0.999995
2	cg10010257	130737223	-0.0124914	-2.97809	0.00290046	0.999995
2	cg14784820	71791254	0.0125593	2.97797	0.00290161	0.999995
2	cg03218584	239511283	0.0115484	2.97776	0.00290366	0.999995
11	cg05398637	133878615	0.0132783	2.97709	0.00291	0.999995
6	cg00036011	26271718	0.0116209	2.97696	0.00291125	0.999995
10	cg24023352	49540488	-0.0143085	-2.97682	0.00291251	0.999995
1	cg00583535	201159906	-0.0143487	-2.97654	0.00291522	0.999995
15	cg13490599	69962276	0.0141467	2.97652	0.00291543	0.999995
15	cg14123633	63196710	-0.0134993	-2.9764	0.00291653	0.999995
8	cg27207681	57472071	0.0202426	2.97611	0.00291925	0.999995
8	cg18757228	27740918	-0.0140402	-2.97596	0.00292071	0.999995
16	cg23471482	57392198	-0.0146881	-2.97577	0.00292253	0.999995
8	cg03862291	61638428	-0.0142375	-2.97565	0.00292366	0.999995
19	cg24946736	7542181	-0.0136354	-2.97493	0.00293058	0.999995
3	cg13246941	41878377	0.0169176	2.97469	0.00293288	0.999995
8	cg17453000	65776529	-0.0152181	-2.97446	0.00293506	0.999995
6	cg05666036	101848236	0.0121792	2.97444	0.00293521	0.999995
5	cg23363882	39158912	0.0126676	2.97428	0.00293679	0.999995
8	cg22425418	103875621	-0.0126299	-2.97414	0.00293816	0.999995
9	cg08487038	6413045	0.0144323	2.97399	0.00293954	0.999995
2	cg18042229	219922729	-0.0157111	-2.97395	0.00293996	0.999995
12	cg18084547	48745268	-0.015027	-2.97384	0.00294097	0.999995
17	cg13658231	7608095	0.0144837	2.97378	0.00294158	0.999995
2	cg26676034	74669048	0.011806	2.97359	0.0029434	0.999995
10	cg00280548	70587131	-0.0192421	-2.97332	0.00294598	0.999995
7	cg15379212	56192921	-0.0119017	-2.97288	0.00295021	0.999995
11	cg15349139	1293211	-0.0135336	-2.97253	0.00295352	0.999995
6	cg11891393	100911727	-0.0145263	-2.97253	0.00295354	0.999995
6	cg27605438	104985291	-0.0126583	-2.97253	0.00295361	0.999995
13	cg11203293	25777762	-0.0118046	-2.97229	0.00295586	0.999995
10	cg15264393	98763300	0.0231037	2.97207	0.00295801	0.999995
7	cg26438819	43478770	-0.0118607	-2.97197	0.00295893	0.999995
5	cg19693801	118667988	0.0145585	2.97192	0.00295946	0.999995
12	cg14035730	40493429	0.0116273	2.97182	0.00296041	0.999995
12	cg15083678	2724200	0.0124389	2.9717	0.00296159	0.999995
4	cg22659267	3517885	0.0143573	2.97065	0.00297175	0.999995
8	cg13762927	12802698	0.0137336	2.97036	0.00297452	0.999995
17	cg01490163	39650189	0.0167666	2.97026	0.00297552	0.999995
7	cg08512365	949758	0.0141384	2.97014	0.0029766	0.999995
12	cg00294025	7276360	-0.0140268	-2.96994	0.00297862	0.999995
11	cg07992435	67182615	-0.0151958	-2.96972	0.00298067	0.999995
2	cg19784892	103584113	-0.0128039	-2.96946	0.00298325	0.999995
1	cg15813778	53647697	0.0127601	2.96913	0.00298644	0.999995
14	cg21868779	105444910	0.0153025	2.96912	0.00298652	0.999995
6	cg22614521	72178744	0.0159915	2.96906	0.00298708	0.999995
1	cg19500867	8268675	-0.012308	-2.96897	0.00298804	0.999995
7	cg25710709	127324346	-0.0140994	-2.96892	0.00298847	0.999995
4	cg19279779	25146748	-0.0137129	-2.96873	0.00299032	0.999995
17	cg23290969	7589272	0.0121538	2.9686	0.00299164	0.999995
3	cg16768018	147108843	-0.0226094	-2.96813	0.00299613	0.999995
17	cg08650370	15059183	0.0126448	2.96785	0.00299892	0.999995
5	cg05953676	32236379	0.0120183	2.96773	0.00300011	0.999995
19	cg20439624	44010874	-0.0145608	-2.96737	0.00300356	0.999995
2	cg14716306	68145489	-0.0117876	-2.96737	0.00300364	0.999995
5	cg07567497	1060334	0.0126829	2.96735	0.00300376	0.999995
17	cg08697732	81014091	-0.0129421	-2.96714	0.00300588	0.999995
11	cg20736913	55857374	-0.0111603	-2.96704	0.00300679	0.999995
4	cg00010947	84377400	-0.0119767	-2.96702	0.00300702	0.999995
7	cg14345933	67484206	0.0124929	2.96689	0.00300825	0.999995
13	cg06366587	31675882	-0.014198	-2.96671	0.00301001	0.999995
7	cg01430430	75914313	-0.0121189	-2.96622	0.00301481	0.999995
1	cg06348851	52344465	0.0116234	2.96616	0.0030154	0.999995
12	cg00121899	124184857	0.0137216	2.9659	0.00301796	0.999995
20	cg07143805	56286671	0.0147739	2.96569	0.00302008	0.999995
5	cg07738113	179272181	-0.0119474	-2.96514	0.0030255	0.999995
7	cg18345844	140400218	0.0115572	2.96488	0.00302797	0.999995
12	cg07091441	101436022	0.013287	2.9646	0.00303075	0.999995
14	cg16103098	101192374	-0.0123676	-2.96436	0.00303315	0.999995
17	cg03026373	36715787	0.0118773	2.96424	0.00303436	0.999995
10	cg22816171	70660920	-0.0114591	-2.96378	0.00303887	0.999995
2	cg15258521	42160150	-0.0125337	-2.96357	0.00304089	0.999995
6	cg09333077	27118882	0.0132678	2.96356	0.00304104	0.999995
2	cg02322376	220071368	-0.0121817	-2.96343	0.00304231	0.999995
4	cg06094386	38627326	0.0156991	2.96334	0.00304321	0.999995
1	cg10097105	200586761	-0.0121208	-2.96283	0.00304822	0.999995
1	cg03970039	6550645	-0.0123744	-2.96281	0.00304846	0.999995
12	cg16260786	18414451	0.0130123	2.96271	0.00304941	0.999995
6	cg10303653	32049516	-0.0118894	-2.96253	0.00305122	0.999995
12	cg07341631	3708284	0.0125281	2.962	0.00305644	0.999995
2	cg06232644	217362402	-0.0126978	-2.96101	0.00306634	0.999995
4	cg04012817	147097364	0.0125237	2.9608	0.00306846	0.999995
20	cg19984742	54824490	0.011766	2.96067	0.00306968	0.999995
11	cg10900641	1767793	-0.0164047	-2.96063	0.00307007	0.999995
7	cg24554054	99216405	-0.0158887	-2.96044	0.00307201	0.999995
12	cg05288466	59473336	0.0130276	2.96035	0.00307291	0.999995
5	cg04720348	72922873	-0.013317	-2.96031	0.00307327	0.999995
5	cg04062135	114879581	0.0124013	2.96024	0.00307395	0.999995
21	cg05653935	37315394	-0.0116093	-2.96005	0.00307586	0.999995
6	cg02301160	110265482	0.0132715	2.95994	0.00307697	0.999995
22	cg06001174	29616276	0.0130135	2.9598	0.00307843	0.999995
1	cg01994893	110654633	-0.0128428	-2.95948	0.00308158	0.999995
22	cg19214594	50629038	-0.0174043	-2.95935	0.00308284	0.999995
12	cg06549686	127174254	-0.0127078	-2.95924	0.00308402	0.999995
17	cg12411425	67241949	-0.0134917	-2.95891	0.00308727	0.999995
11	cg27165920	61283307	0.0123489	2.95864	0.00308997	0.999995
8	cg21600056	29146396	0.012685	2.95801	0.00309631	0.999995
19	cg24818159	31183833	-0.0124534	-2.95799	0.00309649	0.999995
17	cg21287824	47777681	0.022511	2.95789	0.00309757	0.999995
14	cg12814766	71250424	0.0128302	2.95783	0.00309816	0.999995
7	cg16008772	90338090	-0.0135003	-2.95758	0.00310067	0.999995
3	cg00731253	180546372	0.0126294	2.95741	0.00310234	0.999995
7	cg01354961	8473462	0.0167774	2.95731	0.00310333	0.999995
15	cg03462771	45611705	0.0145944	2.95725	0.00310399	0.999995
1	cg23849103	5890615	-0.0114621	-2.95718	0.00310466	0.999995
1	cg18606308	40349287	-0.0155267	-2.95714	0.0031051	0.999995
14	cg08793328	65185718	-0.0151261	-2.95709	0.00310553	0.999995
3	cg09065396	149695228	-0.0138967	-2.95689	0.00310756	0.999995
15	cg09469663	74908191	-0.0156851	-2.95667	0.00310977	0.999995
3	cg01464849	160120481	0.014513	2.9565	0.0031115	0.999995
3	cg04808946	151987320	0.0128416	2.9558	0.00311856	0.999995
2	cg10429608	238864632	0.0120854	2.95568	0.00311981	0.999995
10	cg01296504	60627901	0.0147018	2.95561	0.00312046	0.999995
12	cg10145877	7028254	0.012556	2.95537	0.0031229	0.999995
16	cg05010882	52297244	-0.0118022	-2.95517	0.00312493	0.999995
17	cg19695198	54991616	-0.0118494	-2.95488	0.00312795	0.999995
1	cg13726818	37044901	-0.0114188	-2.95472	0.00312955	0.999995
22	cg19406349	39463094	-0.0152649	-2.95462	0.00313055	0.999995
1	cg02504229	9555380	-0.0131197	-2.9546	0.0031308	0.999995
5	cg13280184	57755773	-0.0153367	-2.9544	0.00313283	0.999995
9	cg13520053	99256233	-0.0124872	-2.95426	0.00313421	0.999995
10	cg18461950	88161009	0.0185164	2.95425	0.00313431	0.999995
16	cg09162686	66398686	0.0156051	2.95388	0.00313802	0.999995
7	cg06577850	84002356	0.015072	2.9536	0.00314095	0.999995
19	cg24697925	1782411	-0.0139183	-2.95348	0.00314211	0.999995
9	cg09789331	122080909	0.0117966	2.95312	0.00314581	0.999995
7	cg23902177	87045510	-0.0118571	-2.953	0.00314698	0.999995
18	cg18285052	75842973	-0.0123865	-2.95295	0.00314748	0.999995
6	cg05505584	159308627	0.0144952	2.95239	0.00315325	0.999995
16	cg11907789	14150420	0.0118134	2.95218	0.00315538	0.999995
20	cg19145398	30433673	-0.0171595	-2.95168	0.00316049	0.999995
11	cg08334780	46635510	0.0177782	2.95161	0.00316119	0.999995
6	cg15074957	91571205	-0.014772	-2.95141	0.00316325	0.999995
1	cg04210442	71186765	0.0126656	2.95116	0.00316585	0.999995
3	cg19255084	113412723	-0.0116031	-2.95076	0.00316992	0.999995
3	cg20953110	189766757	-0.0152819	-2.95069	0.00317064	0.999995
4	cg09693228	2965311	-0.0148388	-2.95039	0.00317369	0.999995
16	cg00843452	48281729	0.0143882	2.95033	0.00317434	0.999995
10	ch.10.2544207F	120798819	0.0131031	2.95031	0.00317457	0.999995
3	cg08155584	82314701	0.0123125	2.95019	0.00317582	0.999995
16	cg07695272	84737668	-0.0122898	-2.95005	0.00317722	0.999995
17	cg11915366	34139071	-0.0155793	-2.95001	0.00317765	0.999995
19	cg17260318	4067604	0.0127358	2.94996	0.0031782	0.999995
17	cg27547307	76714557	0.0178055	2.94992	0.00317853	0.999995
17	cg19197457	60699626	0.0160149	2.9492	0.003186	0.999995
4	cg09898823	68942203	0.0125033	2.94878	0.00319028	0.999995
14	cg12449155	70368487	0.0116367	2.94873	0.00319081	0.999995
4	cg14793609	159651282	0.012392	2.94865	0.0031917	0.999995
17	cg01040585	36907054	0.0146224	2.94863	0.00319188	0.999995
13	cg05887047	114270659	0.0173101	2.94849	0.00319332	0.999995
1	cg09363157	230193439	-0.0168404	-2.94834	0.00319488	0.999995
4	cg26708781	87921477	0.0122247	2.94809	0.00319748	0.999995
16	cg01166372	84000906	-0.0125606	-2.94802	0.00319821	0.999995
8	cg12167279	17045047	-0.0124691	-2.94792	0.00319918	0.999995
2	cg14759549	102447269	0.0131483	2.94785	0.0031999	0.999995
6	cg06921872	82957936	0.0115707	2.9469	0.00320979	0.999995
10	cg20303995	104159500	0.0128612	2.94639	0.00321506	0.999995
5	cg24732123	133370289	-0.0140865	-2.94621	0.00321697	0.999995
16	cg12133305	66959489	-0.0122781	-2.94612	0.00321783	0.999995
10	cg08229752	94312216	0.0115871	2.94584	0.00322077	0.999995
8	cg23055217	49493865	0.0120434	2.94584	0.00322077	0.999995
20	cg21437776	42193670	-0.0144414	-2.94491	0.00323053	0.999995
8	cg02297967	57473034	0.0180726	2.94454	0.00323435	0.999995
12	cg03651613	122150514	0.0112991	2.94437	0.00323615	0.999995
9	cg20955788	126784410	-0.0133604	-2.94405	0.00323946	0.999995
12	cg16953025	130549994	-0.0143416	-2.94365	0.0032437	0.999995
6	cg26656208	157008139	-0.0120362	-2.94344	0.00324591	0.999995
21	cg05131075	27162984	0.014573	2.94339	0.00324643	0.999995
2	cg21637670	71127892	-0.014352	-2.9433	0.0032473	0.999995
13	cg05228196	95901718	0.0125537	2.94313	0.00324909	0.999995
16	cg20401595	87998708	-0.0131895	-2.94311	0.00324933	0.999995
13	cg17589056	72454090	0.0136204	2.94309	0.00324952	0.999995
3	cg26076806	118276524	0.0127832	2.94306	0.00324986	0.999995
12	cg08179485	19373325	-0.013651	-2.94289	0.00325163	0.999995
5	cg10967114	150442668	-0.0149101	-2.94282	0.00325233	0.999995
7	cg20884241	101821072	-0.0153463	-2.94249	0.00325587	0.999995
1	cg20076911	51078344	-0.0125062	-2.94234	0.00325741	0.999995
1	cg03216355	210857246	-0.0165207	-2.94224	0.00325843	0.999995
6	cg02003734	36616918	-0.0115621	-2.94196	0.00326137	0.999995
13	cg23069491	49550659	-0.0124247	-2.9412	0.00326946	0.999995
20	cg06240412	52774697	0.0126122	2.94119	0.0032695	0.999995
7	cg26352726	75508125	0.0112683	2.94105	0.00327101	0.999995
11	cg17057783	57283183	-0.0122422	-2.94088	0.00327285	0.999995
7	cg21608519	27199752	0.0202611	2.9407	0.00327469	0.999995
8	cg02842496	132053262	-0.0174211	-2.94056	0.00327618	0.999995
11	cg15160782	118147222	-0.0114647	-2.94044	0.00327743	0.999995
8	cg08621610	119537610	-0.0150599	-2.94044	0.00327749	0.999995
8	cg09533845	81290007	-0.0152167	-2.94022	0.00327974	0.999995
2	cg13119036	28492416	-0.0118396	-2.94022	0.00327979	0.999995
7	cg13522244	116164762	-0.01413	-2.94	0.0032821	0.999995
4	cg06595176	943562	-0.0130279	-2.93991	0.00328313	0.999995
12	cg14212206	54350153	-0.013253	-2.93959	0.00328642	0.999995
13	cg15695106	60738207	-0.0122505	-2.93947	0.00328775	0.999995
3	cg15692113	149113864	0.0115861	2.93942	0.00328825	0.999995
8	cg20168104	23315149	0.0131599	2.93908	0.00329193	0.999995
3	cg25864071	195790441	0.0133123	2.93905	0.00329225	0.999995
5	cg26082324	96517289	-0.0120015	-2.93904	0.00329235	0.999995
6	cg11018909	38160321	-0.0145117	-2.93865	0.00329646	0.999995
2	cg12801066	207584527	0.0123464	2.93857	0.00329733	0.999995
8	cg23412716	136469277	0.0152221	2.93853	0.0032977	0.999995
2	cg13073332	62515892	-0.0155713	-2.93844	0.00329869	0.999995
6	cg00240734	118241486	-0.0122027	-2.93838	0.00329935	0.999995
10	cg23707097	104179659	0.0134257	2.93816	0.00330167	0.999995
17	cg20305489	75316480	0.0192359	2.93776	0.00330594	0.999995
3	cg02701615	14755338	0.0124643	2.93772	0.00330635	0.999995
12	cg01657186	679900	-0.0146639	-2.9377	0.00330661	0.999995
8	cg02900034	145535640	-0.013059	-2.93742	0.00330953	0.999995
3	cg22396691	15106968	0.0114751	2.93737	0.00331011	0.999995
8	cg12638724	99439710	-0.0130627	-2.93685	0.00331563	0.999995
10	cg25038266	255872	0.012179	2.93678	0.00331642	0.999995
5	cg14766603	24382153	-0.0120823	-2.93676	0.00331656	0.999995
3	cg05615743	52586092	-0.0119293	-2.93635	0.00332101	0.999995
2	cg02854449	168798469	0.0137087	2.93626	0.00332199	0.999995
16	cg15511322	74863716	0.0122738	2.93615	0.00332315	0.999995
11	cg27050114	2826795	-0.0118174	-2.93609	0.00332377	0.999995
2	cg06439498	202789405	-0.0136021	-2.93606	0.00332407	0.999995
6	cg08985301	32795197	-0.0116374	-2.93603	0.00332447	0.999995
2	cg24287380	167214293	-0.0146108	-2.93601	0.00332464	0.999995
4	cg04127538	123116698	-0.0121852	-2.93535	0.00333176	0.999995
2	cg20692810	160472418	-0.0116043	-2.93527	0.00333258	0.999995
5	cg27357273	78407239	-0.0116531	-2.93517	0.00333361	0.999995
6	cg24430287	187739	-0.0148925	-2.93506	0.00333484	0.999995
18	cg04500138	37331900	0.0118637	2.93501	0.00333537	0.999995
7	cg22376214	4836291	0.0119762	2.93477	0.00333793	0.999995
7	cg14497697	2069790	0.0117345	2.9347	0.00333871	0.999995
6	cg03411334	158074816	-0.015948	-2.9347	0.00333872	0.999995
7	cg13493652	6385721	-0.0130612	-2.93455	0.00334029	0.999995
5	cg11076932	161342714	-0.0131961	-2.93435	0.00334245	0.999995
12	cg10958265	131146611	0.012405	2.93424	0.00334367	0.999995
13	cg18795606	22067147	-0.0127256	-2.93387	0.00334759	0.999995
16	cg03877960	5079023	-0.016585	-2.93374	0.00334903	0.999995
3	cg26515358	149166488	0.0120715	2.93332	0.00335357	0.999995
5	cg22158051	143172092	0.0169405	2.93305	0.00335647	0.999995
11	cg19936731	501617	0.0149938	2.93273	0.00335999	0.999995
11	cg04984852	1463935	0.0127332	2.93263	0.00336107	0.999995
6	cg24134020	30681924	-0.0115216	-2.93221	0.00336563	0.999995
3	cg00317010	52569752	0.0138272	2.93203	0.00336755	0.999995
8	cg01772908	17659629	0.0118996	2.93168	0.00337133	0.999995
17	cg12808990	2948661	0.0114526	2.93165	0.00337167	0.999995
3	cg06047040	27753347	-0.0124221	-2.93149	0.00337342	0.999995
1	cg02207457	10424761	-0.0116045	-2.93134	0.00337507	0.999995
17	cg09642357	37793460	-0.0136392	-2.93056	0.00338356	0.999995
10	cg00606464	98345666	0.0117486	2.93048	0.00338441	0.999995
8	cg22333800	29608816	-0.012108	-2.93043	0.00338489	0.999995
17	cg14396505	19552141	-0.014411	-2.93023	0.00338714	0.999995
17	cg09192572	37308013	-0.012889	-2.93022	0.00338728	0.999995
3	cg19174591	135029420	0.0162458	2.93018	0.00338767	0.999995
4	cg05161673	186316570	0.0133655	2.92999	0.00338976	0.999995
19	cg01529770	39421614	0.0123157	2.92997	0.00338999	0.999995
10	cg25527627	30130897	0.0144318	2.92978	0.00339206	0.999995
4	cg14955238	140251825	0.0114472	2.92971	0.00339278	0.999995
3	cg15058836	128344440	-0.0140754	-2.92867	0.00340419	0.999995
6	cg14352582	20181439	0.0203093	2.92864	0.00340448	0.999995
13	cg02665123	110120630	-0.0114882	-2.9284	0.00340712	0.999995
10	cg18326783	102765364	0.0126911	2.92832	0.00340795	0.999995
12	cg19989277	133018735	-0.0145614	-2.92824	0.00340882	0.999995
12	cg27292418	1907747	-0.0148187	-2.9282	0.00340932	0.999995
14	cg10042529	90866143	-0.0125624	-2.92812	0.00341017	0.999995
19	cg07853095	3080414	0.012437	2.92811	0.00341035	0.999995
13	cg18916584	99492834	-0.0151796	-2.92808	0.00341067	0.999995
20	cg19818728	35456475	-0.0149301	-2.92786	0.00341306	0.999995
20	cg04588969	36767986	-0.0113633	-2.92774	0.0034143	0.999995
12	cg14786268	23790825	-0.0141973	-2.92774	0.00341437	0.999995
3	cg18050165	50336854	-0.011933	-2.92769	0.00341486	0.999995
17	cg06640840	74353954	0.0143617	2.92734	0.0034188	0.999995
12	cg07366670	111619077	-0.0155916	-2.92716	0.00342069	0.999995
9	cg14066075	140325583	0.0125126	2.92704	0.0034221	0.999995
17	cg23350032	37333314	0.0121481	2.92675	0.00342521	0.999995
1	cg10213800	247922587	-0.0125647	-2.92644	0.00342867	0.999995
11	cg02725654	117406767	0.0159027	2.9261	0.00343239	0.999995
17	cg00036171	49119823	0.0132633	2.92609	0.00343256	0.999995
5	cg22713019	32060539	0.0153583	2.92582	0.00343552	0.999995
2	cg12301872	381528	-0.0116031	-2.92534	0.00344079	0.999995
20	cg25489893	55656875	-0.0120611	-2.92533	0.00344086	0.999995
19	cg04547717	18263853	0.014567	2.92533	0.00344091	0.999995
21	cg04250972	45752015	0.0178802	2.9253	0.00344119	0.999995
1	cg04867423	162680120	0.0122495	2.9252	0.00344233	0.999995
6	cg20751430	112081257	-0.0140282	-2.92492	0.00344541	0.999995
7	cg15052879	123974281	-0.0131519	-2.92487	0.00344603	0.999995
22	cg21941821	39712633	0.0177018	2.92485	0.00344619	0.999995
1	cg16236173	213461366	0.0121019	2.92476	0.00344718	0.999995
13	cg10718835	21046726	-0.0159304	-2.92463	0.00344868	0.999995
12	cg06275684	65074198	0.0225629	2.92412	0.00345426	0.999995
17	cg17651926	25805881	-0.0156148	-2.92396	0.00345609	0.999995
18	cg10885935	20008506	0.0133309	2.92381	0.00345773	0.999995
7	cg11870042	2060040	0.0144611	2.92353	0.00346091	0.999995
16	cg02264079	31053489	-0.0123998	-2.9235	0.00346121	0.999995
19	cg20961591	38755588	0.0120356	2.9232	0.00346449	0.999995
1	cg12429535	182443574	-0.0120459	-2.92311	0.00346552	0.999995
15	cg21124552	51200363	0.0122439	2.92306	0.00346612	0.999995
21	cg08326297	33244234	-0.0119374	-2.92298	0.00346698	0.999995
14	cg05870140	101923427	0.0116301	2.92296	0.0034672	0.999995
12	cg08222800	57853514	-0.0130222	-2.92295	0.00346729	0.999995
12	cg10765877	121973425	0.0120391	2.92278	0.00346924	0.999995
2	cg02270689	64836235	0.0136144	2.9227	0.00347014	0.999995
11	cg22878054	99397252	0.0177578	2.92266	0.00347056	0.999995
1	cg26355973	228334942	0.015306	2.9226	0.00347125	0.999995
6	cg07378221	98721891	0.0112904	2.92254	0.00347194	0.999995
3	cg05467012	12595696	-0.011322	-2.92236	0.00347386	0.999995
6	cg18705728	36097974	-0.0115845	-2.92222	0.0034755	0.999995
9	cg01169219	138875787	0.0135958	2.92127	0.00348606	0.999995
11	cg20598333	3663511	-0.0116004	-2.92079	0.00349145	0.999995
1	cg10678320	54661365	0.0131766	2.92062	0.0034933	0.999995
11	cg24652273	1409777	-0.0118817	-2.9206	0.00349356	0.999995
1	cg03548066	100791203	0.0119528	2.92057	0.00349393	0.999995
6	cg09443046	52930051	0.0120815	2.92041	0.00349567	0.999995
20	cg13472533	58033703	0.011894	2.92017	0.0034984	0.999995
15	cg13812291	99409411	-0.0123861	-2.92006	0.00349967	0.999995
14	cg13490729	23779307	0.01443	2.92005	0.00349979	0.999995
19	cg17798568	39389904	-0.0139576	-2.91985	0.00350205	0.999995
13	cg09763393	25945760	0.0148438	2.91977	0.00350284	0.999995
4	cg23653457	41361628	-0.0114901	-2.91973	0.0035034	0.999995
6	cg16577947	168977235	0.0144071	2.9195	0.0035059	0.999995
10	cg12527175	26504950	-0.0171333	-2.9194	0.00350702	0.999995
2	cg00049582	110405708	0.0142906	2.9192	0.00350928	0.999995
12	cg11050793	124876650	0.0237324	2.91916	0.00350978	0.999995
11	cg23217386	5653254	-0.0203882	-2.91902	0.00351139	0.999995
7	cg17286476	157444501	0.0114025	2.91849	0.00351734	0.999995
16	cg08475020	88784563	-0.0127697	-2.91833	0.00351915	0.999995
12	cg20477849	56453585	-0.011174	-2.91829	0.00351955	0.999995
19	cg06323433	42723984	-0.0131555	-2.91821	0.00352044	0.999995
3	cg23485307	30706645	0.0129201	2.91746	0.00352894	0.999995
12	cg18754342	14849268	0.0121624	2.91742	0.00352937	0.999995
13	cg19695599	50509902	-0.0125694	-2.91742	0.00352939	0.999995
4	cg21242327	57829539	-0.012813	-2.91715	0.00353242	0.999995
5	cg05521497	156476876	0.0153945	2.91709	0.00353317	0.999995
10	cg07217928	106028550	0.0115141	2.91688	0.00353553	0.999995
1	cg24070543	15737040	0.0112431	2.91676	0.00353692	0.999995
4	cg01769344	144105777	-0.0114729	-2.91665	0.00353811	0.999995
12	cg04731354	50847856	-0.0119686	-2.91647	0.00354022	0.999995
4	cg22449854	169909815	-0.0124446	-2.91646	0.0035403	0.999995
22	cg05149537	45709699	-0.0119536	-2.91645	0.00354043	0.999995
8	cg06642489	23367163	-0.0122798	-2.91643	0.00354059	0.999995
22	cg19131731	30643042	0.0117804	2.91633	0.0035418	0.999995
4	cg06533319	3265114	-0.0126421	-2.91605	0.00354489	0.999995
3	cg20767243	40647006	-0.0183819	-2.91584	0.00354731	0.999995
14	cg22778790	64761409	0.0134097	2.91577	0.00354816	0.999995
8	cg15635786	67474196	0.0228421	2.91543	0.00355195	0.999995
2	cg12535149	23701356	-0.0114032	-2.91542	0.00355207	0.999995
5	cg10660489	81121958	-0.0129992	-2.91515	0.00355515	0.999995
15	cg03794218	43663795	0.0116932	2.91509	0.00355583	0.999995
13	cg26046664	63764943	0.0118631	2.91497	0.00355725	0.999995
5	cg15988320	140868422	-0.014435	-2.91479	0.00355923	0.999995
16	cg16021998	19896851	0.0122367	2.91462	0.00356119	0.999995
13	cg06057566	78493561	0.0170138	2.91448	0.00356284	0.999995
1	cg15807154	41950392	0.011648	2.91435	0.00356428	0.999995
1	cg05489915	92497443	0.0114997	2.91429	0.00356494	0.999995
3	cg17180313	53266334	-0.0181737	-2.91429	0.00356502	0.999995
20	cg04602939	62184207	0.0120932	2.91419	0.00356608	0.999995
1	cg23229604	110081799	0.0114133	2.91398	0.00356853	0.999995
4	cg05320897	188554583	-0.0119027	-2.91356	0.00357329	0.999995
16	cg26294913	28833457	-0.0143008	-2.91332	0.00357606	0.999995
6	cg21721523	28545703	-0.0113644	-2.91301	0.00357958	0.999995
11	cg03538470	73498718	-0.0130195	-2.91281	0.0035819	0.999995
5	cg15945957	38904478	-0.0137677	-2.91266	0.00358363	0.999995
1	cg12550767	87213417	0.0172305	2.91251	0.00358541	0.999995
18	cg07037962	67916964	0.0112128	2.91222	0.00358872	0.999995
7	cg00005423	150499080	-0.0122442	-2.91212	0.00358979	0.999995
16	cg16972291	86374020	0.0153239	2.91206	0.00359055	0.999995
13	cg10786087	99092272	-0.0130502	-2.91203	0.00359089	0.999995
1	cg22736624	209365350	0.0129325	2.91202	0.00359101	0.999995
10	cg09152740	28941529	-0.0126403	-2.91152	0.0035967	0.999995
17	cg18232597	29624396	0.0130902	2.91144	0.00359765	0.999995
19	cg15601281	51530230	-0.0144792	-2.91132	0.00359906	0.999995
12	cg18814484	64587853	0.0120333	2.91129	0.00359939	0.999995
20	cg27201534	42379020	-0.0122176	-2.91114	0.00360111	0.999995
6	cg11570484	52104784	0.0121509	2.91112	0.0036013	0.999995
10	cg15341857	13750681	0.0128575	2.91097	0.00360305	0.999995
3	cg14841402	61606227	0.0114596	2.91053	0.00360819	0.999995
4	cg20326208	184250377	-0.0119412	-2.91048	0.00360872	0.999995
11	cg00732511	85407699	0.0117663	2.91036	0.00361007	0.999995
3	cg25178697	183527892	0.01644	2.91012	0.00361294	0.999995
17	cg05100392	206474	-0.0127882	-2.91001	0.00361421	0.999995
12	cg02094813	99324621	-0.0146865	-2.90986	0.00361591	0.999995
20	cg14326260	3913389	0.0125043	2.9098	0.00361665	0.999995
16	cg13817188	71619353	0.0127057	2.90959	0.00361903	0.999995
12	cg21359576	109124717	0.0115794	2.90952	0.00361981	0.999995
7	cg04962541	44789111	-0.0143072	-2.90946	0.0036205	0.999995
11	cg07669138	68583531	-0.0136309	-2.90918	0.00362374	0.999995
22	cg13466481	17849848	0.0144722	2.90911	0.00362464	0.999995
1	cg09032732	3195414	0.0144927	2.90888	0.00362721	0.999995
17	cg10911913	33700817	0.0136067	2.90873	0.003629	0.999995
18	cg26740452	7248398	0.013934	2.90867	0.00362972	0.999995
18	cg24929136	12318427	0.0127732	2.90803	0.00363719	0.999995
19	cg03751967	40421743	0.012048	2.908	0.0036375	0.999995
14	cg01835384	61744295	-0.0156854	-2.90799	0.00363756	0.999995
1	cg18626683	170659175	0.0113951	2.90792	0.0036384	0.999995
7	cg05953477	142739376	-0.0127252	-2.90785	0.00363924	0.999995
19	cg15636087	58194098	0.0117714	2.90782	0.00363952	0.999995
17	cg25251853	72865942	0.0133329	2.90723	0.00364649	0.999995
17	cg11692194	53639752	-0.0156177	-2.90715	0.0036474	0.999995
16	cg00321927	82733515	0.0129963	2.90705	0.00364854	0.999995
2	cg12311815	133402940	-0.0117461	-2.90676	0.00365195	0.999995
1	cg07451522	67692633	-0.0144155	-2.90658	0.00365401	0.999995
12	cg08676486	47508529	-0.0119508	-2.90647	0.00365536	0.999995
1	cg18542786	54638194	0.0135393	2.90627	0.00365762	0.999995
17	cg15274148	1417643	0.0131561	2.90623	0.00365817	0.999995
9	cg05770147	140477657	-0.0120398	-2.90606	0.00366006	0.999995
14	cg09334104	101343333	-0.0138159	-2.9059	0.00366198	0.999995
3	cg16451187	195918391	-0.0120819	-2.90586	0.00366244	0.999995
20	cg21835643	43935361	-0.01283	-2.90585	0.00366256	0.999995
19	cg00615271	14799963	0.012803	2.9057	0.00366436	0.999995
6	cg17255005	129418540	-0.0115142	-2.90564	0.00366502	0.999995
20	cg04583625	17549301	-0.0117927	-2.90506	0.00367179	0.999995
7	cg07222181	150725501	-0.0129096	-2.90478	0.00367508	0.999995
10	cg09964091	71698122	0.0166567	2.90475	0.00367551	0.999995
20	cg09423273	36251272	-0.0117656	-2.9046	0.00367719	0.999995
3	cg02842627	49967264	0.0117724	2.90445	0.003679	0.999995
5	cg14483162	159492309	-0.0133346	-2.90441	0.00367943	0.999995
1	cg07363783	36066656	-0.0114887	-2.90393	0.00368508	0.999995
10	cg04689606	116019713	-0.0133544	-2.90389	0.00368558	0.999995
19	cg11622538	42585010	0.0157979	2.90384	0.00368613	0.999995
22	cg12362629	36716469	-0.0151274	-2.90384	0.00368616	0.999995
2	cg06087427	45572698	0.0117278	2.90372	0.00368754	0.999995
12	cg21902984	117651051	-0.0143711	-2.90357	0.00368929	0.999995
1	cg09496876	18957375	-0.0140389	-2.90319	0.00369385	0.999995
[truncated: 28,337 more rows]
