# Supplementary material for: Insights from a methylome-wide association study of antidepressant exposure
Source: Nat Commun. 2025 Feb 24;16:1908. doi: 10.1038/s41467-024-55356-x (PMC11850842; doi:10.1038/s41467-024-55356-x)
Supplement: Supplementary file 5 — Supplementary Data 2 [file 41467_2024_55356_MOESM5_ESM.xlsx]

## Sheet: Sheet1
Supplementary Data 2: Differentially methylated regions (DMRs) identified using dmrff() R package of our self-report MWAS results. Dmrff performs an inverse-variance-weighted meta-analysis of MWAS beta and standard-error estimates per region, adjusting for estimate uncertainty and the correlational structure between probes. Candidate DMRs are identified as sets (>2) of CpGs <= 500bp apart with no…
chr	start	end	n	B	S	estimate	se	z	p.value	p.adjust	CpGs	genes	UCSC_RefGene_Accession
2	74196550	74196572	2	0.0964973	0.0166129	0.0964973	0.0166129	5.80858	6.30045e-09	0.00498684	cg01964004,cg15071067	DGUOK-AS1;DGUOK-AS1,DGUOK-AS1;DGUOK-AS1	NR_104029;NR_104030,NR_104029;NR_104030
17	80246233	80246403	2	0.0595171	0.0113776	0.0595171	0.0113776	5.23109	1.68513e-07	0.133379	cg01695994,cg19796584	,	,
18	32289474	32289550	2	-0.0375685	0.00757989	-0.0375685	0.00757989	-4.95634	7.1832e-07	0.568554	cg02790691,cg23286609	DTNA;DTNA;DTNA;DTNA;DTNA,DTNA;DTNA;DTNA;DTNA;DTNA	NM_001128175;NM_032978;NM_001392;NM_032979;NM_032975,NM_001128175;NM_032978;NM_001392;NM_032979;NM_032975
3	182817479	182817578	2	0.0111122	0.00447798	0.0111122	0.00447798	2.48152	0.0130823	1	cg08395365,cg23166970	MCCC1,MCCC1	NM_020166,NM_020166
3	182817448	182817454	2	0.00480497	0.00236255	0.00480497	0.00236255	2.03381	0.0419713	1	cg03318940,cg22801868	MCCC1,MCCC1;MCCC1;MCCC1;MCCC1	NM_020166,NR_120640;NM_001293273;NM_020166;NR_120639
7	12443695	12443704	3	0.0219602	0.00711151	0.0219602	0.00711151	3.08798	0.00201524	1	cg02935154,cg20099180,cg26280682	VWDE;VWDE,VWDE;VWDE,VWDE;VWDE	NM_001135924;NM_001135924,NM_001135924;NM_001135924,NM_001135924;NM_001135924
7	12443880	12443886	2	0.00736393	0.0024901	0.00736393	0.0024901	2.95728	0.00310368	1	cg06484146,cg20607287	VWDE,VWDE	NM_001135924,NM_001135924
2	183943319	183943388	2	0.0127701	0.00506541	0.0127701	0.00506541	2.52105	0.0117006	1	cg08641796,cg11601112	DUSP19;DUSP19;DUSP19;DUSP19,DUSP19;DUSP19;DUSP19;DUSP19	NM_080876;NM_001142314;NM_080876;NM_001142314,NM_001142314;NM_080876;NM_001142314;NM_080876
2	183943469	183943496	2	0.00921273	0.00439759	0.00921273	0.00439759	2.09495	0.0361754	1	cg12484193,cg20443138	DUSP19;DUSP19;DUSP19;DUSP19,DUSP19;DUSP19;DUSP19;DUSP19	NM_080876;NM_001142314;NM_080876;NM_001142314,NM_080876;NM_001142314;NM_080876;NM_001142314
2	183943506	183943551	2	0.00182261	0.00382222	0.00182261	0.00382222	0.476847	0.633471	1	cg20721750,cg21364150	DUSP19;DUSP19;DUSP19;DUSP19,DUSP19;DUSP19;DUSP19;DUSP19	NM_080876;NM_001142314;NM_080876;NM_001142314,NM_080876;NM_001142314;NM_080876;NM_001142314
2	232260139	232260143	2	0.0283892	0.00925685	0.0283892	0.00925685	3.06683	0.00216343	1	cg06745030,cg12588323	B3GNT7,B3GNT7	NM_145236,NM_145236
2	232259465	232260136	4	0.0294496	0.0098656	0.0294496	0.0098656	2.98508	0.00283501	1	cg04286697,cg19109677,cg20034202,cg20954977	B3GNT7,B3GNT7,B3GNT7,B3GNT7	NM_145236,NM_145236,NM_145236,NM_145236
3	187870713	187870929	3	0.0232362	0.00701183	0.0232362	0.00701183	3.31386	0.00092019	1	cg00119073,cg14091103,cg23060272	LPP,LPP,LPP	NM_001167672,NM_001167672,NM_001167672
3	187871024	187871034	2	0.0220325	0.00882791	0.0220325	0.00882791	2.49578	0.0125679	1	cg18127680,cg19599666	LPP,LPP	NM_001167672,NM_001167672
6	35992520	35992691	7	0.0341859	0.0102301	0.0341859	0.0102301	3.34169	0.000832702	1	cg00770599,cg03409668,cg19271626,cg19374743,cg20132791,cg23807646,cg25123266	SLC26A8;SLC26A8;SLC26A8,SLC26A8;SLC26A8;SLC26A8,SLC26A8;SLC26A8;SLC26A8,SLC26A8;SLC26A8;SLC26A8,SLC26A8;SLC26A8,SLC26A8;SLC26A8,SLC26A8;SLC26A8	NM_052961;NM_138718;NM_001193476,NM_138718;NM_001193476;NM_052961,NM_138718;NM_001193476;NM_052961,NM_138718;NM_001193476;NM_052961,NM_138718;NM_052961,NM_138718;NM_052961,NM_138718;NM_052961
7	14942324	14943052	7	0.0125044	0.00334616	0.0125044	0.00334616	3.73694	0.000186274	1	cg05024627,cg05585820,cg17795629,cg18125279,cg20169867,cg24303731,cg27458372	,,,,,,	,,,,,,
15	45571636	45571824	3	0.00929955	0.00317792	0.00929955	0.00317792	2.9263	0.00343018	1	cg16921702,cg20794766,cg23416540	,LOC101928414,LOC101928414	,NR_120335,NR_120335
3	169683969	169683976	2	-0.0161761	0.0067249	-0.0161761	0.0067249	-2.4054	0.0161548	1	cg04561804,cg24939561	LOC100128164;SEC62;LOC100128164,SEC62;LOC100128164;LOC100128164	NR_024409;NM_003262;NR_027622,NM_003262;NR_027622;NR_024409
10	123688321	123688330	2	-0.00704578	0.00274144	-0.00704578	0.00274144	-2.57011	0.0101667	1	cg09943237,cg20835665	ATE1;ATE1;ATE1;ATE1;ATE1;ATE1;ATE1-AS1,ATE1;ATE1;ATE1;ATE1;ATE1;ATE1;ATE1-AS1	NM_007041;NM_001001976;NM_001288734;NM_001288735;NM_001288736;NR_110006;NR_120495,NM_007041;NM_001001976;NM_001288734;NM_001288735;NM_001288736;NR_110006;NR_120495
13	20692744	20693122	4	-0.013475	0.00356196	-0.013475	0.00356196	-3.78303	0.000154932	1	cg00720193,cg12984905,cg16799188,cg24012627	,,,	,,,
13	20692403	20692525	2	-0.00928476	0.00363897	-0.00928476	0.00363897	-2.55148	0.0107266	1	cg06975067,cg18780491	,	,
19	9785647	9786029	8	-0.00792899	0.00274802	-0.00792899	0.00274802	-2.88535	0.00390977	1	cg08464036,cg10755961,cg14073063,cg17704570,cg18587364,cg20631204,cg22391421,cg24874111	ZNF562;ZNF562;ZNF562;ZNF562,ZNF562;ZNF562;ZNF562,ZNF562;ZNF562;ZNF562,ZNF562;ZNF562;ZNF562,ZNF562;ZNF562;ZNF562,ZNF562;ZNF562;ZNF562,ZNF562;ZNF562;ZNF562;ZNF562,ZNF562;ZNF562;ZNF562;ZNF562;ZNF562;ZNF562	NM_001130031;NM_001130032;NM_017656;NM_001300885,NM_017656;NM_001130031;NM_001130032,NM_001130032;NM_001130031;NM_017656,NM_001130031;NM_017656;NM_001130032,NM_001130032;NM_001130031;NM_017656,NM_001130032;NM_001130031;NM_017656,NM_001130031;NM_001130032;NM_017656;NM_001300885,NM_017656;NM_017656;NM_001130031;NM_001130032;NM_001130031;NM_001130032
19	45449006	45449093	2	-0.0190215	0.00708179	-0.0190215	0.00708179	-2.68598	0.00723175	1	cg22294278,cg27436184	APOC4-APOC2;APOC2,APOC2	NR_037932;NM_000483,NM_000483
19	45449099	45449165	3	-0.0104402	0.00429554	-0.0104402	0.00429554	-2.43047	0.0150793	1	cg01958934,cg05134567,cg10872931	APOC2,APOC4-APOC2;APOC2,APOC4-APOC2;APOC2	NM_000483,NR_037932;NM_000483,NR_037932;NM_000483
6	33282890	33282997	4	0.00884884	0.00414103	0.00884884	0.00414103	2.13687	0.0326086	1	cg05210804,cg07895437,cg14309283,cg27168291	ZBTB22;TAPBP;TAPBP;TAPBP;ZBTB22,ZBTB22;TAPBP;TAPBP;TAPBP;ZBTB22,ZBTB22;TAPBP;TAPBP;TAPBP;ZBTB22,ZBTB22;TAPBP;TAPBP;TAPBP;ZBTB22	NM_005453;NM_003190;NM_172208;NM_172209;NM_001145338,NM_005453;NM_003190;NM_172208;NM_172209;NM_001145338,NM_005453;NM_003190;NM_172208;NM_172209;NM_001145338,NM_005453;NM_003190;NM_172208;NM_172209;NM_001145338
6	33283092	33283145	2	0.0177324	0.00917785	0.0177324	0.00917785	1.93209	0.0533489	1	cg08771019,cg21330831	ZBTB22;TAPBP;TAPBP;TAPBP;ZBTB22,ZBTB22;TAPBP;TAPBP;TAPBP;ZBTB22	NM_005453;NM_003190;NM_172208;NM_172209;NM_001145338,NM_005453;NM_003190;NM_172208;NM_172209;NM_001145338
8	1649853	1650035	3	0.0175597	0.00553639	0.0175597	0.00553639	3.17169	0.00151555	1	cg11192059,cg15554044,cg22763586	DLGAP2,DLGAP2;DLGAP2,DLGAP2	NM_004745,NM_004745;NM_001277161,NM_004745
8	1650172	1650309	2	0.0126352	0.00584497	0.0126352	0.00584497	2.16172	0.0306397	1	cg02690013,cg27351978	DLGAP2,DLGAP2	NM_004745,NM_004745
15	64673601	64673790	3	0.0183161	0.00564232	0.0183161	0.00564232	3.2462	0.00116955	1	cg05877740,cg09214993,cg19839691	KIAA0101;KIAA0101;KIAA0101;KIAA0101,KIAA0101;KIAA0101;KIAA0101;KIAA0101,KIAA0101;KIAA0101	NM_001029989;NM_014736;NM_001029989;NM_014736,NM_001029989;NM_014736;NM_001029989;NM_014736,NM_014736;NM_001029989
15	91382035	91382768	3	0.0392577	0.00908433	0.0392577	0.00908433	4.32147	1.5499e-05	1	cg21953885,cg23213190,cg27266129	,,	,,
17	40822424	40822497	2	0.0114558	0.00427312	0.0114558	0.00427312	2.6809	0.00734237	1	cg03978242,cg24881289	PLEKHH3,PLEKHH3	NM_024927,NM_024927
17	40822653	40822942	2	0.0096405	0.00373514	0.0096405	0.00373514	2.58103	0.00985064	1	cg05932042,cg07968906	PLEKHH3,PLEKHH3	NM_024927,NM_024927
1	92947332	92947588	2	-0.0220574	0.00638781	-0.0220574	0.00638781	-3.45304	0.000554297	1	cg04535902,cg09935388	GFI1;GFI1;GFI1,GFI1;GFI1;GFI1	NM_001127215;NM_001127216;NM_005263,NM_001127215;NM_001127216;NM_005263
2	43398118	43398339	5	-0.0371982	0.00768565	-0.0371982	0.00768565	-4.83996	1.29865e-06	1	cg00055073,cg01243072,cg02871985,cg07502661,cg09446583	,,,,	,,,,
4	53146	53270	4	-0.0281322	0.00890314	-0.0281322	0.00890314	-3.15981	0.00157873	1	cg05688348,cg06614206,cg09015566,cg18727948	ZNF718;ZNF595,ZNF718;ZNF595;ZNF595,ZNF718;ZNF595;ZNF595,ZNF718;ZNF595;ZNF595	NM_001039127;NM_182524,NM_001039127;NM_182524;NM_182524,NM_001039127;NM_182524;NM_182524,NM_001039127;NM_182524;NM_182524
7	27198189	27198429	3	-0.0199912	0.0069892	-0.0199912	0.0069892	-2.86029	0.00423247	1	cg11165752,cg17642941,cg18436984	,,	,,
19	47287778	47288109	5	-0.023247	0.00680125	-0.023247	0.00680125	-3.41805	0.000630714	1	cg02711608,cg12165685,cg21766592,cg22304262,cg25607249	SLC1A5;SLC1A5;SLC1A5;SLC1A5,SLC1A5;SLC1A5;SLC1A5;SLC1A5,SLC1A5;SLC1A5;SLC1A5;SLC1A5,SLC1A5;SLC1A5;SLC1A5,SLC1A5;SLC1A5;SLC1A5;SLC1A5	NM_001145145;NM_001145145;NM_005628;NM_001145144,NM_001145145;NM_001145145;NM_005628;NM_001145144,NM_001145145;NM_001145145;NM_005628;NM_001145144,NM_005628;NM_001145144;NM_001145145,NM_001145145;NM_001145145;NM_005628;NM_001145144
20	57427146	57427426	7	-0.00440406	0.00200272	-0.00440406	0.00200272	-2.19904	0.0278754	1	cg03010274,cg03908391,cg12321149,cg22290117,cg24617313,cg25652859,cg26496204	GNAS;GNAS;GNAS;GNASAS,GNAS;GNAS;GNAS;GNASAS,GNAS;GNAS;GNAS;GNASAS,GNAS;GNAS;GNAS;GNASAS,GNAS;GNAS;GNAS;GNASAS,GNAS;GNAS;GNAS;GNASAS,GNAS;GNAS;GNAS;GNASAS	NM_080425;NM_001077490;NM_016592;NR_002785,NM_080425;NM_001077490;NM_016592;NR_002785,NM_080425;NM_001077490;NM_016592;NR_002785,NM_080425;NM_001077490;NM_016592;NR_002785,NM_080425;NM_001077490;NM_016592;NR_002785,NM_080425;NM_001077490;NM_016592;NR_002785,NM_080425;NM_001077490;NM_016592;NR_002785
2	176046457	176046495	3	0.0106076	0.00402489	0.0106076	0.00402489	2.63551	0.00840112	1	cg04306050,cg05869119,cg19713083	ATP5G3;ATP5G3;ATP5G3,ATP5G3;ATP5G3;ATP5G3,ATP5G3;ATP5G3	NM_001689;NM_001689;NM_001002258,NM_001689;NM_001689;NM_001002258,NM_001002258;NM_001689
2	223185752	223185848	2	0.0181066	0.00602601	0.0181066	0.00602601	3.00474	0.00265811	1	cg03190371,cg19375530	,	,
3	13520959	13521250	8	0.0149744	0.00403557	0.0149744	0.00403557	3.7106	0.000206768	1	cg01409735,cg05987698,cg13706066,cg16254764,cg19779799,cg21655280,cg25127083,cg27025856	HDAC11;HDAC11,HDAC11;HDAC11,HDAC11;HDAC11,HDAC11;HDAC11,HDAC11;HDAC11,HDAC11;HDAC11,HDAC11;HDAC11,HDAC11;HDAC11	NM_001136041;NM_024827,NM_001136041;NM_024827,NM_001136041;NM_024827,NM_001136041;NM_024827,NM_001136041;NM_024827,NM_001136041;NM_024827,NM_001136041;NM_024827,NM_001136041;NM_024827
3	32023353	32023402	2	0.0221018	0.00807952	0.0221018	0.00807952	2.73554	0.00622786	1	cg19815327,cg23429042	ZNF860;ZNF860;OSBPL10,ZNF860;OSBPL10	NM_001137674;NM_001137674;NM_017784,NM_001137674;NM_017784
8	77913294	77913321	2	0.014525	0.00504187	0.014525	0.00504187	2.88087	0.00396582	1	cg00451054,cg21856807	PXMP3;PXMP3,PEX2;PEX2;PEX2;PEX2	NM_001079867;NM_000318,NM_001079867;NM_000318;NM_001172087;NM_001172086
10	121577971	121578137	3	0.014076	0.00644905	0.014076	0.00644905	2.18265	0.0290619	1	cg02722214,cg11613559,cg26352088	INPP5F;INPP5F,INPP5F;INPP5F,INPP5F;INPP5F	NM_014937;NR_003252,NM_014937;NR_003252,NM_001243194;NM_014937
11	2890575	2890644	7	0.0117865	0.0037737	0.0117865	0.0037737	3.12334	0.00178813	1	cg04251368,cg10300188,cg17239974,cg20250981,cg25478600,cg26457809,cg26601317	KCNQ1DN,KCNQ1DN,KCNQ1DN,KCNQ1DN,KCNQ1DN,KCNQ1DN,KCNQ1DN	NR_024627,NR_024627,NR_024627,NR_024627,NR_024627,NR_024627,NR_024627
11	2890419	2890473	5	0.00499077	0.00464273	0.00499077	0.00464273	1.07496	0.282391	1	cg03947814,cg08246619,cg09502866,cg13081704,cg24780501	KCNQ1DN,KCNQ1DN,KCNQ1DN,KCNQ1DN,KCNQ1DN	NR_024627,NR_024627,NR_024627,NR_024627,NR_024627
16	3355411	3355424	2	0.0204305	0.00751856	0.0204305	0.00751856	2.71734	0.00658091	1	cg07306531,cg13496340	ZNF75A,TIGD7;TIGD7;ZNF75A;ZNF75A;ZNF75A;ZNF75A	NM_153028,NM_033208;NM_033208;NM_001302109;NM_153028;NM_001302109;NM_153028
16	3355553	3355839	4	0.00825205	0.00339452	0.00825205	0.00339452	2.43099	0.0150574	1	cg04379606,cg05540369,cg13347457,cg15531475	ZNF75A;TIGD7;ZNF75A,ZNF75A;ZNF75A,ZNF75A;TIGD7;ZNF75A,ZNF75A;TIGD7;ZNF75A	NM_001302109;NM_033208;NM_153028,NM_153028;NM_153028,NM_001302109;NM_033208;NM_153028,NM_001302109;NM_033208;NM_153028
19	39799037	39799137	2	0.0096648	0.00434618	0.0096648	0.00434618	2.22375	0.0261654	1	cg25156118,cg26910511	LRFN1,LRFN1	NM_020862,NM_020862
19	46999366	46999403	2	0.028736	0.0102728	0.028736	0.0102728	2.79728	0.00515348	1	cg22928599,cg25837277	PNMAL2,PNMAL2	NM_020709,NM_020709
19	46999274	46999289	2	0.0188593	0.00733564	0.0188593	0.00733564	2.57091	0.0101431	1	cg04689048,cg18709349	PNMAL2,PNMAL2	NM_020709,NM_020709
20	62199034	62199190	4	0.0143151	0.0048336	0.0143151	0.0048336	2.96159	0.00306059	1	cg06064964,cg09844573,cg11779113,cg17593958	PRIC285;PRIC285,PRIC285;PRIC285,PRIC285;PRIC285,PRIC285;PRIC285;PRIC285	NM_001037335;NM_033405,NM_001037335;NM_033405,NM_001037335;NM_033405,NM_033405;NM_001037335;NM_033405
21	40759574	40759694	4	0.00514532	0.00227971	0.00514532	0.00227971	2.25701	0.0240076	1	cg15977137,cg19684207,cg21736411,cg27119318	WRB;WRB;WRB,WRB;WRB,WRB;WRB,WRB;WRB	NM_004627;NM_001146218;NM_001146218,NM_004627;NM_001146218,NM_004627;NM_001146218,NM_004627;NM_001146218
5	179230091	179230866	6	-0.0338392	0.00916083	-0.0338392	0.00916083	-3.6939	0.000220843	1	cg04942710,cg05238942,cg09038998,cg10099621,cg22014398,cg25103161	MGAT4B;MGAT4B,MGAT4B;MGAT4B,MGAT4B;MGAT4B,MGAT4B;MGAT4B,MGAT4B;MGAT4B,MGAT4B;MGAT4B	NM_014275;NM_054013,NM_014275;NM_054013,NM_014275;NM_054013,NM_014275;NM_054013,NM_014275;NM_054013,NM_014275;NM_054013
6	10422447	10422874	3	-0.0170465	0.00550228	-0.0170465	0.00550228	-3.09807	0.00194787	1	cg01255417,cg04109543,cg24865270	,,	,,
6	31649502	31649519	2	-0.0249652	0.00759641	-0.0249652	0.00759641	-3.28645	0.00101458	1	cg02733847,cg22786465	LY6G5C,LY6G5C	NM_025262,NM_025262
6	33246105	33246149	2	-0.00766312	0.0136451	-0.00766312	0.0136451	-0.561603	0.574386	1	cg09080120,cg16580935	B3GALT4,B3GALT4	NM_003782,NM_003782
7	21209165	21209725	4	-0.0150258	0.00640547	-0.0150258	0.00640547	-2.34577	0.0189878	1	cg00684125,cg16448636,cg24803391,cg27508620	,,,	,,,
7	150548765	150548934	2	-0.0154377	0.00702984	-0.0154377	0.00702984	-2.19602	0.0280902	1	cg08540215,cg23533927	ABP1,ABP1	NM_001091,NM_001091
8	96084821	96085249	2	-0.0253395	0.0101964	-0.0253395	0.0101964	-2.48514	0.0129502	1	cg07158065,cg19776344	,MIR3150B	,NR_037484
10	124133802	124133922	2	-0.0154762	0.00510034	-0.0154762	0.00510034	-3.03434	0.0024106	1	cg03205140,cg03269290	PLEKHA1,PLEKHA1	NM_001001974,NM_001001974
10	124133582	124133663	2	-0.0133916	0.00486006	-0.0133916	0.00486006	-2.75545	0.00586123	1	cg03334486,cg05617814	PLEKHA1,PLEKHA1	NM_001001974,NM_001001974
11	47546137	47546192	2	-0.0224605	0.0111753	-0.0224605	0.0111753	-2.00984	0.0444478	1	cg23337648,cg24960526	CELF1;CELF1,CELF1;CELF1	NM_006560;NM_001172639,NM_006560;NM_001172639
12	7781004	7781288	4	-0.00350389	0.00122743	-0.00350389	0.00122743	-2.85466	0.00430827	1	cg10578777,cg14906510,cg16874583,cg25828445	,,,	,,,
12	46660469	46660749	2	-0.0201694	0.00541272	-0.0201694	0.00541272	-3.7263	0.00019431	1	cg09325156,cg16802137	SLC38A1;SLC38A1,SLC38A1;SLC38A1;SLC38A1;SLC38A1;SLC38A1;SLC38A1	NM_001077484;NM_030674,NM_001278389;NM_001278390;NM_001278388;NM_001278387;NM_001077484;NM_030674
12	46660255	46660306	2	-0.0174939	0.00579679	-0.0174939	0.00579679	-3.01787	0.00254561	1	cg15951740,cg17995119	SLC38A1;SLC38A1;SLC38A1;SLC38A1;SLC38A1;SLC38A1;SLC38A1,SLC38A1;SLC38A1;SLC38A1;SLC38A1;SLC38A1;SLC38A1	NM_001278389;NM_001278389;NM_001278390;NM_001278388;NM_001278387;NM_001077484;NM_030674,NM_001278389;NM_001278390;NM_001278388;NM_001278387;NM_001077484;NM_030674
13	113633600	113633654	2	-0.0148516	0.00636941	-0.0148516	0.00636941	-2.33171	0.0197157	1	cg17524180,cg20742385	MCF2L;MCF2L,MCF2L;MCF2L;MCF2L	NM_001112732;NM_024979,NM_001112732;NM_024979;NM_024979
14	21567186	21567646	6	-0.0120299	0.00448564	-0.0120299	0.00448564	-2.68186	0.00732139	1	cg02988727,cg12312979,cg18624544,cg22101576,cg23739138,cg27506338	ZNF219;C14orf176;ZNF219;ZNF219,ZNF219;ZNF219;TMEM253;TMEM253;ZNF219,ZNF219;C14orf176;ZNF219;ZNF219,ZNF219;ZNF219;TMEM253;ZNF219,ZNF219;ZNF219;TMEM253;TMEM253;ZNF219,ZNF219;ZNF219;TMEM253;ZNF219	NM_001102454;NM_001146683;NM_001101672;NM_016423,NM_001102454;NM_016423;NM_001146683;NM_001146683;NM_001101672,NM_001102454;NM_001146683;NM_001101672;NM_016423,NM_001102454;NM_016423;NM_001146683;NM_001101672,NM_001102454;NM_016423;NM_001146683;NM_001146683;NM_001101672,NM_001102454;NM_016423;NM_001146683;NM_001101672
15	89178874	89179232	2	-0.0192952	0.0057089	-0.0192952	0.0057089	-3.37986	0.000725241	1	cg02984092,cg09358400	,ISG20;ISG20;ISG20;ISG20	,NM_001303234;NM_001303233;NM_001303235;NR_130134
15	89178776	89178856	2	-0.0121916	0.005532	-0.0121916	0.005532	-2.20384	0.0275356	1	cg07099553,cg12177851	,	,
15	93616943	93616959	3	-0.0205503	0.0083068	-0.0205503	0.0083068	-2.47391	0.0133643	1	cg20122635,cg23013968,cg23754924	RGMA;RGMA;RGMA;RGMA;RGMA;RGMA,RGMA;RGMA;RGMA;RGMA;RGMA;RGMA,RGMA;RGMA;RGMA;RGMA;RGMA;RGMA	NM_001166283;NM_020211;NM_001166289;NM_001166288;NM_001166286;NM_001166287,NM_001166283;NM_020211;NM_001166289;NM_001166288;NM_001166286;NM_001166287,NM_020211;NM_001166289;NM_001166288;NM_001166286;NM_001166287;NM_001166283
15	93617030	93617065	2	-0.0168374	0.00746024	-0.0168374	0.00746024	-2.25695	0.0240114	1	cg17633234,cg17896927	RGMA;RGMA;RGMA;RGMA;RGMA;RGMA;RGMA,RGMA;RGMA;RGMA;RGMA;RGMA;RGMA;RGMA	NM_001166283;NM_020211;NM_001166283;NM_001166289;NM_001166288;NM_001166286;NM_001166287,NM_001166283;NM_020211;NM_001166283;NM_001166289;NM_001166288;NM_001166286;NM_001166287
19	51141269	51141479	5	-0.0123968	0.00411474	-0.0123968	0.00411474	-3.01276	0.00258879	1	cg01381611,cg01775986,cg09765711,cg12289045,cg16024916	SYT3;SYT3;SYT3,SYT3;SYT3;SYT3,SYT3;SYT3;SYT3;SYT3,SYT3;SYT3;SYT3,SYT3;SYT3;SYT3	NM_001160328;NM_001160329;NM_032298,NM_001160328;NM_001160329;NM_032298,NM_001160329;NM_032298;NM_032298;NM_001160328,NM_001160329;NM_032298;NM_001160328,NM_001160329;NM_032298;NM_001160328
20	42142699	42142947	8	-0.0133067	0.00700788	-0.0133067	0.00700788	-1.89881	0.0575888	1	cg01877937,cg02177317,cg08633313,cg10360552,cg11319028,cg12699433,cg18911945,cg20529070	L3MBTL;L3MBTL,L3MBTL;L3MBTL,L3MBTL;L3MBTL,L3MBTL;L3MBTL,L3MBTL;L3MBTL,L3MBTL;L3MBTL,L3MBTL;L3MBTL,L3MBTL;L3MBTL	NM_032107;NM_015478,NM_032107;NM_015478,NM_032107;NM_015478,NM_032107;NM_015478,NM_032107;NM_015478,NM_032107;NM_015478,NM_032107;NM_015478,NM_032107;NM_015478
1	11760546	11761078	4	0.013467	0.00319925	0.013467	0.00319925	4.20941	2.56041e-05	1	cg02962002,cg05782377,cg16020346,cg27396830	DRAXIN,C1orf187,C1orf187,C1orf187	NM_198545,NM_198545,NM_198545,NM_198545
1	16068861	16068979	2	0.0169352	0.00587039	0.0169352	0.00587039	2.88485	0.00391598	1	cg16626967,cg18843555	TMEM82,TMEM82	NM_001013641,NM_001013641
1	53387576	53387719	3	0.0134865	0.00492729	0.0134865	0.00492729	2.73709	0.00619848	1	cg05519231,cg06600287,cg13461509	ECHDC2;ECHDC2;ECHDC2,ECHDC2,ECHDC2	NM_001198962;NM_001198961;NM_018281,NM_018281,NM_018281
1	53392650	53392781	3	0.0113201	0.00382364	0.0113201	0.00382364	2.96054	0.00307098	1	cg08859206,cg25767906,cg27535305	SCP2;SCP2,SCP2;SCP2,SCP2;SCP2	NM_001007098;NM_002979,NM_001007098;NM_002979,NM_001007098;NM_002979
1	100326338	100326491	3	0.020959	0.00734709	0.020959	0.00734709	2.8527	0.00433502	1	cg06086933,cg14063843,cg16724148	AGL;AGL;AGL;AGL;AGL;AGL,AGL;AGL;AGL;AGL;AGL;AGL,AGL;AGL;AGL;AGL;AGL;AGL	NM_000645;NM_000028;NM_000642;NM_000646;NM_000644;NM_000643,NM_000645;NM_000642;NM_000643;NM_000644;NM_000028;NM_000646,NM_000645;NM_000028;NM_000642;NM_000646;NM_000644;NM_000643
1	113932701	113932889	2	0.01592	0.00610457	0.01592	0.00610457	2.60788	0.00911049	1	cg14365100,cg24714913	MAGI3;MAGI3,MAGI3;MAGI3	NM_001142782;NM_152900,NM_001142782;NM_152900
2	1543546	1544076	3	0.0283309	0.00815314	0.0283309	0.00815314	3.47484	0.000511153	1	cg11275685,cg17518079,cg21913853	TPO;TPO;TPO;TPO,TPO;TPO;TPO;TPO,TPO;TPO;TPO;TPO	NM_175719;NM_000547;NM_175721;NM_175722,NM_175719;NM_000547;NM_175721;NM_175722,NM_175719;NM_000547;NM_175721;NM_175722
2	24271786	24271844	3	0.0127011	0.00435336	0.0127011	0.00435336	2.91755	0.00352795	1	cg03687700,cg23065097,cg24677395	FKBP1B;FKBP1B,FKBP1B;FKBP1B,C2orf44;C2orf44;FKBP1B;FKBP1B	NM_004116;NM_054033,NM_004116;NM_054033,NM_025203;NM_001142319;NM_004116;NM_054033
2	74208897	74209060	2	0.0475448	0.0118342	0.0475448	0.0118342	4.01756	5.88032e-05	1	cg07364023,cg08095443	DGUOK-AS1;DGUOK-AS1,DGUOK-AS1;DGUOK-AS1	NR_104029;NR_104030,NR_104029;NR_104030
2	198364282	198364525	2	0.0144934	0.00363782	0.0144934	0.00363782	3.98408	6.77417e-05	1	cg08602604,cg11994984	HSPD1;HSPD1;HSPE1,HSPD1;HSPD1;HSPD1;HSPE1	NM_199440;NM_002156;NM_002157,NM_002156;NM_199440;NM_002156;NM_002157
2	198364585	198364785	7	0.0036626	0.00361006	0.0036626	0.00361006	1.01455	0.310318	1	cg00437134,cg05767788,cg10188592,cg12252443,cg23159081,cg23273364,cg25114580	HSPE1;HSPE1;HSPD1;HSPD1,HSPD1;HSPD1;HSPD1;HSPE1,HSPE1;HSPE1;HSPD1;HSPD1,HSPD1;HSPD1;HSPD1;HSPE1,HSPD1;HSPD1;HSPD1;HSPE1,HSPE1;HSPE1;HSPD1;HSPD1,HSPE1;HSPE1;HSPD1;HSPD1	NM_002157;NM_002157;NM_199440;NM_002156,NM_002156;NM_199440;NM_002156;NM_002157,NM_002157;NM_002157;NM_199440;NM_002156,NM_002156;NM_199440;NM_002156;NM_002157,NM_002156;NM_199440;NM_002156;NM_002157,NM_002157;NM_002157;NM_199440;NM_002156,NM_002157;NM_002157;NM_199440;NM_002156
2	239984042	239984105	2	0.00921058	0.00447391	0.00921058	0.00447391	2.05873	0.0395201	1	cg09155776,cg14865678	HDAC4,HDAC4	NM_006037,NM_006037
2	241083975	241084049	3	0.0195179	0.00609289	0.0195179	0.00609289	3.20339	0.00135818	1	cg00919014,cg07503069,cg10515274	,,	,,
3	44770937	44770954	2	0.0123264	0.00546483	0.0123264	0.00546483	2.25559	0.0240965	1	cg10108389,cg25574812	ZNF501,ZNF501	NM_145044,NM_145044
3	44770993	44771113	4	0.00313535	0.00447329	0.00313535	0.00447329	0.700904	0.483363	1	cg02933119,cg10316488,cg17913259,cg24837680	ZNF501,ZNF501;ZNF501,ZNF501,ZNF501	NM_145044,NM_001258280;NM_145044,NM_145044,NM_145044
3	53925831	53925912	2	0.0163729	0.00577804	0.0163729	0.00577804	2.83364	0.00460208	1	cg02759005,cg10472244	SELK;SELK,SELK;SELK	NM_021237;NM_021237,NM_021237;NM_021237
3	53926047	53926056	2	0.00887584	0.00443401	0.00887584	0.00443401	2.00176	0.0453102	1	cg20791839,cg26129759	SELK,SELK	NM_021237,NM_021237
3	197517997	197518007	2	-0.0034564	0.00499801	-0.0034564	0.00499801	-0.691555	0.489217	1	cg08526162,cg12262681	LRCH3,LRCH3	NM_032773,NM_032773
4	56097	56180	2	0.0300885	0.00907144	0.0300885	0.00907144	3.31683	0.000910439	1	cg04002038,cg19541622	ZNF718;ZNF595;ZNF595;ZNF595;ZNF595;ZNF718;ZNF718,ZNF718;ZNF595;ZNF595;ZNF595;ZNF595;ZNF718;ZNF718	NM_001289931;NM_001286054;NM_001286053;NM_001286052;NM_182524;NR_110527;NM_001039127,NM_001289931;NM_001286054;NM_001286053;NM_001286052;NM_182524;NR_110527;NM_001039127
4	1245021	1245287	2	0.0292067	0.00972184	0.0292067	0.00972184	3.00424	0.00266247	1	cg06593565,cg10874251	C4orf42;C4orf42,C4orf42;C4orf42	NM_052861;NM_052861,NM_052861;NM_052861
4	13655982	13656220	3	0.015061	0.00540835	0.015061	0.00540835	2.78477	0.00535661	1	cg01556331,cg07661848,cg25984034	LINC01182,,	NR_121681,,
4	122853963	122854168	2	0.0143799	0.00448801	0.0143799	0.00448801	3.20406	0.00135504	1	cg12944006,cg20893919	TRPC3;TRPC3,TRPC3;TRPC3	NM_003305;NM_001130698,NM_003305;NM_001130698
4	154710598	154711070	5	0.0101862	0.00422568	0.0101862	0.00422568	2.41054	0.0159289	1	cg00082664,cg07999845,cg14435644,cg23910835,cg25645268	SFRP2,SFRP2,SFRP2,SFRP2,SFRP2	NM_003013,NM_003013,NM_003013,NM_003013,NM_003013
4	183061830	183061850	3	0.0159455	0.00676251	0.0159455	0.00676251	2.35792	0.0183774	1	cg02353258,cg07493858,cg11393122	MGC45800,MGC45800,MGC45800	NR_027107,NR_027107,NR_027107
5	496299	496464	2	0.00819441	0.00242965	0.00819441	0.00242965	3.37267	0.000744431	1	cg18447419,cg23251141	SLC9A3,SLC9A3	NM_004174,NM_004174
5	178547863	178548373	3	0.00770218	0.00306722	0.00770218	0.00306722	2.51112	0.0120348	1	cg02599361,cg09693926,cg10208897	ADAMTS2,ADAMTS2,ADAMTS2	NM_014244,NM_014244,NM_014244
6	30227145	30227294	2	0.00447086	0.00428047	0.00447086	0.00428047	1.04448	0.296264	1	cg00076543,cg02309335	HLA-L,HLA-L	NR_027822,NR_027822
6	30227800	30227813	3	0.0127793	0.0043911	0.0127793	0.0043911	2.91028	0.00361105	1	cg00026375,cg17512353,cg23363014	HLA-L,HLA-L,HLA-L	NR_027822,NR_027822,NR_027822
6	32921521	32921791	2	0.0207103	0.00659949	0.0207103	0.00659949	3.13816	0.00170013	1	cg09713850,cg12419318	HLA-DMA,HLA-DMA	NM_006120,NM_006120
6	133562470	133562479	3	0.0126818	0.00597741	0.0126818	0.00597741	2.12161	0.0338701	1	cg11664500,cg11942956,cg20787173	EYA4;EYA4;EYA4,EYA4;EYA4;EYA4,EYA4;EYA4;EYA4	NM_172103;NM_172105;NM_004100,NM_172103;NM_172105;NM_004100,NM_172103;NM_172105;NM_004100
6	133562275	133562332	2	0.0146175	0.00803307	0.0146175	0.00803307	1.81967	0.0688091	1	cg01162672,cg01328892	EYA4;EYA4;EYA4,EYA4;EYA4;EYA4	NM_172105;NM_172103;NM_004100,NM_172103;NM_172105;NM_004100
7	48494608	48494734	2	0.00652178	0.00321207	0.00652178	0.00321207	2.0304	0.0423163	1	cg02497785,cg07703976	ABCA13,ABCA13	NM_152701,NM_152701
7	54610022	54610192	3	0.0245235	0.00602811	0.0245235	0.00602811	4.0682	4.73786e-05	1	cg02910208,cg03775422,cg04024095	VSTM2A;VSTM2A,VSTM2A;VSTM2A,VSTM2A;VSTM2A	NM_182546;NM_182546,NM_182546;NM_182546,NM_182546;NM_182546
7	54609968	54609970	2	0.0220374	0.00938674	0.0220374	0.00938674	2.34771	0.0188892	1	cg22131234,cg23428524	VSTM2A,VSTM2A;VSTM2A	NM_182546,NM_001301009;NM_182546
7	99573747	99574420	4	0.0197329	0.00557522	0.0197329	0.00557522	3.53939	0.000401053	1	cg12019109,cg13241889,cg26429636,cg26680675	AZGP1,AZGP1,AZGP1,AZGP1	NM_001185,NM_001185,NM_001185,NM_001185
7	157809235	157809325	2	0.012724	0.00518557	0.012724	0.00518557	2.45374	0.0141381	1	cg00280858,cg23455837	PTPRN2;PTPRN2;PTPRN2,PTPRN2;PTPRN2;PTPRN2	NM_002847;NM_130842;NM_130843,NM_002847;NM_130842;NM_130843
9	100069151	100069633	4	0.009852	0.00442205	0.009852	0.00442205	2.22792	0.0258856	1	cg02890052,cg06809438,cg24160278,cg26528000	CCDC180;LOC100499484-C9ORF174;LOC100499484-C9ORF174;LOC100499484-C9ORF174,CCDC180;LOC100499484-C9ORF174;LOC100499484-C9ORF174;LOC100499484-C9ORF174,CCDC180;LOC100499484-C9ORF174;LOC100499484-C9ORF174;LOC100499484-C9ORF174,CCDC180;LOC100499484-C9ORF174;LOC100499484-C9ORF174;LOC100499484-C9ORF174	NM_020893;NR_036527;NR_036529;NR_036528,NM_020893;NR_036527;NR_036529;NR_036528,NM_020893;NR_036527;NR_036529;NR_036528,NM_020893;NR_036527;NR_036529;NR_036528
10	99160904	99161062	3	0.00579836	0.00466339	0.00579836	0.00466339	1.24338	0.213728	1	cg01222988,cg08979194,cg10014190	RRP12;RRP12;RRP12;RRP12,RRP12;RRP12,RRP12;RRP12	NM_015179;NM_001145114;NM_015179;NM_001145114,NM_001145114;NM_015179,NM_001145114;NM_015179
10	99160740	99160762	2	-0.00847411	0.00776914	-0.00847411	0.00776914	-1.09074	0.275388	1	cg14701475,cg19245781	RRP12;RRP12;RRP12,RRP12;RRP12;RRP12	NM_001145114;NM_015179;NM_001284337,NM_001145114;NM_015179;NM_001284337
10	125853038	125853676	7	0.0117362	0.00472064	0.0117362	0.00472064	2.48615	0.0129134	1	cg00660608,cg01244953,cg03084724,cg17868340,cg18599401,cg25923300,cg27015449	,,,,CHST15;CHST15;CHST15;CHST15,CHST15;CHST15;CHST15;CHST15,CHST15;CHST15;CHST15;CHST15	,,,,NM_014863;NM_015892;NM_001270765;NM_001270764,NM_014863;NM_015892;NM_001270765;NM_001270764,NM_014863;NM_015892;NM_001270765;NM_001270764
11	882636	882655	2	0.0172496	0.0063807	0.0172496	0.0063807	2.7034	0.00686347	1	cg01694939,cg24365811	CHID1;CHID1;CHID1;CHID1;CHID1,CHID1;CHID1;CHID1;CHID1;CHID1	NM_001142677;NM_023947;NM_001142675;NM_001142674;NM_001142676,NM_001142677;NM_023947;NM_001142675;NM_001142674;NM_001142676
11	46564463	46564725	3	0.0333921	0.011408	0.0333921	0.011408	2.92709	0.00342152	1	cg14222701,cg16371518,cg23449274	AMBRA1;AMBRA1;AMBRA1;AMBRA1,AMBRA1,AMBRA1	NM_001300731;NM_001267783;NM_001267782;NM_017749,NM_017749,NM_017749
11	94226537	94226566	2	0.0163589	0.0061354	0.0163589	0.0061354	2.66632	0.00766874	1	cg13023536,cg24982909	MRE11A;ANKRD49;MRE11A,ANKRD49;MRE11A;MRE11A	NM_005591;NM_017704;NM_005590,NM_017704;NM_005591;NM_005590
11	94226991	94227006	2	-0.00904989	0.00674198	-0.00904989	0.00674198	-1.34232	0.179493	1	cg08831996,cg17514420	MRE11A;MRE11A;ANKRD49;MRE11A;MRE11A,MRE11A;MRE11A;ANKRD49;MRE11A;MRE11A	NM_005591;NM_005591;NM_017704;NM_005590;NM_005590,NM_005591;NM_005591;NM_017704;NM_005590;NM_005590
12	3563766	3563899	2	0.00712181	0.00295123	0.00712181	0.00295123	2.41317	0.0158146	1	cg10104252,cg21859546	,PRMT8	,NM_001256536
12	7260660	7260666	2	0.0177828	0.00682864	0.0177828	0.00682864	2.60415	0.00921026	1	cg07526656,cg27130630	C1RL;LOC283314,C1RL;LOC283314	NM_016546;NR_026947,NM_016546;NR_026947
12	10183234	10183364	3	0.016999	0.00724603	0.016999	0.00724603	2.34597	0.0189776	1	cg02930518,cg19223467,cg20098659	CLEC9A,CLEC9A,CLEC9A;CLEC9A	NM_207345,NM_207345,NM_207345;NM_207345
12	53693169	53693359	5	0.0268922	0.00911474	0.0268922	0.00911474	2.9504	0.0031736	1	cg08116238,cg11203215,cg12024530,cg20181254,cg20408175	C12orf10,C12orf10,C12orf10,C12orf10,PFDN5;PFDN5;C12orf10	NM_021640,NM_021640,NM_021640,NM_021640,NM_002624;NM_145897;NM_021640
12	131519998	131520095	3	0.00535956	0.00232289	0.00535956	0.00232289	2.30728	0.0210391	1	cg11821532,cg25772418,cg26184673	ADGRD1,GPR133,ADGRD1	NM_198827,NM_198827,NM_198827
13	112609986	112610059	3	0.0113266	0.00363585	0.0113266	0.00363585	3.11526	0.00183783	1	cg02337614,cg06807928,cg16551520	,,	,,
15	57595298	57595397	2	0.0160465	0.00667124	0.0160465	0.00667124	2.40533	0.0161578	1	cg01114915,cg16075649	LINC00926,LOC283663	NR_024433,NR_024433
15	75661014	75661059	2	0.0235561	0.00656123	0.0235561	0.00656123	3.59019	0.000330436	1	cg02432159,cg23152055	MAN2C1,MAN2C1	NM_006715,NM_006715
15	90437891	90438236	2	0.0121131	0.00417812	0.0121131	0.00417812	2.89916	0.00374158	1	cg10668325,cg21576154	AP3S2;AP3S2;AP3S2;C15orf38-AP3S2,AP3S2;AP3S2	NM_005829;NR_037582;NR_023361;NM_001199058,NR_023361;NM_005829
16	215593	215781	2	0.0148351	0.00458734	0.0148351	0.00458734	3.23392	0.00122104	1	cg01744019,cg09812623	HBM,HBM	NM_001003938,NM_001003938
16	215864	216100	3	0.00978412	0.0043514	0.00978412	0.0043514	2.2485	0.0245444	1	cg06319822,cg26540367,cg26976732	HBM,HBM,HBM	NM_001003938,NM_001003938,NM_001003938
16	2732327	2732491	3	0.0141427	0.00484183	0.0141427	0.00484183	2.92094	0.00348977	1	cg00615811,cg04047483,cg17143240	KCTD5,KCTD5,KCTD5	NM_018992,NM_018992,NM_018992
16	30023515	30023615	2	0.0221812	0.00588468	0.0221812	0.00588468	3.76932	0.000163694	1	cg03890691,cg27151362	DOC2A,DOC2A	NM_003586,NM_003586
16	30409636	30409908	2	0.0415709	0.0113718	0.0415709	0.0113718	3.65562	0.000256557	1	cg01005350,cg01304182	ZNF48,ZNF48	NM_152652,NM_152652
17	8772067	8772194	2	0.0248251	0.0105081	0.0248251	0.0105081	2.36247	0.0181538	1	cg01320510,cg10417386	PIK3R6;PIK3R6;PIK3R6,PIK3R6	NM_001290211;NM_001010855;NR_110865,NM_001010855
17	38488052	38488757	3	0.0386856	0.0111883	0.0386856	0.0111883	3.45769	0.00054482	1	cg02608723,cg16187512,cg24115215	RARA;RARA;RARA,RARA;RARA;RARA,RARA;RARA;RARA	NM_001145301;NM_000964;NM_001145302,NM_001145301;NM_000964;NM_001145302,NM_001145301;NM_000964;NM_001145302
17	72897623	72897787	2	0.0102451	0.00374082	0.0102451	0.00374082	2.73874	0.00616757	1	cg05002093,cg11563217	,	,
18	19752343	19752414	3	0.0256926	0.00791972	0.0256926	0.00791972	3.24413	0.00117811	1	cg09507790,cg19177125,cg24753061	GATA6,GATA6,GATA6	NM_005257,NM_005257,NM_005257
19	846179	846266	2	0.0337036	0.0123364	0.0337036	0.0123364	2.73203	0.00629445	1	cg05257528,cg06040319	PRTN3,PRTN3	NM_002777,NM_002777
19	51321228	51321780	4	0.0101458	0.00405394	0.0101458	0.00405394	2.50269	0.0123253	1	cg05328894,cg08510205,cg10714492,cg20115802	,,,	,,,
19	57678903	57679015	2	0.0142676	0.00398842	0.0142676	0.00398842	3.57726	0.000347217	1	cg09183598,cg27438200	DUXA,DUXA	NM_001012729,NM_001012729
19	57922560	57922823	3	0.0256168	0.0074753	0.0256168	0.0074753	3.42685	0.000610616	1	cg02717988,cg04569364,cg18697006	ZNF17;ZNF17,ZNF17;ZNF17,ZNF17	NM_006959;NM_006959,NM_006959;NM_006959,NM_006959
20	35972791	35972924	2	-0.0158451	0.0110834	-0.0158451	0.0110834	-1.42962	0.152825	1	cg12815018,cg13052876	SRC,SRC	NM_005417,NM_005417
20	42573910	42574332	3	0.0244999	0.00993491	0.0244999	0.00993491	2.46604	0.0136616	1	cg18138498,cg26126740,cg26947919	TOX2;TOX2;TOX2;TOX2,TOX2;TOX2;TOX2;TOX2,TOX2;TOX2;TOX2;TOX2	NM_001098798;NM_001098797;NM_032883;NM_001098796,NM_001098796;NM_001098798;NM_001098797;NM_032883,NM_001098798;NM_001098797;NM_032883;NM_001098796
22	24890831	24890936	3	0.0159521	0.00697654	0.0159521	0.00697654	2.28653	0.022223	1	cg02469909,cg11210890,cg12550055	C22orf45;C22orf45;UPB1,UPB1;ADORA2A-AS1;ADORA2A-AS1,C22orf45;C22orf45;UPB1	NR_028484;NR_028483;NM_016327,NM_016327;NR_028484;NR_028483,NR_028484;NR_028483;NM_016327
22	24891153	24891158	2	0.00657866	0.00586087	0.00657866	0.00586087	1.12247	0.261663	1	cg01116810,cg15223899	C22orf45;C22orf45;UPB1,C22orf45;C22orf45;UPB1	NR_028483;NR_028484;NM_016327,NR_028483;NR_028484;NM_016327
22	30821505	30821626	3	0.0213315	0.00678385	0.0213315	0.00678385	3.14446	0.00166395	1	cg11422861,cg14921898,cg22395002	MTP18;MTP18,MTP18;MTP18,MTP18;MTP18	NM_016498;NM_001003704,NM_016498;NM_001003704,NM_001003704;NM_016498
1	59522993	59523557	3	-0.0303244	0.00946393	-0.0303244	0.00946393	-3.20421	0.00135432	1	cg02804609,cg05514927,cg20849150	LINC01358,LINC01358,	NR_110626,NR_110626,
1	92946132	92946187	2	-0.0146943	0.00612154	-0.0146943	0.00612154	-2.40043	0.0163757	1	cg06338710,cg09662411	GFI1;GFI1;GFI1,GFI1;GFI1;GFI1	NM_001127215;NM_001127216;NM_005263,NM_001127215;NM_001127216;NM_005263
2	9562849	9563286	5	-0.0106833	0.00407928	-0.0106833	0.00407928	-2.61893	0.00882056	1	cg07649498,cg09949845,cg23004591,cg23889771,cg24873957	ITGB1BP1;ITGB1BP1;CPSF3,ITGB1BP1;ITGB1BP1;CPSF3,ITGB1BP1;ITGB1BP1;CPSF3,ITGB1BP1;ITGB1BP1;CPSF3,ITGB1BP1;ITGB1BP1;CPSF3	NM_004763;NM_022334;NM_016207,NM_004763;NM_022334;NM_016207,NM_004763;NM_022334;NM_016207,NM_004763;NM_022334;NM_016207,NM_004763;NM_022334;NM_016207
2	106755481	106755589	3	-0.0239869	0.00912611	-0.0239869	0.00912611	-2.62839	0.00857912	1	cg06888756,cg08714510,cg13942215	UXS1;UXS1;UXS1;UXS1,UXS1;UXS1;UXS1;UXS1,UXS1;UXS1;UXS1;UXS1	NM_001253876;NR_045607;NM_001253875;NM_025076,NM_001253876;NR_045607;NM_001253875;NM_025076,NM_001253876;NR_045607;NM_001253875;NM_025076
2	202050025	202050132	2	-0.0368544	0.0106988	-0.0368544	0.0106988	-3.44473	0.000571626	1	cg03864397,cg23366191	CASP10;CASP10;CASP10;CASP10;CASP10;CASP10;CASP10,CASP10;CASP10;CASP10;CASP10;CASP10;CASP10;CASP10	NM_001306083;NM_032974;NM_001230;NM_032976;NM_032977;NM_001206542;NM_001206524,NM_001306083;NM_032974;NM_001230;NM_032976;NM_032977;NM_001206542;NM_001206524
3	4344734	4344830	2	-0.0122483	0.00510321	-0.0122483	0.00510321	-2.40011	0.01639	1	cg23549342,cg26516498	SETMAR;SETMAR,SETMAR;SETMAR;SETMAR;SETMAR;SETMAR	NR_024022;NM_006515,NR_024022;NM_006515;NM_001243723;NM_001276325;NR_075073
3	10806133	10806175	2	-0.0148592	0.00545685	-0.0148592	0.00545685	-2.72303	0.00646865	1	cg14018079,cg22620414	LOC285370,LOC285370	NR_027102,NR_027102
3	57541741	57541798	2	-0.0180174	0.00643004	-0.0180174	0.00643004	-2.80206	0.00507772	1	cg07317755,cg27495109	PDE12,PDE12	NM_177966,NM_177966
3	71180282	71180287	2	-0.02416	0.0110262	-0.02416	0.0110262	-2.19115	0.028441	1	cg19758372,cg21993077	FOXP1;FOXP1;FOXP1;FOXP1;FOXP1;FOXP1;FOXP1,FOXP1;FOXP1;FOXP1;FOXP1;FOXP1;FOXP1;FOXP1	NM_001244815;NM_032682;NM_001244816;NM_001244814;NM_001244812;NM_001244810;NM_001244808,NM_001244815;NM_032682;NM_001244816;NM_001244814;NM_001244812;NM_001244810;NM_001244808
3	71180064	71180071	2	0.00900818	0.0056858	0.00900818	0.0056858	1.58433	0.113119	1	cg18166376,cg21836903	FOXP1,FOXP1	NM_032682,NM_032682
3	112013130	112013162	2	-0.00960627	0.00482108	-0.00960627	0.00482108	-1.99256	0.0463102	1	cg03352173,cg17834343	SLC9A10,SLC9C1	NM_183061,NM_183061
3	182782313	182782565	2	-0.010786	0.00421843	-0.010786	0.00421843	-2.55686	0.010562	1	cg04909259,cg23476885	MCCC1,MCCC1	NM_020166,NM_020166
3	184099856	184100041	3	-0.0243744	0.00738677	-0.0243744	0.00738677	-3.29974	0.000967753	1	cg20153590,cg22744090,cg25923606	CHRD;CHRD;CHRD;CHRD;CHRD,CHRD;CHRD;CHRD;CHRD;CHRD,CHRD;CHRD;CHRD;CHRD;CHRD	NM_001304473;NM_001304474;NR_130747;NM_003741;NM_001304472,NM_001304473;NM_001304474;NR_130747;NM_003741;NM_001304472,NM_001304473;NM_001304474;NR_130747;NM_003741;NM_001304472
3	196728470	196728589	2	-0.0302474	0.00867619	-0.0302474	0.00867619	-3.48626	0.000489828	1	cg13759702,cg18732252	,MFI2-AS1	,NR_038285
4	108745325	108745567	3	-0.0251685	0.00808093	-0.0251685	0.00808093	-3.11455	0.00184223	1	cg00718036,cg02449561,cg17108430	SGMS2,SGMS2,SGMS2	NM_001136258,NM_001136258,NM_001136258
5	114598846	114598980	3	-0.0157811	0.00413507	-0.0157811	0.00413507	-3.81641	0.000135407	1	cg04000474,cg04529658,cg08987989	PGGT1B,PGGT1B,PGGT1B	NM_005023,NM_005023,NM_005023
5	121414270	121414322	2	-0.0201789	0.00684064	-0.0201789	0.00684064	-2.94985	0.00317926	1	cg07233159,cg23913350	LOX,LOX	NM_002317,NM_002317
5	178882300	178882330	2	-0.0156905	0.0069571	-0.0156905	0.0069571	-2.25533	0.0241129	1	cg05914403,cg07230044	,	,
5	180649677	180650178	5	-0.0112229	0.00416093	-0.0112229	0.00416093	-2.6972	0.00699255	1	cg05922392,cg07381403,cg10641368,cg16632433,cg21850069	TRIM41;TRIM41,TRIM41;TRIM41,TRIM41;TRIM41,TRIM41;TRIM41,TRIM41;TRIM41	NM_033549;NM_201627,NM_033549;NM_201627,NM_033549;NM_201627,NM_033549;NM_201627,NM_033549;NM_201627
6	28829378	28829396	2	-0.0161067	0.0051719	-0.0161067	0.0051719	-3.11428	0.00184394	1	cg03188580,cg03541791	,	,
6	30434412	30434421	2	-0.0128752	0.00477702	-0.0128752	0.00477702	-2.69524	0.00703387	1	cg11012953,cg22829821	,	,
6	30434338	30434406	2	-0.00446595	0.00469017	-0.00446595	0.00469017	-0.952194	0.340998	1	cg00012701,cg22845037	,	,
6	36930021	36930062	2	-0.0110256	0.00431421	-0.0110256	0.00431421	-2.55566	0.0105987	1	cg23737190,cg24661236	PI16,PI16	NM_153370,NM_153370
6	156718288	156718398	2	-0.0101655	0.00479532	-0.0101655	0.00479532	-2.11988	0.0340163	1	cg05225634,cg09056876	,	,
6	159359940	159360209	3	-0.0102436	0.00404973	-0.0102436	0.00404973	-2.52945	0.011424	1	cg01207473,cg16073143,cg18373855	,,	,,
7	4877722	4877871	2	-0.0392103	0.0123591	-0.0392103	0.0123591	-3.17258	0.00151091	1	cg02464821,cg07048244	RADIL,RADIL	NM_018059,NM_018059
7	30634111	30634134	4	-0.0122214	0.00390497	-0.0122214	0.00390497	-3.12971	0.00174979	1	cg08734660,cg09200497,cg13733310,cg19832597	GARS,GARS,GARS,GARS	NM_002047,NM_002047,NM_002047,NM_002047
7	105753386	105753587	3	-0.014631	0.00472911	-0.014631	0.00472911	-3.09382	0.00197599	1	cg02800571,cg04105014,cg09315887	SYPL1;SYPL1,SYPL1;SYPL1,SYPL1;SYPL1	NM_006754;NM_182715,NM_006754;NM_182715,NM_006754;NM_182715
8	67454667	67454707	2	-0.0213579	0.00912937	-0.0213579	0.00912937	-2.33947	0.0193111	1	cg10687107,cg15444185	,	,
10	21462743	21462747	2	-0.0108528	0.00497153	-0.0108528	0.00497153	-2.18298	0.0290372	1	cg00822753,cg21561038	NEBL-AS1;NEBL-AS1;NEBL;NEBL,NEBL-AS1;NEBL-AS1;NEBL;NEBL	NR_046284;NR_046283;NM_001173484;NM_213569,NR_046284;NR_046283;NM_001173484;NM_213569
10	104628811	104628865	3	-0.0220117	0.00761624	-0.0220117	0.00761624	-2.89011	0.00385113	1	cg02786313,cg05873389,cg18534077	C10orf32-ASMT;AS3MT,C10orf32-ASMT;AS3MT,AS3MT	NR_037644;NM_020682,NR_037644;NM_020682,NM_020682
10	105344798	105344807	2	-0.0150396	0.00714952	-0.0150396	0.00714952	-2.10358	0.0354152	1	cg20386580,cg26550162	NEURL,NEURL	NM_004210,NM_004210
10	126106594	126106614	2	-0.0214148	0.00736967	-0.0214148	0.00736967	-2.90581	0.00366307	1	cg02693002,cg16933922	OAT,OAT	NM_000274,NM_000274
11	2919689	2920128	6	-0.0148053	0.00579175	-0.0148053	0.00579175	-2.55628	0.0105798	1	cg05457684,cg13485320,cg14449910,cg18419977,cg22040301,cg26665035	SLC22A18AS;SLC22A18,SLC22A18AS;SLC22A18,SLC22A18AS;SLC22A18,SLC22A18AS;SLC22A18,SLC22A18AS;SLC22A18,SLC22A18AS;SLC22A18	NM_007105;NM_183233,NM_007105;NM_183233,NM_007105;NM_183233,NM_007105;NM_183233,NM_007105;NM_183233,NM_007105;NM_183233
11	64527494	64527603	3	-0.0420554	0.0109933	-0.0420554	0.0109933	-3.82554	0.000130486	1	cg00551345,cg12902625,cg16058496	PYGM;PYGM;PYGM;PYGM,PYGM;PYGM;PYGM;PYGM,PYGM;PYGM;PYGM;PYGM	NM_001164716;NM_005609;NM_001164716;NM_005609,NM_001164716;NM_005609;NM_001164716;NM_005609,NM_001164716;NM_005609;NM_001164716;NM_005609
11	66103889	66103925	2	-0.0252819	0.0086799	-0.0252819	0.0086799	-2.9127	0.00358322	1	cg05049335,cg05998426	RIN1;RIN1,RIN1;RIN1	NM_004292;NM_004292,NM_004292;NM_004292
11	66104018	66104115	2	-0.0063121	0.00592541	-0.0063121	0.00592541	-1.06526	0.286759	1	cg08995609,cg14263139	RIN1,RIN1	NM_004292,NM_004292
11	68848139	68848277	3	-0.015535	0.00675285	-0.015535	0.00675285	-2.30051	0.0214193	1	cg05948321,cg10412127,cg26433582	TPCN2,TPCN2,TPCN2	NM_139075,NM_139075,NM_139075
12	39299726	39300142	3	-0.012743	0.00501537	-0.012743	0.00501537	-2.54079	0.0110603	1	cg20857455,cg21784036,cg24182470	CPNE8,CPNE8,CPNE8	NM_153634,NM_153634,NM_153634
12	39299364	39299546	3	-0.0129844	0.00556067	-0.0129844	0.00556067	-2.33505	0.019541	1	cg01963134,cg07300451,cg26510017	CPNE8;CPNE8,CPNE8,CPNE8	NM_153634;NM_153634,NM_153634,NM_153634
12	39299563	39299716	2	-0.0064204	0.0057122	-0.0064204	0.0057122	-1.12398	0.261021	1	cg11824397,cg13509195	CPNE8,CPNE8	NM_153634,NM_153634
12	40019883	40019924	5	-0.0140412	0.00408948	-0.0140412	0.00408948	-3.43349	0.000595862	1	cg09778919,cg11691038,cg12482549,cg15191010,cg22941086	C12orf40,C12orf40,C12orf40,C12orf40,C12orf40	NM_001031748,NM_001031748,NM_001031748,NM_001031748,NM_001031748
12	44152940	44153217	2	-0.0107053	0.00467	-0.0107053	0.00467	-2.29236	0.0218849	1	cg01047124,cg08992050	IRAK4;PUS7L;IRAK4;PUS7L;PUS7L;IRAK4;IRAK4;IRAK4,IRAK4;PUS7L;IRAK4;PUS7L;PUS7L;IRAK4;IRAK4;IRAK4	NM_016123;NM_001098614;NM_001145257;NM_031292;NM_001098615;NM_001145256;NM_001145258;NM_001114182,NM_016123;NM_001098614;NM_001145257;NM_031292;NM_001098615;NM_001145256;NM_001145258;NM_001114182
12	44152572	44152662	3	-0.00481741	0.00423339	-0.00481741	0.00423339	-1.13795	0.25514	1	cg06659419,cg10045590,cg16627549	PUS7L;PUS7L;PUS7L;IRAK4;IRAK4;PUS7L;IRAK4;IRAK4;IRAK4,PUS7L;IRAK4;PUS7L;IRAK4;IRAK4;IRAK4;PUS7L;IRAK4,PUS7L;IRAK4;PUS7L;IRAK4;IRAK4;IRAK4;PUS7L;IRAK4	NM_031292;NM_031292;NM_001098614;NM_001145258;NM_016123;NM_001098615;NM_001114182;NM_001145257;NM_001145256,NM_031292;NM_001145257;NM_001098614;NM_001145258;NM_016123;NM_001145256;NM_001098615;NM_001114182,NM_031292;NM_001145257;NM_001098614;NM_001145258;NM_016123;NM_001145256;NM_001098615;NM_001114182
12	53553086	53553287	3	-0.0294442	0.00816926	-0.0294442	0.00816926	-3.60427	0.000313031	1	cg05242244,cg05378548,cg06685244	CSAD,CSAD;CSAD;CSAD,CSAD;CSAD;CSAD	NM_015989,NM_001244706;NM_001244705;NM_015989,NM_001244706;NM_001244705;NM_015989
12	66524493	66524618	4	-0.00701904	0.00452147	-0.00701904	0.00452147	-1.55238	0.120571	1	cg07690290,cg12187437,cg18811255,cg22424835	LLPH,LLPH,LLPH;LLPH,LLPH	NM_032338,NM_032338,NM_032338;NM_032338,NM_032338
12	128245617	128245658	2	-0.0314536	0.00822738	-0.0314536	0.00822738	-3.82304	0.000131814	1	cg13990685,cg27577720	,	,
12	133022760	133022853	2	-0.0108426	0.00437212	-0.0108426	0.00437212	-2.47993	0.0131408	1	cg05514909,cg19945931	,	,
13	25506235	25506340	2	-0.0077683	0.00367063	-0.0077683	0.00367063	-2.11634	0.0343157	1	cg15145341,cg15812020	LOC646405,LOC646405	NR_026730,NR_026730
14	57197291	57197411	3	-0.0155517	0.00526482	-0.0155517	0.00526482	-2.95388	0.00313803	1	cg10247374,cg11668797,cg20794121	,,	,,
14	70193468	70193496	3	-0.0119303	0.00503397	-0.0119303	0.00503397	-2.36996	0.01779	1	cg11344148,cg12848614,cg22365339	,,	,,
14	97206075	97206249	3	-0.0120107	0.00508394	-0.0120107	0.00508394	-2.36248	0.018153	1	cg06300892,cg09374627,cg18199248	,,	,,
14	100631741	100631798	2	-0.0222175	0.00913219	-0.0222175	0.00913219	-2.43287	0.0149796	1	cg16800939,cg23009263	,	,
14	101123189	101123263	2	0.0131428	0.00992167	0.0131428	0.00992167	1.32465	0.185286	1	cg14109844,cg19741273	LINC00523,C14orf70	NR_024096,NR_024096
15	36871790	36871849	3	-0.0217962	0.00816032	-0.0217962	0.00816032	-2.671	0.00756248	1	cg17491517,cg17900188,cg21868992	C15orf41;C15orf41,C15orf41,C15orf41;C15orf41	NM_001130010;NM_001130010,NM_001130010,NM_001130010;NM_001290233
15	70387094	70387217	2	-0.0333092	0.00998096	-0.0333092	0.00998096	-3.33727	0.000846063	1	cg14905144,cg26971042	TLE3;TLE3;TLE3;TLE3;TLE3;TLE3;TLE3;TLE3,TLE3;TLE3;TLE3	NM_001282982;NM_001282982;NM_001282981;NM_005078;NM_001105192;NM_001282980;NM_001282979;NM_020908,NM_001105192;NM_020908;NM_005078
15	99069041	99069077	2	-0.0198611	0.00584786	-0.0198611	0.00584786	-3.39631	0.000683022	1	cg13496862,cg21074766	,	,
16	1401335	1401624	2	-0.0266894	0.00725032	-0.0266894	0.00725032	-3.68113	0.000232203	1	cg00966077,cg05594558	C16orf42;GNPTG,TSR3;GNPTG	NM_001001410;NM_032520,NM_001001410;NM_032520
16	1402039	1402056	2	0.00452882	0.00626967	0.00452882	0.00626967	0.722338	0.470087	1	cg15864741,cg20015368	TSR3;GNPTG,TSR3;GNPTG	NM_001001410;NM_032520,NM_001001410;NM_032520
16	34968722	34968751	3	-0.0114669	0.00419024	-0.0114669	0.00419024	-2.73657	0.00620836	1	cg12723811,cg27447796,cg27595499	,,	,,
16	66613053	66613096	2	-0.0116513	0.00483059	-0.0116513	0.00483059	-2.41197	0.0158664	1	cg01683883,cg08032924	CMTM2,CMTM2	NM_144673,NM_144673
17	7297869	7298077	4	-0.0157177	0.00447273	-0.0157177	0.00447273	-3.51411	0.000441232	1	cg13775913,cg16862762,cg18829560,cg23576504	PLSCR3,PLSCR3,PLSCR3,PLSCR3;PLSCR3;PLSCR3;PLSCR3;TMEM256-PLSCR3	NM_020360,NM_020360,NM_020360,NM_001201576;NM_020360;NM_001201576;NM_020360;NR_037719
17	38517641	38517913	2	-0.0161209	0.00591444	-0.0161209	0.00591444	-2.72569	0.00641677	1	cg05568941,cg18748499	GJD3;GJD3,GJD3;GJD3	NM_152219;NM_152219,NM_152219;NM_152219
17	38520139	38520181	3	-0.0190578	0.00809406	-0.0190578	0.00809406	-2.35454	0.0185458	1	cg09485398,cg11758793,cg26245921	GJD3;GJD3,GJD3;GJD3,GJD3;GJD3	NM_152219;NM_152219,NM_152219;NM_152219,NM_152219;NM_152219
17	45000103	45000622	8	-0.0109464	0.00371232	-0.0109464	0.00371232	-2.94866	0.00319152	1	cg04057093,cg10557515,cg13940405,cg18899409,cg19057163,cg21637282,cg22706878,cg27185128	GOSR2;GOSR2;GOSR2,GOSR2;GOSR2;GOSR2,GOSR2;GOSR2;GOSR2,GOSR2;GOSR2;GOSR2,GOSR2;GOSR2;GOSR2,GOSR2;GOSR2;GOSR2,GOSR2;GOSR2;GOSR2;GOSR2;GOSR2;GOSR2,GOSR2;GOSR2;GOSR2	NM_001012511;NM_004287;NM_054022,NM_001012511;NM_004287;NM_054022,NM_004287;NM_054022;NM_001012511,NM_001012511;NM_004287;NM_054022,NM_004287;NM_054022;NM_001012511,NM_004287;NM_054022;NM_001012511,NM_001012511;NM_004287;NM_054022;NM_001012511;NM_004287;NM_054022,NM_004287;NM_001012511;NM_054022
17	80291405	80291688	2	-0.016034	0.00560147	-0.016034	0.00560147	-2.86247	0.0042035	1	cg02787991,cg15991309	SECTM1,SECTM1;SECTM1	NM_003004,NM_003004;NM_003004
19	9731901	9732217	5	-0.00931017	0.00275783	-0.00931017	0.00275783	-3.3759	0.000735738	1	cg03255868,cg16876255,cg19235955,cg20264918,cg21869532	ZNF561,ZNF561,ZNF561;ZNF561,ZNF561;ZNF561-AS1,ZNF561	NM_152289,NM_152289,NM_152289;NM_152289,NM_152289;NR_122038,NM_152289
19	9731681	9731811	2	-0.0137443	0.00489423	-0.0137443	0.00489423	-2.80827	0.00498078	1	cg02455723,cg08676534	ZNF561,ZNF561	NM_152289,NM_152289
19	32146671	32146724	2	-0.0344119	0.0107755	-0.0344119	0.0107755	-3.19353	0.00140546	1	cg07367755,cg09458410	,	,
19	35490470	35490532	2	-0.0122802	0.00566294	-0.0122802	0.00566294	-2.16852	0.0301195	1	cg12150039,cg16475416	GRAMD1A;GRAMD1A,GRAMD1A;GRAMD1A	NM_020895;NM_001136199,NM_020895;NM_001136199
19	47289410	47289503	2	-0.0478003	0.0144586	-0.0478003	0.0144586	-3.306	0.000946369	1	cg07626482,cg15114651	SLC1A5;SLC1A5;SLC1A5,SLC1A5;SLC1A5;SLC1A5	NM_001145145;NM_005628;NM_001145144,NM_001145145;NM_005628;NM_001145144
20	58251654	58251756	3	-0.0109181	0.00385071	-0.0109181	0.00385071	-2.83535	0.00457762	1	cg00275896,cg08481633,cg12771102	PHACTR3;PHACTR3;PHACTR3;PHACTR3;PHACTR3,PHACTR3;PHACTR3;PHACTR3;PHACTR3,PHACTR3;PHACTR3;PHACTR3;PHACTR3	NM_001199506;NM_001281507;NM_001199506;NM_001199505;NM_080672,NM_001199506;NM_001281507;NM_001199505;NM_080672,NM_001199506;NM_001281507;NM_001199505;NM_080672
1	1974661	1974698	2	0.0290322	0.00973889	0.0290322	0.00973889	2.98106	0.00287254	1	cg04843461,cg16703312	,	,
1	2106365	2106400	2	0.0202146	0.00725566	0.0202146	0.00725566	2.78605	0.00533554	1	cg23648809,cg27264462	PRKCZ;PRKCZ;PRKCZ,PRKCZ;PRKCZ;PRKCZ	NM_001033581;NM_001033582;NM_002744,NM_001033581;NM_001033582;NM_002744
1	2435087	2435236	2	0.0201346	0.00586454	0.0201346	0.00586454	3.43327	0.000596337	1	cg06350196,cg24314879	PLCH2,PLCH2	NM_014638,NM_014638
1	9822010	9822207	2	0.027861	0.00991978	0.027861	0.00991978	2.80863	0.00497526	1	cg02538833,cg17247802	CLSTN1;CLSTN1,CLSTN1;CLSTN1;CLSTN1	NM_001009566;NM_014944,NM_014944;NM_001302883;NM_001009566
1	10053948	10053979	2	0.0198134	0.00680479	0.0198134	0.00680479	2.91169	0.00359482	1	cg01051698,cg14348930	,	,
1	11724048	11724057	2	0.01891	0.00723596	0.01891	0.00723596	2.61333	0.00896645	1	cg10667970,cg23452414	FBXO6,FBXO6	NM_018438,NM_018438
1	17380710	17380721	2	0.0224948	0.00648996	0.0224948	0.00648996	3.46609	0.000528081	1	cg04171034,cg08281113	SDHB,SDHB	NM_003000,NM_003000
1	20811220	20811408	2	0.0238048	0.00610948	0.0238048	0.00610948	3.89638	9.76429e-05	1	cg08898653,cg22214335	CAMK2N1,CAMK2N1	NM_018584,NM_018584
1	38478083	38478330	6	0.0125286	0.00471222	0.0125286	0.00471222	2.65875	0.00784321	1	cg06175512,cg10888390,cg15504459,cg16227703,cg17428744,cg25667659	UTP11L,UTP11L,UTP11L,UTP11L,UTP11L,UTP11L	NM_016037,NM_016037,NM_016037,NM_016037,NM_016037,NM_016037
1	45254092	45254530	3	0.0310054	0.00935449	0.0310054	0.00935449	3.3145	0.000918074	1	cg03983398,cg04609640,cg06883089	BEST4,BEST4,BEST4	NM_153274,NM_153274,NM_153274
1	53307865	53307985	2	0.0112133	0.00422502	0.0112133	0.00422502	2.65403	0.00795377	1	cg08736216,cg09167911	ZYG11A,ZYG11A	NM_001004339,NM_001004339
1	63249482	63249606	2	0.0102023	0.00407892	0.0102023	0.00407892	2.50121	0.0123768	1	cg03370542,cg14143781	ATG4C;ATG4C,ATG4C;ATG4C	NM_178221;NM_032852,NM_178221;NM_032852
1	63832822	63833010	2	0.0273128	0.00667275	0.0273128	0.00667275	4.09319	4.25483e-05	1	cg09809806,cg20620784	ALG6,ALG6	NM_013339,NM_013339
1	74100712	74100861	3	0.0198606	0.00649663	0.0198606	0.00649663	3.05707	0.00223516	1	cg03499659,cg16060711,cg24149440	,,	,,
1	75054861	75055110	3	0.0102341	0.00422752	0.0102341	0.00422752	2.42084	0.0154847	1	cg04779877,cg08162226,cg16434608	ERICH3-AS1;ERICH3-AS1;ERICH3,ERICH3-AS1;ERICH3-AS1;ERICH3,ERICH3-AS1;ERICH3-AS1;ERICH3	NR_121671;NR_121670;NM_001002912,NR_121671;NR_121670;NM_001002912,NR_121671;NR_121670;NM_001002912
1	110008906	110008909	2	0.0140101	0.00611378	0.0140101	0.00611378	2.29156	0.0219308	1	cg12515325,cg13141442	SYPL2,SYPL2	NM_001040709,NM_001040709
1	113286757	113287034	2	0.0114234	0.0048455	0.0114234	0.0048455	2.35753	0.0183972	1	cg12549600,cg22865470	,	,
1	114696491	114696646	3	-0.00449522	0.0051403	-0.00449522	0.0051403	-0.874504	0.381844	1	cg07283281,cg14456207,cg21920775	SYT6,SYT6;SYT6,SYT6	NM_001270805,NM_205848;NM_001270805,NM_205848
1	150978979	150979074	2	0.0166099	0.00710286	0.0166099	0.00710286	2.33848	0.0193623	1	cg01016521,cg25686336	FAM63A;FAM63A;FAM63A;FAM63A;FAM63A;FAM63A;FAM63A;FAM63A,FAM63A;FAM63A;FAM63A;FAM63A;FAM63A;FAM63A;FAM63A;FAM63A	NM_001040217;NM_001163260;NM_018379;NM_001163260;NM_001163259;NM_001163258;NM_001040217;NM_001163259,NM_001163258;NM_001163260;NM_001163259;NM_001040217;NM_001163260;NM_001040217;NM_001163259;NM_018379
1	154545724	154546174	2	0.0230204	0.00784856	0.0230204	0.00784856	2.93307	0.00335631	1	cg06776548,cg13393009	CHRNB2,CHRNB2	NM_000748,NM_000748
1	155881280	155881569	4	0.00732701	0.00366916	0.00732701	0.00366916	1.99692	0.0458342	1	cg01588776,cg09035101,cg17724814,cg21734662	RIT1,RIT1,RIT1,RIT1;RIT1;RIT1	NM_006912,NM_006912,NM_006912,NM_001256821;NM_001256820;NM_006912
1	156646065	156646293	2	0.0190733	0.00605066	0.0190733	0.00605066	3.15227	0.00162008	1	cg06355129,cg12080906	NES,NES	NM_006617,NM_006617
1	158173940	158174247	3	0.0139249	0.00428285	0.0139249	0.00428285	3.25131	0.00114873	1	cg06920904,cg17945429,cg25615614	,,	,,
1	169455176	169455244	2	0.0124408	0.00516399	0.0124408	0.00516399	2.40915	0.0159896	1	cg06492206,cg18374287	SLC19A2;SLC19A2,SLC19A2	NM_006996;NM_006996,NM_006996
1	182680553	182680577	2	0.0245362	0.00836178	0.0245362	0.00836178	2.93433	0.00334271	1	cg05696677,cg16892325	,	,
1	198952523	198952637	3	0.0114703	0.0041037	0.0114703	0.0041037	2.79511	0.00518816	1	cg02061774,cg04844150,cg23587268	,,	,,
1	201915817	201915873	2	0.0189629	0.00954785	0.0189629	0.00954785	1.98609	0.0470229	1	cg09636671,cg12263426	LMOD1,LMOD1	NM_012134,NM_012134
1	201915950	201915989	2	0.0109121	0.00798195	0.0109121	0.00798195	1.3671	0.171594	1	cg16903217,cg16966962	LMOD1,LMOD1	NM_012134,NM_012134
1	229478920	229478934	2	0.0305242	0.0106256	0.0305242	0.0106256	2.87271	0.00406966	1	cg08251088,cg23015333	CCSAP,CCSAP	NM_145257,NM_145257
1	244013668	244013908	3	0.0110837	0.00479361	0.0110837	0.00479361	2.31217	0.0207681	1	cg21826900,cg25664402,cg27307206	,,	,,
1	248903933	248904167	2	0.0359741	0.0122771	0.0359741	0.0122771	2.93017	0.00338772	1	cg08673291,cg16824319	LYPD8;LYPD8,LOC646627	NM_001085474;NM_001291283,NM_001085474
2	4033798	4034231	2	0.0181348	0.00587076	0.0181348	0.00587076	3.089	0.00200828	1	cg03569956,cg20162296	,	,
2	8419464	8419542	2	0.0225012	0.0073594	0.0225012	0.0073594	3.05748	0.00223204	1	cg21105204,cg21936659	LINC00299,LINC00299	NR_034135,NR_034135
2	8711042	8711075	2	0.025069	0.00699014	0.025069	0.00699014	3.58634	0.000335355	1	cg17693669,cg19177744	,	,
2	10205672	10205716	2	0.0455665	0.0128478	0.0455665	0.0128478	3.54665	0.00039017	1	cg09842038,cg27216853	CYS1,CYS1	NM_001037160,NM_001037160
2	20101755	20101779	2	-0.00994346	0.00617886	-0.00994346	0.00617886	-1.60927	0.107557	1	cg05439186,cg26693529	TTC32,TTC32	NM_001008237,NM_001008237
2	20306539	20306827	2	0.0102419	0.00393625	0.0102419	0.00393625	2.60196	0.00926938	1	cg13474332,cg26636010	,	,
2	24307293	24307515	6	0.0122661	0.00519298	0.0122661	0.00519298	2.36206	0.0181739	1	cg00605408,cg08942478,cg17315611,cg18330340,cg25818692,cg27108711	TP53I3;TP53I3;TP53I3,TP53I3;TP53I3;TP53I3;TP53I3;FAM228B;FAM228B,TP53I3;TP53I3;TP53I3;TP53I3;FAM228B;FAM228B,TP53I3;TP53I3;TP53I3;TP53I3;FAM228B;FAM228B,TP53I3;TP53I3;TP53I3;TP53I3;FAM228B;FAM228B,TP53I3;TP53I3;TP53I3;TP53I3;FAM228B;FAM228B	NM_004881;NM_004881;NM_147184,NM_004881;NM_004881;NM_147184;NM_001206802;NM_001291328;NR_111929,NM_004881;NM_004881;NM_147184;NM_001206802;NM_001291328;NR_111929,NM_004881;NM_004881;NM_147184;NM_001206802;NM_001291328;NR_111929,NM_004881;NM_004881;NM_147184;NM_001206802;NM_001291328;NR_111929,NM_004881;NM_004881;NM_147184;NM_001206802;NM_001291328;NR_111929
2	45181616	45181635	2	0.0198454	0.00897866	0.0198454	0.00897866	2.21028	0.0270855	1	cg00029648,cg02674280	,	,
2	54198660	54199039	2	0.0221049	0.00769524	0.0221049	0.00769524	2.87254	0.00407183	1	cg14053055,cg14430115	PSME4,PSME4	NM_014614,NM_014614
2	57671683	57672160	2	0.0128903	0.00507838	0.0128903	0.00507838	2.53827	0.0111403	1	cg07668606,cg23765838	,	,
2	63815620	63815681	2	0.011108	0.0054244	0.011108	0.0054244	2.04779	0.0405805	1	cg09118760,cg27514342	MDH1;MDH1;WDPCP;WDPCP;MDH1,MDH1;MDH1;WDPCP;WDPCP;MDH1	NM_001199112;NM_001199111;NM_015910;NM_015910;NM_005917,NM_001199112;NM_001199111;NM_015910;NM_015910;NM_005917
2	73143321	73143534	2	0.0176249	0.005723	0.0176249	0.005723	3.07966	0.00207237	1	cg18704110,cg23061718	EMX1,EMX1	NM_004097,NM_004097
2	73147030	73147481	2	0.0185059	0.00640289	0.0185059	0.00640289	2.89025	0.00384937	1	cg02744113,cg06498720	EMX1,EMX1	NM_004097,NM_004097
2	84517763	84517769	2	0.0146561	0.00664515	0.0146561	0.00664515	2.20553	0.027417	1	cg22037978,cg23411919	LOC388965,LOC388965	NR_003663,NR_003663
2	85921017	85921036	2	0.0224079	0.00986412	0.0224079	0.00986412	2.27166	0.0231073	1	cg11752275,cg21673474	GNLY;GNLY,GNLY;GNLY;GNLY	NM_012483;NM_006433,NM_012483;NM_001302758;NM_006433
2	89184765	89184777	2	0.0128659	0.00493218	0.0128659	0.00493218	2.60856	0.0090924	1	cg13874643,cg14647217	,	,
2	103353212	103353219	2	0.023641	0.00748813	0.023641	0.00748813	3.15713	0.00159331	1	cg02694955,cg25386336	MFSD9,MFSD9	NM_032718,NM_032718
2	130634806	130635154	2	0.0135622	0.00465541	0.0135622	0.00465541	2.91321	0.00357735	1	cg00454290,cg24023488	,	,
2	160569048	160569061	2	0.0217119	0.00850405	0.0217119	0.00850405	2.55312	0.0106763	1	cg01196842,cg02479196	MARCH7;MARCH7,MARCH7;MARCH7	NM_022826;NM_022826,NM_022826;NM_022826
2	176042507	176042976	2	0.0176974	0.00477628	0.0176974	0.00477628	3.70527	0.000211165	1	cg04928692,cg17273725	ATP5G3;ATP5G3,ATP5G3;ATP5G3;ATP5G3	NM_001002258;NM_001689,NM_001689;NM_001002258;NM_001190329
2	178042734	178043005	2	0.0299345	0.0107352	0.0299345	0.0107352	2.78845	0.00529605	1	cg17320194,cg18857767	,	,
2	178417605	178417860	3	0.0160611	0.00487331	0.0160611	0.00487331	3.29573	0.000981667	1	cg10338764,cg20357023,cg23306229	TTC30B,TTC30B,TTC30B	NM_152517,NM_152517,NM_152517
2	208576057	208576132	2	-0.00991926	0.00588483	-0.00991926	0.00588483	-1.68556	0.0918799	1	cg02222234,cg19754387	CCNYL1;CCNYL1,CCNYL1;CCNYL1	NM_152523;NM_001142300,NM_001142300;NM_152523
2	219576383	219576539	3	0.00749968	0.00327457	0.00749968	0.00327457	2.29028	0.0220052	1	cg02176678,cg14016346,cg25925210	TTLL4,TTLL4,TTLL4	NM_014640,NM_014640,NM_014640
2	219646114	219646372	6	0.0102846	0.0038862	0.0102846	0.0038862	2.64645	0.00813421	1	cg01872077,cg03460682,cg08111152,cg22707705,cg22811307,cg25480102	CYP27A1,CYP27A1,CYP27A1,CYP27A1,CYP27A1,CYP27A1	NM_000784,NM_000784,NM_000784,NM_000784,NM_000784,NM_000784
2	234263768	234264163	2	0.0228924	0.00889733	0.0228924	0.00889733	2.57296	0.0100834	1	cg01230160,cg06191495	DGKD,DGKD	NM_152879,NM_152879
3	577964	578247	2	0.0157863	0.00533245	0.0157863	0.00533245	2.96043	0.00307213	1	cg03158780,cg13696505	,	,
3	5020742	5020975	4	0.0113009	0.00419521	0.0113009	0.00419521	2.69377	0.00706493	1	cg08587820,cg10268491,cg12591404,cg14508890	BHLHE40,BHLHE40;BHLHE40-AS1;BHLHE40-AS1;BHLHE40-AS1,BHLHE40,BHLHE40	NM_003670,NM_003670;NR_125916;NR_125915;NR_037903,NM_003670,NM_003670
3	28070171	28070229	2	0.0156188	0.00487256	0.0156188	0.00487256	3.20547	0.00134842	1	cg01438216,cg18484816	,	,
3	33686785	33686800	2	0.0310425	0.0108501	0.0310425	0.0108501	2.86103	0.00422261	1	cg03537184,cg17599620	CLASP2;CLASP2,CLASP2;CLASP2	NM_001207044;NM_015097,NM_001207044;NM_015097
3	45706712	45706990	2	0.0288178	0.010456	0.0288178	0.010456	2.75611	0.0058494	1	cg10351852,cg25664154	LIMD1,LIMD1	NM_014240,NM_014240
3	46246360	46246578	2	0.0263721	0.00994911	0.0263721	0.00994911	2.6507	0.00803257	1	cg09088625,cg10335493	CCR1,CCR1	NM_001295,NM_001295
3	49824073	49824151	3	0.0171515	0.00661502	0.0171515	0.00661502	2.59281	0.00951943	1	cg01302669,cg08003357,cg23536921	IP6K1;IP6K1,IP6K1;IP6K1,IP6K1;IP6K1	NM_153273;NM_001006115,NM_153273;NM_001006115,NM_153273;NM_001006115
3	50263894	50263989	2	0.00470227	0.00407298	0.00470227	0.00407298	1.1545	0.248294	1	cg11902004,cg14035970	,MIR5787;GNAI2;GNAI2	,NR_106714;NM_001282620;NM_001282619
3	50304463	50304957	4	0.016238	0.00532802	0.016238	0.00532802	3.04766	0.00230631	1	cg09034667,cg11039694,cg12999941,cg22927302	SEMA3B;SEMA3B;SEMA3B-AS1;SEMA3B,SEMA3B;SEMA3B,SEMA3B;SEMA3B,SEMA3B;SEMA3B	NM_004636;NM_001005914;NR_110702;NM_001290060,NM_004636;NM_001005914,NM_004636;NM_001005914,NM_004636;NM_001005914
3	50336673	50336790	3	0.013394	0.00506342	0.013394	0.00506342	2.64525	0.00816299	1	cg08379496,cg08550065,cg14448864	HYAL3;NAT6;HYAL3,HYAL3;NAT6;NAT6;HYAL3,HYAL3;NAT6;NAT6;HYAL3	NM_003549;NM_012191;NM_003549,NM_003549;NM_012191;NM_012191;NM_003549,NM_003549;NM_012191;NM_012191;NM_003549
3	57529952	57530016	2	0.00493176	0.00624074	0.00493176	0.00624074	0.790252	0.42938	1	cg10530169,cg21637884	DNAH12;DNAH12;DNAH12;DNAH12,DNAH12;DNAH12;DNAH12;DNAH12	NM_198564;NM_178504;NM_198564;NM_178504,NM_198564;NM_178504;NM_198564;NM_178504
3	58563609	58563666	3	0.0109956	0.0060508	0.0109956	0.0060508	1.81721	0.069185	1	cg01446393,cg02615468,cg24659328	FAM107A;FAM107A,FAM107A;FAM107A,FAM107A;FAM107A	NM_007177;NM_001076778,NM_007177;NM_001076778,NM_007177;NM_001076778
3	87275629	87275983	2	0.0143902	0.00455362	0.0143902	0.00455362	3.16017	0.00157676	1	cg11326485,cg18951035	CHMP2B,CHMP2B;CHMP2B;MIR4795	NM_014043,NM_014043;NM_001244644;NR_039958
3	89156176	89156178	2	0.017731	0.00610383	0.017731	0.00610383	2.90489	0.0036738	1	cg14958531,cg17485965	EPHA3;EPHA3,EPHA3;EPHA3	NM_182644;NM_005233,NM_182644;NM_005233
3	101443419	101443444	2	0.0162375	0.00613654	0.0162375	0.00613654	2.64603	0.00814425	1	cg10791930,cg20967818	CEP97,CEP97	NM_024548,NM_024548
3	108180778	108180898	2	0.0207014	0.00925516	0.0207014	0.00925516	2.23675	0.0253029	1	cg14371212,cg21480966	MYH15,MYH15	NM_014981,NM_014981
3	112280241	112280384	2	0.0249312	0.00998185	0.0249312	0.00998185	2.49765	0.0125019	1	cg12507129,cg18413240	ATG3;SLC35A5;ATG3,SLC35A5;ATG3	NM_022488;NM_017945;NM_022488,NM_017945;NM_022488
3	121380526	121380533	2	0.0227618	0.00994962	0.0227618	0.00994962	2.2877	0.022155	1	cg15458222,cg22226197	HCLS1,HCLS1;HCLS1	NM_005335,NM_001292041;NM_005335
3	129289845	129289943	2	0.0366788	0.0114548	0.0366788	0.0114548	3.20204	0.00136457	1	cg02117764,cg26767922	PLXND1,PLXND1	NM_015103,NM_015103
3	142607799	142608037	5	0.00730222	0.00352324	0.00730222	0.00352324	2.07259	0.0382107	1	cg04245439,cg05937194,cg19709625,cg21129615,cg25464457	PCOLCE2,PCOLCE2,PCOLCE2,PCOLCE2;PCOLCE2,PCOLCE2	NM_013363,NM_013363,NM_013363,NM_013363;NM_013363,NM_013363
3	159706538	159706547	3	-0.00656922	0.00474535	-0.00656922	0.00474535	-1.38435	0.166252	1	cg08017498,cg13775495,cg25777557	IL12A,IL12A,IL12A	NM_000882,NM_000882,NM_000882
3	172166288	172166300	2	0.0114413	0.00569275	0.0114413	0.00569275	2.00981	0.0444515	1	cg07430214,cg21310911	GHSR;GHSR,GHSR;GHSR	NM_004122;NM_198407,NM_004122;NM_198407
3	182082871	182082909	2	0.0132522	0.0055762	0.0132522	0.0055762	2.37656	0.017475	1	cg22089922,cg23587025	,	,
3	196014496	196014672	2	0.0216838	0.00729848	0.0216838	0.00729848	2.971	0.0029683	1	cg09462477,cg24462974	PCYT1A,PCYT1A;PCYT1A	NM_005017,NM_005017;NM_005017
4	2944178	2944550	2	0.0331102	0.00873911	0.0331102	0.00873911	3.78874	0.000151416	1	cg14264079,cg24015522	C4orf10;NOP14,C4orf10;NOP14	NR_015453;NM_003703,NR_015453;NM_003703
4	2965311	2965388	2	0.0186746	0.00622429	0.0186746	0.00622429	3.00027	0.00269737	1	cg09693228,cg12234426	GRK4;GRK4;GRK4;NOP14,GRK4;NOP14;GRK4;GRK4;GRK4;GRK4;GRK4	NM_001004057;NM_182982;NM_001004056;NM_003703,NM_001004056;NM_003703;NM_001004057;NM_001004057;NM_182982;NM_182982;NM_001004056
4	3692375	3692574	2	0.0214596	0.00846271	0.0214596	0.00846271	2.53579	0.0112194	1	cg05575375,cg06293170	,	,
4	48908469	48908696	3	0.0147252	0.00478455	0.0147252	0.00478455	3.07766	0.00208635	1	cg00332212,cg04961553,cg24308654	OCIAD2;OCIAD2;OCIAD2;OCIAD2,OCIAD2;OCIAD2,OCIAD2;OCIAD2	NM_152398;NM_001014446;NM_152398;NM_001014446,NM_152398;NM_001014446,NM_152398;NM_001014446
4	70999240	70999243	2	0.0168957	0.00526472	0.0168957	0.00526472	3.20922	0.00133096	1	cg06550388,cg08057714	CSN1S2BP,CSN1S2BP	NR_033311,NR_033311
4	73969609	73969865	2	0.0136474	0.00507449	0.0136474	0.00507449	2.68942	0.0071576	1	cg11531968,cg26524794	ANKRD17;ANKRD17;ANKRD17,ANKRD17;ANKRD17;ANKRD17	NM_001286771;NM_198889;NM_032217,NM_001286771;NM_198889;NM_032217
4	74905354	74905786	2	0.0202228	0.00615649	0.0202228	0.00615649	3.2848	0.00102054	1	cg03975677,cg17739573	CXCL3,CXCL3	NM_002090,NM_002090
4	84031130	84031145	3	0.00608354	0.00525382	0.00608354	0.00525382	1.15793	0.246894	1	cg07767534,cg23704733,cg27284088	PLAC8;PLAC8;PLAC8,PLAC8;PLAC8;PLAC8,PLAC8;PLAC8;PLAC8	NM_001130715;NM_001130716;NM_016619,NM_001130715;NM_001130716;NM_016619,NM_001130715;NM_001130716;NM_016619
4	102268854	102268949	2	0.0197797	0.00677364	0.0197797	0.00677364	2.92009	0.00349926	1	cg04806118,cg12463346	PPP3CA;PPP3CA;PPP3CA,PPP3CA;PPP3CA;PPP3CA	NM_001130692;NM_000944;NM_001130691,NM_001130692;NM_000944;NM_001130691
4	102734803	102734940	2	0.013123	0.00480747	0.013123	0.00480747	2.72971	0.00633892	1	cg03357219,cg22566759	BANK1;BANK1;BANK1,BANK1;BANK1;BANK1	NM_001083907;NM_001127507;NM_017935,NM_001083907;NM_001127507;NM_017935
4	110833808	110833884	2	0.0254064	0.00945413	0.0254064	0.00945413	2.68733	0.00720247	1	cg12093976,cg13379236	EGF,EGF	NM_001963,NM_001963
4	143300965	143301382	2	0.023342	0.0095074	0.023342	0.0095074	2.45514	0.0140828	1	cg02380064,cg15563979	INPP4B;INPP4B,INPP4B;INPP4B	NM_003866;NM_001101669,NM_003866;NM_001101669
4	152813419	152813477	2	0.0195228	0.00684887	0.0195228	0.00684887	2.85052	0.00436484	1	cg00565274,cg20843985	,	,
4	152966935	152967131	2	0.0244947	0.00887284	0.0244947	0.00887284	2.76064	0.00576891	1	cg01653942,cg23109968	,	,
4	154709378	154709756	3	0.0143258	0.006538	0.0143258	0.006538	2.19116	0.0284405	1	cg05774801,cg07694025,cg16813697	SFRP2,SFRP2,SFRP2	NM_003013,NM_003013,NM_003013
4	154713789	154714287	3	0.00983582	0.00380389	0.00983582	0.00380389	2.58573	0.00971741	1	cg15493618,cg22366088,cg27324117	,,	,,
4	155483849	155484272	2	0.0130393	0.00506894	0.0130393	0.00506894	2.57239	0.0100998	1	cg21082050,cg22456809	FGB,FGB;FGB	NM_005141,NM_001184741;NM_005141
4	159593054	159593231	5	0.00874422	0.00408175	0.00874422	0.00408175	2.14227	0.0321714	1	cg05058516,cg08290995,cg19856002,cg26057953,cg27507704	ETFDH;C4orf46,C4orf46;C4orf46;ETFDH,C4orf46;C4orf46;ETFDH,C4orf46;C4orf46;ETFDH,C4orf46;C4orf46;ETFDH	NM_004453;NM_001008393,NM_001008393;NM_001008393;NM_004453,NM_001008393;NM_001008393;NM_004453,NM_001008393;NM_001008393;NM_004453,NM_001008393;NM_001008393;NM_004453
4	159593306	159593506	4	-0.00878146	0.00535373	-0.00878146	0.00535373	-1.64025	0.100953	1	cg12008066,cg19840540,cg25878872,cg26900616	ETFDH;ETFDH;C4orf46,ETFDH;ETFDH;C4orf46,ETFDH;ETFDH;C4orf46,ETFDH;ETFDH;C4orf46	NM_004453;NM_004453;NM_001008393,NM_004453;NM_004453;NM_001008393,NM_004453;NM_004453;NM_001008393,NM_004453;NM_004453;NM_001008393
4	164254221	164254230	2	0.00874211	0.00398489	0.00874211	0.00398489	2.19382	0.0282486	1	cg01954413,cg06758707	NPY1R,NPY1R	NM_000909,NM_000909
4	169931464	169931521	2	0.0161208	0.00469067	0.0161208	0.00469067	3.43677	0.000588697	1	cg01856849,cg23834254	CBR4,CBR4	NM_032783,NM_032783
4	174439616	174439925	3	0.0176722	0.00591939	0.0176722	0.00591939	2.98547	0.00283142	1	cg08812889,cg14532497,cg24415066	,,	,,
5	17216753	17216756	2	-0.00598267	0.0113519	-0.00598267	0.0113519	-0.527018	0.598181	1	cg18141467,cg24302729	BASP1;BASP1;LOC285696,BASP1;BASP1;LOC285696	NM_006317;NM_001271606;NR_027253,NM_006317;NM_001271606;NR_027253
5	66563232	66563675	2	0.0208774	0.00740969	0.0208774	0.00740969	2.81758	0.00483872	1	cg01650159,cg27009285	,	,
5	68710818	68710831	2	0.0146195	0.00558891	0.0146195	0.00558891	2.61581	0.00890155	1	cg05901765,cg06418871	MARVELD2;MARVELD2,MARVELD2;MARVELD2	NM_001038603;NM_144724,NM_001038603;NM_144724
5	68798649	68799115	3	0.0232597	0.00923407	0.0232597	0.00923407	2.5189	0.0117721	1	cg00409844,cg04804633,cg23846208	OCLN,OCLN;OCLN;OCLN,OCLN;OCLN;OCLN	NM_002538,NM_001205255;NM_002538;NM_001205254,NM_001205255;NM_002538;NM_001205254
5	87980882	87980911	2	0.0169655	0.00594053	0.0169655	0.00594053	2.85588	0.00429177	1	cg06958563,cg06980387	LOC645323,LOC645323	NR_015436,NR_015436
5	94989328	94989676	2	0.0142514	0.00475981	0.0142514	0.00475981	2.99412	0.00275237	1	cg02279591,cg12029646	RFESD;RFESD;RFESD,RFESD;RFESD;RFESD;SPATA9;SPATA9;SPATA9	NM_001131065;NM_001131066;NM_173362,NM_173362;NM_001131066;NM_001131065;NR_125327;NR_125328;NR_125330
5	95384446	95384662	2	0.0201689	0.00769604	0.0201689	0.00769604	2.62068	0.00877541	1	cg08504062,cg23423412	LOC101929710,LOC101929710	NR_130776,NR_130776
5	100236649	100236783	2	-0.00226362	0.00480468	-0.00226362	0.00480468	-0.471129	0.637549	1	cg06000825,cg18066271	ST8SIA4;ST8SIA4,ST8SIA4;ST8SIA4	NM_005668;NM_175052,NM_005668;NM_175052
5	111094415	111094867	3	0.0110813	0.0040153	0.0110813	0.0040153	2.75978	0.0057841	1	cg04335723,cg08284150,cg19476312	NREP;NREP;NREP;NREP;NREP,C5orf13;C5orf13;C5orf13;C5orf13;C5orf13,NREP;NREP;NREP;NREP;NREP;NREP;NREP;NREP;NREP;NREP	NM_001142478;NM_001142477;NM_001142476;NM_001142475;NM_001142474,NM_001142476;NM_001142474;NM_001142475;NM_001142478;NM_001142477,NM_004772;NM_001142482;NM_001142481;NM_001142480;NM_001142479;NM_001142478;NM_001142477;NM_001142476;NM_001142475;NM_001142474
5	131347975	131347979	2	0.0184296	0.00787492	0.0184296	0.00787492	2.34029	0.0192688	1	cg01185278,cg05281116	ACSL6;ACSL6,ACSL6;ACSL6;ACSL6;ACSL6;ACSL6;ACSL6	NM_015256;NM_001009185,NM_015256;NM_001205247;NM_001009185;NM_001205248;NM_001205251;NM_001205250
5	140479979	140480200	3	0.012634	0.00453825	0.012634	0.00453825	2.7839	0.00537099	1	cg02125910,cg18782991,cg24586758	PCDHB3,PCDHB3,PCDHB3	NM_018937,NM_018937,NM_018937
5	140501380	140501403	2	0.00457956	0.00500873	0.00457956	0.00500873	0.914316	0.360551	1	cg07129523,cg13288164	PCDHB4,PCDHB4	NM_018938,NM_018938
5	140602851	140602889	2	0.0123857	0.00509712	0.0123857	0.00509712	2.42994	0.0151012	1	cg08536529,cg12396306	PCDHB14,PCDHB14	NM_018934,NM_018934
5	141704548	141704660	2	0.0167076	0.00586344	0.0167076	0.00586344	2.84945	0.00437946	1	cg06755309,cg20044189	SPRY4;SPRY4,SPRY4;SPRY4;SPRY4;SPRY4	NM_001127496;NM_030964,NM_030964;NM_001127496;NM_030964;NM_001127496
5	141736625	141736862	2	0.0213446	0.00774616	0.0213446	0.00774616	2.7555	0.0058602	1	cg09171355,cg21817673	,	,
5	143191000	143191226	3	0.0193764	0.00741304	0.0193764	0.00741304	2.61383	0.00895348	1	cg14461752,cg15823954,cg22107429	HMHB1,HMHB1,HMHB1	NM_021182,NM_021182,NM_021182
6	2971950	2972001	2	0.0219628	0.00869804	0.0219628	0.00869804	2.52503	0.0115688	1	cg02992461,cg10164686	SERPINB6;SERPINB6;SERPINB6;SERPINB6;SERPINB6;SERPINB6;SERPINB6;SERPINB6;SERPINB6;SERPINB6;SERPINB6;SERPINB6,SERPINB6;SERPINB6	NM_001195291;NM_001297699;NM_001271823;NM_001271824;NM_001271822;NM_001195291;NM_004568;NM_001297700;NM_001271824;NM_004568;NM_001297700;NM_001297699,NM_004568;NM_004568
6	3259011	3259058	3	-0.00684469	0.00490865	-0.00684469	0.00490865	-1.39441	0.163193	1	cg06926426,cg08204571,cg22689075	PSMG4;PSMG4;PSMG4,PSMG4;PSMG4;PSMG4,PSMG4;PSMG4;PSMG4	NM_001135750;NM_001128591;NM_001128592,NM_001135750;NM_001128591;NM_001128592,NM_001128591;NM_001135750;NM_001128592
6	13615538	13615554	2	0.0172883	0.00608517	0.0172883	0.00608517	2.84106	0.00449637	1	cg05884522,cg20364735	NOL7,NOL7	NM_016167,NM_016167
6	28963716	28963785	3	0.0152982	0.0045827	0.0152982	0.0045827	3.33825	0.000843073	1	cg04944283,cg08811210,cg15155051	ZNF311,ZNF311,ZNF311	NM_001010877,NM_001010877,NM_001010877
6	30139573	30139592	2	0.0291199	0.00828188	0.0291199	0.00828188	3.51609	0.000437949	1	cg10108296,cg21643178	TRIM15,TRIM15	NM_033229,NM_033229
6	30910583	30910629	3	0.0192471	0.00791379	0.0192471	0.00791379	2.43209	0.0150119	1	cg08168400,cg11118171,cg24875484	DPCR1,DPCR1,DPCR1	NM_080870,NM_080870,NM_080870
6	30978240	30978246	2	0.0340404	0.0119161	0.0340404	0.0119161	2.85667	0.00428106	1	cg04330618,cg05422740	MUC22,MUC22	NM_001198815,NM_001198815
6	32806623	32806656	4	0.0171253	0.00433425	0.0171253	0.00433425	3.95117	7.77711e-05	1	cg03544736,cg17670640,cg18607757,cg19655544	TAP2;TAP2,TAP2;TAP2,TAP2;TAP2,TAP2;TAP2	NM_018833;NM_000544,NM_018833;NM_000544,NM_018833;NM_000544,NM_018833;NM_000544
6	41254885	41255090	3	0.0123997	0.00432445	0.0123997	0.00432445	2.86735	0.00413923	1	cg06196379,cg18497050,cg18505453	TREM1,TREM1;TREM1;TREM1,TREM1	NM_018643,NM_018643;NM_001242589;NM_001242590,NM_018643
6	46702790	46702983	2	0.0165588	0.00661791	0.0165588	0.00661791	2.50211	0.0123455	1	cg18630040,cg21269330	PLA2G7;PLA2G7;PLA2G7,PLA2G7;PLA2G7	NM_005084;NM_005084;NM_001168357,NM_005084;NM_001168357
6	83902535	83902541	2	0.0250806	0.00851127	0.0250806	0.00851127	2.94676	0.00321125	1	cg19822227,cg22977430	PGM3;PGM3;PGM3;PGM3;RWDD2A,PGM3;PGM3;PGM3;PGM3;RWDD2A	NM_001199918;NM_001199919;NM_015599;NM_001199917;NM_033411,NM_001199918;NM_001199919;NM_015599;NM_001199917;NM_033411
6	108444649	108444810	4	0.0110176	0.00474468	0.0110176	0.00474468	2.32211	0.0202271	1	cg02532824,cg12777106,cg17176470,cg26298967	,,,	,,,
6	123957927	123958037	2	0.0200442	0.00608968	0.0200442	0.00608968	3.29151	0.000996513	1	cg19478478,cg24153143	TRDN;TRDN,TRDN;TRDN;TRDN;TRDN;TRDN;TRDN;TRDN;TRDN;TRDN;TRDN	NM_006073;NM_006073,NM_001256022;NM_001256021;NM_001256020;NM_001251987;NM_006073;NM_001256022;NM_001256021;NM_001256020;NM_001251987;NM_006073
6	132272554	132272560	2	0.0140889	0.00602092	0.0140889	0.00602092	2.33999	0.0192842	1	cg15897310,cg21762374	CTGF,CTGF	NM_001901,NM_001901
6	134497084	134497175	2	0.015492	0.00551141	0.015492	0.00551141	2.8109	0.00494034	1	cg08647910,cg25661219	SGK1;SGK1;SGK1;SGK1,SGK1;SGK1;SGK1;SGK1	NM_001143676;NM_001143678;NM_001143677;NM_005627,NM_001143676;NM_001143678;NM_001143677;NM_005627
6	135814578	135814781	2	0.0175723	0.00560461	0.0175723	0.00560461	3.13533	0.00171659	1	cg01773168,cg15797527	AHI1;AHI1;AHI1;AHI1,AHI1;AHI1;AHI1;AHI1	NM_001134830;NM_017651;NM_001134832;NM_001134831,NM_001134832;NM_001134831;NM_001134830;NM_017651
6	140864365	140864495	2	0.0193109	0.00760805	0.0193109	0.00760805	2.53822	0.0111418	1	cg06191470,cg27473972	,	,
6	144683853	144683912	2	0.0338002	0.0140139	0.0338002	0.0140139	2.4119	0.0158695	1	cg02832051,cg21648072	UTRN,UTRN	NM_007124,NM_007124
6	154360528	154360894	6	0.0112173	0.0042017	0.0112173	0.0042017	2.6697	0.00759187	1	cg05215925,cg12838303,cg14348757,cg15085086,cg22719623,cg23706388	OPRM1;OPRM1;OPRM1;OPRM1;OPRM1;OPRM1;OPRM1;OPRM1;OPRM1;OPRM1;OPRM1;OPRM1;OPRM1;OPRM1;OPRM1;OPRM1;OPRM1;OPRM1;OPRM1;OPRM1;OPRM1,OPRM1;OPRM1;OPRM1;OPRM1;OPRM1;OPRM1;OPRM1;OPRM1;OPRM1;OPRM1;OPRM1;OPRM1;OPRM1;OPRM1;OPRM1;OPRM1;OPRM1;OPRM1;OPRM1;OPRM1;OPRM1,OPRM1;OPRM1;OPRM1;OPRM1;OPRM1;OPRM1;OPRM1;OPRM1;OPRM1;OPRM1;OPRM1;OPRM1;OPRM1;OPRM1;OPRM1;OPRM1;OPRM1;OPRM1;OPRM1;OPRM1;OPRM1;OPRM1;OPRM1;OPRM1;OPR…	NM_001145286;NM_001145282;NM_001145283;NM_001008503;NM_001145286;NM_001145284;NM_000914;NM_001145284;NM_001145281;NM_001145283;NM_001008505;NM_001008504;NM_001145285;NM_001145285;NM_001008503;NM_001145282;NM_001008505;NM_001145280;NM_001145279;NM_001008504;NM_000914,NM_001145286;NM_001145282;NM_001145283;NM_001008503;NM_001145286;NM_001145284;NM_000914;NM_001145284;NM_001145281;NM_001145283;NM_00…
6	159240453	159240554	2	0.0121326	0.00440202	0.0121326	0.00440202	2.75614	0.00584872	1	cg03130627,cg06562043	EZR;EZR,EZR-AS1;EZR;EZR;EZR	NM_001111077;NM_003379,NR_102425;NM_001111077;NM_003379;NM_001111077
6	159639149	159639330	4	0.00994276	0.00447607	0.00994276	0.00447607	2.22132	0.0263295	1	cg00322928,cg02212846,cg17975258,cg23760254	FNDC1,FNDC1,FNDC1,FNDC1	NM_032532,NM_032532,NM_032532,NM_032532
6	168785355	168785632	4	0.0151997	0.00437877	0.0151997	0.00437877	3.47123	0.000518072	1	cg01601658,cg12758485,cg21002542,cg25394782	,,,	,,,
6	170587994	170588360	2	0.0160725	0.0055684	0.0160725	0.0055684	2.88639	0.00389694	1	cg00643272,cg05574033	,FLJ38122	,NR_104177
7	999981	999994	2	0.0370426	0.014605	0.0370426	0.014605	2.53629	0.0112035	1	cg20037088,cg23710989	,	,
7	1022213	1022643	2	0.0252233	0.00926328	0.0252233	0.00926328	2.72294	0.00647043	1	cg03322234,cg06783955	CYP2W1,CYP2W1	NM_017781,NM_017781
7	5535302	5535748	8	0.0170434	0.0064781	0.0170434	0.0064781	2.63093	0.00851516	1	cg00966405,cg01024247,cg01942816,cg09286367,cg17419731,cg21585707,cg22108567,cg25343388	MIR589;FBXL18,MIR589;FBXL18,MIR589;FBXL18,MIR589;FBXL18,MIR589;FBXL18,FBXL18,MIR589;FBXL18,MIR589;FBXL18	NR_030318;NM_024963,NR_030318;NM_024963,NR_030318;NM_024963,NR_030318;NM_024963,NR_030318;NM_024963,NM_024963,NR_030318;NM_024963,NR_030318;NM_024963
7	29186347	29186501	2	0.00813031	0.00684691	0.00813031	0.00684691	1.18744	0.235053	1	cg21844388,cg22825644	CPVL;CPVL;CHN2,CPVL;CPVL	NM_031311;NM_019029;NM_001293069,NM_019029;NM_031311
7	29234437	29234439	2	0.0258191	0.00996876	0.0258191	0.00996876	2.59	0.0095975	1	cg05345274,cg08348045	CHN2;CHN2;CHN2;CHN2;CHN2;CHN2;CHN2,CHN2;CHN2;CHN2;CHN2;CHN2;CHN2;CHN2	NM_004067;NM_001293070;NM_004067;NM_001293070;NM_001293071;NM_001293069;NM_001293071,NM_004067;NM_001293070;NM_004067;NM_001293070;NM_001293071;NM_001293069;NM_001293071
7	30029808	30029938	2	-0.0054079	0.00797436	-0.0054079	0.00797436	-0.678162	0.497669	1	cg03054529,cg15424250	SCRN1;SCRN1;SCRN1;SCRN1,SCRN1;SCRN1;SCRN1;SCRN1	NM_001145513;NM_014766;NM_001145514;NM_001145515,NM_001145514;NM_014766;NM_001145513;NM_001145515
7	30791871	30791913	2	0.0261885	0.0101127	0.0261885	0.0101127	2.58965	0.00960724	1	cg04749372,cg15270970	INMT,INMT	NM_006774,NM_006774
7	56184217	56184228	2	0.0190626	0.00669669	0.0190626	0.00669669	2.84657	0.00441936	1	cg06490943,cg22831235	LOC389493,NUPR1L	NM_001145712,NM_001145712
7	92219715	92219805	2	0.0142283	0.00604899	0.0142283	0.00604899	2.35218	0.0186637	1	cg21763598,cg27519869	FAM133B;FAM133B,FAM133B;FAM133B	NM_152789;NM_001040057,NM_152789;NM_001040057
7	96653747	96653867	2	0.0158876	0.00501266	0.0158876	0.00501266	3.16949	0.00152708	1	cg09150117,cg14719076	DLX5,DLX5	NM_005221,NM_005221
7	97501901	97502088	3	0.0199232	0.00676568	0.0199232	0.00676568	2.94475	0.00323218	1	cg08114476,cg12136088,cg18156311	ASNS;ASNS;ASNS,ASNS;ASNS;ASNS,ASNS;ASNS;ASNS;ASNS;ASNS;ASNS	NM_183356;NM_001673;NM_133436,NM_183356;NM_001673;NM_133436,NM_133436;NM_001178077;NM_001673;NM_183356;NM_001178076;NM_001178075
7	99002310	99002374	2	0.0334951	0.013111	0.0334951	0.013111	2.55473	0.0106271	1	cg06614337,cg21006425	PDAP1,PDAP1	NM_014891,NM_014891
7	126698451	126698829	2	0.0110245	0.00308731	0.0110245	0.00308731	3.57091	0.000355737	1	cg15908975,cg17540499	MIR592;GRM8;GRM8;GRM8,MIR592;GRM8;GRM8;GRM8	NR_030323;NM_001127323;NR_028041;NM_000845,NR_030323;NM_001127323;NR_028041;NM_000845
7	136553778	136553787	2	0.0128977	0.00505672	0.0128977	0.00505672	2.5506	0.0107537	1	cg10454514,cg16342993	CHRM2;CHRM2;CHRM2;CHRM2;CHRM2;CHRM2;CHRM2;CHRM2,CHRM2;CHRM2;CHRM2;CHRM2;CHRM2;CHRM2;CHRM2;CHRM2	NM_001006630;NM_001006631;NM_001006629;NM_001006627;NM_000739;NM_001006632;NM_001006628;NM_001006626,NM_001006628;NM_000739;NM_001006632;NM_001006631;NM_001006626;NM_001006629;NM_001006627;NM_001006630
7	136553868	136553882	2	0.00874834	0.00903306	0.00874834	0.00903306	0.96848	0.332805	1	cg07664198,cg24228819	CHRM2;CHRM2;CHRM2;CHRM2;CHRM2;CHRM2;CHRM2;CHRM2;CHRM2;CHRM2;CHRM2,CHRM2;CHRM2;CHRM2;CHRM2;CHRM2;CHRM2;CHRM2;CHRM2;CHRM2;CHRM2;CHRM2	NM_001006626;NM_001006631;NM_000739;NM_001006632;NM_001006630;NM_001006626;NM_001006629;NM_000739;NM_001006632;NM_001006628;NM_001006627,NM_001006626;NM_001006631;NM_000739;NM_001006632;NM_001006630;NM_001006626;NM_001006629;NM_000739;NM_001006632;NM_001006628;NM_001006627
7	140706190	140706541	2	0.0204077	0.00641474	0.0204077	0.00641474	3.18138	0.00146576	1	cg18447402,cg21012583	MRPS33;MRPS33,MRPS33;MRPS33	NM_053035;NM_016071,NM_053035;NM_016071
7	142511496	142511983	2	0.0229026	0.0072947	0.0229026	0.0072947	3.13962	0.00169168	1	cg16814513,cg24920933	,	,
7	156761231	156761308	3	0.0120333	0.00510572	0.0120333	0.00510572	2.35682	0.0184322	1	cg04528900,cg13425150,cg26550188	NOM1,NOM1,NOM1	NM_138400,NM_138400,NM_138400
7	157530897	157530956	2	0.011333	0.00514643	0.011333	0.00514643	2.20211	0.0276573	1	cg14832998,cg16514212	PTPRN2;PTPRN2;PTPRN2,PTPRN2;PTPRN2;PTPRN2;PTPRN2;PTPRN2	NM_002847;NM_130842;NM_130843,NM_001308268;NM_002847;NM_130843;NM_130842;NM_001308267
7	157776346	157776507	3	0.0201748	0.00740254	0.0201748	0.00740254	2.72539	0.0064226	1	cg02854791,cg05437294,cg21082782	PTPRN2;PTPRN2;PTPRN2;PTPRN2;PTPRN2,PTPRN2;PTPRN2;PTPRN2,PTPRN2;PTPRN2;PTPRN2	NM_001308268;NM_002847;NM_130843;NM_130842;NM_001308267,NM_002847;NM_130842;NM_130843,NM_002847;NM_130842;NM_130843
7	158359935	158360233	2	0.0123379	0.00443565	0.0123379	0.00443565	2.78152	0.00541044	1	cg00541104,cg16733997	PTPRN2;PTPRN2;PTPRN2,PTPRN2;PTPRN2;PTPRN2;PTPRN2	NM_002847;NM_130842;NM_130843,NM_002847;NM_130843;NM_130842;NM_001308267
8	1814932	1815153	4	0.0113623	0.00376706	0.0113623	0.00376706	3.01622	0.0025595	1	cg00936442,cg08753841,cg17717972,cg23902994	ARHGEF10,ARHGEF10,ARHGEF10,ARHGEF10	NM_014629,NM_014629,NM_014629,NM_014629
8	10208257	10208600	2	0.0201725	0.00840014	0.0201725	0.00840014	2.40145	0.0163304	1	cg23997434,cg26966828	MSRA;MSRA;MSRA;MSRA,MSRA;MSRA;MSRA	NM_012331;NM_001135670;NM_001135671;NM_001199729,NM_001135671;NM_001135670;NM_012331
8	23711589	23711724	3	0.0126649	0.00508401	0.0126649	0.00508401	2.49112	0.0127339	1	cg00013451,cg01798185,cg14599908	STC1,STC1,STC1	NM_003155,NM_003155,NM_003155
8	27845877	27845994	2	0.0128572	0.00534721	0.0128572	0.00534721	2.40447	0.0161958	1	cg03386509,cg27566516	SCARA5,SCARA5	NM_173833,NM_173833
8	37378424	37378540	2	0.0180991	0.00773238	0.0180991	0.00773238	2.34069	0.0192484	1	cg03616753,cg24298539	LINC01605,	NR_121621,
8	39172097	39172111	3	0.00864223	0.00444983	0.00864223	0.00444983	1.94215	0.0521188	1	cg11199639,cg14742937,cg19659741	ADAM5P,ADAM5P,ADAM5P	NR_001448,NR_001448,NR_001448
8	61777859	61778137	2	0.0402229	0.016461	0.0402229	0.016461	2.44353	0.0145445	1	cg25011252,cg27519392	CHD7,CHD7	NM_017780,NM_017780
8	72756812	72756882	4	0.012995	0.00523877	0.012995	0.00523877	2.48054	0.0131184	1	cg03347018,cg14546394,cg20675505,cg25827490	MSC,MSC,MSC,MSC	NM_005098,NM_005098,NM_005098,NM_005098
8	80524611	80524883	2	0.0120698	0.00387411	0.0120698	0.00387411	3.1155	0.00183633	1	cg06609197,cg16840523	STMN2,STMN2	NM_007029,NM_007029
8	96610206	96610357	2	0.0121912	0.0045359	0.0121912	0.0045359	2.6877	0.00719454	1	cg07500915,cg13136972	C8orf37-AS1;C8orf37-AS1;C8orf37-AS1;C8orf37-AS1;C8orf37-AS1;C8orf37-AS1;C8orf37-AS1;C8orf37-AS1;C8orf37-AS1,C8orf37-AS1;C8orf37-AS1;C8orf37-AS1;C8orf37-AS1;C8orf37-AS1;C8orf37-AS1;C8orf37-AS1;C8orf37-AS1;C8orf37-AS1	NR_038209;NR_038208;NR_038207;NR_038206;NR_038205;NR_038204;NR_038203;NR_038202;NR_038201,NR_038209;NR_038208;NR_038207;NR_038206;NR_038205;NR_038204;NR_038203;NR_038202;NR_038201
8	104310864	104310898	3	0.0118012	0.0041586	0.0118012	0.0041586	2.83777	0.00454295	1	cg00487870,cg14457839,cg24442586	FZD6;FZD6;FZD6,FZD6;FZD6;FZD6,FZD6;FZD6;FZD6	NM_001164616;NM_001164615;NM_003506,NM_001164615;NM_003506;NM_001164616,NM_001164615;NM_003506;NM_001164616
8	109800338	109800637	3	0.0108327	0.00409333	0.0108327	0.00409333	2.64642	0.00813481	1	cg00468320,cg16580728,cg19581035	TMEM74,TMEM74,TMEM74	NM_153015,NM_153015,NM_153015
8	144576604	144577094	3	0.0193186	0.0075658	0.0193186	0.0075658	2.55342	0.0106672	1	cg05725689,cg11996592,cg26361535	ZC3H3,ZC3H3,ZC3H3	NM_015117,NM_015117,NM_015117
8	144852782	144852944	3	0.00743906	0.00429871	0.00743906	0.00429871	1.73054	0.0835346	1	cg04552451,cg06706310,cg14866861	,,	,,
8	144887347	144887661	2	0.0122356	0.00440254	0.0122356	0.00440254	2.77921	0.00544917	1	cg06437206,cg14234176	SCRIB;SCRIB,SCRIB;SCRIB	NM_015356;NM_182706,NM_015356;NM_182706
8	145028170	145028257	2	0.020644	0.00820528	0.020644	0.00820528	2.51594	0.0118715	1	cg00329447,cg19497517	PLEC1;PLEC1;PLEC1,PLEC1;PLEC1;PLEC1	NM_000445;NM_201378;NM_201379,NM_000445;NM_201378;NM_201379
9	35116525	35116984	2	0.0208213	0.00748778	0.0208213	0.00748778	2.7807	0.00542414	1	cg06076561,cg19026306	FAM214B,KIAA1539	NM_025182,NM_025182
9	86571904	86572245	3	0.0104036	0.00409624	0.0104036	0.00409624	2.53979	0.0110919	1	cg02459086,cg06767295,cg13912673	C9orf64,C9orf64,C9orf64	NM_032307,NM_032307,NM_032307
9	109351078	109351088	2	0.034835	0.0112012	0.034835	0.0112012	3.10992	0.00187138	1	cg05078511,cg15611350	,	,
9	129885730	129885938	2	0.0409018	0.0100171	0.0409018	0.0100171	4.0832	4.44201e-05	1	cg04435054,cg09427311	ANGPTL2;RALGPS1;RALGPS1;RALGPS1;RALGPS1,ANGPTL2;RALGPS1	NM_012098;NM_001190730;NM_001190729;NM_014636;NM_001190728,NM_012098;NM_014636
9	130214235	130214334	2	0.0281346	0.00854981	0.0281346	0.00854981	3.29067	0.000999488	1	cg13676383,cg17331222	LRSAM1;LRSAM1;LRSAM1;LRSAM1;RPL12,LRSAM1;LRSAM1;LRSAM1;LRSAM1;RPL12;LRSAM1	NM_001005374;NM_138361;NM_138361;NM_001005373;NM_000976,NM_138361;NM_001190723;NM_138361;NM_001005373;NM_000976;NM_001005374
9	131843183	131843270	2	0.0230281	0.00584142	0.0230281	0.00584142	3.9422	8.07375e-05	1	cg19864487,cg22116241	DOLPP1;DOLPP1,DOLPP1;DOLPP1;DOLPP1	NM_020438;NM_001135917,NM_001135917;NM_020438;NR_072983
9	137515695	137515845	2	0.0305053	0.0103829	0.0305053	0.0103829	2.93803	0.00330304	1	cg14244493,cg21170658	,	,
9	138494806	138494812	2	0.0159945	0.00741351	0.0159945	0.00741351	2.15748	0.0309683	1	cg11761695,cg26676084	,	,
10	5541568	5541718	2	0.0372819	0.0122091	0.0372819	0.0122091	3.05363	0.00226092	1	cg00797152,cg02754943	CALML5,CALML5	NM_017422,NM_017422
10	5855487	5855585	3	0.0117313	0.00436627	0.0117313	0.00436627	2.68681	0.00721377	1	cg16360718,cg18308252,cg22108713	GDI2;GDI2;GDI2;GDI2,GDI2;GDI2,GDI2;GDI2;GDI2;GDI2	NM_001115156;NM_001494;NM_001115156;NM_001494,NM_001115156;NM_001494,NM_001115156;NM_001494;NM_001115156;NM_001494
10	8095495	8095651	2	0.00464774	0.00549885	0.00464774	0.00549885	0.845219	0.397988	1	cg07516470,cg11018337	FLJ45983;GATA3;GATA3;FLJ45983,FLJ45983;GATA3;GATA3;FLJ45983	NR_024255;NM_002051;NM_001002295;NR_024256,NR_024256;NM_002051;NM_001002295;NR_024255
10	14879988	14880024	3	0.0212028	0.00856389	0.0212028	0.00856389	2.47584	0.0132922	1	cg17290332,cg18532869,cg21328954	CDNF;HSPA14,CDNF;HSPA14,HSPA14;HSPA14;HSPA14;CDNF	NM_001029954;NM_016299,NM_001029954;NM_016299,NM_001278205;NM_016299;NR_103464;NM_001029954
10	80764245	80764672	2	0.0229329	0.00881196	0.0229329	0.00881196	2.60247	0.00925542	1	cg19840811,cg26889427	ZMIZ1-AS1;ZMIZ1-AS1;ZMIZ1-AS1,ZMIZ1-AS1;ZMIZ1-AS1;ZMIZ1-AS1	NR_024429;NR_015429;NR_024431,NR_024429;NR_015429;NR_024431
10	81743128	81743546	2	0.0132444	0.00586313	0.0132444	0.00586313	2.25893	0.0238877	1	cg20191030,cg24613050	,	,
10	85933300	85933798	3	0.0242336	0.00789574	0.0242336	0.00789574	3.0692	0.0021463	1	cg01558777,cg10737718,cg21150356	C10orf99,C10orf99;C10orf99,C10orf99	NM_207373,NM_207373;NM_207373,NM_207373
10	98861170	98861318	2	0.0267966	0.00920469	0.0267966	0.00920469	2.91119	0.00360052	1	cg04219523,cg27482594	SLIT1,SLIT1-AS1;SLIT1	NM_003061,NR_038330;NM_003061
10	110671609	110671745	2	0.0209254	0.00876097	0.0209254	0.00876097	2.38848	0.0169182	1	cg02211449,cg27211160	,	,
10	123872515	123872573	2	0.0165931	0.00676698	0.0165931	0.00676698	2.45207	0.0142037	1	cg02519037,cg18450168	TACC2;TACC2,TACC2;TACC2	NM_206862;NM_206861,NM_206862;NM_206861
10	124913566	124913638	3	0.0143144	0.00481825	0.0143144	0.00481825	2.97087	0.00296954	1	cg09849846,cg12390907,cg18280492	BUB3;BUB3,BUB3;BUB3,BUB3;BUB3	NM_004725;NM_001007793,NM_004725;NM_001007793,NM_004725;NM_001007793
10	134544141	134544205	2	0.0245417	0.00905887	0.0245417	0.00905887	2.70913	0.00674592	1	cg09746086,cg16826739	INPP5A,INPP5A	NM_005539,NM_005539
10	135082125	135082279	2	0.0391994	0.0161435	0.0391994	0.0161435	2.42818	0.0151748	1	cg07807481,cg13893566	ADAM8;ADAM8;ADAM8,ADAM8;ADAM8;ADAM8	NM_001164490;NM_001109;NM_001164489,NM_001164490;NM_001109;NM_001164489
11	665386	665473	2	0.0252917	0.00817634	0.0252917	0.00817634	3.09328	0.00197956	1	cg06957099,cg07804714	DEAF1;DEAF1,DEAF1;DEAF1	NM_021008;NM_001293634,NM_021008;NM_001293634
11	788688	788714	2	0.0242036	0.00999391	0.0242036	0.00999391	2.42184	0.0154422	1	cg20047329,cg23715715	CEND1,CEND1	NM_016564,NM_016564
11	1767775	1767793	2	0.0245294	0.00961783	0.0245294	0.00961783	2.5504	0.0107598	1	cg10900641,cg26241460	HCCA2;LOC402778,HCCA2;LOC402778	NM_053005;NM_001170820,NM_053005;NM_001170820
11	2183434	2183505	2	0.0315808	0.0137415	0.0315808	0.0137415	2.29821	0.0215501	1	cg09864961,cg16711450	INS;INS-IGF2;INS-IGF2,INS;INS-IGF2;INS-IGF2	NM_000207;NR_003512;NM_001042376,NM_000207;NR_003512;NM_001042376
11	2322618	2322808	7	0.00547295	0.00260846	0.00547295	0.00260846	2.09815	0.0358915	1	cg00041575,cg00502099,cg02537342,cg05403469,cg15924868,cg19766471,cg22210337	C11orf21;TSPAN32;C11orf21,C11orf21;TSPAN32;C11orf21,C11orf21;TSPAN32;C11orf21,C11orf21;TSPAN32;C11orf21,C11orf21;TSPAN32;C11orf21,C11orf21;TSPAN32;C11orf21,C11orf21;TSPAN32;C11orf21	NR_024621;NM_139022;NM_001142946,NR_024621;NM_139022;NM_001142946,NR_024621;NM_139022;NM_001142946,NR_024621;NM_139022;NM_001142946,NR_024621;NM_139022;NM_001142946,NR_024621;NM_139022;NM_001142946,NR_024621;NM_139022;NM_001142946
11	2424179	2424243	2	-0.0111174	0.00924956	-0.0111174	0.00924956	-1.20194	0.229386	1	cg02208039,cg06733384	TSSC4;TSSC4;TSSC4;TSSC4;TSSC4,TSSC4;TSSC4;TSSC4;TSSC4;TSSC4	NM_001297658;NM_001297659;NM_005706;NM_001297660;NM_001297661,NM_001297658;NM_001297659;NM_005706;NM_001297660;NM_001297661
11	3014102	3014171	3	0.00460263	0.00545534	0.00460263	0.00545534	0.843694	0.398841	1	cg12139190,cg14210971,cg24890446	NAP1L4,NAP1L4,NAP1L4	NM_005969,NM_005969,NM_005969
11	3253838	3254065	4	0.00652886	0.00308215	0.00652886	0.00308215	2.11828	0.0341514	1	cg02475301,cg16405908,cg16851282,cg23683010	MRGPRE,MRGPRE,MRGPRE,MRGPRE	NM_001039165,NM_001039165,NM_001039165,NM_001039165
11	3863047	3863056	2	0.0221836	0.0079342	0.0221836	0.0079342	2.79595	0.00517482	1	cg12991791,cg17732521	RHOG,RHOG	NM_001665,NM_001665
11	6259378	6259853	2	0.0348193	0.0114593	0.0348193	0.0114593	3.03851	0.00237752	1	cg05565708,cg12878190	CNGA4,CNGA4	NM_001037329,NM_001037329
11	6504311	6504366	2	0.0315932	0.00989077	0.0315932	0.00989077	3.19421	0.00140216	1	cg19461880,cg21750233	FXC1,FXC1	NM_012192,NM_012192
11	6587936	6588436	4	0.0202916	0.00873868	0.0202916	0.00873868	2.32204	0.0202305	1	cg07174823,cg08432768,cg23762588,cg25301207	DNHD1,DNHD1,DNHD1,DNHD1	NM_144666,NM_144666,NM_144666,NM_144666
11	10830481	10830634	2	-0.008075	0.00577	-0.008075	0.00577	-1.39948	0.161669	1	cg09796871,cg23948874	EIF4G2;EIF4G2,EIF4G2;EIF4G2;EIF4G2;EIF4G2	NM_001418;NM_001042559,NM_001418;NM_001042559;NM_001042559;NM_001418
11	15136211	15136505	7	0.0155022	0.00504475	0.0155022	0.00504475	3.07294	0.00211964	1	cg02434443,cg04044490,cg12170314,cg13997645,cg22792646,cg23463269,cg23930945	INSC;INSC,INSC;INSC,INSC;INSC;INSC,INSC;INSC,INSC;INSC,INSC;INSC,INSC;INSC	NM_001042536;NM_001031853,NM_001042536;NM_001031853,NM_001031853;NM_001042536;NM_001042536,NM_001042536;NM_001031853,NM_001042536;NM_001031853,NM_001042536;NM_001031853,NM_001042536;NM_001031853
11	18725481	18725854	2	0.0245503	0.00863038	0.0245503	0.00863038	2.84464	0.0044462	1	cg16679378,cg18555746	TMEM86A,IGSF22;TMEM86A	NM_153347,NM_173588;NM_153347
11	20385172	20385301	4	0.0133412	0.00356098	0.0133412	0.00356098	3.74649	0.000179325	1	cg03001832,cg15564240,cg18746451,cg25533556	HTATIP2;HTATIP2;HTATIP2;HTATIP2;HTATIP2,HTATIP2;HTATIP2;HTATIP2;HTATIP2;HTATIP2,HTATIP2;HTATIP2;HTATIP2;HTATIP2;HTATIP2;HTATIP2;HTATIP2,HTATIP2;HTATIP2;HTATIP2;HTATIP2;HTATIP2;HTATIP2;HTATIP2	NM_001098520;NM_001098522;NM_001098521;NM_001098523;NM_006410,NM_001098520;NM_001098522;NM_001098521;NM_001098523;NM_006410,NM_001098520;NM_001098520;NM_001098523;NM_001098521;NM_006410;NM_001098521;NM_001098522,NM_001098520;NM_006410;NM_001098523;NM_001098521;NM_006410;NM_001098521;NM_001098522
11	22688105	22688139	2	0.0173501	0.00595984	0.0173501	0.00595984	2.91117	0.00360083	1	cg07048951,cg18722881	GAS2,GAS2	NM_001143830,NM_001143830
11	22851259	22851321	4	0.0177899	0.0056696	0.0177899	0.0056696	3.13778	0.00170234	1	cg07237626,cg14293758,cg17953636,cg18297421	SVIP,SVIP,SVIP;SVIP,SVIP	NM_148893,NM_148893,NM_148893;NM_148893,NM_148893
11	32454840	32454964	2	0.0165204	0.00517883	0.0165204	0.00517883	3.18998	0.0014228	1	cg02524954,cg17486860	WT1;WT1;WT1;WT1,WT1;WT1;WT1;WT1	NM_024425;NM_024426;NM_000378;NM_024424,NM_024425;NM_024426;NM_000378;NM_024424
11	33719644	33719716	2	0.0271137	0.0093791	0.0271137	0.0093791	2.89086	0.00384186	1	cg19477674,cg24521811	,C11orf91	,NM_001166692
11	34592252	34592254	2	0.03034	0.0113452	0.03034	0.0113452	2.67427	0.00748927	1	cg05866990,cg13705457	,	,
11	44333030	44333067	2	-0.00583597	0.00483263	-0.00583597	0.00483263	-1.20762	0.227194	1	cg00221654,cg08149193	ALX4,ALX4	NM_021926,NM_021926
11	60929004	60929017	2	0.015929	0.00525107	0.015929	0.00525107	3.03347	0.00241755	1	cg12474080,cg15267545	VPS37C,VPS37C	NM_017966,NM_017966
11	69308726	69308752	2	0.0278226	0.00920771	0.0278226	0.00920771	3.02167	0.00251385	1	cg07742235,cg16475811	,	,
11	76571610	76572061	2	0.0222298	0.00823775	0.0222298	0.00823775	2.69853	0.00696463	1	cg17838626,cg22992570	ACER3,ACER3	NM_018367,NM_018367
11	78243810	78244202	2	0.0207144	0.00666443	0.0207144	0.00666443	3.1082	0.00188233	1	cg01257178,cg08527347	LOC101928896;NARS2;NARS2,LOC101928896;NARS2;NARS2	NR_120566;NM_024678;NM_001243251,NR_120566;NM_024678;NM_001243251
11	110583036	110583377	2	0.0184604	0.00575667	0.0184604	0.00575667	3.20679	0.00134226	1	cg03813168,cg26578621	ARHGAP20,ARHGAP20;ARHGAP20	NM_020809,NM_020809;NM_020809
11	113934294	113934355	2	0.0347076	0.0119585	0.0347076	0.0119585	2.90233	0.00370396	1	cg06493289,cg10096321	ZBTB16;ZBTB16,ZBTB16;ZBTB16	NM_006006;NM_001018011,NM_006006;NM_001018011
11	120110882	120110887	2	0.0199719	0.00649044	0.0199719	0.00649044	3.07712	0.00209008	1	cg17176573,cg26357587	POU2F3,POU2F3	NM_014352,NM_014352
11	124621829	124621944	2	0.0105029	0.00478111	0.0105029	0.00478111	2.19675	0.0280384	1	cg23715045,cg24942416	VSIG2,VSIG2	NM_014312,NM_014312
11	124805963	124805981	2	0.0345781	0.0137368	0.0345781	0.0137368	2.51719	0.0118295	1	cg06142621,cg20725239	HEPACAM;HEPACAM,HEPACAM;HEPACAM	NM_152722;NM_152722,NM_152722;NM_152722
12	649368	649540	2	0.0261587	0.00815768	0.0261587	0.00815768	3.20664	0.00134295	1	cg08963517,cg10850989	B4GALNT3,B4GALNT3	NM_173593,NM_173593
12	10766280	10766292	2	-0.00267009	0.00486915	-0.00267009	0.00486915	-0.548369	0.583438	1	cg18146629,cg19570943	MAGOHB,MAGOHB	NM_018048,NM_018048
12	10766330	10766482	2	0.00101019	0.00514773	0.00101019	0.00514773	0.19624	0.844422	1	cg07118069,cg26565578	MAGOHB,MAGOHB	NM_018048,NM_018048
12	12849068	12849096	2	0.00949913	0.00418647	0.00949913	0.00418647	2.26901	0.0232678	1	cg06928346,cg21121336	GPR19;GPR19,GPR19;GPR19	NM_006143;NM_006143,NM_006143;NM_006143
12	14924051	14924076	2	0.0214772	0.00690918	0.0214772	0.00690918	3.1085	0.0018804	1	cg20498043,cg26362488	HIST4H4,HIST4H4;HIST4H4	NM_175054,NM_175054;NM_175054
12	16431079	16431562	2	0.0129331	0.00470188	0.0129331	0.00470188	2.75062	0.00594819	1	cg08517984,cg17990725	SLC15A5,SLC15A5	NM_001170798,NM_001170798
12	52416648	52417019	3	0.0208479	0.00865564	0.0208479	0.00865564	2.40859	0.0160141	1	cg13331936,cg26800429,cg27485687	,NR4A1;NR4A1,	,NM_001202233;NM_001202233,
12	52636874	52637233	2	0.0399504	0.0134964	0.0399504	0.0134964	2.96008	0.00307558	1	cg02381670,cg09680665	KRT7,KRT7	NM_005556,NM_005556
12	53564160	53564406	2	0.0367027	0.0103474	0.0367027	0.0103474	3.54705	0.000389577	1	cg10834827,cg15630819	CSAD;CSAD,CSAD;CSAD	NM_001244705;NM_015989,NM_001244705;NM_015989
12	58013172	58013241	2	0.0115786	0.00575079	0.0115786	0.00575079	2.01339	0.0440735	1	cg12615879,cg23702688	SLC26A10,SLC26A10	NM_133489,NM_133489
12	58342823	58342913	2	0.0124551	0.00487439	0.0124551	0.00487439	2.55522	0.0106121	1	cg15721211,cg24527383	XRCC6BP1,XRCC6BP1	NM_033276,NM_033276
12	64784626	64784686	3	0.013674	0.00507237	0.013674	0.00507237	2.69578	0.0070224	1	cg01031441,cg20116199,cg24990968	C12orf56;C12orf56,C12orf56;C12orf56,C12orf56;C12orf56	NM_001099676;NM_001170633,NM_001099676;NM_001170633,NM_001099676;NM_001170633
12	85818401	85818609	2	0.0140858	0.00558213	0.0140858	0.00558213	2.52338	0.0116233	1	cg08636000,cg14536845	,	,
12	92822851	92823161	3	0.0191816	0.00710449	0.0191816	0.00710449	2.69993	0.00693542	1	cg02339542,cg04258980,cg21742463	CLLU1OS;CLLU1;CLLU1;CLLU1,CLLU1;CLLU1OS;CLLU1;CLLU1,CLLU1OS;CLLU1;CLLU1;CLLU1	NM_001025232;NM_001025233;NR_027932;NR_027933,NM_001025233;NM_001025232;NR_027932;NR_027933,NM_001025232;NM_001025233;NR_027932;NR_027933
12	94241877	94242335	3	0.0111395	0.00488389	0.0111395	0.00488389	2.28087	0.0225561	1	cg07734357,cg12147783,cg15614395	CRADD,CRADD,CRADD	NM_003805,NM_003805,NM_003805
12	110338238	110338287	3	0.0158869	0.00584735	0.0158869	0.00584735	2.71693	0.006589	1	cg02418452,cg15130302,cg27274463	TCHP;TCHP,TCHP;TCHP,TCHP;TCHP	NM_001143852;NM_032300,NM_001143852;NM_032300,NM_001143852;NM_032300
12	120971363	120971538	2	0.0173642	0.00622292	0.0173642	0.00622292	2.79036	0.005265	1	cg23321005,cg25045489	RNF10,RNF10	NM_014868,NM_014868
12	123451304	123451746	3	0.0268994	0.00681559	0.0268994	0.00681559	3.94675	7.92179e-05	1	cg16139227,cg22341471,cg22813729	ABCB9;ABCB9;ABCB9,ABCB9;ABCB9;ABCB9,ABCB9;ABCB9;ABCB9;ABCB9;ABCB9	NM_203444;NM_019625;NM_019624,NM_203444;NM_019625;NM_019624,NM_001243013;NM_203444;NM_019625;NM_019624;NM_001243014
12	124458442	124458574	2	0.0236715	0.00818175	0.0236715	0.00818175	2.89321	0.00381325	1	cg02252918,cg07069406	ZNF664;ZNF664;CCDC92,ZNF664;CCDC92	NM_152437;NM_152437;NM_025140,NM_152437;NM_025140
12	125348525	125348579	2	0.0194053	0.0067029	0.0194053	0.0067029	2.89506	0.00379086	1	cg00894440,cg02142767	SCARB1;SCARB1,SCARB1;SCARB1	NM_005505;NM_001082959,NM_005505;NM_001082959
12	129285354	129285402	2	0.0156886	0.00504573	0.0156886	0.00504573	3.10928	0.00187541	1	cg02322843,cg10189593	SLC15A4,SLC15A4	NM_145648,NM_145648
13	24733682	24733765	3	0.0104418	0.00389493	0.0104418	0.00389493	2.68086	0.0073433	1	cg16671308,cg21319727,cg21884180	SPATA13;SPATA13;SPATA13,SPATA13;SPATA13;SPATA13,SPATA13;SPATA13;SPATA13	NM_153023;NM_001166271;NM_001286792,NM_153023;NM_001166271;NM_001286792,NM_153023;NM_001166271;NM_001286792
13	30881938	30882221	3	0.0214707	0.00773717	0.0214707	0.00773717	2.77501	0.00551994	1	cg08215982,cg17045389,cg20236877	KATNAL1;KATNAL1,KATNAL1;KATNAL1,KATNAL1;KATNAL1	NM_001014380;NM_032116,NM_001014380;NM_032116,NM_001014380;NM_032116
13	42684780	42684804	2	0.0167389	0.00618344	0.0167389	0.00618344	2.70706	0.0067882	1	cg06935882,cg10480382	DGKH;DGKH;DGKH,DGKH;DGKH;DGKH	NM_001204504;NM_152910;NM_178009,NM_001204504;NM_152910;NM_178009
13	44361226	44361624	2	0.0163285	0.00525704	0.0163285	0.00525704	3.10603	0.00189619	1	cg19025435,cg27407632	ENOX1,ENOX1;ENOX1	NM_017993,NM_001242863;NM_017993
13	45011212	45011227	2	0.013761	0.00623877	0.013761	0.00623877	2.20572	0.0274036	1	cg05984202,cg16253962	TSC22D1;TSC22D1;TSC22D1;TSC22D1;TSC22D1,TSC22D1;TSC22D1;TSC22D1;TSC22D1;TSC22D1	NM_001243797;NM_006022;NM_001243798;NM_001243799;NM_183422,NM_001243797;NM_006022;NM_001243798;NM_001243799;NM_183422
13	52536577	52536590	2	0.0425256	0.0139599	0.0425256	0.0139599	3.04626	0.00231706	1	cg00874746,cg18492269	ATP7B;ATP7B;ATP7B,ATP7B;ATP7B;ATP7B	NM_001243182;NM_001005918;NM_000053,NM_001243182;NM_001005918;NM_000053
13	53422808	53423132	6	0.0096217	0.00429543	0.0096217	0.00429543	2.23999	0.0250918	1	cg01382137,cg03850426,cg16027761,cg17535595,cg19456622,cg24560494	PCDH8;PCDH8,PCDH8;PCDH8,PCDH8;PCDH8,PCDH8;PCDH8,PCDH8;PCDH8,PCDH8;PCDH8	NM_032949;NM_002590,NM_002590;NM_032949,NM_002590;NM_032949,NM_002590;NM_032949,NM_032949;NM_002590,NM_032949;NM_002590
13	64429727	64430097	2	0.0240975	0.00960052	0.0240975	0.00960052	2.51002	0.0120723	1	cg05599592,cg26637630	,	,
13	79366584	79366821	2	0.0277963	0.0123099	0.0277963	0.0123099	2.25804	0.0239434	1	cg00797620,cg21128879	LINC00331,LINC00331	NR_046869,NR_046869
13	109779684	109779749	2	0.0236484	0.00858955	0.0236484	0.00858955	2.75316	0.00590239	1	cg09165893,cg19444859	MYO16,MYO16	NM_015011,NM_015011
13	113660298	113660495	2	0.0256247	0.00883825	0.0256247	0.00883825	2.8993	0.00374001	1	cg15914766,cg16564828	MCF2L;MCF2L,MCF2L;MCF2L	NM_001112732;NM_024979,NM_001112732;NM_024979
13	114830255	114830313	3	0.0255017	0.00959617	0.0255017	0.00959617	2.65749	0.0078725	1	cg03399609,cg04600000,cg08196138	RASA3,RASA3,RASA3	NM_007368,NM_007368,NM_007368
14	32030597	32030686	2	0.0202606	0.00602067	0.0202606	0.00602067	3.36518	0.000764932	1	cg23551132,cg23564928	NUBPL,NUBPL;NUBPL	NM_025152,NM_025152;NM_025152
14	51026721	51026939	2	-0.00449615	0.00526144	-0.00449615	0.00526144	-0.854548	0.392802	1	cg11325764,cg18368807	ATL1;ATL1;ATL1,ATL1;ATL1;ATL1;ATL1;ATL1	NM_181598;NM_015915;NM_001127713,NM_181598;NM_015915;NM_181598;NM_001127713;NM_015915
14	52066642	52066678	2	0.0284829	0.0103768	0.0284829	0.0103768	2.74485	0.00605392	1	cg12481537,cg14587044	FRMD6-AS2;FRMD6;FRMD6-AS2,FRMD6-AS2;FRMD6-AS2;FRMD6	NR_051990;NM_001042481;NR_047477,NR_051990;NR_047477;NM_001042481
14	52734286	52734325	2	0.0130671	0.00662338	0.0130671	0.00662338	1.97287	0.04851	1	cg17929687,cg24989962	PTGDR,PTGDR	NM_000953,NM_000953
14	66480625	66480697	3	0.0130653	0.00491141	0.0130653	0.00491141	2.66019	0.00780974	1	cg03275880,cg13509401,cg25965185	,,	,,
14	74551645	74551655	2	0.0114005	0.00453924	0.0114005	0.00453924	2.51154	0.0120205	1	cg06596719,cg16924657	LIN52;LIN52;ALDH6A1,ALDH6A1;ALDH6A1;ALDH6A1;LIN52	NM_001024674;NM_001024674;NM_005589,NM_001278594;NM_001278593;NM_005589;NM_001024674
14	74725041	74725362	3	0.0188281	0.00740609	0.0188281	0.00740609	2.54225	0.0110141	1	cg01770355,cg12851793,cg17661928	VSX2,VSX2,VSX2	NM_182894,NM_182894,NM_182894
14	75330790	75330792	2	0.00727462	0.00593693	0.00727462	0.00593693	1.22532	0.220456	1	cg10165162,cg20382622	PROX2,PROX2	NM_001080408,NM_001080408
14	89259164	89259551	2	0.0144605	0.00502367	0.0144605	0.00502367	2.87847	0.00399616	1	cg11697159,cg18866806	EML5,EML5	NM_183387,NM_183387
14	90420579	90420673	2	0.0191775	0.00721669	0.0191775	0.00721669	2.65738	0.00787509	1	cg09730349,cg26254169	C14orf143,C14orf143	NM_145231,NM_145231
14	91976487	91976551	2	0.0102281	0.0060829	0.0102281	0.0060829	1.68144	0.0926767	1	cg17313577,cg18953302	SMEK1;SMEK1,PPP4R3A;PPP4R3A;PPP4R3A;PPP4R3A	NM_032560;NM_032560,NM_001284281;NM_001284280;NM_001284281;NM_001284280
14	91976685	91976725	3	0.00607967	0.0068442	0.00607967	0.0068442	0.888295	0.374382	1	cg08885149,cg15390365,cg18882971	PPP4R3A;PPP4R3A;PPP4R3A;PPP4R3A,SMEK1,SMEK1	NM_001284281;NM_001284280;NM_001284281;NM_001284280,NM_032560,NM_032560
14	91976739	91976742	2	0.0013415	0.00610418	0.0013415	0.00610418	0.219767	0.826052	1	cg08308934,cg20964023	SMEK1,SMEK1	NM_032560,NM_032560
14	99707650	99707721	2	0.0146686	0.00407226	0.0146686	0.00407226	3.60209	0.000315673	1	cg20500854,cg23580725	BCL11B;BCL11B,BCL11B;BCL11B	NM_022898;NM_138576,NM_022898;NM_138576
14	100204072	100204258	4	0.0116414	0.00386215	0.0116414	0.00386215	3.01422	0.00257639	1	cg00841988,cg03051374,cg05212706,cg06888698	,,,	,,,
14	101291180	101291288	2	-0.00188314	0.00820484	-0.00188314	0.00820484	-0.229515	0.818468	1	cg02313552,cg10540302	MEG3;MEG3;MEG3,MEG3;MEG3;MEG3	NR_002766;NR_003531;NR_003530,NR_002766;NR_003531;NR_003530
14	101439962	101439978	2	0.0176205	0.00446106	0.0176205	0.00446106	3.94985	7.82008e-05	1	cg06605460,cg18616409	SNORD114-17;SNORD114-16;SNHG24,SNORD114-17;SNORD114-16;SNHG24	NR_003210;NR_003209;NR_110178,NR_003210;NR_003209;NR_110178
14	104744006	104744168	2	0.0212482	0.00719009	0.0212482	0.00719009	2.9552	0.00312461	1	cg16792183,cg18367124	,	,
15	26108674	26108683	2	0.00682194	0.00645387	0.00682194	0.00645387	1.05703	0.290498	1	cg03307893,cg09984339	ATP10A,ATP10A	NM_024490,NM_024490
15	27112119	27112305	5	0.0136491	0.00436507	0.0136491	0.00436507	3.12689	0.00176666	1	cg05044185,cg15665646,cg17710023,cg21276413,cg21402921	GABRA5;GABRA5;GABRA5,GABRA5;GABRA5;GABRA5,GABRA5;GABRA5;GABRA5,GABRA5;GABRA5;GABRA5,GABRA5;GABRA5;GABRA5	NM_001165037;NM_000810;NM_000810,NM_001165037;NM_000810;NM_000810,NM_000810;NM_000810;NM_001165037,NM_001165037;NM_000810;NM_001165037,NM_001165037;NM_000810;NM_001165037
15	29669193	29669476	2	0.00332229	0.00111076	0.00332229	0.00111076	2.99102	0.00278048	1	cg01476442,cg22154446	FAM189A1,FAM189A1	NM_015307,NM_015307
15	37174376	37174661	2	0.0154652	0.00517527	0.0154652	0.00517527	2.98829	0.0028054	1	cg17921924,cg22444584	LOC145845,LOC145845	NR_024264,NR_024264
15	42867567	42867590	2	0.0175338	0.00543169	0.0175338	0.00543169	3.22806	0.00124634	1	cg08633850,cg18069309	STARD9,STARD9	NM_020759,NM_020759
15	51385916	51386102	3	0.0119724	0.00423113	0.0119724	0.00423113	2.8296	0.0046606	1	cg00063471,cg03157763,cg05905176	TNFAIP8L3,TNFAIP8L3,TNFAIP8L3	NM_207381,NM_207381,NM_207381
15	52043684	52043708	2	0.0149051	0.00612436	0.0149051	0.00612436	2.43373	0.014944	1	cg07307653,cg18541904	TMOD2;TMOD2;LYSMD2,TMOD2;TMOD2;LYSMD2	NM_001142885;NM_014548;NM_001143917,NM_001142885;NM_014548;NM_001143917
15	52043657	52043674	2	-0.00896929	0.00426039	-0.00896929	0.00426039	-2.10527	0.0352675	1	cg13627451,cg26440355	TMOD2;TMOD2;LYSMD2,TMOD2;TMOD2;LYSMD2	NM_001142885;NM_014548;NM_001143917,NM_001142885;NM_014548;NM_001143917
15	60801699	60801743	2	0.0167169	0.00611013	0.0167169	0.00611013	2.73594	0.00622025	1	cg24269989,cg24615179	RORA-AS1;RORA-AS1;RORA-AS1;RORA-AS1;RORA;RORA;RORA;RORA,RORA-AS1;RORA-AS1;RORA-AS1;RORA-AS1;RORA;RORA;RORA;RORA	NR_120340;NR_120339;NR_120342;NR_120341;NM_134262;NM_134260;NM_002943;NM_134261,NR_120340;NR_120339;NR_120342;NR_120341;NM_134262;NM_134260;NM_002943;NM_134261
15	69373153	69373260	2	0.0259713	0.00785155	0.0259713	0.00785155	3.30779	0.000940366	1	cg00687674,cg24399529	MIR548H4;TMEM84,MIR548H4;TMEM84	NR_031680;NR_026949,NR_031680;NR_026949
15	72612466	72612556	3	0.00507684	0.0046472	0.00507684	0.0046472	1.09245	0.274636	1	cg02687928,cg03943826,cg10786045	CELF6;CELF6;CELF6,BRUNOL6,CELF6;CELF6;CELF6	NM_052840;NM_052840;NM_001172684,NM_052840,NM_052840;NM_052840;NM_001172684
15	77952087	77952290	2	0.0240483	0.00793211	0.0240483	0.00793211	3.03177	0.00243127	1	cg03929791,cg10525487	LINGO1-AS2;LINGO1-AS2;LINGO1;LINGO1;LINGO1;LINGO1;LINGO1;LINGO1;LINGO1;LINGO1;LINGO1;LINGO1;LINGO1,LINGO1-AS2;LINGO1-AS2;LINGO1;LINGO1;LINGO1;LINGO1;LINGO1;LINGO1;LINGO1;LINGO1;LINGO1;LINGO1;LINGO1	NR_120362;NR_120361;NM_001301200;NM_001301199;NM_001301198;NM_001301197;NM_001301195;NM_001301192;NM_001301191;NM_001301194;NM_001301189;NM_001301187;NM_001301186,NR_120362;NR_120361;NM_001301200;NM_001301199;NM_001301198;NM_001301197;NM_001301195;NM_001301192;NM_001301191;NM_001301194;NM_001301189;NM_001301187;NM_001301186
15	89630675	89630886	2	0.0395176	0.012563	0.0395176	0.012563	3.14556	0.00165769	1	cg04871532,cg24508633	ABHD2;ABHD2,ABHD2;ABHD2	NM_152924;NM_007011,NM_152924;NM_007011
15	90590483	90590536	2	0.0497039	0.0158453	0.0497039	0.0158453	3.13682	0.00170793	1	cg00593467,cg25583591	ZNF710,ZNF710	NM_198526,NM_198526
15	90793003	90793056	2	0.0155838	0.00525817	0.0155838	0.00525817	2.96372	0.00303945	1	cg05239308,cg12931523	TTLL13,TTLL13;TTLL13	NM_001029964,NM_001029964;NM_001029964
15	91414270	91414499	2	0.0220332	0.00662213	0.0220332	0.00662213	3.32721	0.000877211	1	cg11582017,cg24387797	FURIN,FURIN;FURIN	NM_002569,NM_002569;NM_001289823
15	93652756	93652766	2	0.0133324	0.00474242	0.0133324	0.00474242	2.8113	0.00493414	1	cg01273232,cg02614024	,	,
15	97326567	97326660	2	0.0232377	0.00803552	0.0232377	0.00803552	2.89188	0.00382947	1	cg14259405,cg23969200	SPATA8-AS1;SPATA8;SPATA8;SPATA8;SPATA8;SPATA8;SPATA8;SPATA8;SPATA8,SPATA8	NR_102753;NM_001304804;NM_001304806;NM_001304805;NM_173499;NM_173499;NM_001304806;NM_001304805;NM_001304804,NM_173499
15	101853297	101853679	2	0.0154457	0.00525973	0.0154457	0.00525973	2.93659	0.00331843	1	cg04009860,cg06809964	PCSK6;PCSK6;PCSK6;PCSK6,PCSK6;PCSK6;PCSK6	NM_138321;NM_002570;NM_138319;NM_138320,NM_002570;NM_001291309;NM_138319
16	967929	968024	3	0.0136309	0.00671307	0.0136309	0.00671307	2.0305	0.0423062	1	cg00931124,cg02200944,cg07702526	LMF1,LMF1,LMF1	NM_022773,NM_022773,NM_022773
16	1122688	1122873	2	0.0165706	0.00548629	0.0165706	0.00548629	3.02036	0.00252473	1	cg16632132,cg25229621	LOC146336,SSTR5;SSTR5-AS1	NR_027242,NM_001172560;NR_027242
16	1295309	1295608	2	0.0116592	0.00395149	0.0116592	0.00395149	2.95059	0.00317171	1	cg00994306,cg03319082	,	,
16	2014871	2014910	2	0.0187291	0.00732458	0.0187291	0.00732458	2.55702	0.0105572	1	cg04134452,cg04875007	SNHG9;SNORA78;RPS2,SNHG9;SNORA78;RPS2	NR_003142;NR_003020;NM_002952,NR_003142;NR_003020;NM_002952
16	2069444	2069455	2	0.0224726	0.00988978	0.0224726	0.00988978	2.27231	0.023068	1	cg00987558,cg11096273	NPW,NPW	NM_001099456,NM_001099456
16	3451821	3451969	2	0.0127217	0.00549227	0.0127217	0.00549227	2.31628	0.0205427	1	cg07584331,cg14531522	ZNF174;ZNF174;ZNF174;ZNF174;ZSCAN32;ZSCAN32;ZSCAN32;ZSCAN32,ZNF174;ZNF174;ZNF174;ZNF174;ZSCAN32;ZSCAN32;ZSCAN32;ZSCAN32	NM_003450;NM_001032292;NM_003450;NM_001032292;NM_001284529;NM_001284528;NM_001284527;NM_017810,NM_003450;NM_001032292;NM_003450;NM_001032292;NM_001284529;NM_001284528;NM_001284527;NM_017810
16	4736063	4736225	2	0.0171	0.00560701	0.0171	0.00560701	3.04976	0.00229028	1	cg04083430,cg16778018	MGRN1;MGRN1;MGRN1;MGRN1,MGRN1;MGRN1;MGRN1;MGRN1	NM_015246;NM_001142291;NM_001142290;NM_001142289,NM_015246;NM_001142291;NM_001142290;NM_001142289
16	15603103	15603421	2	0.0168739	0.00634042	0.0168739	0.00634042	2.66133	0.00778337	1	cg02355366,cg15694933	C16orf45;C16orf45,C16orf45;C16orf45	NM_033201;NM_001142469,NM_033201;NM_001142469
16	30075192	30075461	3	0.0196209	0.00682327	0.0196209	0.00682327	2.87558	0.00403284	1	cg04416734,cg13746660,cg25734364	ALDOA;ALDOA;ALDOA,ALDOA;ALDOA;ALDOA,ALDOA;ALDOA;ALDOA	NM_001127617;NM_184043;NM_000034,NM_184043;NM_001127617;NM_000034,NM_001127617;NM_184043;NM_000034
16	30194484	30194717	3	0.0150489	0.0057519	0.0150489	0.0057519	2.61634	0.0088879	1	cg00970809,cg06030619,cg07734253	CORO1A;CORO1A,CORO1A,CORO1A	NM_007074;NM_001193333,NM_007074,NM_007074
16	58010056	58010114	2	0.0374516	0.01355	0.0374516	0.01355	2.76396	0.0057104	1	cg08788681,cg13156121	TEPP;TEPP,TEPP;TEPP	NM_199456;NM_199046,NM_199456;NM_199046
16	66878251	66878709	9	0.0107757	0.00382025	0.0107757	0.00382025	2.82069	0.00479204	1	cg00560547,cg01532206,cg05440435,cg06524479,cg06998210,cg07095264,cg10373196,cg12938978,cg25231437	CA7;CA7,CA7;CA7,CA7;CA7,CA7;CA7,CA7;CA7,CA7;CA7,CA7;CA7,CA7;CA7,CA7;CA7	NM_005182;NM_001014435,NM_001014435;NM_005182,NM_001014435;NM_005182,NM_001014435;NM_005182,NM_005182;NM_001014435,NM_001014435;NM_005182,NM_001014435;NM_005182,NM_001014435;NM_005182,NM_001014435;NM_005182
16	67840134	67840482	3	0.0128444	0.00473039	0.0128444	0.00473039	2.7153	0.00662164	1	cg05192440,cg16118389,cg19221823	TSNAXIP1;RANBP10,TSNAXIP1;TSNAXIP1;TSNAXIP1;TSNAXIP1;TSNAXIP1;TSNAXIP1;RANBP10,TSNAXIP1;TSNAXIP1;TSNAXIP1;TSNAXIP1;TSNAXIP1;TSNAXIP1;RANBP10;RANBP10	NM_018430;NM_020850,NM_001288994;NM_001288993;NM_001288992;NM_001288991;NM_001288990;NM_018430;NM_020850,NM_001288994;NM_001288993;NM_001288992;NM_001288991;NM_001288990;NM_018430;NM_020850;NM_020850
16	68573552	68573721	2	0.0149031	0.00510014	0.0149031	0.00510014	2.92209	0.00347695	1	cg02508848,cg16526137	ZFP90,ZFP90	NM_133458,NM_133458
16	68770646	68770981	4	0.0171772	0.00686835	0.0171772	0.00686835	2.50092	0.0123872	1	cg11667754,cg15653892,cg17655614,cg23630973	CDH1,CDH1,CDH1,CDH1	NM_004360,NM_004360,NM_004360,NM_004360
16	81558090	81558154	2	0.0221729	0.00895897	0.0221729	0.00895897	2.47493	0.0133261	1	cg00520410,cg25794430	CMIP;CMIP,CMIP;CMIP	NM_198390;NM_030629,NM_198390;NM_030629
16	85204599	85204789	4	0.0265923	0.0101161	0.0265923	0.0101161	2.62871	0.00857085	1	cg09386420,cg10454327,cg11093583,cg13202678	,,,	,,,
16	87469002	87469329	3	0.01622	0.00713725	0.01622	0.00713725	2.27258	0.0230514	1	cg08113187,cg08537367,cg26764198	ZCCHC14,ZCCHC14,ZCCHC14	NM_015144,NM_015144,NM_015144
16	87866800	87866833	2	0.0259069	0.0119274	0.0259069	0.0119274	2.17205	0.0298516	1	cg02203067,cg07021906	SLC7A5,SLC7A5	NM_003486,NM_003486
16	88905520	88905749	2	0.0178544	0.00576116	0.0178544	0.00576116	3.09909	0.00194116	1	cg02724461,cg20364025	GALNS,GALNS	NM_000512,NM_000512
17	767354	767411	4	0.00837443	0.00349772	0.00837443	0.00349772	2.39425	0.0166543	1	cg00225126,cg13120258,cg15834251,cg19551704	NXN;NXN,NXN,NXN;NXN,NXN;NXN	NM_001205319;NM_022463,NM_022463,NM_001205319;NM_022463,NM_001205319;NM_022463
17	2786995	2787039	2	0.0302568	0.0124501	0.0302568	0.0124501	2.43025	0.0150885	1	cg13552073,cg22555517	RAP1GAP2;RAP1GAP2,RAP1GAP2;RAP1GAP2	NM_001100398;NM_015085,NM_015085;NM_001100398
17	4890669	4890679	2	-0.00312614	0.00522688	-0.00312614	0.00522688	-0.598088	0.549781	1	cg04112624,cg16534505	CAMTA2;CAMTA2;CAMTA2;CAMTA2,CAMTA2;CAMTA2;CAMTA2;CAMTA2	NM_015099;NM_001171168;NM_001171166;NM_001171167,NM_015099;NM_001171168;NM_001171166;NM_001171167
17	8093659	8093705	4	-0.00511992	0.00429528	-0.00511992	0.00429528	-1.19199	0.233266	1	cg00607412,cg00619158,cg17934743,cg22539359	C17orf59,C17orf59,C17orf59,C17orf59	NM_017622,NM_017622,NM_017622,NM_017622
17	8928012	8928028	2	0.0140305	0.00511828	0.0140305	0.00511828	2.74125	0.00612063	1	cg01862363,cg02481697	NTN1,NTN1	NM_004822,NM_004822
17	11410158	11410161	2	0.0133971	0.00466057	0.0133971	0.00466057	2.87455	0.00404599	1	cg06646679,cg25180774	SHISA6;SHISA6;SHISA6,SHISA6;SHISA6;SHISA6	NM_207386;NM_001173462;NM_001173461,NM_207386;NM_001173462;NM_001173461
17	15176491	15176946	2	0.029996	0.00884297	0.029996	0.00884297	3.39207	0.000693677	1	cg04259408,cg15292097	,	,
17	19651692	19651780	2	0.021136	0.00859463	0.021136	0.00859463	2.45921	0.0139242	1	cg01614658,cg08974518	ALDH3A1,ALDH3A1;ALDH3A1	NM_000691,NM_000691;NM_000691
17	25676440	25676574	2	0.0135013	0.00514998	0.0135013	0.00514998	2.62163	0.008751	1	cg07143451,cg17590003	,	,
17	27253138	27253274	2	0.0108122	0.0043126	0.0108122	0.0043126	2.50712	0.0121719	1	cg10547050,cg22149419	PHF12;PHF12,PHF12;PHF12	NM_020889;NM_001033561,NM_020889;NM_001033561
17	28618449	28618902	3	0.0112605	0.00492031	0.0112605	0.00492031	2.28857	0.0221044	1	cg06971248,cg07038887,cg17698999	BLMH,BLMH,BLMH;BLMH	NM_000386,NM_000386,NM_000386;NM_000386
17	36004763	36004794	2	0.0195291	0.00747265	0.0195291	0.00747265	2.6134	0.00896453	1	cg01378812,cg07252102	DDX52;DDX52,DDX52;DDX52	NM_152300;NM_007010,NM_007010;NM_001291476
17	38721675	38721888	2	0.0191827	0.00735142	0.0191827	0.00735142	2.60939	0.00907049	1	cg07388018,cg17067993	CCR7,CCR7;CCR7	NM_001838,NM_001838;NM_001838
17	46659939	46659993	2	0.0204455	0.010127	0.0204455	0.010127	2.0189	0.0434978	1	cg21082028,cg22005990	,	,
17	47865924	47865990	3	0.0148262	0.00664571	0.0148262	0.00664571	2.23094	0.0256849	1	cg01200087,cg04226364,cg07469835	MYST2,MYST2,MYST2	NM_007067,NM_007067,NM_007067
17	47865836	47865880	2	-0.00225968	0.0061872	-0.00225968	0.0061872	-0.365219	0.714948	1	cg13533976,cg24981805	MYST2,KAT7;KAT7;KAT7;KAT7;KAT7	NM_007067,NM_001199158;NM_001199157;NM_001199156;NM_001199155;NM_007067
17	48637584	48637722	3	-0.0091541	0.00494778	-0.0091541	0.00494778	-1.85014	0.0642928	1	cg03141709,cg12573516,cg19450714	CACNA1G;CACNA1G;CACNA1G;CACNA1G;CACNA1G;CACNA1G;CACNA1G;CACNA1G;CACNA1G;CACNA1G;CACNA1G;CACNA1G;CACNA1G;CACNA1G;CACNA1G,CACNA1G;CACNA1G;CACNA1G;CACNA1G;CACNA1G;CACNA1G;CACNA1G;CACNA1G;CACNA1G;CACNA1G;CACNA1G;CACNA1G;CACNA1G;CACNA1G;CACNA1G,CACNA1G;CACNA1G;CACNA1G;CACNA1G;CACNA1G;CACNA1G;CACNA1G;CACNA1G;CACNA1G;CACNA1G;CACNA1G;CACNA1G;CACNA1G;CACNA1G;CACNA1G	NM_198384;NM_198397;NM_198396;NM_198379;NM_198383;NM_198380;NM_198387;NM_198378;NM_198377;NM_198386;NM_198376;NM_198385;NM_018896;NM_198388;NM_198382,NM_198384;NM_198397;NM_198396;NM_198379;NM_198383;NM_198380;NM_198387;NM_198378;NM_198377;NM_198386;NM_198376;NM_198385;NM_018896;NM_198388;NM_198382,NM_198384;NM_198397;NM_198396;NM_198379;NM_198383;NM_198380;NM_198387;NM_198378;NM_198377;NM_198386…
17	48637730	48637743	2	-0.00198572	0.00941059	-0.00198572	0.00941059	-0.211009	0.83288	1	cg02344539,cg20811659	CACNA1G;CACNA1G;CACNA1G;CACNA1G;CACNA1G;CACNA1G;CACNA1G;CACNA1G;CACNA1G;CACNA1G;CACNA1G;CACNA1G;CACNA1G;CACNA1G;CACNA1G,CACNA1G;CACNA1G;CACNA1G;CACNA1G;CACNA1G;CACNA1G;CACNA1G;CACNA1G;CACNA1G;CACNA1G;CACNA1G;CACNA1G;CACNA1G;CACNA1G;CACNA1G	NM_198384;NM_198397;NM_198396;NM_198379;NM_198383;NM_198380;NM_198387;NM_198378;NM_198377;NM_198386;NM_198376;NM_198385;NM_018896;NM_198388;NM_198382,NM_198384;NM_198397;NM_198396;NM_198379;NM_198383;NM_198380;NM_198387;NM_198378;NM_198377;NM_198386;NM_198376;NM_198385;NM_018896;NM_198388;NM_198382
17	55822272	55822335	2	0.0103696	0.00503206	0.0103696	0.00503206	2.06072	0.0393301	1	cg12229367,cg12582317	,	,
17	57287367	57287384	2	0.0168628	0.00603412	0.0168628	0.00603412	2.79458	0.0051967	1	cg05069934,cg16904599	SMG8;SMG8,C17orf71	NM_018149;NM_018149,NM_018149
17	66507752	66507816	2	0.0162186	0.0070405	0.0162186	0.0070405	2.30361	0.0212446	1	cg07647058,cg26033657	PRKAR1A;PRKAR1A;PRKAR1A;PRKAR1A;PRKAR1A,PRKAR1A;PRKAR1A;PRKAR1A	NM_002734;NM_001276289;NM_212472;NM_212471;NM_001278433,NM_002734;NM_212471;NM_212472
17	66507883	66507986	2	-0.00529383	0.00523124	-0.00529383	0.00523124	-1.01196	0.311555	1	cg01027186,cg02534360	PRKAR1A;PRKAR1A;PRKAR1A;PRKAR1A;PRKAR1A;PRKAR1A,PRKAR1A;PRKAR1A;PRKAR1A;PRKAR1A;PRKAR1A	NM_002734;NM_001276289;NM_212472;NM_212471;NM_212471;NM_001278433,NM_002734;NM_001276289;NM_212472;NM_212471;NM_001278433
17	71088875	71088903	3	0.0139234	0.0055314	0.0139234	0.0055314	2.51716	0.0118304	1	cg09607131,cg23120042,cg24332433	SLC39A11;SLC39A11,SLC39A11;SLC39A11,SLC39A11;SLC39A11	NM_001159770;NM_139177,NM_001159770;NM_139177,NM_001159770;NM_139177
17	79428404	79428750	2	0.0257631	0.0109279	0.0257631	0.0109279	2.35755	0.0183959	1	cg12681784,cg17781958	BAHCC1,BAHCC1	NM_001080519,NM_001080519
17	79817079	79817123	3	0.0423252	0.0194049	0.0423252	0.0194049	2.18116	0.0291716	1	cg08462274,cg19643276,cg27334635	P4HB,P4HB,P4HB	NM_000918,NM_000918,NM_000918
17	79869463	79869748	2	0.0225826	0.00876905	0.0225826	0.00876905	2.57526	0.0100164	1	cg02917110,cg20248866	PCYT2,PCYT2	NM_002861,NM_002861
17	79880647	79880822	2	0.0231399	0.00833248	0.0231399	0.00833248	2.77708	0.00548502	1	cg00926657,cg09489844	MAFG;MAFG,MAFG;MAFG	NM_002359;NM_032711,NM_002359;NM_032711
17	80186275	80186336	2	-0.0041161	0.00633779	-0.0041161	0.00633779	-0.649455	0.516045	1	cg08296680,cg14654468	SLC16A3;SLC16A3,SLC16A3;SLC16A3;SLC16A3	NM_001042422;NM_004207,NM_004207;NM_001042422;NM_001042422
18	8717323	8717365	2	0.0144252	0.00524357	0.0144252	0.00524357	2.75103	0.00594086	1	cg10638660,cg27498545	MTCL1,KIAA0802	NM_015210,NM_015210
18	9136381	9136384	2	0.0153378	0.00659722	0.0153378	0.00659722	2.32489	0.0200778	1	cg22468803,cg23762123	ANKRD12;ANKRD12,ANKRD12;ANKRD12;ANKRD12;NDUFV2-AS1;NDUFV2-AS1	NM_015208;NM_001083625,NM_001083625;NM_015208;NM_001204056;NR_110772;NR_110771
18	19997912	19997924	2	0.0117497	0.00457116	0.0117497	0.00457116	2.57041	0.0101579	1	cg00655184,cg12291059	CTAGE1,CTAGE1	NM_172241,NM_172241
18	44234815	44235125	2	0.0341214	0.0118658	0.0341214	0.0118658	2.87562	0.00403234	1	cg20453832,cg21956318	LOXHD1,LOXHD1	NM_144612,NM_144612
18	77201586	77201972	2	0.0201938	0.00714883	0.0201938	0.00714883	2.82477	0.00473144	1	cg02414742,cg02714192	NFATC1;NFATC1;NFATC1;NFATC1;NFATC1;NFATC1;NFATC1;NFATC1;NFATC1;NFATC1,NFATC1;NFATC1;NFATC1;NFATC1;NFATC1	NM_172388;NM_172390;NM_006162;NM_001278669;NM_001278670;NM_001278673;NM_001278675;NM_172389;NM_172387;NM_001278672,NM_006162;NM_172388;NM_172389;NM_172387;NM_172390
19	663361	663394	2	-0.00520658	0.00635369	-0.00520658	0.00635369	-0.819458	0.412525	1	cg15443904,cg27471092	RNF126,RNF126	NM_194460,NM_194460
19	2308042	2308321	2	0.00308447	0.00486797	0.00308447	0.00486797	0.633625	0.526326	1	cg20621715,cg26308113	LINGO3,LINGO3	NM_001101391,NM_001101391
19	7542105	7542181	2	0.0272246	0.010098	0.0272246	0.010098	2.69603	0.00701704	1	cg24946736,cg25343040	PEX11G,PEX11G	NM_080662,NM_080662
19	10828869	10828928	2	0.0119367	0.00480583	0.0119367	0.00480583	2.48379	0.0129991	1	cg04360313,cg26257177	DNM2;DNM2;DNM2;DNM2;DNM2;DNM2;DNM2;MIR638;DNM2,DNM2;DNM2;DNM2;MIR638;DNM2	NM_001005361;NM_001005362;NM_004945;NM_001005362;NM_001005360;NM_004945;NM_001005360;NR_030368;NM_001005361,NM_001005360;NM_001005362;NM_004945;NR_030368;NM_001005361
19	10829165	10829173	2	0.0131561	0.00623397	0.0131561	0.00623397	2.11038	0.0348253	1	cg15392792,cg17165284	MIR638;DNM2;DNM2;DNM2;DNM2,MIR638;DNM2;DNM2;DNM2;DNM2	NR_030368;NM_004945;NM_001005361;NM_001005362;NM_001005360,NR_030368;NM_004945;NM_001005361;NM_001005362;NM_001005360
19	10828972	10829101	2	-0.00687611	0.00622628	-0.00687611	0.00622628	-1.10437	0.269433	1	cg04349565,cg10948777	MIR638;DNM2;DNM2;DNM2;DNM2,DNM2;DNM2;DNM2;MIR638;DNM2	NR_030368;NM_004945;NM_001005361;NM_001005362;NM_001005360,NM_001005360;NM_001005362;NM_004945;NR_030368;NM_001005361
19	11750621	11750727	2	0.0165958	0.00560249	0.0165958	0.00560249	2.96222	0.00305433	1	cg23368607,cg25361117	,	,
19	12444910	12445022	2	-0.00740566	0.00453688	-0.00740566	0.00453688	-1.63232	0.102611	1	cg00564164,cg02305886	ZNF563,ZNF563	NM_145276,NM_145276
19	12792127	12792152	2	0.0139191	0.00537002	0.0139191	0.00537002	2.59201	0.00954172	1	cg13446436,cg22943580	DHPS;DHPS;DHPS;DHPS,DHPS;DHPS;DHPS;DHPS	NR_038192;NM_001930;NM_013406;NM_001206974,NR_038192;NM_001930;NM_013406;NM_001206974
19	12846438	12846618	2	0.0306378	0.010572	0.0306378	0.010572	2.89803	0.0037552	1	cg05241586,cg12202913	C19orf43,C19orf43	NM_024038,NM_024038
19	12911875	12912244	2	0.0190959	0.00734076	0.0190959	0.00734076	2.60135	0.00928566	1	cg13375538,cg23467004	PRDX2;PRDX2,PRDX2;PRDX2	NM_005809;NM_181738,NM_005809;NM_181738
19	36246402	36246406	2	0.0163592	0.00655067	0.0163592	0.00655067	2.49734	0.012513	1	cg01405445,cg18229178	HSPB6,HSPB6	NM_144617,NM_144617
19	36399368	36399392	2	0.0289042	0.0124305	0.0289042	0.0124305	2.32526	0.0200579	1	cg12769754,cg22833170	TYROBP;TYROBP;TYROBP;TYROBP;TYROBP,TYROBP;TYROBP;TYROBP;TYROBP;TYROBP	NM_003332;NM_001173515;NM_001173514;NM_198125;NR_033390,NM_003332;NM_001173515;NM_001173514;NM_198125;NR_033390
19	37341244	37341261	2	-0.0135438	0.00591873	-0.0135438	0.00591873	-2.2883	0.0221203	1	cg17769463,cg22334559	ZNF345,ZNF345;ZNF345;ZNF345;ZNF345;ZNF345;ZNF345;ZNF790;ZNF790	NM_003419,NM_001242472;NM_001242474;NR_038362;NM_001242476;NM_001242475;NM_003419;NM_001242801;NM_001242800
19	37341169	37341219	2	0.0152445	0.00912102	0.0152445	0.00912102	1.67136	0.0946507	1	cg25521047,cg27564875	ZNF345,ZNF345	NM_003419,NM_003419
19	39745642	39745737	2	0.0124874	0.00453756	0.0124874	0.00453756	2.75201	0.005923	1	cg09685173,cg20301706	,	,
19	42724277	42724308	2	0.0159154	0.00575792	0.0159154	0.00575792	2.76409	0.0057082	1	cg00842534,cg07723993	ZNF526,DEDD2;ZNF526;DEDD2;DEDD2	NM_133444,NM_001270614;NM_133444;NM_001270614;NR_073047
19	43970048	43970511	2	0.0258077	0.00974554	0.0258077	0.00974554	2.64816	0.0080931	1	cg16268412,cg27282305	LYPD3,LYPD3	NM_014400,NM_014400
19	45737483	45737485	2	0.0191333	0.00798443	0.0191333	0.00798443	2.39633	0.0165603	1	cg14184817,cg21631754	EXOC3L2,EXOC3L2	NM_138568,NM_138568
19	46148592	46148794	3	0.0153411	0.00433739	0.0153411	0.00433739	3.53693	0.0004048	1	cg02430063,cg06396649,cg15938975	EML2,,EML2	NM_001193268,,NM_001193268
19	47217696	47217768	2	0.0170524	0.0060517	0.0170524	0.0060517	2.8178	0.00483544	1	cg26446070,cg27119358	PRKD2;PRKD2;PRKD2;PRKD2,PRKD2;PRKD2;PRKD2;PRKD2	NM_001079882;NM_001079880;NM_016457;NM_001079881,NM_001079882;NM_001079880;NM_016457;NM_001079881
19	50143762	50143795	2	0.0208695	0.00621979	0.0208695	0.00621979	3.35535	0.000792652	1	cg03312426,cg16020228	RRAS,RRAS	NM_006270,NM_006270
19	50144997	50145292	4	0.0144042	0.0047685	0.0144042	0.0047685	3.02069	0.00252196	1	cg04264658,cg09407049,cg21619351,cg24310183	SCAF1,SCAF1,SCAF1,SCAF1	NM_021228,NM_021228,NM_021228,NM_021228
19	50936058	50936070	2	0.0130435	0.00557235	0.0130435	0.00557235	2.34075	0.019245	1	cg10302973,cg17871610	MYBPC2,MYBPC2	NM_004533,NM_004533
19	51893899	51893935	2	0.0136582	0.00568133	0.0136582	0.00568133	2.40405	0.0162146	1	cg24787335,cg24790158	,C19orf84;C19orf84	,NM_001193623;NR_126530
19	51894519	51894597	3	0.0247955	0.00860162	0.0247955	0.00860162	2.88266	0.00394337	1	cg09395266,cg11030887,cg25434512	C19orf84;C19orf84,C19orf84;C19orf84,C19orf84;C19orf84	NM_001193623;NR_126530,NM_001193623;NR_126530,NM_001193623;NR_126530
19	52511775	52511778	2	0.0187942	0.00620611	0.0187942	0.00620611	3.02833	0.00245907	1	cg08998501,cg24686379	ZNF615,ZNF615;ZNF615	NM_198480,NM_198480;NM_001199324
19	57631189	57631227	2	0.0119694	0.00606374	0.0119694	0.00606374	1.97392	0.0483903	1	cg04704169,cg16675193	USP29,USP29	NM_020903,NM_020903
20	137760	137871	3	0.0184895	0.00492843	0.0184895	0.00492843	3.75159	0.000175719	1	cg03611028,cg23537956,cg26482745	DEFB127,DEFB127,DEFB127	NM_139074,NM_139074,NM_139074
20	388229	388553	7	0.00778586	0.00366879	0.00778586	0.00366879	2.12219	0.033822	1	cg01439366,cg10495669,cg12113932,cg14083397,cg15682511,cg21281259,cg21704491	RBCK1;RBCK1,RBCK1;RBCK1,RBCK1;RBCK1,RBCK1;RBCK1,RBCK1;RBCK1,RBCK1;RBCK1,RBCK1;RBCK1	NM_031229;NM_006462,NM_031229;NM_006462,NM_006462;NM_031229,NM_006462;NM_031229,NM_031229;NM_006462,NM_006462;NM_031229,NM_031229;NM_006462
20	388556	388559	2	-0.00964958	0.00674382	-0.00964958	0.00674382	-1.43088	0.152465	1	cg01017895,cg24543097	RBCK1;RBCK1,RBCK1;RBCK1	NM_031229;NM_006462,NM_031229;NM_006462
20	981772	981850	2	0.031139	0.0102678	0.031139	0.0102678	3.03268	0.00242394	1	cg07524687,cg13287312	RSPO4;RSPO4,RSPO4;RSPO4	NM_001029871;NM_001040007,NM_001040007;NM_001029871
20	5155696	5156023	2	0.0151112	0.00543731	0.0151112	0.00543731	2.77916	0.00544996	1	cg00381980,cg24712110	CDS2,CDS2	NM_003818,NM_003818
20	10200383	10200432	2	0.0220159	0.00910438	0.0220159	0.00910438	2.41817	0.0155989	1	cg07161615,cg16786007	SNAP25;SNAP25,SNAP25;SNAP25	NM_003081;NM_130811,NM_003081;NM_130811
20	20032235	20032439	2	0.0120853	0.0044185	0.0120853	0.0044185	2.73517	0.00623481	1	cg04507075,cg22251716	CRNKL1;CRNKL1;CFAP61;CRNKL1;CRNKL1;CRNKL1,CRNKL1;CRNKL1;CFAP61;CRNKL1;CRNKL1;CRNKL1	NM_001278627;NM_001278626;NM_015585;NM_001278628;NM_016652;NM_001278625,NM_001278627;NM_001278626;NM_015585;NM_001278628;NM_016652;NM_001278625
20	24448346	24448537	2	0.0200882	0.00675243	0.0200882	0.00675243	2.97496	0.00293027	1	cg04168910,cg24618945	SYNDIG1,SYNDIG1	NM_024893,NM_024893
20	31446183	31446682	5	0.0157162	0.00541983	0.0157162	0.00541983	2.89975	0.00373458	1	cg01047613,cg12406628,cg16208206,cg17884169,cg25292098	EFCAB8,EFCAB8,EFCAB8,EFCAB8,EFCAB8	NM_001143967,NM_001143967,NM_001143967,NM_001143967,NM_001143967
20	52790063	52790139	2	0.0145837	0.00540119	0.0145837	0.00540119	2.70009	0.00693206	1	cg18956481,cg23685712	CYP24A1;CYP24A1;CYP24A1;CYP24A1,CYP24A1;CYP24A1	NM_000782;NM_001128915;NM_000782;NM_001128915,NM_001128915;NM_000782
20	52790299	52790302	2	0.00424984	0.0056995	0.00424984	0.0056995	0.745652	0.455878	1	cg10671478,cg25220748	CYP24A1;CYP24A1;CYP24A1;CYP24A1,CYP24A1;CYP24A1;CYP24A1;CYP24A1	NM_000782;NM_001128915;NM_000782;NM_001128915,NM_000782;NM_001128915;NM_000782;NM_001128915
20	57592939	57593014	2	0.031494	0.0111561	0.031494	0.0111561	2.82303	0.00475722	1	cg11158985,cg16416603	TUBB1,TUBB1	NM_030773,NM_030773
20	60758613	60758672	2	0.0180578	0.00649464	0.0180578	0.00649464	2.78041	0.005429	1	cg04836561,cg23978608	MTG2,MTG2	NM_015666,NM_015666
22	30752584	30752645	2	-0.00671851	0.00674584	-0.00671851	0.00674584	-0.995948	0.319275	1	cg11475510,cg13016664	SF3A1;SF3A1;CCDC157,CCDC157;SF3A1;SF3A1;CCDC157	NM_001005409;NM_005877;NM_001017437,NM_001017437;NM_001005409;NM_005877;NM_001017437
22	31536996	31537064	2	0.0329963	0.0125412	0.0329963	0.0125412	2.63102	0.00851285	1	cg02214441,cg25375569	PLA2G3,PLA2G3	NM_015715,NM_015715
22	31555670	31555852	2	0.0127075	0.00489754	0.0127075	0.00489754	2.59468	0.00946802	1	cg03423957,cg11571442	RNF185;RNF185;RNF185;RNF185;RNF185;RNF185;RNF185,RNF185;RNF185;RNF185;RNF185;RNF185;RNF185;RNF185	NR_024210;NM_001135824;NM_001135825;NR_024212;NR_024211;NM_152267;NR_024209,NR_024210;NM_001135824;NM_001135825;NR_024212;NR_024211;NM_152267;NR_024209
22	38669529	38669551	2	0.0203712	0.00742975	0.0203712	0.00742975	2.74184	0.00610952	1	cg19403819,cg23052670	TMEM184B;TMEM184B;TMEM184B,TMEM184B;TMEM184B;TMEM184B	NM_001195071;NM_012264;NM_001195072,NM_001195071;NM_012264;NM_001195072
22	39190118	39190301	5	0.0099587	0.00463683	0.0099587	0.00463683	2.14774	0.0317344	1	cg09092174,cg09299381,cg09783309,cg17515744,cg24099813	DNAL4;DNAL4,DNAL4,DNAL4,DNAL4,DNAL4	NM_005740;NM_005740,NM_005740,NM_005740,NM_005740,NM_005740
22	40417379	40417538	2	0.0266715	0.00713536	0.0266715	0.00713536	3.73794	0.000185534	1	cg00968561,cg26241650	FAM83F,FAM83F	NM_138435,NM_138435
1	1209696	1210100	3	-0.0114574	0.00357352	-0.0114574	0.00357352	-3.2062	0.00134502	1	cg01794932,cg22670128,cg26163375	UBE2J2;UBE2J2;UBE2J2;UBE2J2,UBE2J2;UBE2J2;UBE2J2;UBE2J2,UBE2J2;UBE2J2;UBE2J2;UBE2J2	NM_194458;NM_194457;NM_194315;NM_058167,NM_194458;NM_194457;NM_194315;NM_058167,NM_194458;NM_194457;NM_194315;NM_058167
1	2938646	2938799	2	-0.0245783	0.00892619	-0.0245783	0.00892619	-2.7535	0.0058962	1	cg10888031,cg24669191	ACTRT2,ACTRT2	NM_080431,NM_080431
1	4842718	4842898	2	-0.0144401	0.00511866	-0.0144401	0.00511866	-2.82107	0.00478632	1	cg00504341,cg13931996	AJAP1,AJAP1	NM_018836,NM_018836
1	11751622	11751624	2	-0.0210804	0.00712189	-0.0210804	0.00712189	-2.95994	0.00307698	1	cg19494645,cg24117376	MAD2L2;DRAXIN;MAD2L2,MAD2L2;C1orf187;MAD2L2	NM_001127325;NM_198545;NM_001127325,NM_001127325;NM_198545;NM_001127325
1	12916036	12916059	2	-0.0201495	0.00695761	-0.0201495	0.00695761	-2.89604	0.00377908	1	cg04666976,cg18888234	PRAMEF2,PRAMEF2	NM_023014,NM_023014
1	21912847	21912863	2	-0.0196361	0.00767116	-0.0196361	0.00767116	-2.55973	0.0104755	1	cg10838747,cg16307759	,	,
1	34092186	34092327	2	-0.0414063	0.0161557	-0.0414063	0.0161557	-2.56295	0.0103787	1	cg06409588,cg12259070	CSMD2;CSMD2;CSMD2;CSMD2,CSMD2;CSMD2	NM_001281956;NM_052896;NM_001281956;NM_052896,NM_001281956;NM_052896
1	38219781	38220138	2	-0.0128605	0.00485648	-0.0128605	0.00485648	-2.64811	0.0080943	1	cg12139725,cg14523898	EPHA10,EPHA10	NM_001099439,NM_001099439
1	45007988	45008337	2	-0.0397783	0.0128481	-0.0397783	0.0128481	-3.09606	0.00196112	1	cg08718870,cg23352491	RNF220,RNF220	NM_018150,NM_018150
1	47695475	47695572	2	-0.0263193	0.00955708	-0.0263193	0.00955708	-2.75391	0.00588884	1	cg05252749,cg19797376	TAL1;TAL1;TAL1;TAL1;TAL1;TAL1,TAL1	NM_001290406;NM_001287347;NM_001290405;NM_001290404;NM_001290403;NM_003189,NM_003189
1	54648974	54649010	2	-0.0294074	0.00800267	-0.0294074	0.00800267	-3.67471	0.000238124	1	cg02338040,cg11658594	CYB5RL,CYB5RL	NM_001031672,NM_001031672
1	55230707	55230770	2	-0.0130716	0.00593746	-0.0130716	0.00593746	-2.20155	0.0276973	1	cg08168431,cg11084629	PARS2,PARS2	NM_152268,NM_152268
1	65990564	65990683	2	-0.0201006	0.00735337	-0.0201006	0.00735337	-2.73353	0.00626599	1	cg06900008,cg14199090	LEPR;LEPR;LEPR;LEPR;LEPR;LEPR,LEPR;LEPR;LEPR	NM_001198689;NM_001198688;NM_001198687;NM_002303;NM_001003679;NM_001003680,NM_001003680;NM_001003679;NM_002303
1	79472803	79472917	2	-0.0225821	0.0079125	-0.0225821	0.0079125	-2.85398	0.00431757	1	cg17750919,cg18781128	ELTD1,ADGRL4	NM_022159,NM_022159
1	92952581	92952641	2	-0.0186136	0.00629392	-0.0186136	0.00629392	-2.95739	0.00310254	1	cg20125091,cg24683414	GFI1;GFI1,GFI1;GFI1	NM_001127216;NM_005263,NM_001127216;NM_005263
1	110576933	110577114	2	-0.0196791	0.00763125	-0.0196791	0.00763125	-2.57876	0.00991567	1	cg12788941,cg21684179	STRIP1;STRIP1;STRIP1,FAM40A	NM_033088;NR_073071;NM_001270768,NM_033088
1	145437296	145437567	2	-0.0177897	0.00531593	-0.0177897	0.00531593	-3.3465	0.000818396	1	cg05028010,cg17419323	TXNIP;NBPF20;NBPF10;NBPF10,TXNIP;NBPF20;NBPF10;NBPF10	NM_006472;NM_001278267;NM_001039703;NM_001302371,NM_006472;NM_001278267;NM_001039703;NM_001302371
1	162359105	162359133	2	-0.013216	0.00566225	-0.013216	0.00566225	-2.33406	0.0195924	1	cg15337819,cg19900821	,	,
1	170638917	170639289	2	-0.0127947	0.00407232	-0.0127947	0.00407232	-3.14189	0.00167864	1	cg07957294,cg11954332	PRRX1;PRRX1,PRRX1;PRRX1	NM_022716;NM_006902,NM_022716;NM_006902
1	200859871	200860002	2	-0.0169726	0.00733888	-0.0169726	0.00733888	-2.3127	0.0207394	1	cg16564156,cg26525767	C1orf106,C1orf106	NM_018265,NM_018265
1	206729034	206729040	2	-0.0214132	0.0108325	-0.0214132	0.0108325	-1.97675	0.0480694	1	cg01442843,cg06949439	RASSF5;RASSF5;RASSF5,RASSF5;RASSF5;RASSF5	NM_182663;NM_182665;NM_182664,NM_182663;NM_182665;NM_182664
1	210501966	210502099	2	-0.0172902	0.0066213	-0.0172902	0.0066213	-2.6113	0.0090199	1	cg09276883,cg27218701	HHAT;HHAT;HHAT;HHAT;HHAT;HHAT,HHAT;HHAT;HHAT;HHAT;HHAT;HHAT	NM_001170580;NM_018194;NM_001170564;NM_001170588;NM_001122834;NM_001170587,NM_001170587;NM_001170588;NM_018194;NM_001170580;NM_001170564;NM_001122834
1	211519667	211519751	2	-0.0231521	0.00701379	-0.0231521	0.00701379	-3.30094	0.000963622	1	cg16491305,cg21327821	TRAF5;TRAF5;TRAF5;TRAF5,TRAF5;TRAF5;TRAF5	NM_145759;NM_004619;NM_001033910;NM_145759,NM_145759;NM_004619;NM_001033910
1	220863347	220863382	2	-0.0179864	0.00635686	-0.0179864	0.00635686	-2.82944	0.00466296	1	cg03853809,cg24003560	C1orf115,C1orf115	NM_024709,NM_024709
1	225116594	225116995	3	-0.00860202	0.00380996	-0.00860202	0.00380996	-2.25777	0.0239598	1	cg06435702,cg17482224,cg24244696	DNAH14;DNAH14;DNAH14,DNAH14;DNAH14;DNAH14,DNAH14;DNAH14;DNAH14	NM_001373;NM_001145154;NM_144989,NM_001145154;NM_001373;NM_144989,NM_001373;NM_001145154;NM_144989
1	228004690	228004967	2	-0.0299739	0.0099878	-0.0299739	0.0099878	-3.00105	0.00269053	1	cg05595142,cg12664402	PRSS38,PRSS38	NM_183062,NM_183062
1	241051983	241052106	2	-0.0163685	0.00556554	-0.0163685	0.00556554	-2.94104	0.00327114	1	cg04348857,cg15903658	RGS7;RGS7;RGS7;RGS7,RGS7	NM_002924;NM_001282778;NM_001282775;NM_001282773,NM_002924
1	247979750	247980199	2	-0.0185299	0.00678938	-0.0185299	0.00678938	-2.72925	0.00634786	1	cg04294206,cg23920445	OR14A16,OR14A16	NM_001001966,NM_001001966
2	6072848	6072933	2	-0.0231398	0.00797719	-0.0231398	0.00797719	-2.90075	0.00372275	1	cg11026799,cg17050941	LINC01105,LOC150622	NR_026832,NR_026832
2	7174510	7174685	2	-0.0187299	0.00562496	-0.0187299	0.00562496	-3.32979	0.000869118	1	cg12553018,cg14990413	RNF144A,RNF144A	NM_014746,NM_014746
2	10665727	10665802	2	-0.0253936	0.00745916	-0.0253936	0.00745916	-3.40435	0.000663216	1	cg02475539,cg07139514	,	,
2	42652787	42652900	2	-0.0171536	0.00495875	-0.0171536	0.00495875	-3.45926	0.000541666	1	cg13170462,cg14217749	,	,
2	43822652	43823139	4	-0.0109355	0.00490133	-0.0109355	0.00490133	-2.23113	0.0256724	1	cg02459894,cg04194001,cg13427717,cg20341942	THADA;THADA,THADA;THADA;THADA;THADA,THADA;THADA;THADA,THADA;THADA;THADA	NM_001083953;NM_022065,NM_001083953;NM_022065;NM_022065;NM_001083953,NM_001083953;NM_022065;NM_001083953,NM_001083953;NM_022065;NM_022065
2	69869962	69869990	2	-0.0207964	0.00777191	-0.0207964	0.00777191	-2.67585	0.00745407	1	cg03186986,cg21594588	AAK1,AAK1;AAK1	NM_014911,NM_014911;NM_014911
2	70780451	70780723	2	-0.0146863	0.00473322	-0.0146863	0.00473322	-3.10282	0.00191689	1	cg07004820,cg14873739	TGFA;TGFA,TGFA;TGFA	NM_003236;NM_001099691,NM_003236;NM_001099691
2	72306011	72306091	2	-0.0240912	0.00868869	-0.0240912	0.00868869	-2.77271	0.00555915	1	cg14851308,cg15508641	,	,
2	75720345	75720541	3	-0.0165211	0.00601409	-0.0165211	0.00601409	-2.74706	0.00601326	1	cg00409636,cg02078517,cg23857238	FAM176A;FAM176A,FAM176A;FAM176A,FAM176A;FAM176A	NM_001135032;NM_032181,NM_001135032;NM_032181,NM_001135032;NM_032181
2	80540499	80540675	2	-0.0369194	0.0148906	-0.0369194	0.0148906	-2.47937	0.0131615	1	cg24312840,cg26549675	CTNNA2;CTNNA2;CTNNA2;CTNNA2;CTNNA2;CTNNA2;CTNNA2,CTNNA2;CTNNA2;CTNNA2;CTNNA2;CTNNA2;CTNNA2	NM_001282599;NM_001282599;NM_001282600;NM_001282598;NM_001164883;NM_004389;NM_001282597,NM_001282599;NM_001282600;NM_001282598;NM_001164883;NM_004389;NM_001282597
2	99343994	99344342	2	-0.027218	0.00834469	-0.027218	0.00834469	-3.26171	0.00110742	1	cg06920486,cg24463079	MGAT4A,MGAT4A	NM_012214,NM_012214
2	101033674	101033799	4	-0.0139871	0.00500475	-0.0139871	0.00500475	-2.79477	0.00519367	1	cg02482700,cg12631603,cg12944966,cg24362618	CHST10,CHST10,CHST10,CHST10	NM_004854,NM_004854,NM_004854,NM_004854
2	121708506	121708514	2	-0.031538	0.0113129	-0.031538	0.0113129	-2.78778	0.00530698	1	cg04804770,cg22930888	GLI2,GLI2	NM_005270,NM_005270
2	122407619	122407640	2	-0.0154774	0.00561239	-0.0154774	0.00561239	-2.75773	0.0058205	1	cg10035321,cg11041065	CLASP1;CLASP1;CLASP1,NIFK-AS1;CLASP1;CLASP1;CLASP1;CLASP1;NIFK-AS1;NIFK-AS1	NM_001142274;NM_015282;NM_001142273,NR_037858;NM_001142274;NM_001142273;NM_015282;NM_001207051;NR_037856;NR_037857
2	134785497	134785761	3	-0.00924126	0.00365678	-0.00924126	0.00365678	-2.52716	0.0114991	1	cg06710741,cg19534681,cg20512501	,,	,,
2	135676290	135676353	2	-0.0165448	0.00535236	-0.0165448	0.00535236	-3.09113	0.00199399	1	cg05156062,cg12444744	CCNT2-AS1;CCNT2;CCNT2;CCNT2,CCNT2-AS1;CCNT2;CCNT2;CCNT2	NR_036549;NM_058241;NM_001241;NR_037649,NR_036549;NM_058241;NM_001241;NR_037649
2	170551352	170551550	3	-0.0148725	0.00479725	-0.0148725	0.00479725	-3.10022	0.00193378	1	cg21125064,cg23665034,cg26670245	CCDC173;PHOSPHO2;PHOSPHO2;PHOSPHO2;PHOSPHO2;PHOSPHO2;PHOSPHO2-KLHL23,CCDC173;PHOSPHO2;PHOSPHO2;PHOSPHO2;PHOSPHO2;PHOSPHO2;PHOSPHO2-KLHL23,PHOSPHO2;KLHL23;C2orf77	NM_001085447;NM_001199288;NM_001199287;NM_001199286;NM_001199285;NM_001008489;NM_001199290,NM_001085447;NM_001199288;NM_001199287;NM_001199286;NM_001199285;NM_001008489;NM_001199290,NM_001008489;NM_144711;NM_001085447
2	176987605	176987918	2	-0.0130874	0.00461999	-0.0130874	0.00461999	-2.83277	0.0046147	1	cg02885007,cg22674699	HOXD9,HOXD9	NM_014213,NM_014213
2	187714055	187714068	2	-0.0123912	0.00528774	-0.0123912	0.00528774	-2.34339	0.0191095	1	cg14762973,cg16516691	ZSWIM2,ZSWIM2	NM_182521,NM_182521
2	198143561	198144008	2	-0.0200658	0.00547498	-0.0200658	0.00547498	-3.665	0.000247335	1	cg07745461,cg20462361	ANKRD44-IT1;ANKRD44;ANKRD44,ANKRD44-IT1;ANKRD44;ANKRD44	NR_046837;NM_001195144;NM_153697,NR_046837;NM_001195144;NM_153697
2	204801508	204801510	2	-0.0165169	0.00674397	-0.0165169	0.00674397	-2.44913	0.0143201	1	cg15344028,cg18561976	ICOS;ICOS,ICOS;ICOS	NM_012092;NM_012092,NM_012092;NM_012092
2	233928294	233928423	2	-0.0480167	0.0149822	-0.0480167	0.0149822	-3.20491	0.00135105	1	cg05208178,cg20416013	INPP5D;INPP5D,INPP5D;INPP5D	NM_005541;NM_001017915,NM_005541;NM_001017915
2	234355578	234355723	2	-0.0269102	0.0115261	-0.0269102	0.0115261	-2.33473	0.0195577	1	cg00748978,cg19930884	DGKD;DGKD,DGKD;DGKD	NM_152879;NM_003648,NM_152879;NM_003648
3	9343967	9344105	2	-0.0251768	0.00987193	-0.0251768	0.00987193	-2.55034	0.0107617	1	cg05798339,cg17763743	,	,
3	9854948	9854975	2	-0.0315083	0.0125481	-0.0315083	0.0125481	-2.511	0.012039	1	cg11264722,cg14422084	TTLL3;ARPC4-TTLL3;TTLL3;ARPC4-TTLL3;TTLL3;TTLL3,ARPC4-TTLL3;TTLL3;TTLL3	NM_001025930;NM_001198793;NR_037162;NM_001198793;NR_037162;NM_001025930,NM_001198793;NR_037162;NM_001025930
3	10857798	10857800	2	-0.015713	0.00658506	-0.015713	0.00658506	-2.38617	0.0170251	1	cg09022422,cg26836233	SLC6A11,SLC6A11	NM_014229,NM_014229
3	11033866	11033977	2	-0.0105632	0.00474039	-0.0105632	0.00474039	-2.22834	0.0258578	1	cg00375819,cg08072251	SLC6A1,SLC6A1	NM_003042,NM_003042
3	11078979	11079298	3	-0.0198551	0.00451419	-0.0198551	0.00451419	-4.39837	1.09067e-05	1	cg07577799,cg14147196,cg15972506	SLC6A1,SLC6A1,SLC6A1	NM_003042,NM_003042,NM_003042
3	11888606	11888612	2	-0.00436204	0.00540983	-0.00436204	0.00540983	-0.806317	0.42006	1	cg00577147,cg16562873	C3orf31,TAMM41;TAMM41;TAMM41	NM_138807,NM_138807;NM_001284401;NR_104314
3	42947990	42948169	2	-0.0188247	0.00870507	-0.0188247	0.00870507	-2.1625	0.03058	1	cg03564201,cg24701270	ZNF662;ZNF662,ZNF662;ZNF662	NM_207404;NM_001134656,NM_207404;NM_001134656
3	45076240	45076243	2	-0.021182	0.00842684	-0.021182	0.00842684	-2.51364	0.0119492	1	cg08723051,cg16426261	CLEC3B;CLEC3B,CLEC3B;CLEC3B	NM_003278;NM_001308394,NM_003278;NM_001308394
3	49208901	49209005	2	-0.0174795	0.00600946	-0.0174795	0.00600946	-2.90866	0.00362984	1	cg03163443,cg06212747	KLHDC8B,KLHDC8B	NM_173546,NM_173546
3	49894005	49894103	2	-0.0127854	0.004629	-0.0127854	0.004629	-2.76201	0.00574465	1	cg00998813,cg14054013	TRAIP,TRAIP	NM_005879,NM_005879
3	50337172	50337305	2	-0.021037	0.00790545	-0.021037	0.00790545	-2.66108	0.00778903	1	cg15682608,cg20912205	NAT6;HYAL3,NAT6;HYAL3	NM_012191;NM_003549,NM_012191;NM_003549
3	50649994	50650322	2	-0.0355091	0.0117161	-0.0355091	0.0117161	-3.03078	0.00243922	1	cg05186879,cg08996521	MAPKAPK3;CISH;CISH,CISH;CISH	NM_001243926;NM_013324;NM_145071,NM_013324;NM_145071
3	52704647	52705086	2	-0.0357337	0.00751864	-0.0357337	0.00751864	-4.75268	2.00742e-06	1	cg01323696,cg26558862	PBRM1,PBRM1;PBRM1;PBRM1	NM_018313,NM_181042;NM_018313;NM_018165
3	67344774	67345234	2	-0.0185149	0.00511821	-0.0185149	0.00511821	-3.61746	0.000297508	1	cg17377355,cg26729792	,	,
3	69591633	69591803	3	-0.0146706	0.00536894	-0.0146706	0.00536894	-2.7325	0.0062855	1	cg01360618,cg08768852,cg17277892	,,	,,
3	98240258	98240624	2	-0.0175349	0.00483416	-0.0175349	0.00483416	-3.62729	0.00028641	1	cg05659611,cg08064403	CLDND1;CLDND1;CLDND1;CLDND1;CLDND1;CLDND1,CLDND1;CLDND1;CLDND1;CLDND1;CLDND1;CLDND1	NM_001040199;NM_001040183;NM_001040181;NM_019895;NM_001040200;NM_001040182,NM_001040199;NM_001040183;NM_001040181;NM_019895;NM_001040200;NM_001040182
3	108800810	108800886	2	-0.0247854	0.00885525	-0.0247854	0.00885525	-2.79895	0.00512688	1	cg10251538,cg23690294	MORC1,MORC1	NM_014429,NM_014429
3	119276842	119276917	2	-0.0327393	0.0080177	-0.0327393	0.0080177	-4.08338	4.43851e-05	1	cg11175334,cg13458803	CD80,CD80	NM_005191,NM_005191
3	121796580	121796627	3	-0.022929	0.00658453	-0.022929	0.00658453	-3.48226	0.000497201	1	cg01436254,cg16331599,cg20753131	CD86;CD86,CD86;CD86,CD86;CD86;CD86;CD86;CD86	NM_006889;NM_175862,NM_006889;NM_175862,NM_176892;NM_006889;NM_001206925;NM_001206924;NM_175862
3	122785558	122785735	5	-0.0151584	0.00528549	-0.0151584	0.00528549	-2.86793	0.00413161	1	cg00439384,cg04348041,cg07658036,cg10098541,cg20146582	PDIA5;PDIA5,PDIA5;PDIA5,PDIA5;PDIA5,PDIA5;PDIA5,PDIA5;PDIA5	NR_028444;NM_006810,NR_028444;NM_006810,NM_006810;NR_028444,NR_028444;NM_006810,NR_028444;NM_006810
3	128205143	128205274	3	-0.028817	0.0125978	-0.028817	0.0125978	-2.28746	0.0221692	1	cg06115614,cg07263393,cg09852607	GATA2;GATA2;GATA2,GATA2;GATA2;GATA2,GATA2;GATA2;GATA2	NM_001145661;NM_032638;NM_001145662,NM_001145661;NM_032638;NM_001145662,NM_001145661;NM_032638;NM_001145662
3	128597852	128598183	3	-0.0116829	0.00530386	-0.0116829	0.00530386	-2.20271	0.0276152	1	cg04059835,cg14470209,cg25793571	ACAD9,ACAD9,ACAD9	NM_014049,NM_014049,NM_014049
3	128880174	128880349	2	-0.0111597	0.00362206	-0.0111597	0.00362206	-3.08102	0.00206292	1	cg07081887,cg26884743	ISY1,ISY1;ISY1-RAB43;ISY1	NM_020701,NM_001199469;NM_001204890;NM_020701
3	128880060	128880168	5	0.00901045	0.00638519	0.00901045	0.00638519	1.41115	0.158201	1	cg13438640,cg14883003,cg20622798,cg21192621,cg22942101	ISY1,ISY1,ISY1;ISY1-RAB43;ISY1,ISY1,ISY1	NM_020701,NM_020701,NM_001199469;NM_001204890;NM_020701,NM_020701,NM_020701
3	135744862	135745071	2	-0.00969738	0.00405198	-0.00969738	0.00405198	-2.39324	0.0167002	1	cg01199210,cg03630519	PPP2R3A;PPP2R3A;PPP2R3A,PPP2R3A;PPP2R3A;PPP2R3A	NM_001190447;NM_002718;NM_181897,NM_001190447;NM_002718;NM_181897
3	138067604	138067606	2	-0.018449	0.00685362	-0.018449	0.00685362	-2.69186	0.00710548	1	cg17225008,cg19727641	MRAS;MRAS;MRAS;MRAS;MRAS;MRAS;MRAS;MRAS,MRAS;MRAS;MRAS	NM_001252090;NM_001252092;NM_001252093;NM_001085049;NM_012219;NM_001252091;NM_001085049;NM_001252093,NM_012219;NM_001085049;NM_001085049
3	150264526	150264597	3	-0.0122365	0.00475505	-0.0122365	0.00475505	-2.57337	0.0100714	1	cg05658193,cg08222081,cg23816928	EIF2A;SERP1,SERP1;EIF2A,SERP1;EIF2A	NM_032025;NM_014445,NM_014445;NM_032025,NM_014445;NM_032025
3	150264474	150264503	2	0.00454125	0.00743457	0.00454125	0.00743457	0.610829	0.541313	1	cg00172020,cg01377119	SERP1;EIF2A,SERP1;EIF2A	NM_014445;NM_032025,NM_014445;NM_032025
3	179169571	179169592	2	-0.0175782	0.00494742	-0.0175782	0.00494742	-3.553	0.000380858	1	cg01969910,cg25976563	GNB4,GNB4	NM_021629,NM_021629
3	191048439	191048508	2	-0.0296471	0.0105369	-0.0296471	0.0105369	-2.81363	0.00489854	1	cg00591949,cg07647691	UTS2D;CCDC50;CCDC50,UTS2B;CCDC50;CCDC50	NM_198152;NM_178335;NM_174908,NM_198152;NM_178335;NM_174908
4	1202780	1202861	2	-0.0208094	0.00853368	-0.0208094	0.00853368	-2.4385	0.0147483	1	cg11104416,cg14505741	LOC100130872;LOC100130872-SPON2,LOC100130872-SPON2;LOC100130872	NR_024569;NR_033182,NR_033182;NR_024569
4	2470049	2470262	2	-0.0135448	0.00569866	-0.0135448	0.00569866	-2.37684	0.0174618	1	cg16474684,cg27289478	RNF4,RNF4	NM_002938,NM_002938
4	7052612	7052788	2	-0.0249386	0.00961829	-0.0249386	0.00961829	-2.59283	0.00951909	1	cg09636525,cg24709285	TADA2B,TADA2B	NM_152293,NM_152293
4	38869707	38869779	2	-0.0208696	0.0078409	-0.0208696	0.0078409	-2.66163	0.00777636	1	cg03084103,cg20484352	MIR574;FAM114A1,FAM114A1	NR_030300;NM_138389,NM_138389
4	89299314	89299331	2	-0.0263631	0.00658049	-0.0263631	0.00658049	-4.00625	6.16906e-05	1	cg11429385,cg24804970	HERC6;HERC6,HERC6;HERC6	NM_001165136;NM_017912,NM_017912;NM_001165136
4	146020138	146020201	2	-0.0171149	0.00548369	-0.0171149	0.00548369	-3.12105	0.00180207	1	cg07702259,cg25473593	ABCE1;ANAPC10;ABCE1,ABCE1;ABCE1;ANAPC10;ANAPC10;ANAPC10;ANAPC10;ANAPC10;ANAPC10;ANAPC10;ANAPC10;ANAPC10	NM_001040876;NM_014885;NM_002940,NM_002940;NM_001040876;NM_014885;NM_001256712;NM_001256711;NM_001256710;NM_001256709;NM_001256707;NM_001256706;NR_046345;NM_001256708
4	182592629	182592810	2	-0.0196286	0.00576225	-0.0196286	0.00576225	-3.40641	0.00065824	1	cg02647381,cg27082552	,	,
4	183244911	183245254	3	-0.0102648	0.00439424	-0.0102648	0.00439424	-2.33597	0.019493	1	cg08802511,cg16802680,cg21659014	ODZ3,TENM3,ODZ3	NM_001080477,NM_001080477,NM_001080477
5	191127	191242	2	-0.0124887	0.00524451	-0.0124887	0.00524451	-2.3813	0.0172519	1	cg01239922,cg19091930	LRRC14B,LRRC14B	NM_001080478,NM_001080478
5	1509466	1509526	2	-0.00685447	0.00611406	-0.00685447	0.00611406	-1.1211	0.262246	1	cg16533510,cg18484068	LPCAT1,LPCAT1	NM_024830,NM_024830
5	17436477	17436715	3	-0.0285477	0.0078195	-0.0285477	0.0078195	-3.65084	0.000261384	1	cg00308914,cg12411012,cg12861581	,,	,,
5	31532289	31532303	2	-0.0173213	0.00697359	-0.0173213	0.00697359	-2.48384	0.0129973	1	cg00307266,cg11271457	RNASEN;C5orf22;RNASEN,RNASEN;C5orf22;RNASEN	NM_001100412;NM_018356;NM_013235,NM_001100412;NM_018356;NM_013235
5	34494278	34494483	2	-0.0132684	0.00579312	-0.0132684	0.00579312	-2.29037	0.0219997	1	cg17497790,cg25330192	,	,
5	37370967	37371192	8	-0.0099643	0.00365383	-0.0099643	0.00365383	-2.72708	0.00638967	1	cg04534122,cg05940946,cg07841463,cg11029346,cg15269294,cg16305037,cg24525304,cg24993015	NUP155;NUP155,NUP155;NUP155,NUP155;NUP155,NUP155;NUP155;NUP155,NUP155;NUP155,NUP155;NUP155;NUP155,NUP155;NUP155,NUP155;NUP155;NUP155	NM_153485;NM_004298,NM_153485;NM_004298,NM_153485;NM_004298,NM_004298;NM_153485;NM_153485,NM_153485;NM_004298,NM_153485;NM_153485;NM_004298,NM_153485;NM_004298,NM_004298;NM_153485;NM_153485
5	58571800	58571981	3	-0.0180868	0.0066617	-0.0180868	0.0066617	-2.71504	0.00662682	1	cg17414165,cg17563336,cg26817935	PDE4D;PDE4D;PDE4D;PDE4D;PDE4D;PDE4D,PDE4D;PDE4D;PDE4D,PDE4D;PDE4D;PDE4D	NM_001197220;NM_001197219;NM_006203;NM_001197218;NM_001104631;NM_001165899,NM_001165899;NM_001104631;NM_006203,NM_001165899;NM_001104631;NM_006203
5	95997859	95997867	2	-0.0271829	0.00832671	-0.0271829	0.00832671	-3.26454	0.00109642	1	cg00380725,cg01249180	CAST;CAST;CAST;CAST;CAST,CAST;CAST;CAST;CAST;CAST	NM_001042441;NM_001042442;NM_173063;NM_001750;NM_001042440,NM_001042441;NM_001042442;NM_173063;NM_001750;NM_001042440
5	96143884	96144364	6	-0.0125886	0.00509085	-0.0125886	0.00509085	-2.47278	0.0134067	1	cg01142811,cg05806375,cg08802853,cg12596782,cg17522249,cg26474110	ERAP1;ERAP1,ERAP1;ERAP1,ERAP1;ERAP1;ERAP1,ERAP1;ERAP1,ERAP1;ERAP1,ERAP1;ERAP1;ERAP1;ERAP1;ERAP1	NM_001040458;NM_016442,NM_001040458;NM_016442,NM_016442;NM_001040458;NM_001198541,NM_001040458;NM_016442,NM_001040458;NM_016442,NM_016442;NM_001040458;NM_016442;NM_001040458;NM_001198541
5	96294187	96294344	2	-0.0294409	0.00829476	-0.0294409	0.00829476	-3.54934	0.000386199	1	cg08175413,cg11247817	LNPEP;LNPEP;LNPEP,LNPEP;LNPEP;LNPEP	NM_005575;NM_175920;NM_175920,NM_005575;NM_175920;NM_175920
5	100239017	100239022	2	-0.0242016	0.00689591	-0.0242016	0.00689591	-3.50956	0.000448845	1	cg01922936,cg26337020	ST8SIA4;ST8SIA4,ST8SIA4;ST8SIA4	NM_005668;NM_175052,NM_005668;NM_175052
5	110847741	110847930	3	0.00472269	0.0045553	0.00472269	0.0045553	1.03675	0.299854	1	cg02083839,cg18927565,cg23655116	STARD4;STARD4;STARD4;STARD4;STARD4-AS1;STARD4;STARD4;STARD4;STARD4;STARD4;STARD4,STARD4,STARD4;STARD4;STARD4;STARD4;STARD4-AS1;STARD4;STARD4;STARD4;STARD4;STARD4;STARD4	NM_139164;NM_001308057;NM_001308056;NM_001308058;NR_040093;NR_131754;NR_131753;NR_131752;NM_001308060;NM_001308061;NM_001308059,NM_139164,NM_139164;NM_001308057;NM_001308056;NM_001308058;NR_040093;NR_131754;NR_131753;NR_131752;NM_001308060;NM_001308061;NM_001308059
5	122434944	122435081	2	-0.0243574	0.00718359	-0.0243574	0.00718359	-3.3907	0.000697144	1	cg01360054,cg14071179	PRDM6,PRDM6	NM_001136239,NM_001136239
5	126853049	126853064	2	-0.0102216	0.00467834	-0.0102216	0.00467834	-2.18487	0.0288982	1	cg22941989,cg26144627	PRRC1;PRRC1,PRRC1	NM_130809;NM_001286808,NM_130809
5	138714322	138714339	2	-0.0119085	0.00500179	-0.0119085	0.00500179	-2.38084	0.0172732	1	cg01742263,cg12205435	SLC23A1;SLC23A1,SLC23A1;SLC23A1	NM_152685;NM_005847,NM_152685;NM_005847
5	145895884	145895942	2	-0.0205791	0.00741044	-0.0205791	0.00741044	-2.77704	0.00548559	1	cg08503681,cg15253088	GPR151,GPR151	NM_194251,NM_194251
5	151066712	151066730	2	-0.0149702	0.00670396	-0.0149702	0.00670396	-2.23304	0.0255462	1	cg01524697,cg22116670	SPARC;SPARC;SPARC;CTB-113P19.1,SPARC	NM_001309443;NM_003118;NM_001309444;NR_109873,NM_003118
5	172386833	172387101	4	-0.0105653	0.00411853	-0.0105653	0.00411853	-2.5653	0.0103087	1	cg00116946,cg03301195,cg07633851,cg27107585	RPL26L1;LOC100268168;LOC100268168,LOC100268168;LOC100268168;RPL26L1,RPL26L1;LOC100268168;LOC100268168,RPL26L1;LOC100268168;LOC100268168	NM_016093;NR_026683;NR_026682,NR_026683;NR_026682;NM_016093,NM_016093;NR_026683;NR_026682,NM_016093;NR_026683;NR_026682
5	178203142	178203432	2	-0.0210149	0.00763781	-0.0210149	0.00763781	-2.75143	0.00593364	1	cg10787600,cg21473545	AACSP1,AACSL	NR_024035,NR_024035
5	179816678	179816766	2	-0.019399	0.00895328	-0.019399	0.00895328	-2.16669	0.0302584	1	cg00082140,cg02108825	,	,
5	180488960	180489057	2	-0.00960427	0.00365496	-0.00960427	0.00365496	-2.62774	0.00859549	1	cg11774548,cg25920019	,	,
6	7427274	7427301	2	-0.00845085	0.00397049	-0.00845085	0.00397049	-2.12842	0.0333026	1	cg01222306,cg02162745	,	,
6	13874574	13874679	2	-0.0269866	0.00856638	-0.0269866	0.00856638	-3.1503	0.00163106	1	cg11449128,cg15524363	,	,
6	24912259	24912281	2	-0.0305644	0.0124711	-0.0305644	0.0124711	-2.45081	0.0142534	1	cg01234195,cg15623031	FAM65B;FAM65B;FAM65B,FAM65B;FAM65B;FAM65B	NM_014722;NM_001286445;NM_001286446,NM_014722;NM_001286445;NM_001286446
6	26158342	26158391	2	-0.0133958	0.00556037	-0.0133958	0.00556037	-2.40916	0.0159893	1	cg23524294,cg26741595	HIST1H2BD;HIST1H2BD,HIST1H2BD;HIST1H2BD;HIST1H2BD;HIST1H2BD	NM_021063;NM_138720,NM_021063;NM_021063;NM_138720;NM_138720
6	30159925	30160006	2	-0.0220404	0.00893184	-0.0220404	0.00893184	-2.46762	0.0136014	1	cg02827244,cg07651687	TRIM26,TRIM26	NM_003449,NM_003449
6	30652282	30652399	5	-0.0089898	0.00341173	-0.0089898	0.00341173	-2.63497	0.00841445	1	cg03953626,cg05098566,cg08887400,cg15768443,cg18586886	KIAA1949;KIAA1949,KIAA1949;KIAA1949,KIAA1949;KIAA1949,KIAA1949;KIAA1949,KIAA1949;KIAA1949	NM_001134870;NM_133471,NM_001134870;NM_133471,NM_001134870;NM_133471,NM_001134870;NM_133471,NM_001134870;NM_133471
6	31371164	31371170	2	0.00120556	0.00637109	0.00120556	0.00637109	0.189223	0.849918	1	cg01305327,cg26028810	MICA,MICA	NM_000247,NM_000247
6	31612144	31612351	2	-0.0355527	0.0123218	-0.0355527	0.0123218	-2.88535	0.00390976	1	cg11163932,cg12057486	BAG6;BAG6;BAG6;BAG6;BAG6;BAG6,BAG6;BAG6;BAG6;BAG6;BAG6;BAG6	NM_001098534;NM_001199698;NM_004639;NM_080702;NM_001199697;NM_080703,NM_001098534;NM_001199698;NM_004639;NM_080702;NM_001199697;NM_080703
6	31620935	31621008	4	-0.0154384	0.00554939	-0.0154384	0.00554939	-2.78199	0.00540269	1	cg04512050,cg05649229,cg09867157,cg25921418	BAT3;BAT3;BAT3;BAT3,BAT3;BAT3;BAT3;BAT3,BAT3;BAT3;BAT3;BAT3,BAT3;BAT3;BAT3;BAT3	NM_004639;NM_001098534;NM_080702;NM_080703,NM_004639;NM_001098534;NM_080702;NM_080703,NM_004639;NM_001098534;NM_080702;NM_080703,NM_004639;NM_001098534;NM_080702;NM_080703
6	32077744	32078127	2	-0.0264677	0.00767902	-0.0264677	0.00767902	-3.44675	0.000567365	1	cg02657865,cg20344925	TNXB,TNXB	NM_019105,NM_019105
6	32367729	32367750	2	-0.0208862	0.00943873	-0.0208862	0.00943873	-2.21282	0.0269099	1	cg03515726,cg14241129	BTNL2,BTNL2	NM_019602,NM_019602
6	33169581	33169600	2	-0.0168158	0.00646265	-0.0168158	0.00646265	-2.602	0.00926808	1	cg06638515,cg17435901	SLC39A7;RXRB;SLC39A7,SLC39A7;RXRB;SLC39A7	NM_006979;NM_021976;NM_001077516,NM_006979;NM_021976;NM_001077516
6	33385056	33385236	2	-0.0206377	0.00766528	-0.0206377	0.00766528	-2.69236	0.00709487	1	cg23073451,cg23565821	CUTA;CUTA;CUTA;CUTA;CUTA,CUTA;CUTA;CUTA;CUTA;CUTA	NM_001014433;NM_001014840;NM_015921;NM_001014838;NM_001014837,NM_001014433;NM_001014840;NM_015921;NM_001014838;NM_001014837
6	33386042	33386057	2	0.00577917	0.00547951	0.00577917	0.00547951	1.05469	0.291568	1	cg08319332,cg23302845	CUTA;CUTA;CUTA;CUTA;CUTA;CUTA;CUTA;CUTA;CUTA;CUTA,CUTA;CUTA;CUTA;CUTA;CUTA;CUTA;CUTA;CUTA;CUTA;CUTA	NM_001014840;NM_001014840;NM_001014433;NM_015921;NM_001014838;NM_001014837;NM_015921;NM_001014838;NM_001014433;NM_001014837,NM_001014840;NM_001014840;NM_001014433;NM_015921;NM_001014838;NM_001014837;NM_015921;NM_001014838;NM_001014433;NM_001014837
6	33386148	33386151	2	0.00485885	0.0063009	0.00485885	0.0063009	0.771136	0.440626	1	cg10305851,cg21084982	CUTA;CUTA;CUTA;CUTA;CUTA,CUTA;CUTA;CUTA;CUTA;CUTA	NM_001014837;NM_001014840;NM_015921;NM_001014433;NM_001014838,NM_001014837;NM_001014840;NM_015921;NM_001014433;NM_001014838
6	33386124	33386135	2	-0.0027094	0.00497565	-0.0027094	0.00497565	-0.544531	0.586076	1	cg08124791,cg20955491	CUTA;CUTA;CUTA;CUTA;CUTA,CUTA;CUTA;CUTA;CUTA;CUTA	NM_001014837;NM_001014840;NM_015921;NM_001014433;NM_001014838,NM_001014837;NM_001014840;NM_015921;NM_001014433;NM_001014838
6	37180622	37181111	2	-0.030922	0.0110464	-0.030922	0.0110464	-2.79927	0.0051218	1	cg14480371,cg21780428	TMEM217;TMEM217;TMEM217;TMEM217,TMEM217	NM_001286401;NM_145316;NR_104443;NR_104442,NM_145316
6	43251710	43251876	2	-0.0154465	0.00555243	-0.0154465	0.00555243	-2.78194	0.00540356	1	cg00507679,cg17502394	TTBK1,TTBK1	NM_032538,NM_032538
6	125684510	125684558	3	-0.0108976	0.00687297	-0.0108976	0.00687297	-1.58557	0.112838	1	cg08573679,cg13429144,cg25343990	,,	,,
6	133561614	133561677	4	-0.0181583	0.00693909	-0.0181583	0.00693909	-2.61681	0.00887549	1	cg13912545,cg15729404,cg21296676,cg21390624	EYA4;EYA4;EYA4,EYA4;EYA4;EYA4,EYA4;EYA4;EYA4,EYA4;EYA4;EYA4	NM_172105;NM_172103;NM_004100,NM_172105;NM_172103;NM_004100,NM_172105;NM_172103;NM_004100,NM_172105;NM_172103;NM_004100
6	137366125	137366322	3	-0.0135894	0.00648779	-0.0135894	0.00648779	-2.09461	0.0362059	1	cg04481779,cg22487322,cg22537335	IL20RA;IL20RA,IL20RA,IL20RA;IL20RA;IL20RA;IL20RA;IL20RA;IL20RA;IL20RA	NM_014432;NM_014432,NM_014432,NM_001278722;NM_001278724;NM_001278723;NM_014432;NM_014432;NM_001278724;NM_001278723
6	159188303	159188388	2	-0.0204883	0.00787683	-0.0204883	0.00787683	-2.60108	0.00929306	1	cg04088182,cg14259282	EZR;EZR,EZR;EZR	NM_003379;NM_001111077,NM_003379;NM_001111077
6	164012034	164012325	2	-0.0168751	0.00555365	-0.0168751	0.00555365	-3.03855	0.0023772	1	cg14625425,cg16937141	,	,
6	166267729	166267744	2	-0.0187702	0.00755302	-0.0187702	0.00755302	-2.48513	0.0129505	1	cg00849713,cg02621130	,	,
6	170195263	170195479	2	-0.0315662	0.0145678	-0.0315662	0.0145678	-2.16685	0.0302463	1	cg03598868,cg13449962	LINC00242;LINC00574,LINC00574;LINC00242;LINC00574	NR_026781;NR_026780,NR_026780;NR_026781;NR_026780
7	145476	145560	2	-0.0112804	0.00428832	-0.0112804	0.00428832	-2.63049	0.00852616	1	cg17490428,cg19177837	,	,
7	1894025	1894209	2	-0.0241511	0.00950314	-0.0241511	0.00950314	-2.54138	0.0110417	1	cg08551333,cg09367467	MAD1L1;MAD1L1;MAD1L1,MAD1L1;MAD1L1;MAD1L1	NM_003550;NM_001013837;NM_001013836,NM_003550;NM_001013837;NM_001013836
7	2557446	2557453	2	-0.0398637	0.0113445	-0.0398637	0.0113445	-3.51394	0.000441514	1	cg05829046,cg22917311	LFNG;LFNG,LFNG;LFNG	NM_001166355;NM_002304,NM_002304;NM_001166355
7	4012484	4012573	2	-0.0176966	0.00624993	-0.0176966	0.00624993	-2.83149	0.00463315	1	cg02491557,cg16339286	SDK1,SDK1	NM_152744,NM_152744
7	22894795	22894828	2	-0.0155266	0.00655752	-0.0155266	0.00655752	-2.36775	0.0178966	1	cg04907244,cg22407942	SNORD93,SNORD93	NR_003075,NR_003075
7	29603253	29603327	2	-0.0194523	0.00600265	-0.0194523	0.00600265	-3.24061	0.00119272	1	cg07075840,cg17444904	PRR15,PRR15	NM_175887,NM_175887
7	47611829	47611926	3	-0.0224868	0.0091726	-0.0224868	0.0091726	-2.45152	0.0142254	1	cg00469897,cg15847527,cg21201294	,,	,,
7	48128010	48128047	2	-0.0282177	0.0126931	-0.0282177	0.0126931	-2.22307	0.0262112	1	cg06130949,cg16922808	UPP1;UPP1;UPP1;UPP1;UPP1;UPP1,UPP1;UPP1;UPP1;UPP1;UPP1;UPP1	NM_001287429;NM_003364;NM_001287430;NR_109837;NM_001287426;NM_001287428,NM_001287429;NM_003364;NM_001287430;NR_109837;NM_001287426;NM_001287428
7	48128124	48128148	2	-0.00974524	0.00780203	-0.00974524	0.00780203	-1.24907	0.211641	1	cg00117536,cg11504495	UPP1;UPP1;UPP1;UPP1;UPP1;UPP1,UPP1;UPP1;UPP1;UPP1;UPP1;UPP1	NM_001287429;NM_003364;NM_001287430;NR_109837;NM_001287426;NM_001287428,NM_001287429;NM_003364;NM_001287430;NR_109837;NM_001287426;NM_001287428
7	55323611	55323649	2	-0.00996191	0.00411252	-0.00996191	0.00411252	-2.42234	0.0154211	1	cg04288063,cg27023104	ELDR,	NR_110426,
7	72972279	72972316	2	-0.0165796	0.00678261	-0.0165796	0.00678261	-2.44443	0.014508	1	cg05386606,cg27441048	BCL7B,BCL7B	NM_001707,NM_001707
7	93205018	93205136	4	-0.0116148	0.00448639	-0.0116148	0.00448639	-2.5889	0.00962817	1	cg03722243,cg04712949,cg12510028,cg13095704	CALCR;CALCR,CALCR;CALCR,CALCR;CALCR,CALCR;CALCR	NM_001164737;NM_001742,NM_001164737;NM_001742,NM_001164737;NM_001742,NM_001164737;NM_001742
7	98475256	98475454	2	-0.0371399	0.0113631	-0.0371399	0.0113631	-3.26847	0.00108129	1	cg09529231,cg26035944	TRRAP;TRRAP,TRRAP;TRRAP	NM_001244580;NM_003496,NM_001244580;NM_003496
7	99101200	99101202	2	-0.038204	0.0130247	-0.038204	0.0130247	-2.9332	0.00335493	1	cg20323725,cg20468314	ZKSCAN5;ZKSCAN5,ZKSCAN5;ZKSCAN5	NM_145102;NM_014569,NM_145102;NM_014569
7	99517289	99517369	3	-0.00596118	0.00381177	-0.00596118	0.00381177	-1.56388	0.117845	1	cg01626227,cg09654046,cg12914047	TRIM4;TRIM4,TRIM4;TRIM4,TRIM4;TRIM4	NM_033017;NM_033091,NM_033017;NM_033091,NM_033091;NM_033017
7	129269520	129269630	2	-0.0123782	0.00436314	-0.0123782	0.00436314	-2.83699	0.00455414	1	cg06359328,cg11170503	NRF1;NRF1;NRF1;NRF1,NRF1;NRF1;NRF1;NRF1	NM_001040110;NM_005011;NM_001293163;NM_001293164,NM_001040110;NM_005011;NM_001293163;NM_001293164
7	134576216	134576255	3	-0.0180752	0.00748622	-0.0180752	0.00748622	-2.41447	0.0157581	1	cg04655520,cg19488093,cg25390658	CALD1;CALD1;CALD1;CALD1;CALD1;CALD1;CALD1,CALD1;CALD1;CALD1;CALD1;CALD1;CALD1;CALD1,CALD1;CALD1;CALD1;CALD1;CALD1;CALD1;CALD1	NM_033157;NM_033140;NM_033140;NM_033139;NM_033139;NM_033138;NM_004342,NM_033157;NM_033140;NM_033140;NM_033139;NM_033139;NM_033138;NM_004342,NM_033157;NM_033140;NM_033140;NM_033139;NM_033139;NM_033138;NM_004342
7	155601965	155602060	2	-0.0202111	0.00814747	-0.0202111	0.00814747	-2.48065	0.0131142	1	cg03610867,cg07007152	SHH,SHH	NM_000193,NM_000193
7	158575868	158575934	2	-0.0261004	0.0105106	-0.0261004	0.0105106	-2.48325	0.0130189	1	cg02427468,cg19636625	ESYT2,ESYT2	NM_020728,NM_020728
8	2031651	2031672	2	-0.0231164	0.00815567	-0.0231164	0.00815567	-2.8344	0.0045912	1	cg13691093,cg21473728	MYOM2,MYOM2	NM_003970,NM_003970
8	17207635	17207717	2	-0.036956	0.0132068	-0.036956	0.0132068	-2.79825	0.00513796	1	cg02610221,cg03911619	MTMR7,MTMR7	NM_004686,NM_004686
8	27248400	27248542	2	-0.0109502	0.00406627	-0.0109502	0.00406627	-2.69294	0.00708243	1	cg00402801,cg19769547	PTK2B;PTK2B;PTK2B;PTK2B,PTK2B;PTK2B;PTK2B;PTK2B	NM_173174;NM_004103;NM_173176;NM_173175,NM_173174;NM_004103;NM_173176;NM_173175
8	30245118	30245145	2	-0.0151896	0.00661687	-0.0151896	0.00661687	-2.29559	0.0216995	1	cg08322008,cg23044884	RBPMS;RBPMS;RBPMS;RBPMS,RBPMS;RBPMS;RBPMS;RBPMS	NM_001008712;NM_001008711;NM_001008710;NM_006867,NM_001008712;NM_001008710;NM_001008711;NM_006867
8	64081408	64081712	2	-0.012507	0.00551906	-0.012507	0.00551906	-2.26616	0.0234418	1	cg11087911,cg24375476	YTHDF3;YTHDF3,YTHDF3	NM_152758;NM_152758,NM_152758
8	93526766	93527004	2	-0.0203089	0.00926868	-0.0203089	0.00926868	-2.19114	0.0284419	1	cg11265106,cg15381258	,	,
8	101118501	101118843	5	-0.0213129	0.00561	-0.0213129	0.00561	-3.79908	0.000145233	1	cg00090261,cg05162545,cg17168157,cg20051292,cg24848035	RGS22,RGS22;RGS22;RGS22,RGS22,RGS22,RGS22	NM_015668,NM_001286693;NM_015668;NM_001286692,NM_015668,NM_015668,NM_015668
8	102218091	102218094	2	0.00225361	0.00638875	0.00225361	0.00638875	0.352747	0.724278	1	cg16124821,cg19324590	ZNF706;ZNF706;ZNF706,ZNF706;ZNF706;ZNF706;ZNF706;ZNF706	NM_016096;NM_001042510;NM_001042511,NM_001267709;NM_001042510;NM_016096;NM_001267708;NM_001267709
8	124428540	124428640	2	0.00869964	0.00524287	0.00869964	0.00524287	1.65933	0.0970498	1	cg00194681,cg08573893	WDYHV1,WDYHV1	NM_018024,NM_018024
8	125486985	125487057	3	-0.0108733	0.00480256	-0.0108733	0.00480256	-2.26405	0.0235708	1	cg03719314,cg07561588,cg20175760	RNF139;RNF139,RNF139;RNF139,RNF139	NM_007218;NM_007218,NM_007218;NM_007218,NM_007218
8	141468672	141468900	5	-0.0120276	0.00460239	-0.0120276	0.00460239	-2.61333	0.00896641	1	cg05820312,cg14707948,cg19477411,cg21842821,cg24617008	TRAPPC9;TRAPPC9;TRAPPC9,TRAPPC9;TRAPPC9,TRAPPC9;TRAPPC9,TRAPPC9;TRAPPC9,TRAPPC9;TRAPPC9	NM_031466;NM_001160372;NM_031466,NM_031466;NM_001160372,NM_001160372;NM_031466,NM_001160372;NM_031466,NM_001160372;NM_031466
8	141537188	141537675	4	-0.0103855	0.00387157	-0.0103855	0.00387157	-2.6825	0.00730731	1	cg04087167,cg10794991,cg12641286,cg13066181	,,,	,,,
8	145149561	145149616	3	-0.0179324	0.00426713	-0.0179324	0.00426713	-4.20245	2.64038e-05	1	cg06495924,cg10997640,cg18809841	CYC1,CYC1,CYC1	NM_001916,NM_001916,NM_001916
8	146013792	146013879	2	-0.0373357	0.0113734	-0.0373357	0.0113734	-3.28272	0.00102809	1	cg02088582,cg02243665	ZNF34;ZNF34;ZNF34,ZNF34	NM_030580;NM_001286770;NM_001286769,NM_030580
9	4489544	4489680	3	-0.016562	0.00593667	-0.016562	0.00593667	-2.78978	0.00527443	1	cg02581847,cg16604553,cg22336184	SLC1A1,SLC1A1,SLC1A1	NM_004170,NM_004170,NM_004170
9	6566510	6566568	2	-0.0124163	0.00558232	-0.0124163	0.00558232	-2.22422	0.0261338	1	cg01742187,cg09163646	GLDC,GLDC	NM_000170,NM_000170
9	16028371	16028763	2	-0.0221794	0.00734101	-0.0221794	0.00734101	-3.0213	0.00251691	1	cg06876685,cg07200964	,	,
9	71650331	71650372	2	-0.00425465	0.00473989	-0.00425465	0.00473989	-0.897626	0.369385	1	cg02268013,cg07983009	FXN;FXN;FXN,FXN;FXN;FXN	NM_181425;NM_000144;NM_001161706,NM_000144;NM_181425;NM_001161706
9	85946866	85946958	2	-0.0255094	0.00614038	-0.0255094	0.00614038	-4.15436	3.26196e-05	1	cg08535737,cg12981300	FRMD3;FRMD3;FRMD3;FRMD3,FRMD3;FRMD3;FRMD3;FRMD3;FRMD3	NM_001244961;NM_001244959;NM_001244960;NM_174938,NM_001244961;NM_001244961;NM_001244959;NM_001244960;NM_174938
9	97755468	97755788	2	-0.0159242	0.00511558	-0.0159242	0.00511558	-3.11289	0.00185268	1	cg00695198,cg05118575	C9orf3;C9orf3,C9orf3;C9orf3	NM_032823;NM_001193329,NM_032823;NM_001193329
9	115983258	115983636	3	-0.0177274	0.00577296	-0.0177274	0.00577296	-3.07076	0.00213516	1	cg03977231,cg09448455,cg09615933	FKBP15;SLC31A1;FKBP15,FKBP15;SLC31A1,FKBP15;FKBP15;SLC31A1	NM_015258;NM_001859;NM_015258,NM_015258;NM_001859,NM_015258;NM_015258;NM_001859
9	116038034	116038303	3	-0.0104899	0.00409079	-0.0104899	0.00409079	-2.56428	0.0103389	1	cg09739896,cg14969238,cg18474135	PRPF4;CDC26,CDC26;PRPF4;PRPF4,PRPF4;CDC26	NM_004697;NM_139286,NM_139286;NM_004697;NM_001244926,NM_004697;NM_139286
9	126561628	126561895	2	-0.0161399	0.0049262	-0.0161399	0.0049262	-3.27634	0.00105161	1	cg05011535,cg09876574	DENND1A;DENND1A,DENND1A;DENND1A	NM_020946;NM_024820,NM_020946;NM_024820
9	136303481	136303727	2	-0.036244	0.0111637	-0.036244	0.0111637	-3.24661	0.00116789	1	cg06354544,cg14206140	ADAMTS13;ADAMTS13;ADAMTS13;ADAMTS13,ADAMTS13;ADAMTS13;ADAMTS13;ADAMTS13	NR_024514;NM_139025;NM_139026;NM_139027,NR_024514;NM_139027;NM_139025;NM_139026
10	8096600	8096602	2	-0.00756796	0.00662398	-0.00756796	0.00662398	-1.14251	0.253242	1	cg07578663,cg19679989	FLJ45983;GATA3;GATA3;FLJ45983,FLJ45983;GATA3;GATA3;FLJ45983	NR_024255;NM_001002295;NM_002051;NR_024256,NR_024255;NM_001002295;NM_002051;NR_024256
10	8096635	8096650	2	-0.00579889	0.0062726	-0.00579889	0.0062726	-0.92448	0.355236	1	cg04982951,cg06230736	FLJ45983;GATA3;GATA3;FLJ45983,FLJ45983;GATA3;GATA3;FLJ45983	NR_024255;NM_001002295;NM_002051;NR_024256,NR_024255;NM_001002295;NM_002051;NR_024256
10	13043887	13043933	2	-0.0202462	0.00736391	-0.0202462	0.00736391	-2.74938	0.00597083	1	cg13423980,cg24371910	CCDC3,CCDC3	NM_031455,NM_031455
10	28034794	28034797	2	-0.0108929	0.00379725	-0.0108929	0.00379725	-2.86864	0.00412246	1	cg08696727,cg16033053	MKX,MKX	NM_173576,NM_173576
10	43277850	43277862	2	-0.0159574	0.00500194	-0.0159574	0.00500194	-3.19024	0.00142157	1	cg07149454,cg26838212	BMS1,BMS1	NM_014753,NM_014753
10	49726220	49726227	2	-0.0134531	0.00668005	-0.0134531	0.00668005	-2.01391	0.0440185	1	cg04924623,cg22595126	ARHGAP22;ARHGAP22;ARHGAP22;ARHGAP22,ARHGAP22;ARHGAP22;ARHGAP22;ARHGAP22	NR_045675;NM_001256024;NM_021226;NM_001256025,NR_045675;NM_001256024;NM_021226;NM_001256025
10	65282029	65282266	2	-0.0208085	0.00680006	-0.0208085	0.00680006	-3.06005	0.00221303	1	cg07329116,cg24025319	REEP3,REEP3	NM_001001330,NM_001001330
10	73787559	73787980	2	-0.0248082	0.00729547	-0.0248082	0.00729547	-3.40049	0.000672643	1	cg17209404,cg18576687	,	,
10	80168865	80168872	2	-0.0132731	0.00650748	-0.0132731	0.00650748	-2.03966	0.041384	1	cg17067139,cg20732763	,	,
10	82049450	82049858	2	-0.0145694	0.00529959	-0.0145694	0.00529959	-2.74916	0.0059749	1	cg18292394,cg19765377	MAT1A,MAT1A	NM_000429,NM_000429
10	88729175	88729315	3	-0.0194924	0.00896047	-0.0194924	0.00896047	-2.17538	0.0296018	1	cg06835707,cg17792740,cg21853334	ADIRF;AGAP11,AGAP11;C10orf116,ADIRF;AGAP11	NM_006829;NM_133447,NM_133447;NM_006829,NM_006829;NM_133447
10	90749920	90750169	2	-0.017216	0.00576302	-0.017216	0.00576302	-2.98732	0.00281431	1	cg19398115,cg26478401	FAS;FAS;FAS;FAS;FAS;FAS;FAS;ACTA2,FAS;FAS;FAS;FAS;FAS;FAS;FAS;ACTA2	NR_028034;NR_028036;NM_000043;NM_152872;NR_028035;NM_152871;NR_028033;NM_001141945,NR_028033;NR_028036;NM_152871;NM_000043;NR_028035;NM_152872;NR_028034;NM_001141945
10	102890038	102890145	2	-0.0190488	0.00741122	-0.0190488	0.00741122	-2.57026	0.0101621	1	cg11498156,cg19008088	TLX1;TLX1NB,TLX1;TLX1NB	NM_005521;NM_001085398,NM_005521;NM_001085398
10	102899642	102899650	2	-0.0211367	0.00988749	-0.0211367	0.00988749	-2.13772	0.0325396	1	cg04304267,cg09893291	TLX1NB,TLX1NB	NR_130724,NR_130724
10	102989259	102989315	3	0.00668847	0.00347044	0.00668847	0.00347044	1.92727	0.0539464	1	cg14485809,cg17283857,cg24265610	FLJ41350;LBX1,FLJ41350;LBX1,FLJ41350;LBX1	NR_029380;NM_006562,NR_029380;NM_006562,NR_029380;NM_006562
10	102988852	102988889	2	-0.00432824	0.00692493	-0.00432824	0.00692493	-0.625023	0.531956	1	cg08587797,cg19072871	LBX1;FLJ41350,LBX1;FLJ41350	NM_006562;NR_029380,NM_006562;NR_029380
10	104408927	104409029	2	-0.0506525	0.0109985	-0.0506525	0.0109985	-4.60542	4.11642e-06	1	cg01094576,cg23462236	TRIM8,TRIM8	NM_030912,NM_030912
10	106028543	106028628	3	-0.0145098	0.00499818	-0.0145098	0.00499818	-2.90302	0.00369577	1	cg07217928,cg13332774,cg16071118	GSTO2,GSTO2,GSTO2	NM_183239,NM_183239,NM_183239
10	106089203	106089307	2	-0.0350434	0.0112571	-0.0350434	0.0112571	-3.11302	0.00185184	1	cg00242936,cg24199006	ITPRIP;ITPRIP;ITPRIP,ITPRIP	NM_001272012;NM_033397;NM_001272013,NM_033397
10	122740406	122740411	2	-0.0146029	0.00630927	-0.0146029	0.00630927	-2.31452	0.0206392	1	cg11697653,cg17378265	MIR5694,MIR5694	NR_049879,NR_049879
10	126138879	126139004	2	0.00360007	0.00593684	0.00360007	0.00593684	0.606396	0.544252	1	cg12265916,cg25531679	NKX1-2,NKX1-2	NM_001146340,NM_001146340
10	135071851	135072039	2	-0.0289206	0.00999512	-0.0289206	0.00999512	-2.89347	0.00381011	1	cg01034197,cg05789802	,	,
11	2321842	2321889	2	-0.0216919	0.00774536	-0.0216919	0.00774536	-2.80063	0.00510036	1	cg13186130,cg23929682	C11orf21;TSPAN32;C11orf21,C11orf21;TSPAN32;C11orf21	NR_024621;NM_139022;NM_001142946,NR_024621;NM_139022;NM_001142946
11	2321780	2321800	2	-0.0108482	0.00564987	-0.0108482	0.00564987	-1.92008	0.0548473	1	cg13731761,cg26598899	C11orf21;TSPAN32;C11orf21,C11orf21;TSPAN32;C11orf21	NR_024621;NM_139022;NM_001142946,NR_024621;NM_139022;NM_001142946
11	2907754	2907819	2	-0.0136086	0.00546316	-0.0136086	0.00546316	-2.49097	0.0127393	1	cg05383783,cg23225147	CDKN1C;CDKN1C;CDKN1C,CDKN1C;CDKN1C;CDKN1C	NM_000076;NM_001122631;NM_001122630,NM_000076;NM_001122631;NM_001122630
11	31833742	31833747	2	-0.021667	0.00785429	-0.021667	0.00785429	-2.75862	0.00580454	1	cg11269819,cg15931945	PAX6;PAX6;PAX6;PAX6;PAX6;PAX6;PAX6;PAX6;PAX6,PAX6;PAX6;PAX6;PAX6;PAX6;PAX6;PAX6;PAX6;PAX6	NM_001310158;NM_001310158;NM_001258463;NM_001127612;NM_001258462;NM_001258465;NM_001604;NM_000280;NM_001258464,NM_001310158;NM_001310158;NM_001258463;NM_001127612;NM_001258462;NM_001258465;NM_001604;NM_000280;NM_001258464
11	57103631	57103751	2	-0.0158734	0.0067617	-0.0158734	0.0067617	-2.34754	0.0188978	1	cg01511567,cg11948159	SSRP1,SSRP1	NM_003146,NM_003146
11	64057771	64057807	2	-0.0213287	0.00901872	-0.0213287	0.00901872	-2.36494	0.018033	1	cg08485565,cg13412615	KCNK4,KCNK4	NM_033310,NM_033310
11	65326251	65326725	3	-0.0209694	0.00671745	-0.0209694	0.00671745	-3.12163	0.0017985	1	cg02589497,cg11171811,cg14914204	LTBP3;LTBP3;LTBP3,LTBP3;LTBP3;LTBP3,LTBP3;LTBP3;LTBP3	NM_001130144;NM_001164266;NM_021070,NM_021070;NM_001130144;NM_001164266,NM_001130144;NM_001164266;NM_021070
11	65769464	65769518	3	0.0112732	0.00497263	0.0112732	0.00497263	2.26705	0.0233873	1	cg07147218,cg11604272,cg19121987	EIF1AD;EIF1AD;BANF1;BANF1,EIF1AD;EIF1AD;BANF1;BANF1,EIF1AD;EIF1AD;BANF1;BANF1	NM_032325;NM_032325;NM_003860;NM_001143985,NM_032325;NM_032325;NM_003860;NM_001143985,NM_032325;NM_032325;NM_003860;NM_001143985
11	67183330	67183445	2	-0.0190939	0.00642691	-0.0190939	0.00642691	-2.97093	0.002969	1	cg06176214,cg17025232	CARNS1;CARNS1,ATPGD1;ATPGD1	NM_001166222;NM_020811,NM_020811;NM_001166222
11	67236603	67236722	2	-0.014332	0.00624333	-0.014332	0.00624333	-2.29557	0.0217007	1	cg06533728,cg21204379	TMEM134;TMEM134;TMEM134,TMEM134;TMEM134;TMEM134;TMEM134;TMEM134;TMEM134	NM_025124;NM_001078651;NM_001078650,NM_025124;NM_025124;NM_001078651;NM_001078650;NM_001078650;NM_001078651
11	71961995	71962108	3	-0.017897	0.00833904	-0.017897	0.00833904	-2.14617	0.0318597	1	cg05520393,cg25023199,cg25338356	,,	,,
11	74975244	74975246	2	-0.0286253	0.0104633	-0.0286253	0.0104633	-2.73578	0.00622323	1	cg01622872,cg24319850	ARRB1;ARRB1,ARRB1;ARRB1	NM_004041;NM_020251,NM_004041;NM_020251
11	92562493	92562727	2	-0.019046	0.0079484	-0.019046	0.0079484	-2.39621	0.0165658	1	cg06702990,cg15234181	FAT3,FAT3	NM_001008781,NM_001008781
11	100999947	100999963	2	-0.020064	0.00703189	-0.020064	0.00703189	-2.85328	0.00432707	1	cg02632032,cg15664539	PGR;PGR;PGR;PGR;PGR;PGR;PGR;PGR;LOC101054525,PGR;PGR;PGR;PGR;PGR;PGR;PGR;PGR;LOC101054525	NM_001271162;NM_000926;NM_001271161;NM_001202474;NR_073143;NR_073142;NR_073141;NM_000926;NR_073144,NM_001271162;NM_000926;NM_001271161;NM_001202474;NR_073143;NR_073142;NR_073141;NM_000926;NR_073144
11	111636595	111637044	2	-0.0264035	0.00874629	-0.0264035	0.00874629	-3.01883	0.00253755	1	cg14640751,cg27370461	PPP2R1B;PPP2R1B,PPP2R1B;PPP2R1B	NM_181699;NM_002716,NM_002716;NM_181699
11	111951134	111951140	2	-0.012197	0.00503537	-0.012197	0.00503537	-2.42226	0.0154242	1	cg07112464,cg25567833	C11orf57;C11orf57;C11orf57;C11orf57;C11orf57;C11orf57;C11orf57;C11orf57;C11orf57;C11orf57;C11orf57;C11orf57;C11orf57;C11orf57,C11orf57;C11orf57;C11orf57;C11orf57;C11orf57;C11orf57;C11orf57;C11orf57;C11orf57;C11orf57;C11orf57;C11orf57;C11orf57;C11orf57	NM_001082969;NM_001301017;NM_001301019;NM_001301021;NM_018195;NM_001082970;NR_103469;NR_103469;NM_001082969;NM_001301017;NM_018195;NM_001082970;NM_001301019;NM_001301021,NM_001082969;NM_001301017;NM_001301019;NM_001301021;NM_018195;NM_001082970;NR_103469;NR_103469;NM_001082969;NM_001301017;NM_018195;NM_001082970;NM_001301019;NM_001301021
11	117688963	117689143	3	-0.0273283	0.00820442	-0.0273283	0.00820442	-3.33092	0.0008656	1	cg01867298,cg03135474,cg23360012	,,	,,
11	118972879	118972890	2	-0.0138255	0.00527526	-0.0138255	0.00527526	-2.62081	0.00877205	1	cg25754228,cg27010959	DPAGT1,DPAGT1	NM_001382,NM_001382
11	119252654	119252847	2	-0.0148468	0.00503428	-0.0148468	0.00503428	-2.94915	0.00318647	1	cg13123851,cg21246854	USP2,USP2;USP2;USP2-AS1	NM_004205,NM_001243759;NM_004205;NR_034160
11	129903006	129903118	2	-0.0149901	0.0053917	-0.0149901	0.0053917	-2.78021	0.00543241	1	cg11265433,cg27325462	,	,
11	131779859	131779920	2	-0.0158834	0.00481402	-0.0158834	0.00481402	-3.2994	0.000968905	1	cg11319300,cg27016549	NTM;NTM;NTM;NTM,NTM;NTM;NTM;NTM	NM_016522;NM_001144059;NM_001144058;NM_001048209,NM_016522;NM_001144059;NM_001144058;NM_001048209
12	1714851	1715055	3	-0.0223323	0.00837309	-0.0223323	0.00837309	-2.66716	0.0076496	1	cg04979811,cg07387309,cg08719985	,,	,,
12	5620971	5621261	4	-0.00724491	0.00274484	-0.00724491	0.00274484	-2.63946	0.0083038	1	cg06582782,cg08195424,cg09090791,cg23526298	,,,	,,,
12	13196954	13197039	2	-0.00562511	0.00371631	-0.00562511	0.00371631	-1.51363	0.13012	1	cg01114230,cg25108548	KIAA1467,KIAA1467	NM_020853,NM_020853
12	14721288	14721386	2	-0.032625	0.00929365	-0.032625	0.00929365	-3.51046	0.000447325	1	cg04473902,cg22804624	PLBD1,PLBD1;PLBD1-AS1	NM_024829,NM_024829;NR_120465
12	31882280	31882421	4	-0.0123221	0.00441926	-0.0123221	0.00441926	-2.78828	0.00529888	1	cg07007050,cg09917807,cg14202610,cg16014770	AMN1;AMN1,AMN1;AMN1,AMN1;AMN1,AMN1;AMN1	NR_004854;NM_001113402,NR_004854;NM_001113402,NR_004854;NM_001113402,NR_004854;NM_001113402
12	31882089	31882203	3	-0.00249235	0.00495401	-0.00249235	0.00495401	-0.503098	0.614896	1	cg12563240,cg15592187,cg18813353	AMN1;AMN1,AMN1;AMN1;AMN1,AMN1;AMN1	NR_004854;NM_001113402,NM_001113402;NR_004854;NM_001113402,NR_004854;NM_001113402
12	33592500	33592615	2	-0.0134543	0.00648588	-0.0134543	0.00648588	-2.07439	0.0380431	1	cg00902195,cg20964559	SYT10;SYT10,SYT10;SYT10	NM_198992;NM_198992,NM_198992;NM_198992
12	51318466	51318781	4	-0.0169978	0.00600972	-0.0169978	0.00600972	-2.82838	0.0046784	1	cg01425054,cg09590840,cg12633356,cg13437525	METTL7A;METTL7A,METTL7A,METTL7A;METTL7A,METTL7A	NM_014033;NM_014033,NM_014033,NM_014033;NM_014033,NM_014033
12	54677008	54677175	2	-0.0202117	0.00753356	-0.0202117	0.00753356	-2.68289	0.00729887	1	cg02583484,cg13753585	HNRNPA1;HNRPA1L-2;HNRNPA1,HNRNPA1P10;HNRNPA1;HNRNPA1	NM_002136;NR_002944;NM_031157,NR_002944;NM_002136;NM_031157
12	56981517	56981718	2	-0.0270028	0.00836027	-0.0270028	0.00836027	-3.2299	0.00123834	1	cg12171846,cg20501776	RBMS2,RBMS2	NM_002898,NM_002898
12	57587714	57587773	2	0.0061608	0.00866596	0.0061608	0.00866596	0.71092	0.477134	1	cg05776138,cg16521032	MIR1228;LRP1,MIR1228;LRP1	NR_031597;NM_002332,NR_031597;NM_002332
12	69753446	69753453	2	-0.00900504	0.0036062	-0.00900504	0.0036062	-2.4971	0.0125214	1	cg11871910,cg14784868	YEATS4,YEATS4	NM_006530,NM_006530
12	97300582	97300803	2	-0.00667947	0.00663287	-0.00667947	0.00663287	-1.00703	0.313922	1	cg00412294,cg10240725	NEDD1;NEDD1;NEDD1;NEDD1,NEDD1;NEDD1;NEDD1;NEDD1	NM_152905;NM_001135175;NM_001135176;NM_001135177,NM_152905;NM_001135175;NM_001135176;NM_001135177
12	103889772	103889784	2	-0.0142816	0.00610727	-0.0142816	0.00610727	-2.33846	0.0193636	1	cg11342468,cg26381364	C12orf42;C12orf42,C12orf42;C12orf42	NM_001099336;NM_198521,NM_001099336;NM_198521
12	113228545	113229033	2	-0.0147679	0.00493411	-0.0147679	0.00493411	-2.99303	0.00276224	1	cg05467517,cg23549179	RPH3A;RPH3A,RPH3A;RPH3A	NM_014954;NM_001143854,NM_014954;NM_001143854
12	124941315	124941317	2	-0.0342117	0.014242	-0.0342117	0.014242	-2.40217	0.0162983	1	cg00813509,cg07835154	NCOR2;NCOR2,NCOR2;NCOR2	NM_006312;NM_001077261,NM_006312;NM_001077261
12	130935796	130935962	4	-0.00841187	0.00341373	-0.00841187	0.00341373	-2.46413	0.0137346	1	cg03244616,cg11915787,cg13816414,cg21544698	RIMBP2,RIMBP2,RIMBP2,RIMBP2	NM_015347,NM_015347,NM_015347,NM_015347
12	133464737	133464857	3	-0.0113738	0.00461804	-0.0113738	0.00461804	-2.4629	0.0137818	1	cg04044684,cg26832509,cg27382164	CHFR;CHFR;CHFR;CHFR;CHFR,CHFR;CHFR;CHFR;CHFR;CHFR,CHFR;CHFR;CHFR;CHFR;CHFR	NM_001161344;NM_018223;NM_001161345;NM_001161346;NM_001161347,NM_001161344;NM_018223;NM_001161345;NM_001161346;NM_001161347,NM_001161344;NM_018223;NM_001161345;NM_001161346;NM_001161347
12	133464603	133464613	2	0.0115444	0.00588332	0.0115444	0.00588332	1.96223	0.0497359	1	cg18533833,cg22202031	CHFR;CHFR;CHFR;CHFR;CHFR,CHFR;CHFR;CHFR;CHFR;CHFR	NM_001161344;NM_018223;NM_001161345;NM_001161346;NM_001161347,NM_001161344;NM_018223;NM_001161345;NM_001161346;NM_001161347
12	133464689	133464728	2	-0.00538732	0.0048673	-0.00538732	0.0048673	-1.10684	0.268363	1	cg07951978,cg26394825	CHFR;CHFR;CHFR;CHFR;CHFR,CHFR;CHFR;CHFR;CHFR;CHFR	NM_001161344;NM_018223;NM_001161345;NM_001161346;NM_001161347,NM_001161344;NM_018223;NM_001161345;NM_001161346;NM_001161347
12	133464646	133464685	3	-0.0021124	0.00516287	-0.0021124	0.00516287	-0.409153	0.682427	1	cg00470794,cg10223066,cg26410484	CHFR;CHFR;CHFR;CHFR;CHFR,CHFR;CHFR;CHFR;CHFR;CHFR,CHFR;CHFR;CHFR;CHFR;CHFR	NM_001161344;NM_018223;NM_001161345;NM_001161346;NM_001161347,NM_001161344;NM_018223;NM_001161345;NM_001161346;NM_001161347,NM_001161344;NM_018223;NM_001161345;NM_001161346;NM_001161347
13	32605599	32605669	3	-0.0126333	0.00594975	-0.0126333	0.00594975	-2.12333	0.0337261	1	cg14640354,cg16941656,cg18215573	FRY;FRY;FRY-AS1,FRY;FRY,FRY;FRY;FRY-AS1	NM_023037;NM_023037;NR_103839,NM_023037;NM_023037,NM_023037;NM_023037;NR_103839
13	37453500	37453598	2	-0.0139364	0.00691734	-0.0139364	0.00691734	-2.01471	0.0439353	1	cg00454719,cg13165085	SMAD9;SMAD9,SMAD9;SMAD9	NM_001127217;NM_005905,NM_001127217;NM_005905
13	78493232	78493294	3	-0.0130377	0.00602431	-0.0130377	0.00602431	-2.16418	0.0304503	1	cg12602112,cg22310279,cg24236409	EDNRB;EDNRB;EDNRB,EDNRB;EDNRB;EDNRB,EDNRB;EDNRB;EDNRB	NM_003991;NM_000115;NM_001122659,NM_003991;NM_000115;NM_001122659,NM_003991;NM_000115;NM_001122659
13	80055217	80055228	2	-0.0113733	0.00659062	-0.0113733	0.00659062	-1.72568	0.0844046	1	cg02520104,cg19825079	NDFIP2;NDFIP2,NDFIP2;NDFIP2	NM_019080;NM_001161407,NM_019080;NM_001161407
13	99651231	99651249	2	-0.019639	0.0070936	-0.019639	0.0070936	-2.76855	0.00563068	1	cg14206066,cg18642369	DOCK9;DOCK9,DOCK9;DOCK9	NM_015296;NM_001130049,NM_015296;NM_001130049
13	110436740	110436780	2	-0.0271829	0.00885131	-0.0271829	0.00885131	-3.07106	0.002133	1	cg03337886,cg24670552	IRS2,IRS2	NM_003749,NM_003749
13	113464041	113464204	2	-0.0155584	0.00653869	-0.0155584	0.00653869	-2.37943	0.0173392	1	cg06869114,cg22550869	ATP11A;ATP11A,ATP11A;ATP11A	NM_015205;NM_032189,NM_015205;NM_032189
14	21524938	21525319	3	-0.0199671	0.00743645	-0.0199671	0.00743645	-2.68503	0.0072524	1	cg00935388,cg15487725,cg16529034	RNASE8,RNASE8,RNASE8	NM_138331,NM_138331,NM_138331
14	22538759	22538783	2	-0.0092907	0.00415813	-0.0092907	0.00415813	-2.23435	0.0254604	1	cg07274752,cg26154268	,	,
14	23937965	23938207	4	-0.0136086	0.00457946	-0.0136086	0.00457946	-2.97166	0.00296195	1	cg01238343,cg07488987,cg07783220,cg20063106	NGDN;NGDN,NGDN;NGDN,NGDN;NGDN,NGDN;NGDN	NM_001042635;NM_015514,NM_001042635;NM_015514,NM_001042635;NM_015514,NM_001042635;NM_015514
14	35023597	35023957	2	-0.0305824	0.00912711	-0.0305824	0.00912711	-3.35072	0.000806011	1	cg16031980,cg25594106	,	,
14	39644876	39645104	2	-0.0230894	0.00781779	-0.0230894	0.00781779	-2.95344	0.00314249	1	cg15592059,cg17401788	PNN,PNN	NM_002687,NM_002687
14	50864369	50864415	2	-0.0338823	0.0139377	-0.0338823	0.0139377	-2.43099	0.0150578	1	cg04455015,cg18941817	CDKL1,CDKL1	NM_001282236,NM_001282236
14	65409762	65409844	2	-0.0287813	0.0127075	-0.0287813	0.0127075	-2.26491	0.0235184	1	cg04486485,cg20711382	GPX2;GPX2;GPX2;CHURC1-FNTB;CHURC1-FNTB,GPX2;GPX2;GPX2;CHURC1-FNTB;CHURC1-FNTB	NM_002083;NR_046321;NR_046320;NM_001202559;NM_001202558,NM_002083;NR_046321;NR_046320;NM_001202559;NM_001202558
14	65481081	65481139	3	-0.020577	0.00717068	-0.020577	0.00717068	-2.8696	0.00410991	1	cg14661475,cg20085801,cg24834614	FNTB;CHURC1-FNTB;CHURC1-FNTB;MAX;MAX,FNTB;CHURC1-FNTB;CHURC1-FNTB;MAX;MAX,FNTB;CHURC1-FNTB;CHURC1-FNTB;MAX;MAX	NM_002028;NM_001202559;NM_001202558;NM_197957;NM_001271069,NM_002028;NM_001202559;NM_001202558;NM_197957;NM_001271069,NM_002028;NM_001202559;NM_001202558;NM_197957;NM_001271069
14	69658650	69658935	3	-0.0171651	0.00594097	-0.0171651	0.00594097	-2.88928	0.00386126	1	cg07932280,cg23038018,cg24265217	EXD2;EXD2;EXD2;EXD2;EXD2;EXD2;EXD2;EXD2;EXD2,,EXD2;EXD2;EXD2;EXD2;EXD2;EXD2;EXD2	NM_001193362;NM_001193363;NM_001193361;NM_001193360;NM_018199;NR_034164;NM_001193362;NM_001193363;NR_034165,,NM_001193361;NM_001193360;NM_018199;NR_034164;NM_001193362;NM_001193363;NR_034165
14	73493944	73493951	2	-0.0151318	0.00534637	-0.0151318	0.00534637	-2.83029	0.0046506	1	cg18867321,cg22931362	ZFYVE1,ZFYVE1	NM_021260,NM_021260
14	73494032	73494092	2	-0.00187363	0.00491796	-0.00187363	0.00491796	-0.380977	0.70322	1	cg12076012,cg20084796	ZFYVE1,ZFYVE1	NM_021260,NM_021260
14	90042364	90042580	3	-0.0165064	0.00583966	-0.0165064	0.00583966	-2.8266	0.00470446	1	cg03114355,cg06889165,cg09196146	FOXN3-AS2;FOXN3,PRO1768;FOXN3,PRO1768;FOXN3	NR_024620;NM_001085471,NR_024620;NM_001085471,NR_024620;NM_001085471
14	92788315	92788580	3	-0.0165796	0.00589674	-0.0165796	0.00589674	-2.81165	0.00492878	1	cg07031872,cg18232401,cg24195486	SLC24A4,SLC24A4;SLC24A4,SLC24A4	NM_153648,NM_153648;NM_153647,NM_153648
14	93582412	93582455	2	-0.0135148	0.00575333	-0.0135148	0.00575333	-2.34903	0.0188222	1	cg10527288,cg19605749	ITPK1;ITPK1;ITPK1,ITPK1;ITPK1;ITPK1	NM_014216;NM_001142594;NM_001142593,NM_014216;NM_001142594;NM_001142593
14	93582491	93582661	2	0.00524781	0.00559278	0.00524781	0.00559278	0.938319	0.348081	1	cg04983685,cg22967233	ITPK1;ITPK1;ITPK1,ITPK1;ITPK1;ITPK1	NM_001142593;NM_014216;NM_001142594,NM_001142593;NM_014216;NM_001142594
14	95982881	95983256	2	-0.026953	0.0109195	-0.026953	0.0109195	-2.46834	0.0135739	1	cg09934894,cg23919111	,	,
14	98962905	98963083	3	-0.0177507	0.00538987	-0.0177507	0.00538987	-3.29334	0.000990059	1	cg14060463,cg20096562,cg20535348	,,	,,
14	99947482	99947545	2	0.0129442	0.00711262	0.0129442	0.00711262	1.81989	0.0687751	1	cg05602615,cg18711899	SETD3;CCNK;SETD3;CCNK,SETD3;CCNK;CCNK;SETD3	NM_032233;NM_001099402;NM_199123;NM_003858,NM_032233;NM_003858;NM_001099402;NM_199123
14	99947408	99947414	2	0.00491079	0.00495264	0.00491079	0.00495264	0.991552	0.321416	1	cg00763768,cg19412585	SETD3;CCNK;CCNK;SETD3,CCNK;SETD3;SETD3	NM_032233;NM_001099402;NM_003858;NM_199123,NM_001099402;NM_032233;NM_199123
14	100126685	100126741	2	-0.0189846	0.00706746	-0.0189846	0.00706746	-2.6862	0.00722707	1	cg01866805,cg14851485	HHIPL1;HHIPL1,HHIPL1;HHIPL1	NM_032425;NM_001127258,NM_032425;NM_001127258
14	101146370	101146629	2	-0.0234329	0.0107838	-0.0234329	0.0107838	-2.17298	0.0297821	1	cg08100129,cg26712714	,	,
14	105190477	105190481	2	-0.00617938	0.00679318	-0.00617938	0.00679318	-0.909644	0.36301	1	cg13798721,cg19730687	ADSSL1,ADSSL1	NM_152328,NM_152328
14	105263191	105263522	2	-0.0605011	0.0172932	-0.0605011	0.0172932	-3.49855	0.000467788	1	cg05726935,cg13774825	AKT1;AKT1,AKT1;AKT1	NM_001014432;NM_001014431,NM_001014432;NM_001014431
15	26108948	26109245	4	-0.0100347	0.00541817	-0.0100347	0.00541817	-1.85204	0.0640195	1	cg00774088,cg08828036,cg25846723,cg26879349	ATP10A,ATP10A,ATP10A,ATP10A	NM_024490,NM_024490,NM_024490,NM_024490
15	33022570	33022797	3	-0.0123917	0.00497053	-0.0123917	0.00497053	-2.49302	0.012666	1	cg07014708,cg13424753,cg17327198	GREM1;GREM1;GREM1,GREM1;GREM1;GREM1,GREM1;GREM1;GREM1	NM_001191323;NM_001191322;NM_013372,NM_001191323;NM_001191322;NM_013372,NM_001191323;NM_001191322;NM_013372
15	34635538	34635578	2	-0.0185347	0.00694316	-0.0185347	0.00694316	-2.66949	0.00759671	1	cg06459327,cg15529727	NOP10,NOP10	NM_018648,NM_018648
15	40075054	40075187	6	-0.00920019	0.00351896	-0.00920019	0.00351896	-2.61447	0.00893671	1	cg10327302,cg18822411,cg22457211,cg22761315,cg22936016,cg24476453	FSIP1,FSIP1,FSIP1,FSIP1,FSIP1,FSIP1	NM_152597,NM_152597,NM_152597,NM_152597,NM_152597,NM_152597
15	43994493	43994504	2	-0.0167747	0.00591068	-0.0167747	0.00591068	-2.83803	0.00453929	1	cg07788704,cg21757636	,	,
15	45670406	45670526	3	-0.0159309	0.00512699	-0.0159309	0.00512699	-3.10726	0.00188829	1	cg01145430,cg11431346,cg14910265	GATM;LOC145663,GATM;LOC145663,GATM;LOC145663	NM_001482;NR_033252,NM_001482;NR_033252,NM_001482;NR_033252
15	50647237	50647253	2	-0.0137472	0.00461431	-0.0137472	0.00461431	-2.97926	0.00288945	1	cg00484555,cg25176742	GABPB1;GABPB1;GABPB1;LOC100129387;GABPB1;FLJ10038;GABPB1;GABPB1;GABPB1;GABPB1;GABPB1;GABPB1,GABPB1;GABPB1;GABPB1;LOC100129387;GABPB1;FLJ10038;GABPB1;GABPB1;GABPB1;GABPB1;GABPB1;GABPB1	NM_002041;NM_016655;NM_016654;NR_024490;NM_181427;NR_026891;NM_016654;NM_181427;NM_005254;NM_005254;NM_016655;NM_002041,NM_002041;NM_016655;NM_016654;NR_024490;NM_181427;NR_026891;NM_016654;NM_181427;NM_005254;NM_005254;NM_016655;NM_002041
15	53087316	53087487	2	-0.0204747	0.00707176	-0.0204747	0.00707176	-2.89528	0.00378825	1	cg08867241,cg09481404	,	,
15	57668087	57668261	3	-0.0102394	0.00394988	-0.0102394	0.00394988	-2.59234	0.00953263	1	cg01089516,cg04095810,cg04483936	CGNL1,CGNL1,CGNL1	NM_032866,NM_032866,NM_032866
15	69570765	69570767	2	-0.0252273	0.00966356	-0.0252273	0.00966356	-2.61055	0.00903955	1	cg09063485,cg12415442	,	,
15	75315856	75315874	2	-0.0207482	0.00731735	-0.0207482	0.00731735	-2.83548	0.00457573	1	cg11029746,cg18924315	PPCDC,PPCDC	NM_021823,NM_021823
15	76634336	76634380	2	-0.0159395	0.0065236	-0.0159395	0.0065236	-2.44336	0.0145513	1	cg08307030,cg14128032	ISL2,ISL2	NM_145805,NM_145805
15	81693224	81693255	2	-0.022181	0.00909319	-0.022181	0.00909319	-2.4393	0.0147159	1	cg08229425,cg14042541	TMC3-AS1,TMC3-AS1	NR_120365,NR_120365
15	83953690	83953744	3	-0.0252142	0.00680678	-0.0252142	0.00680678	-3.70428	0.000211992	1	cg18560204,cg18952647,cg27304406	BNC1,BNC1,BNC1	NM_001717,NM_001717,NM_001717
15	90190637	90190822	2	-0.014983	0.00616266	-0.014983	0.00616266	-2.43126	0.0150466	1	cg03469129,cg17794320	KIF7,KIF7	NM_198525,NM_198525
15	94614057	94614079	2	-0.017613	0.00715068	-0.017613	0.00715068	-2.46313	0.0137731	1	cg09236581,cg25226455	LINC01581,LINC01581	NR_120320,NR_120320
15	96873850	96873951	6	-0.0157751	0.0053997	-0.0157751	0.0053997	-2.92147	0.00348387	1	cg04943986,cg05155965,cg05505872,cg09157727,cg11580493,cg12280054	NR2F2;NR2F2,NR2F2;NR2F2,NR2F2;NR2F2,NR2F2;NR2F2,NR2F2;NR2F2,NR2F2;NR2F2	NM_021005;NM_001145155,NM_021005;NM_001145155,NM_021005;NM_001145155,NM_021005;NM_001145155,NM_021005;NM_001145155,NM_021005;NM_001145155
15	97028966	97028991	2	-0.017517	0.00608895	-0.017517	0.00608895	-2.87684	0.00401676	1	cg01173275,cg16129081	,	,
15	99194431	99194474	2	-0.0167379	0.00741978	-0.0167379	0.00741978	-2.25585	0.0240799	1	cg17297216,cg23039580	IGF1R,IGF1R	NM_000875,NM_000875
15	101142580	101142756	3	-0.0141936	0.00449049	-0.0141936	0.00449049	-3.1608	0.00157335	1	cg04278026,cg05384413,cg06714647	LINS1;LINS1;ASB7;ASB7;LINS1;LINS1,LINS1;LINS1;LINS1;ASB7;ASB7;LINS1,LINS;ASB7;ASB7;ASB7;ASB7	NM_001040616;NM_001040614;NM_198243;NM_024708;NM_018148;NM_001040615,NM_001040616;NM_001040615;NM_001040614;NM_198243;NM_024708;NM_018148,NM_001040616;NM_024708;NM_198243;NM_024708;NM_198243
16	1076283	1076540	2	-0.0236408	0.00722218	-0.0236408	0.00722218	-3.27337	0.00106275	1	cg06289824,cg21105064	,	,
16	4102293	4102333	2	-0.0241295	0.00938592	-0.0241295	0.00938592	-2.57082	0.0101458	1	cg00701890,cg16774375	ADCY9,ADCY9	NM_001116,NM_001116
16	19079132	19079182	2	-0.00979268	0.00452414	-0.00979268	0.00452414	-2.16454	0.0304229	1	cg03325633,cg23440809	COQ7,LOC102723385;LOC102723385;LOC102723385;LOC102723385;COQ7;COQ7	NM_016138,NR_119382;NR_119381;NR_119380;NR_119379;NM_001190983;NM_016138
16	20818083	20818513	3	-0.0120616	0.00503417	-0.0120616	0.00503417	-2.39595	0.0165773	1	cg02991170,cg20464124,cg26985658	LOC81691;LOC81691;LOC81691;LOC81691;ERI2;ERI2,ERI2;ERI2;LOC81691;LOC81691;LOC81691,LOC81691;LOC81691;ERI2;ERI2	NM_001199053;NM_001199053;NM_030941;NM_001144924;NM_001142725;NM_080663,NM_001142725;NM_080663;NM_001199053;NM_030941;NM_001144924,NM_001144924;NM_030941;NM_080663;NM_001142725
16	27781225	27781295	2	-0.0332958	0.0113923	-0.0332958	0.0113923	-2.92266	0.00347054	1	cg01492170,cg26923045	KIAA0556,KIAA0556	NM_015202,NM_015202
16	34430382	34430837	2	-0.0120391	0.00444347	-0.0120391	0.00444347	-2.70938	0.00674082	1	cg01444849,cg04220922	,	,
16	62630119	62630151	2	-0.0134201	0.00545814	-0.0134201	0.00545814	-2.45872	0.0139432	1	cg07181926,cg14390275	,	,
16	68796047	68796279	2	-0.0131348	0.00498401	-0.0131348	0.00498401	-2.63539	0.00840397	1	cg14929591,cg23166227	CDH1,CDH1	NM_004360,NM_004360
16	69872200	69872457	3	-0.0170648	0.005937	-0.0170648	0.005937	-2.87431	0.00404914	1	cg19886272,cg22471931,cg22583953	WWP2;WWP2;WWP2;WWP2,WWP2;WWP2;WWP2;WWP2,WWP2;WWP2;WWP2;WWP2	NM_001270453;NM_001270455;NM_001270454;NM_007014,NM_001270453;NM_001270455;NM_001270454;NM_007014,NM_001270453;NM_001270455;NM_001270454;NM_007014
16	88688744	88689020	3	-0.0160457	0.0049663	-0.0160457	0.0049663	-3.23091	0.00123396	1	cg00340847,cg05225404,cg06884559	ZC3H18,ZC3H18,ZC3H18	NM_144604,NM_144604,NM_144604
17	1945076	1945135	2	-0.00286256	0.00189882	-0.00286256	0.00189882	-1.50754	0.131672	1	cg20777128,cg23269922	DPH1;OVCA2,DPH1;OVCA2	NM_001383;NM_080822,NM_001383;NM_080822
17	3539529	3539597	2	-0.01479	0.00656434	-0.01479	0.00656434	-2.25308	0.024254	1	cg25371182,cg25484959	CTNS;SHPK;SHPK;CTNS,SHPK;SHPK;CTNS;CTNS	NM_004937;NM_013276;NM_013276;NM_001031681,NM_013276;NM_013276;NM_004937;NM_001031681
17	6544281	6544291	2	0.0118884	0.00641258	0.0118884	0.00641258	1.85393	0.0637497	1	cg10041810,cg22111811	TXNDC17;KIAA0753;TXNDC17,TXNDC17;TXNDC17;KIAA0753	NM_032731;NM_014804;NM_032731,NM_032731;NM_032731;NM_014804
17	8113656	8113714	2	-0.0106911	0.0109962	-0.0106911	0.0109962	-0.972247	0.330928	1	cg05617798,cg27555745	AURKB,AURKB;AURKB;AURKB	NM_004217,NM_001256834;NM_001284526;NM_004217
17	8844506	8844581	2	-0.0352856	0.0129332	-0.0352856	0.0129332	-2.72829	0.0063664	1	cg03366884,cg07687574	PIK3R5,PIK3R5;PIK3R5;PIK3R5;PIK3R5;PIK3R5	NM_001142633,NM_001251855;NM_001251853;NM_001251852;NM_001251851;NM_001142633
17	9729235	9729253	2	-0.0111728	0.00828052	-0.0111728	0.00828052	-1.34929	0.177245	1	cg03582047,cg25656836	GLP2R,GLP2R	NM_004246,NM_004246
17	16440349	16440437	2	-0.0179829	0.0058948	-0.0179829	0.0058948	-3.05063	0.00228363	1	cg17603419,cg19605258	,	,
17	16472757	16472866	3	-0.0141568	0.00524471	-0.0141568	0.00524471	-2.69925	0.00694962	1	cg03565323,cg09178368,cg22051124	ZNF287,ZNF287,ZNF287	NM_020653,NM_020653,NM_020653
17	26646465	26646884	3	-0.0122633	0.00474065	-0.0122633	0.00474065	-2.58684	0.00968601	1	cg01438829,cg06692120,cg08959305	TMEM97,TMEM97,TMEM97	NM_014573,NM_014573,NM_014573
17	26925417	26925774	2	-0.0242905	0.0101115	-0.0242905	0.0101115	-2.40226	0.0162943	1	cg17774070,cg23395533	SPAG5-AS1;SPAG5,SPAG5-AS1;SPAG5	NR_040012;NM_006461,NR_040012;NM_006461
17	27507729	27507917	2	-0.0362315	0.0106977	-0.0362315	0.0106977	-3.38686	0.000706979	1	cg11463779,cg20142309	MYO18A;MYO18A,MYO18A;MYO18A	NM_203318;NM_078471,NM_078471;NM_203318
17	28661249	28661266	2	-0.0159748	0.00542302	-0.0159748	0.00542302	-2.94573	0.00322192	1	cg06071388,cg12618659	TMIGD1,TMIGD1	NM_206832,NM_206832
17	38973881	38974206	2	-0.0160138	0.00532017	-0.0160138	0.00532017	-3.01002	0.00261231	1	cg21963573,cg24995644	TMEM99;TMEM99;TMEM99,TMEM99;TMEM99	NM_001195387;NM_145274;NM_001195386,NM_001195387;NM_145274
17	41466268	41466318	4	-0.0180597	0.00552951	-0.0180597	0.00552951	-3.26606	0.00109054	1	cg02189951,cg02884280,cg09329144,cg25044734	LOC100130581;LOC100130581,LOC100130581;LOC100130581,LOC100130581;LOC100130581,LOC100130581;LOC100130581	NR_027413;NR_027412,NR_027413;NR_027412,NR_027413;NR_027412,NR_027413;NR_027412
17	47645227	47645368	2	-0.0158899	0.00446684	-0.0158899	0.00446684	-3.55729	0.0003747	1	cg12520327,cg19102531	,	,
17	64188405	64188411	2	-0.0162467	0.00573239	-0.0162467	0.00573239	-2.8342	0.00459409	1	cg12938531,cg19165588	CEP112;CEP112,CEP112;CEP112	NM_001302891;NM_001199165,NM_001302891;NM_001199165
17	65040616	65040739	2	0.00387247	0.00726787	0.00387247	0.00726787	0.532821	0.594158	1	cg05819268,cg18953011	CACNG1;CACNG1,CACNG1	NM_000727;NM_000727,NM_000727
17	74100132	74100186	2	-0.0208643	0.00698461	-0.0208643	0.00698461	-2.98719	0.00281557	1	cg08122232,cg08976894	EXOC7;EXOC7;EXOC7;EXOC7;EXOC7;EXOC7,EXOC7;EXOC7;EXOC7;EXOC7;EXOC7;EXOC7;EXOC7	NR_028133;NM_001145299;NM_001013839;NM_001145297;NM_015219;NM_001145298,NM_001282313;NM_001145297;NM_001282314;NM_001145298;NM_001013839;NM_001145299;NM_015219
17	75315503	75315527	2	-0.00468847	0.00369022	-0.00468847	0.00369022	-1.27051	0.203902	1	cg03568017,cg07101841	SEPT9;SEPT9;SEPT9,SEPT9;SEPT9;SEPT9	NM_001113492;NM_006640;NM_001113491,NM_001113492;NM_006640;NM_001113491
17	75316383	75316480	2	-0.02939	0.0116319	-0.02939	0.0116319	-2.52668	0.0115146	1	cg15401418,cg20305489	SEPT9;SEPT9;SEPT9;SEPT9,SEPT9;SEPT9;SEPT9	NM_006640;NM_001113492;NM_001113491;NM_006640,NM_001113492;NM_001113491;NM_006640
17	78193187	78193259	2	-0.0284681	0.0095736	-0.0284681	0.0095736	-2.9736	0.00294328	1	cg16974046,cg23761919	SLC26A11;SLC26A11;SLC26A11;SLC26A11;SGSH,SLC26A11;SLC26A11;SLC26A11;SLC26A11;SGSH	NM_001166348;NM_001166347;NM_173626;NM_001166349;NM_000199,NM_001166348;NM_001166347;NM_173626;NM_001166349;NM_000199
17	79967032	79967042	2	-0.0176127	0.00856594	-0.0176127	0.00856594	-2.05613	0.0397701	1	cg06483978,cg10584532	ASPSCR1,ASPSCR1;ASPSCR1;ASPSCR1	NM_024083,NR_045351;NM_001251888;NM_024083
17	80845107	80845337	3	-0.0179225	0.00656547	-0.0179225	0.00656547	-2.7298	0.00633719	1	cg05377587,cg21637826,cg24130568	TBCD,TBCD,TBCD	NM_005993,NM_005993,NM_005993
18	6414978	6415087	2	-0.0018193	0.00415668	-0.0018193	0.00415668	-0.43768	0.661618	1	cg12924825,cg17688525	L3MBTL4,L3MBTL4	NM_173464,NM_173464
18	11751352	11751413	2	-0.0131588	0.00535305	-0.0131588	0.00535305	-2.45819	0.013964	1	cg03417884,cg06595595	GNAL;GNAL;GNAL,GNAL;GNAL;GNAL	NM_002071;NM_182978;NM_001142339,NM_001142339;NM_002071;NM_182978
18	21719352	21719381	2	-0.00947109	0.0039791	-0.00947109	0.0039791	-2.38021	0.0173029	1	cg14416559,cg20022589	CABYR;CABYR;CABYR;CABYR;CABYR;CABYR,CABYR;CABYR;CABYR;CABYR;CABYR;CABYR	NM_153768;NM_153770;NM_138643;NM_153769;NM_138644;NM_012189,NM_153768;NM_153770;NM_138643;NM_153769;NM_138644;NM_012189
18	53089892	53089895	2	-0.015011	0.00577618	-0.015011	0.00577618	-2.59877	0.00935571	1	cg06981817,cg07023332	TCF4;TCF4;TCF4;TCF4;TCF4;TCF4;TCF4;TCF4;TCF4,TCF4;TCF4;TCF4;TCF4;TCF4;TCF4;TCF4;TCF4;TCF4	NM_001243233;NM_001243231;NM_001306207;NM_001243227;NM_001243228;NM_001083962;NM_003199;NM_001243230;NM_001243226,NM_001243233;NM_001243231;NM_001306207;NM_001243227;NM_001243228;NM_001083962;NM_003199;NM_001243230;NM_001243226
19	2477066	2477194	2	-0.0158743	0.00583444	-0.0158743	0.00583444	-2.72079	0.00651253	1	cg09661366,cg14733855	GADD45B,GADD45B	NM_015675,NM_015675
19	2478005	2478127	2	-0.0179051	0.00535819	-0.0179051	0.00535819	-3.34164	0.000832861	1	cg12511848,cg22376929	GADD45B,GADD45B	NM_015675,NM_015675
19	4903909	4904129	3	-0.0135582	0.00511991	-0.0135582	0.00511991	-2.64814	0.00809366	1	cg02701435,cg08948892,cg22898924	ARRDC5,ARRDC5;UHRF1,ARRDC5	NM_001080523,NM_001080523;NM_001290050,NM_001080523
19	12722009	12722342	2	-0.0189138	0.00618822	-0.0189138	0.00618822	-3.05643	0.00223993	1	cg22345246,cg24814075	ZNF791;ZNF490,ZNF791;ZNF490	NM_153358;NM_020714,NM_153358;NM_020714
19	13050586	13050931	2	-0.02533	0.0108885	-0.02533	0.0108885	-2.32631	0.0200021	1	cg09367967,cg11341610	CALR,CALR	NM_004343,NM_004343
19	13085442	13085771	2	-0.0411086	0.0117925	-0.0411086	0.0117925	-3.48598	0.000490335	1	cg07782285,cg15662038	DAND5,	NM_152654,
19	18133156	18133184	2	-0.0275825	0.0121083	-0.0275825	0.0121083	-2.27799	0.0227273	1	cg08428972,cg09956442	,	,
19	18496921	18496953	2	-0.0121683	0.00622552	-0.0121683	0.00622552	-1.95459	0.0506318	1	cg16929104,cg19479654	GDF15,GDF15	NM_004864,NM_004864
19	36390904	36391117	2	-0.0190042	0.00606783	-0.0190042	0.00606783	-3.13196	0.00173641	1	cg02233414,cg11646203	NFKBID,NFKBID	NM_139239,NM_139239
19	37329500	37329517	2	-0.0193524	0.00990819	-0.0193524	0.00990819	-1.95318	0.0507988	1	cg16646909,cg25772438	ZNF790,ZNF790	NM_206894,NM_206894
19	38806375	38806411	2	-0.0224093	0.00723268	-0.0224093	0.00723268	-3.09834	0.00194607	1	cg03719625,cg13716638	YIF1B;YIF1B;YIF1B;YIF1B;YIF1B;YIF1B;YIF1B;YIF1B;YIF1B,YIF1B;YIF1B;YIF1B;YIF1B;YIF1B;YIF1B;YIF1B;YIF1B	NM_001039671;NM_001145461;NM_001039671;NM_001145463;NM_001145461;NM_001145462;NM_001039672;NM_001145462;NM_001039673,NM_001039671;NM_001145462;NM_001145461;NM_001145461;NM_001039672;NM_001039671;NM_001039673;NM_001145463
19	39369353	39369830	2	-0.0336533	0.0122002	-0.0336533	0.0122002	-2.75843	0.00580789	1	cg01470900,cg15581429	RINL;RINL;SIRT2;SIRT2;SIRT2;SIRT2,SIRT2;SIRT2;RINL	NM_198445;NM_001195833;NM_001193286;NR_034146;NM_030593;NM_012237,NM_012237;NM_030593;NM_198445
19	39936040	39936200	3	-0.00370814	0.00508887	-0.00370814	0.00508887	-0.728676	0.4662	1	cg08038957,cg11450094,cg15554466	SUPT5H;SUPT5H;SUPT5H;SUPT5H,SUPT5H;SUPT5H;SUPT5H;SUPT5H;SUPT5H;SUPT5H;SUPT5H,SUPT5H;SUPT5H;SUPT5H;SUPT5H	NM_003169;NM_001111020;NM_001130825;NM_001130824,NM_001130825;NM_003169;NM_001111020;NM_001130824;NM_001111020;NM_001130825;NM_001130824,NM_003169;NM_001111020;NM_001130825;NM_001130824
19	44079792	44079876	2	-0.022311	0.00504238	-0.022311	0.00504238	-4.42469	9.65791e-06	1	cg03571548,cg27261378	XRCC1,XRCC1	NM_006297,NM_006297
19	52954462	52954837	3	-0.00941611	0.00395199	-0.00941611	0.00395199	-2.38263	0.0171896	1	cg00714115,cg05446675,cg13729816	,ZNF534;ZNF534,	,NM_001291369;NM_001291368,
19	53607266	53607415	2	-0.0143573	0.00592834	-0.0143573	0.00592834	-2.42181	0.0154434	1	cg03177088,cg07343681	ZNF160;ZNF160;ZNF160,ZNF160;ZNF160;ZNF160	NM_033288;NM_001102603;NM_198893,NM_033288;NM_001102603;NM_198893
19	54290762	54290799	2	-0.00846761	0.00519195	-0.00846761	0.00519195	-1.63091	0.102909	1	cg11616411,cg22781400	MIR372;MIR371;MIR373,MIR372;MIR371;MIR373	NR_029865;NR_029864;NR_029866,NR_029865;NR_029864;NR_029866
19	54290902	54290905	2	0.0123921	0.00829759	0.0123921	0.00829759	1.49345	0.135319	1	cg05882315,cg24823137	MIR372;MIR371;MIR373,MIR372;MIR371;MIR373	NR_029865;NR_029864;NR_029866,NR_029865;NR_029864;NR_029866
19	57683687	57683712	2	-0.00994188	0.00381628	-0.00994188	0.00381628	-2.60512	0.00918414	1	cg13122377,cg18845189	,	,
19	59085246	59085257	2	-0.0150529	0.00599192	-0.0150529	0.00599192	-2.5122	0.011998	1	cg18429685,cg19609315	MZF1;LOC100131691;MZF1,MZF1;LOC100131691;MZF1	NM_003422;NR_027334;NM_198055,NM_003422;NR_027334;NM_198055
20	3024589	3024646	2	-0.0397711	0.0160097	-0.0397711	0.0160097	-2.48419	0.0129847	1	cg06345365,cg25988219	GNRH2;GNRH2;GNRH2;GNRH2,GNRH2;GNRH2;GNRH2;GNRH2	NM_178332;NM_178331;NM_001310220;NM_001501,NM_178332;NM_178331;NM_001310220;NM_001501
20	3154397	3154434	3	-0.0148633	0.00592609	-0.0148633	0.00592609	-2.50811	0.0121378	1	cg00927211,cg20412938,cg21102673	LZTS3,LZTS3,LZTS3	NM_001282533,NM_001282533,NM_001282533
20	3869575	3869582	2	-0.0233016	0.00724841	-0.0233016	0.00724841	-3.21472	0.0013057	1	cg10245697,cg16507354	PANK2;PANK2;PANK2,PANK2;PANK2;PANK2	NM_024960;NM_153640;NM_153638,NM_024960;NM_153640;NM_153638
20	30192169	30192190	2	-0.0154507	0.00518759	-0.0154507	0.00518759	-2.9784	0.00289759	1	cg20993243,cg26310240	ID1;ID1,ID1;ID1	NM_002165;NM_181353,NM_002165;NM_181353
20	33103246	33103362	3	-0.0151574	0.00547339	-0.0151574	0.00547339	-2.76929	0.00561783	1	cg06217245,cg18820530,cg21859623	DYNLRB1,DYNLRB1;DYNLRB1;DYNLRB1;DYNLRB1;DYNLRB1;DYNLRB1,DYNLRB1	NM_014183,NM_014183;NM_001281728;NM_001281727;NM_001281729;NM_177953;NR_104032,NM_014183
20	43935471	43935551	3	-0.00968944	0.00464237	-0.00968944	0.00464237	-2.08718	0.0368723	1	cg14915878,cg16757724,cg22809920	MATN4;MATN4;RBPJL;MATN4,RBPJL;MATN4;MATN4;RBPJL;MATN4,RBPJL;MATN4;MATN4;RBPJL;MATN4	NM_003833;NM_030592;NM_014276;NM_030590,NM_014276;NM_003833;NM_030592;NM_014276;NM_030590,NM_014276;NM_003833;NM_030592;NM_014276;NM_030590
20	56136053	56136078	2	-0.015828	0.00629755	-0.015828	0.00629755	-2.51336	0.0119587	1	cg09282500,cg20810198	PCK1,PCK1	NM_002591,NM_002591
20	57582787	57582918	4	-0.0269894	0.0102572	-0.0269894	0.0102572	-2.63126	0.00850701	1	cg01623438,cg02744249,cg08545593,cg17398227	CTSZ,CTSZ,CTSZ,CTSZ	NM_001336,NM_001336,NM_001336,NM_001336
20	60639054	60639404	2	-0.0402387	0.0132749	-0.0402387	0.0132749	-3.03118	0.00243599	1	cg13374901,cg22778957	TAF4,TAF4	NM_003185,NM_003185
20	61456340	61456564	2	-0.0121549	0.00531944	-0.0121549	0.00531944	-2.28499	0.0223131	1	cg22564949,cg27564579	COL9A3,COL9A3	NM_001853,NM_001853
20	62664352	62664629	2	-0.027708	0.0105124	-0.027708	0.0105124	-2.63573	0.00839555	1	cg03734225,cg18103043	NCRNA00176;NCRNA00176;PRPF6,NCRNA00176;NCRNA00176	NR_027686;NR_027687;NM_012469,NR_027686;NR_027687
21	16437768	16438136	2	-0.0193799	0.00630895	-0.0193799	0.00630895	-3.07181	0.00212762	1	cg10305951,cg24703625	NRIP1,NRIP1	NM_003489,NM_003489
21	29889548	29889709	2	-0.0306742	0.012158	-0.0306742	0.012158	-2.52297	0.0116367	1	cg09289181,cg15937520	,	,
21	31131299	31131342	2	-0.0174295	0.0061823	-0.0174295	0.0061823	-2.81925	0.00481356	1	cg15852795,cg21225069	GRIK1-AS1;GRIK1-AS1;GRIK1;GRIK1,GRIK1-AS1;GRIK1;GRIK1	NR_027021;NR_027021;NM_175611;NM_000830,NR_027021;NM_175611;NM_000830
21	35296349	35296672	2	-0.0172886	0.00555709	-0.0172886	0.00555709	-3.11109	0.001864	1	cg12889541,cg27267276	,	,
21	39871301	39871405	2	-0.0264726	0.0129681	-0.0264726	0.0129681	-2.04137	0.0412139	1	cg05601827,cg17228105	ERG;ERG;ERG;ERG;ERG;ERG;ERG;ERG;ERG,ERG;ERG;ERG;ERG	NM_182918;NM_001136155;NM_001243432;NM_004449;NM_001136154;NM_001243428;NM_001291391;NM_001243429;NR_111949,NM_004449;NM_182918;NM_001136155;NM_001136154
21	43374154	43374218	2	-0.00397102	0.00755515	-0.00397102	0.00755515	-0.525605	0.599162	1	cg12145552,cg16037983	C2CD2,C2CD2	NM_015500,NM_015500
21	44125826	44126069	2	-0.0453583	0.0144653	-0.0453583	0.0144653	-3.13566	0.00171469	1	cg12954241,cg16117422	PDE9A;PDE9A;PDE9A;PDE9A;PDE9A;PDE9A;PDE9A;PDE9A;PDE9A;PDE9A;PDE9A;PDE9A;PDE9A;PDE9A;PDE9A;PDE9A;PDE9A;PDE9A;PDE9A;PDE9A,PDE9A;PDE9A;PDE9A;PDE9A;PDE9A;PDE9A;PDE9A;PDE9A;PDE9A;PDE9A;PDE9A;PDE9A;PDE9A;PDE9A;PDE9A;PDE9A;PDE9A;PDE9A;PDE9A;PDE9A	NM_001001576;NM_001001580;NM_001001572;NM_001001579;NM_001001584;NM_001001585;NM_001001573;NM_002606;NM_001001570;NM_001001574;NM_001001569;NM_001001568;NM_001001567;NM_001001583;NM_001001582;NM_001001581;NM_001001575;NM_001001578;NM_001001577;NM_001001571,NM_001001576;NM_001001580;NM_001001572;NM_001001579;NM_001001584;NM_001001585;NM_001001573;NM_002606;NM_001001570;NM_001001574;NM_001001569;NM…
21	46340351	46340517	2	-0.0231513	0.00817631	-0.0231513	0.00817631	-2.83151	0.00463292	1	cg16703541,cg21770784	ITGB2-AS1;ITGB2-AS1;ITGB2-AS1;ITGB2-AS1;ITGB2-AS1;ITGB2-AS1;ITGB2;ITGB2;ITGB2,ITGB2-AS1;ITGB2-AS1;ITGB2-AS1;ITGB2-AS1;ITGB2-AS1;ITGB2-AS1;ITGB2;ITGB2;ITGB2	NR_038316;NR_038315;NR_038314;NR_038313;NR_038312;NR_038311;NM_001303238;NM_000211;NM_001127491,NR_038316;NR_038315;NR_038314;NR_038313;NR_038312;NR_038311;NM_001303238;NM_000211;NM_001127491
22	18063945	18064052	2	-0.0118974	0.00606214	-0.0118974	0.00606214	-1.96258	0.0496953	1	cg03404815,cg27612019	SLC25A18,SLC25A18	NM_031481,NM_031481
22	20103283	20103296	2	-0.0361409	0.0147404	-0.0361409	0.0147404	-2.45182	0.0142135	1	cg05432102,cg20801666	RANBP1;TRMT2A;TRMT2A;TRMT2A;TRMT2A;TRMT2A;TRMT2A;MIR6816,RANBP1;TRMT2A;TRMT2A;TRMT2A;TRMT2A;TRMT2A;TRMT2A;MIR6816	NM_001278639;NM_022727;NM_001257994;NM_182984;NM_022727;NM_182984;NM_001257994;NR_106874,NM_001278639;NM_022727;NM_001257994;NM_182984;NM_022727;NM_182984;NM_001257994;NR_106874
22	22007100	22007154	2	-0.0154596	0.00626189	-0.0154596	0.00626189	-2.46884	0.0135551	1	cg11673244,cg16244770	MIR130B;MIR301B,MIR130B;MIR301B	NR_029845;NR_030622,NR_029845;NR_030622
22	30704818	30705068	2	-0.0434602	0.01526	-0.0434602	0.01526	-2.84799	0.0043996	1	cg14475805,cg14943837	TBC1D10A;TBC1D10A,TBC1D10A;TBC1D10A	NM_001204240;NM_031937,NM_001204240;NM_031937
22	32341390	32341492	4	-0.0158271	0.00587759	-0.0158271	0.00587759	-2.69279	0.00708579	1	cg05128038,cg12003043,cg15644389,cg26914705	C22orf24;YWHAH,C22orf24;YWHAH,C22orf24;YWHAH,C22orf24;YWHAH	NM_015372;NM_003405,NM_015372;NM_003405,NM_015372;NM_003405,NM_015372;NM_003405
22	38073001	38073049	2	-0.0235975	0.00674741	-0.0235975	0.00674741	-3.49726	0.000470061	1	cg11267431,cg25247183	LGALS1;LGALS1,LGALS1	NM_002305;NM_002305,NM_002305
22	41346522	41346560	2	-0.0232265	0.010207	-0.0232265	0.010207	-2.27554	0.0228734	1	cg20994007,cg23776282	RBX1,RBX1	NM_014248,NM_014248
22	42230879	42230899	2	-0.0206125	0.0082274	-0.0206125	0.0082274	-2.50534	0.0122332	1	cg12403973,cg15128785	SREBF2;SREBF2,SREBF2;SREBF2	NR_103834;NM_004599,NR_103834;NM_004599
22	44208168	44208246	4	-0.0104221	0.00417915	-0.0104221	0.00417915	-2.49384	0.0126371	1	cg15852731,cg17225267,cg20126498,cg21055944	EFCAB6;EFCAB6,EFCAB6;EFCAB6,EFCAB6;EFCAB6,EFCAB6;EFCAB6	NM_198856;NM_022785,NM_198856;NM_022785,NM_198856;NM_022785,NM_198856;NM_022785
22	44208384	44208434	2	-0.00294774	0.00611085	-0.00294774	0.00611085	-0.482378	0.629537	1	cg08653184,cg27554844	EFCAB6;EFCAB6,EFCAB6;EFCAB6	NM_198856;NM_022785,NM_198856;NM_022785
22	46451281	46451319	2	-0.0171999	0.00633661	-0.0171999	0.00633661	-2.71438	0.00664008	1	cg04986324,cg25855753	LOC150381;C22orf26,PRR34-AS1;PRR34	NR_027034;NM_018280,NR_027034;NM_018280
22	46770253	46770440	2	-0.0257465	0.00827276	-0.0257465	0.00827276	-3.1122	0.00185701	1	cg22768487,cg24408469	CELSR1,CELSR1	NM_014246,NM_014246
