# Supplementary material for: Insights from a methylome-wide association study of antidepressant exposure
Source: Nat Commun. 2025 Feb 24;16:1908. doi: 10.1038/s41467-024-55356-x (PMC11850842; doi:10.1038/s41467-024-55356-x)
Supplement: Supplementary file 6 — Supplementary Data 3 [file 41467_2024_55356_MOESM6_ESM.xlsx]

## Sheet: Sheet1
Supplementary Data 3: Differentially methylated regions (DMRs) identified using dmrff() R package of our prescription-derived MWAS results. Dmrff performs an inverse-variance-weighted meta-analysis of MWAS beta and standard-error estimates per region, adjusting for estimate uncertainty and the correlational structure between probes. Candidate DMRs are identified as sets (>2) of CpGs <= 500bp apar…
chr	start	end	n	B	S	estimate	se	z	p.value	p.adjust	CpGs	genes	UCSC_RefGene_Accession
12	57624193	57624371	2	-0.41339	0.0870309	-0.41339	0.0870309	-4.74992	2.03493e-06	1	cg08228578,cg25110782	SHMT2;SHMT2;SHMT2;SHMT2;SHMT2;SHMT2;SHMT2;SHMT2;SHMT2;SHMT2;SHMT2,SHMT2;SHMT2;SHMT2;SHMT2;SHMT2;SHMT2;SHMT2;SHMT2;SHMT2	NR_029417;NM_005412;NM_001166356;NM_001166358;NR_029416;NM_001166359;NM_001166359;NR_029415;NM_001166357;NM_001166357;NR_048562,NM_001166357;NM_001166358;NM_001166357;NR_029415;NM_001166356;NM_001166359;NM_005412;NR_029417;NR_029416
19	6481951	6482011	2	-0.0888166	0.019706	-0.0888166	0.019706	-4.50709	6.57224e-06	1	cg08243524,cg21986966	DENND1C,DENND1C	NM_024898,NM_024898
7	1250519	1250964	4	0.0992498	0.0223197	0.0992498	0.0223197	4.44674	8.71824e-06	1	cg02616405,cg08722116,cg11573854,cg27160578	,,,	,,,
2	74425610	74425749	2	-0.139978	0.031934	-0.139978	0.031934	-4.38334	1.16873e-05	1	cg09868451,cg27558479	MTHFD2;MTHFD2;MTHFD2,MTHFD2;MTHFD2	NR_027405;NM_006636;NM_006636,NR_027405;NM_006636
10	131190460	131190500	2	0.171875	0.0406756	0.171875	0.0406756	4.2255	2.38411e-05	1	cg01383345,cg08765122	,	,
21	45683146	45683302	2	0.136504	0.03251	0.136504	0.03251	4.19882	2.68308e-05	1	cg09247319,cg27187798	DNMT3L;DNMT3L,DNMT3L;DNMT3L	NM_013369;NM_175867,NM_013369;NM_175867
1	17304822	17305262	5	-0.243969	0.0581145	-0.243969	0.0581145	-4.19808	2.6919e-05	1	cg14657514,cg15268078,cg17725627,cg21920827,cg24164840	MFAP2;MFAP2;MFAP2;MFAP2,MFAP2;MFAP2;MFAP2;MFAP2,MFAP2;MFAP2;MFAP2;MFAP2,MFAP2;MFAP2;MFAP2;MFAP2;MFAP2;MFAP2;MFAP2;MFAP2,MFAP2;MFAP2;MFAP2;MFAP2	NM_002403;NM_001135248;NM_001135247;NM_017459,NM_002403;NM_001135248;NM_001135247;NM_017459,NM_002403;NM_001135248;NM_001135247;NM_017459,NM_002403;NM_001135248;NM_001135247;NM_017459;NM_001135247;NM_002403;NM_001135248;NM_017459,NM_002403;NM_001135248;NM_001135247;NM_017459
6	135814578	135814781	2	0.100662	0.0241883	0.100662	0.0241883	4.16158	3.16047e-05	1	cg01773168,cg15797527	AHI1;AHI1;AHI1;AHI1,AHI1;AHI1;AHI1;AHI1	NM_001134830;NM_017651;NM_001134832;NM_001134831,NM_001134832;NM_001134831;NM_001134830;NM_017651
17	80246233	80246403	2	0.295399	0.0712302	0.295399	0.0712302	4.14711	3.36705e-05	1	cg01695994,cg19796584	,	,
8	60031620	60031823	2	-0.0649667	0.0157063	-0.0649667	0.0157063	-4.13635	3.52873e-05	1	cg11050859,cg13425044	TOX,TOX;TOX	NM_014729,NM_014729;NM_014729
18	32289474	32289550	2	-0.140155	0.0345354	-0.140155	0.0345354	-4.05831	4.94297e-05	1	cg02790691,cg23286609	DTNA;DTNA;DTNA;DTNA;DTNA,DTNA;DTNA;DTNA;DTNA;DTNA	NM_001128175;NM_032978;NM_001392;NM_032979;NM_032975,NM_001128175;NM_032978;NM_001392;NM_032979;NM_032975
11	118889154	118889279	4	0.0469003	0.0117123	0.0469003	0.0117123	4.00437	6.2184e-05	1	cg15222709,cg22307649,cg24962978,cg26101560	TRAPPC4;RPS25,TRAPPC4;RPS25,TRAPPC4;TRAPPC4;RPS25,TRAPPC4;RPS25	NM_016146;NM_001028,NM_016146;NM_001028,NM_016146;NM_016146;NM_001028,NM_016146;NM_001028
1	2344998	2345400	8	-0.0991161	0.0250893	-0.0991161	0.0250893	-3.95054	7.79757e-05	1	cg13306335,cg14373988,cg19098932,cg20136951,cg23626733,cg23629166,cg23928726,cg24439334	PEX10;PEX10,PEX10;PEX10,PEX10;PEX10,PEX10;PEX10,PEX10;PEX10,PEX10;PEX10,PEX10;PEX10,PEX10;PEX10	NM_002617;NM_153818,NM_002617;NM_153818,NM_002617;NM_153818,NM_002617;NM_153818,NM_002617;NM_153818,NM_002617;NM_153818,NM_002617;NM_153818,NM_002617;NM_153818
6	30852761	30852963	5	-0.124634	0.0315835	-0.124634	0.0315835	-3.94617	7.94121e-05	1	cg06012011,cg08684361,cg09281154,cg12847793,cg13660719	DDR1;DDR1,DDR1;DDR1,DDR1;DDR1,DDR1;DDR1,DDR1;DDR1	NM_013993;NM_001954,NM_013993;NM_001954,NM_013993;NM_001954,NM_013993;NM_001954,NM_013993;NM_001954
8	142243060	142243242	2	0.20133	0.0515245	0.20133	0.0515245	3.90746	9.32698e-05	1	cg00014665,cg10058508	,SLC45A4	,NM_001286646
9	117373464	117373485	2	-0.129584	0.03328	-0.129584	0.03328	-3.89374	9.87102e-05	1	cg01799543,cg22612807	C9orf91,C9orf91	NM_153045,NM_153045
19	47287778	47288039	3	-0.118429	0.0304538	-0.118429	0.0304538	-3.88882	0.000100732	1	cg02711608,cg22304262,cg25607249	SLC1A5;SLC1A5;SLC1A5;SLC1A5,SLC1A5;SLC1A5;SLC1A5,SLC1A5;SLC1A5;SLC1A5;SLC1A5	NM_001145145;NM_001145145;NM_005628;NM_001145144,NM_005628;NM_001145144;NM_001145145,NM_001145145;NM_001145145;NM_005628;NM_001145144
4	56502664	56502898	5	0.0916861	0.0237424	0.0916861	0.0237424	3.86171	0.000112597	1	cg01635878,cg04427852,cg04523524,cg07318417,cg09807565	NMU,NMU,NMU,NMU,NMU	NM_006681,NM_006681,NM_006681,NM_006681,NM_006681
16	87886582	87886871	2	-0.178202	0.0461478	-0.178202	0.0461478	-3.86154	0.000112675	1	cg11789620,cg26529851	SLC7A5,SLC7A5	NM_003486,NM_003486
2	97484665	97484697	2	-0.282513	0.0736204	-0.282513	0.0736204	-3.83742	0.000124332	1	cg06442723,cg21339447	CNNM3;CNNM3,CNNM3;CNNM3	NM_017623;NM_199078,NM_017623;NM_199078
18	77170635	77171010	2	-0.202444	0.0529895	-0.202444	0.0529895	-3.82045	0.000133208	1	cg00952201,cg05165553	NFATC1;NFATC1;NFATC1;NFATC1;NFATC1,NFATC1;NFATC1;NFATC1;NFATC1;NFATC1	NM_006162;NM_172388;NM_172389;NM_172387;NM_172390,NM_006162;NM_172388;NM_172389;NM_172387;NM_172390
1	170699345	170699473	4	-0.135093	0.0353817	-0.135093	0.0353817	-3.81815	0.000134458	1	cg01656651,cg20492338,cg21195480,cg26939043	PRRX1;PRRX1;PRRX1,PRRX1;PRRX1,PRRX1;PRRX1;PRRX1,PRRX1;PRRX1	NM_006902;NM_006902;NM_022716,NM_006902;NM_022716,NM_006902;NM_006902;NM_022716,NM_006902;NM_022716
21	31710914	31711309	3	-0.0891819	0.0233644	-0.0891819	0.0233644	-3.81701	0.00013508	1	cg04649575,cg12588978,cg16143149	KRTAP27-1,KRTAP27-1,KRTAP27-1	NM_001077711,NM_001077711,NM_001077711
15	101597093	101597169	2	0.270042	0.0709916	0.270042	0.0709916	3.80386	0.000142457	1	cg13085627,cg24845511	LRRK1,LRRK1	NM_024652,NM_024652
9	132816023	132816865	5	0.129214	0.0341234	0.129214	0.0341234	3.78666	0.000152685	1	cg00426626,cg04060830,cg06615667,cg14552026,cg16488537	GPR107;GPR107;GPR107,GPR107;GPR107;GPR107;GPR107;GPR107;GPR107,GPR107;GPR107;GPR107,GPR107;GPR107;GPR107,GPR107;GPR107;GPR107;GPR107	NM_020960;NM_001136557;NM_001136558,NM_001136557;NM_020960;NM_020960;NM_001136557;NM_001136558;NM_001136558,NM_020960;NM_001136557;NM_001136558,NM_020960;NM_001136557;NM_001136558,NM_001287346;NM_001136558;NM_001136557;NM_020960
12	120638514	120638927	5	-0.0940394	0.0251083	-0.0940394	0.0251083	-3.74535	0.000180145	1	cg07067085,cg14138116,cg18812118,cg24820303,cg26344945	RPLP0;RPLP0,RPLP0;RPLP0;RPLP0;RPLP0,RPLP0;RPLP0,RPLP0;RPLP0,PXN-AS1;RPLP0;RPLP0	NM_053275;NM_001002,NM_053275;NM_001002;NM_001002;NM_053275,NM_053275;NM_001002,NM_053275;NM_001002,NR_038924;NM_001002;NM_053275
12	75905372	75905392	2	-0.106844	0.0285421	-0.106844	0.0285421	-3.74339	0.000181551	1	cg03389111,cg19959974	KRR1,KRR1;KRR1	NM_007043,NM_007043;NM_007043
6	10585826	10585851	2	0.170375	0.0455698	0.170375	0.0455698	3.73878	0.000184918	1	cg01005735,cg18831409	GCNT2;GCNT2;GCNT2,GCNT2;GCNT2;GCNT2	NM_145655;NM_145649;NM_001491,NM_145649;NM_145655;NM_001491
3	112329157	112329355	2	0.112825	0.0302421	0.112825	0.0302421	3.73074	0.000190915	1	cg00626749,cg17698922	CCDC80;CCDC80,CCDC80;CCDC80	NM_199512;NM_199511,NM_199512;NM_199511
7	47611829	47611885	2	-0.224868	0.0602959	-0.224868	0.0602959	-3.72941	0.000191932	1	cg00469897,cg15847527	,	,
1	53551224	53551256	2	0.170061	0.0458138	0.170061	0.0458138	3.71201	0.000205621	1	cg08979197,cg22118858	,	,
6	31740951	31740970	2	-0.204871	0.0552598	-0.204871	0.0552598	-3.70741	0.000209387	1	cg19220566,cg27652925	C6orf27,C6orf27	NM_025258,NM_025258
1	1067223	1067397	2	-0.207226	0.0559493	-0.207226	0.0559493	-3.70383	0.000212372	1	cg00300303,cg09032281	,	,
17	75134850	75135125	2	0.122879	0.0333359	0.122879	0.0333359	3.68609	0.000227723	1	cg00814213,cg15269432	SEC14L1;SEC14L1,SEC14L1;SEC14L1	NM_001204408;NM_001204410,NM_001204408;NM_001204410
15	97028966	97028991	2	-0.120922	0.0328674	-0.120922	0.0328674	-3.67909	0.000234067	1	cg01173275,cg16129081	,	,
6	5004009	5004148	2	-0.104781	0.0284923	-0.104781	0.0284923	-3.67752	0.000235512	1	cg02101946,cg13875899	RPP40,RPP40	NM_006638,NM_006638
20	37274692	37275372	3	0.0774854	0.0211614	0.0774854	0.0211614	3.66165	0.000250601	1	cg16666964,cg17142870,cg23884187	C20orf95,C20orf95,C20orf95	NM_001164431,NM_001164431,NM_001164431
1	248569121	248569174	2	0.0836518	0.0229316	0.0836518	0.0229316	3.64788	0.000264413	1	cg18922320,cg25448525	OR2T1,OR2T1	NM_030904,NM_030904
5	167645394	167645456	2	0.222015	0.0610323	0.222015	0.0610323	3.63766	0.000275127	1	cg10602135,cg27022334	ODZ2,ODZ2	NM_001122679,NM_001122679
9	86755499	86755504	2	0.179618	0.0496928	0.179618	0.0496928	3.61457	0.000300847	1	cg01541867,cg13868084	,	,
7	1139594	1140071	2	-0.247155	0.0687028	-0.247155	0.0687028	-3.59746	0.000321344	1	cg08018188,cg24797360	C7orf50;C7orf50;C7orf50,C7orf50;C7orf50;C7orf50	NM_001134395;NM_032350;NM_001134396,NM_001134395;NM_032350;NM_001134396
3	28070171	28070229	2	0.0741989	0.0206358	0.0741989	0.0206358	3.59563	0.000323605	1	cg01438216,cg18484816	,	,
19	34111733	34112306	6	-0.0476138	0.013281	-0.0476138	0.013281	-3.5851	0.000336949	1	cg00521703,cg03125498,cg18823272,cg20148881,cg21483110,cg27183726	CHST8;CHST8,CHST8;CHST8,CHST8;CHST8,CHST8;CHST8,CHST8;CHST8,CHST8;CHST8	NM_001127895;NM_001127896,NM_001127895;NM_001127896,NM_001127895;NM_001127896,NM_001127895;NM_001127896,NM_001127895;NM_001127896,NM_001127895;NM_001127896
18	77158180	77158471	3	-0.337787	0.094498	-0.337787	0.094498	-3.57454	0.000350847	1	cg01277438,cg05249683,cg16848717	NFATC1;NFATC1;NFATC1,NFATC1;NFATC1;NFATC1;NFATC1;NFATC1,NFATC1;NFATC1;NFATC1	NM_006162;NM_172388;NM_172390,NM_172388;NM_172390;NM_006162;NM_001278669;NM_001278670,NM_006162;NM_172388;NM_172390
19	47289410	47289503	2	-0.336115	0.0941153	-0.336115	0.0941153	-3.57131	0.000355206	1	cg07626482,cg15114651	SLC1A5;SLC1A5;SLC1A5,SLC1A5;SLC1A5;SLC1A5	NM_001145145;NM_005628;NM_001145144,NM_001145145;NM_005628;NM_001145144
6	30585548	30585636	2	-0.0897976	0.0251753	-0.0897976	0.0251753	-3.5669	0.000361234	1	cg16210397,cg26088994	MRPS18B;MRPS18B;PPP1R10,MRPS18B;MRPS18B;PPP1R10	NM_014046;NM_014046;NM_002714,NM_014046;NM_014046;NM_002714
5	3320943	3320980	2	-0.0868008	0.0243394	-0.0868008	0.0243394	-3.56627	0.000362095	1	cg04131792,cg18844145	,	,
17	27507729	27507917	2	-0.269904	0.0757243	-0.269904	0.0757243	-3.5643	0.000364827	1	cg11463779,cg20142309	MYO18A;MYO18A,MYO18A;MYO18A	NM_203318;NM_078471,NM_078471;NM_203318
5	176920259	176920500	2	0.258232	0.0724968	0.258232	0.0724968	3.56198	0.00036807	1	cg11803931,cg18653982	PDLIM7;PDLIM7;PDLIM7;PDLIM7,PDLIM7;PDLIM7;PDLIM7	NM_213636;NR_103804;NM_203352;NM_005451,NM_005451;NM_213636;NM_203352
5	176890524	176890677	2	0.160088	0.045072	0.160088	0.045072	3.55182	0.000382574	1	cg13174949,cg22565399	DBN1;DBN1,DBN1;DBN1	NM_080881;NM_004395,NM_080881;NM_004395
6	29454888	29454954	2	0.193526	0.0546044	0.193526	0.0546044	3.54415	0.000393884	1	cg25798600,cg26371172	MAS1L,MAS1L	NM_052967,NM_052967
5	1158948	1159392	2	-0.133249	0.037646	-0.133249	0.037646	-3.53952	0.000400853	1	cg02010004,cg19990316	,	,
16	88688744	88688842	2	-0.144673	0.0409463	-0.144673	0.0409463	-3.53325	0.000410488	1	cg00340847,cg06884559	ZC3H18,ZC3H18	NM_144604,NM_144604
2	97623077	97623344	2	0.0926604	0.0262264	0.0926604	0.0262264	3.5331	0.000410716	1	cg24251323,cg24870927	FAM178B,FAM178B	NM_001122646,NM_001122646
4	174291932	174291995	4	-0.0833054	0.0237622	-0.0833054	0.0237622	-3.5058	0.000455235	1	cg16718094,cg18380675,cg18965055,cg21393018	SAP30,SAP30,SAP30,SAP30	NM_003864,NM_003864,NM_003864,NM_003864
6	157801992	157801996	2	0.0971183	0.027711	0.0971183	0.027711	3.50469	0.000457147	1	cg06077797,cg14615328	ZDHHC14;ZDHHC14,ZDHHC14;ZDHHC14	NM_024630;NM_153746,NM_024630;NM_153746
22	21354248	21354332	2	0.248541	0.0709225	0.248541	0.0709225	3.50441	0.000457621	1	cg07305049,cg16683414	THAP7;THAP7,THAP7;THAP7	NM_030573;NM_001008695,NM_030573;NM_001008695
7	129044556	129045035	3	-0.115134	0.0328962	-0.115134	0.0328962	-3.49991	0.000465413	1	cg02280951,cg02380025,cg03506459	AHCYL2;AHCYL2;AHCYL2;AHCYL2;AHCYL2;AHCYL2;AHCYL2;AHCYL2,AHCYL2;AHCYL2;AHCYL2;AHCYL2,AHCYL2;AHCYL2;AHCYL2;AHCYL2	NM_015328;NM_001130722;NM_001130723;NM_001130720;NM_001130723;NM_001130722;NM_015328;NM_001130720,NM_001130723;NM_001130722;NM_015328;NM_001130720,NM_001130723;NM_001130722;NM_015328;NM_001130720
12	132696035	132696192	3	-0.104182	0.0297718	-0.104182	0.0297718	-3.49936	0.000466378	1	cg06369056,cg17811213,cg22618556	GALNT9,GALNT9,GALNT9	NM_001122636,NM_001122636,NM_001122636
15	90234687	90235068	2	0.126461	0.036155	0.126461	0.036155	3.49774	0.000469225	1	cg16093957,cg24049235	PEX11A;PEX11A;PEX11A;WDR93;WDR93;WDR93,PEX11A;PEX11A;PEX11A;WDR93;WDR93;WDR93	NM_003847;NM_001271573;NM_001271572;NM_020212;NM_001284396;NM_001284395,NM_003847;NM_001271573;NM_001271572;NM_020212;NM_001284396;NM_001284395
16	3784851	3784955	2	-0.10972	0.0313706	-0.10972	0.0313706	-3.49756	0.000469541	1	cg04336433,cg04979551	CREBBP;CREBBP,CREBBP;CREBBP	NM_001079846;NM_004380,NM_001079846;NM_004380
18	76279359	76279433	2	-0.221545	0.0634477	-0.221545	0.0634477	-3.49178	0.000479814	1	cg08485077,cg16486823	,	,
2	84743445	84743573	6	0.0157204	0.00450336	0.0157204	0.00450336	3.49081	0.000481562	1	cg01413097,cg04547220,cg15961842,cg16878332,cg17669542,cg18289156	DNAH6,DNAH6,DNAH6,DNAH6,DNAH6,DNAH6	NM_001370,NM_001370,NM_001370,NM_001370,NM_001370,NM_001370
20	61456340	61456784	3	-0.0565729	0.0162147	-0.0565729	0.0162147	-3.48898	0.000484868	1	cg06152856,cg22564949,cg27564579	COL9A3,COL9A3,COL9A3	NM_001853,NM_001853,NM_001853
11	121322712	121323078	3	0.0575508	0.0165239	0.0575508	0.0165239	3.48288	0.000496047	1	cg09350798,cg17023455,cg19300474	SORL1,SORL1,SORL1	NM_003105,NM_003105,NM_003105
1	161179030	161179073	2	0.31816	0.0915063	0.31816	0.0915063	3.47692	0.000507218	1	cg15871209,cg19220199	NDUFS2;NDUFS2,NDUFS2;NDUFS2	NM_004550;NM_001166159,NM_004550;NM_001166159
5	179051583	179051797	3	-0.130842	0.0376391	-0.130842	0.0376391	-3.47622	0.000508534	1	cg02570061,cg11226415,cg14574582	HNRNPH1,HNRNPH1;HNRNPH1,HNRNPH1;HNRNPH1	NM_005520,NM_001257293;NM_005520,NM_001257293;NM_005520
12	123518888	123519310	3	0.203287	0.0585145	0.203287	0.0585145	3.47414	0.000512498	1	cg01816936,cg08176694,cg27021853	PITPNM2,PITPNM2,PITPNM2;PITPNM2	NM_020845,NM_020845,NM_020845;NM_001300801
1	247579131	247579312	2	-0.138933	0.0404053	-0.138933	0.0404053	-3.43849	0.000584979	1	cg07313373,cg21919599	NLRP3;NLRP3,NLRP3;NLRP3	NM_001079821;NM_001127461,NM_001127461;NM_001079821
6	154360528	154360894	6	0.0441651	0.0128767	0.0441651	0.0128767	3.42984	0.000603947	1	cg05215925,cg12838303,cg14348757,cg15085086,cg22719623,cg23706388	OPRM1;OPRM1;OPRM1;OPRM1;OPRM1;OPRM1;OPRM1;OPRM1;OPRM1;OPRM1;OPRM1;OPRM1;OPRM1;OPRM1;OPRM1;OPRM1;OPRM1;OPRM1;OPRM1;OPRM1;OPRM1,OPRM1;OPRM1;OPRM1;OPRM1;OPRM1;OPRM1;OPRM1;OPRM1;OPRM1;OPRM1;OPRM1;OPRM1;OPRM1;OPRM1;OPRM1;OPRM1;OPRM1;OPRM1;OPRM1;OPRM1;OPRM1,OPRM1;OPRM1;OPRM1;OPRM1;OPRM1;OPRM1;OPRM1;OPRM1;OPRM1;OPRM1;OPRM1;OPRM1;OPRM1;OPRM1;OPRM1;OPRM1;OPRM1;OPRM1;OPRM1;OPRM1;OPRM1;OPRM1;OPRM1;OPRM1;OPR…	NM_001145286;NM_001145282;NM_001145283;NM_001008503;NM_001145286;NM_001145284;NM_000914;NM_001145284;NM_001145281;NM_001145283;NM_001008505;NM_001008504;NM_001145285;NM_001145285;NM_001008503;NM_001145282;NM_001008505;NM_001145280;NM_001145279;NM_001008504;NM_000914,NM_001145286;NM_001145282;NM_001145283;NM_001008503;NM_001145286;NM_001145284;NM_000914;NM_001145284;NM_001145281;NM_001145283;NM_00…
1	11751622	11751624	2	-0.1068	0.0312677	-0.1068	0.0312677	-3.41568	0.000636234	1	cg19494645,cg24117376	MAD2L2;DRAXIN;MAD2L2,MAD2L2;C1orf187;MAD2L2	NM_001127325;NM_198545;NM_001127325,NM_001127325;NM_198545;NM_001127325
1	3561824	3562122	2	0.223051	0.0653082	0.223051	0.0653082	3.41537	0.000636963	1	cg11742922,cg14200305	WDR8,WDR8	NM_017818,NM_017818
4	2141004	2141194	3	0.175106	0.0513338	0.175106	0.0513338	3.41112	0.000646971	1	cg00274925,cg09132380,cg23478169	POLN,POLN,POLN	NM_181808,NM_181808,NM_181808
20	33115150	33115221	2	-0.147203	0.0432229	-0.147203	0.0432229	-3.40567	0.000660019	1	cg00436005,cg01888920	DYNLRB1;DYNLRB1;DYNLRB1;DYNLRB1;DYNLRB1;DYNLRB1,DYNLRB1;DYNLRB1;DYNLRB1;DYNLRB1;DYNLRB1;DYNLRB1	NM_001281729;NM_001281728;NM_001281727;NM_177953;NR_104032;NM_014183,NM_001281729;NM_001281728;NM_001281727;NM_177953;NR_104032;NM_014183
6	31542556	31543266	5	-0.0917163	0.0269511	-0.0917163	0.0269511	-3.40306	0.000666349	1	cg08639424,cg19648923,cg19978379,cg21370522,cg24452282	TNF,TNF,TNF,TNF,TNF	NM_000594,NM_000594,NM_000594,NM_000594,NM_000594
19	5871035	5871276	2	-0.269481	0.0792682	-0.269481	0.0792682	-3.39961	0.000674814	1	cg04529538,cg14173523	FUT5,FUT5	NM_002034,NM_002034
16	50128025	50128072	2	0.296711	0.0875372	0.296711	0.0875372	3.38955	0.000700085	1	cg06110305,cg21339832	HEATR3,HEATR3	NM_182922,NM_182922
16	56224782	56225055	4	-0.0644394	0.0190192	-0.0644394	0.0190192	-3.38812	0.000703739	1	cg00866976,cg06728579,cg10273340,cg12757095	GNAO1;GNAO1;LOC283856,GNAO1;GNAO1;LOC283856,GNAO1;GNAO1;LOC283856,LOC283856;GNAO1;GNAO1	NM_020988;NM_138736;NR_027078,NM_020988;NM_138736;NR_027078,NM_020988;NM_138736;NR_027078,NR_027078;NM_020988;NM_138736
11	33719644	33719716	2	0.209443	0.0618524	0.209443	0.0618524	3.38617	0.000708759	1	cg19477674,cg24521811	,C11orf91	,NM_001166692
21	29999606	29999800	2	-0.0866771	0.025634	-0.0866771	0.025634	-3.38134	0.000721335	1	cg14013155,cg24069871	,	,
19	23186755	23186795	2	0.0556984	0.0164816	0.0556984	0.0164816	3.37943	0.000726357	1	cg11270748,cg19523400	ZNF728,ZNF728	NM_001267716,NM_001267716
8	101118501	101118843	5	-0.0684368	0.0202569	-0.0684368	0.0202569	-3.37844	0.000728972	1	cg00090261,cg05162545,cg17168157,cg20051292,cg24848035	RGS22,RGS22;RGS22;RGS22,RGS22,RGS22,RGS22	NM_015668,NM_001286693;NM_015668;NM_001286692,NM_015668,NM_015668,NM_015668
11	665805	665814	2	0.151088	0.0448036	0.151088	0.0448036	3.37224	0.000745601	1	cg02097156,cg22132501	DEAF1;DEAF1,DEAF1;DEAF1	NM_021008;NM_001293634,NM_021008;NM_001293634
1	79085162	79085586	2	0.0800964	0.0238619	0.0800964	0.0238619	3.35667	0.000788874	1	cg03607951,cg13304609	IFI44L,IFI44L	NM_006820,NM_006820
5	111071312	111071729	2	0.163545	0.0487717	0.163545	0.0487717	3.35327	0.000798621	1	cg01242977,cg11871707	C5orf13;C5orf13;C5orf13;C5orf13;C5orf13;C5orf13;C5orf13;C5orf13;C5orf13;C5orf13;C5orf13,NREP;NREP;NREP;NREP;NREP;NREP;NREP;NREP;NREP;STARD4-AS1;NREP;NREP	NM_004772;NM_001142481;NM_001142479;NM_001142478;NM_001142474;NM_001142480;NM_001142475;NM_001142483;NM_001142476;NM_001142482;NM_001142477,NM_001142483;NM_004772;NM_001142482;NM_001142481;NM_001142480;NM_001142479;NM_001142478;NM_001142476;NM_001142477;NR_040093;NM_001142475;NM_001142474
16	35027026	35027418	2	-0.114534	0.0341698	-0.114534	0.0341698	-3.3519	0.000802578	1	cg01822071,cg09223820	,	,
11	64684810	64684825	3	-0.0594326	0.0177531	-0.0594326	0.0177531	-3.34773	0.000814759	1	cg03262694,cg11540055,cg12201927	ATG2A,ATG2A,ATG2A	NM_015104,NM_015104,NM_015104
12	52416413	52416537	2	0.163945	0.0489738	0.163945	0.0489738	3.3476	0.00081514	1	cg04069932,cg27299201	NR4A1,NR4A1	NM_001202233,NM_001202233
19	10829165	10829173	2	0.079829	0.023849	0.079829	0.023849	3.34728	0.000816099	1	cg15392792,cg17165284	MIR638;DNM2;DNM2;DNM2;DNM2,MIR638;DNM2;DNM2;DNM2;DNM2	NR_030368;NM_004945;NM_001005361;NM_001005362;NM_001005360,NR_030368;NM_004945;NM_001005361;NM_001005362;NM_001005360
12	132312857	132312871	2	-0.0972192	0.0290609	-0.0972192	0.0290609	-3.34536	0.000821745	1	cg02714882,cg11510557	MMP17,MMP17	NM_016155,NM_016155
18	67067721	67068268	4	-0.0518445	0.0155649	-0.0518445	0.0155649	-3.33085	0.000865813	1	cg05588496,cg12799689,cg23217126,cg27347269	DOK6,DOK6,DOK6,DOK6	NM_152721,NM_152721,NM_152721,NM_152721
6	31649502	31649519	2	-0.109614	0.0329236	-0.109614	0.0329236	-3.32935	0.000870498	1	cg02733847,cg22786465	LY6G5C,LY6G5C	NM_025262,NM_025262
6	30483837	30483882	2	0.113813	0.0341927	0.113813	0.0341927	3.32859	0.000872858	1	cg03585731,cg22765426	,	,
9	136303481	136303727	2	-0.20013	0.0601644	-0.20013	0.0601644	-3.32638	0.000879809	1	cg06354544,cg14206140	ADAMTS13;ADAMTS13;ADAMTS13;ADAMTS13,ADAMTS13;ADAMTS13;ADAMTS13;ADAMTS13	NR_024514;NM_139025;NM_139026;NM_139027,NR_024514;NM_139027;NM_139025;NM_139026
14	102530061	102530122	2	-0.0525536	0.015811	-0.0525536	0.015811	-3.32386	0.000887807	1	cg10057904,cg18253473	,	,
13	30984102	30984186	2	0.112349	0.0338089	0.112349	0.0338089	3.32305	0.000890376	1	cg02628135,cg14755147	,	,
8	120219902	120219927	2	-0.0540341	0.0162702	-0.0540341	0.0162702	-3.32105	0.000896791	1	cg02085119,cg02749784	MAL2,MAL2	NM_052886,NM_052886
17	39678883	39679000	2	0.222974	0.0672434	0.222974	0.0672434	3.31593	0.000913383	1	cg01651955,cg20587213	,	,
1	23894874	23894902	2	-0.0632656	0.0191054	-0.0632656	0.0191054	-3.31141	0.000928281	1	cg04567466,cg07422195	,	,
9	139557460	139557920	2	-0.34968	0.105699	-0.34968	0.105699	-3.30824	0.000938828	1	cg08529852,cg17443080	EGFL7;EGFL7,EGFL7;EGFL7;EGFL7;EGFL7	NM_201446;NM_016215,NM_201446;NM_201446;NM_016215;NM_016215
