# Supplementary material for: Insights from a methylome-wide association study of antidepressant exposure
Source: Nat Commun. 2025 Feb 24;16:1908. doi: 10.1038/s41467-024-55356-x (PMC11850842; doi:10.1038/s41467-024-55356-x)
Supplement: Supplementary file 7 — Supplementary Data 4 [file 41467_2024_55356_MOESM7_ESM.xlsx]

## Sheet: Sheet1
Supplementary Data 4: The top 100 CpGs (most significant/lowest P value) found in the self-report MWAS using a Mixed-linear-model Omics-based Analysis (MOA) model (N = 16,531) and their annotated genes. Significance was assessed using the p-value threshold 9.42x10-8, as recommended for case-control MWAS analyses.
Name	Chr	bp	b	se	p	UCSC_RefGene_Name	UCSC_RefGene_Accession	Relation_to_Island	Islands_Name	UCSC_RefGene_Group	UCSC_RefGene_unique
cg26277237	9	631910	0.0236379	0.00331013	9.26076e-13	KANK1;KANK1;KANK1	NM_001256876;NM_001256877;NM_015158	OpenSea	NA	5'UTR;5'UTR;5'UTR	KANK1
cg02183564	7	76874892	0.0186096	0.00281107	3.58875e-11	CCDC146	NM_020879	OpenSea	NA	Body	CCDC146
cg04173586	19	2167496	0.0228682	0.00360867	2.34267e-10	DOT1L	NM_032482	S_Shore	chr19:2163632-2165603	Body	DOT1L
cg15071067	2	74196550	0.0183628	0.00320266	9.83249e-09	DGUOK-AS1;DGUOK-AS1	NR_104029;NR_104030	OpenSea	NA	Body;Body	DGUOK-AS1
cg03222540	15	90575080	0.0143366	0.00255676	2.05464e-08	ZNF710	NM_198526	OpenSea	NA	5'UTR	ZNF710
cg04315689	2	74198896	0.0143124	0.00263465	5.56128e-08	DGUOK-AS1;DGUOK-AS1	NR_104029;NR_104030	OpenSea	NA	Body;Body	DGUOK-AS1
cg08907118	16	27482516	0.0211512	0.00391364	6.49949e-08	GTF3C1	NM_001520	OpenSea	NA	Body	GTF3C1
cg25924746	13	110432935	-0.0158285	0.00305942	2.29516e-07	IRS2	NM_003749	N_Shore	chr13:110434466-110440180	Body	IRS2
cg05603985	1	2161049	-0.0166471	0.00332079	5.35909e-07	SKI	NM_003036	Island	chr1:2158212-2161173	1stExon	SKI
cg12159583	9	134532611	0.0149172	0.00300464	6.88059e-07	RAPGEF1;RAPGEF1;RAPGEF1	NM_198679;NM_005312;NM_001304275	OpenSea	NA	Body;Body;Body	RAPGEF1
cg19796584	17	80246233	0.0151131	0.00304771	7.09105e-07	NA	NA	N_Shelf	chr17:80250226-80251057	NA	NA
cg07023764	8	130567184	0.0143569	0.00295445	1.1774e-06	CCDC26;CCDC26;CCDC26;CCDC26	NR_130918;NR_130919;NR_130920;NR_130917	OpenSea	NA	Body;Body;Body;Body	CCDC26
cg01964004	2	74196572	0.0173662	0.00358905	1.30716e-06	DGUOK-AS1;DGUOK-AS1	NR_104029;NR_104030	OpenSea	NA	Body;Body	DGUOK-AS1
cg02988288	1	145440445	-0.0117267	0.00248123	2.28804e-06	TXNIP;NBPF20;NBPF10;NBPF10	NM_006472;NM_001278267;NM_001039703;NM_001302371	OpenSea	NA	Body;Body;Body;Body	TXNIP;NBPF20;NBPF10
cg02300377	11	12399056	-0.0120731	0.00255714	2.34317e-06	PARVA	NM_018222	Island	chr11:12398965-12399863	TSS200	PARVA
cg19693031	1	145441552	-0.0117621	0.00249774	2.48793e-06	TXNIP	NM_006472	OpenSea	NA	3'UTR	TXNIP
cg00049440	9	73026643	0.0147138	0.00312933	2.57736e-06	KLF9	NM_001206	N_Shore	chr9:73027330-73029184	Body	KLF9
cg17443080	9	139557460	-0.0137311	0.00293986	3.00219e-06	EGFL7;EGFL7;EGFL7;EGFL7	NM_201446;NM_201446;NM_016215;NM_016215	N_Shelf	chr9:139559804-139561005	5'UTR;1stExon;1stExon;5'UTR	EGFL7
cg01726295	7	135938950	0.00930836	0.00199547	3.09009e-06	NA	NA	OpenSea	NA	NA	NA
cg01094576	10	104409029	-0.0145577	0.00312095	3.09354e-06	TRIM8	NM_030912	OpenSea	NA	Body	TRIM8
cg10678320	1	54661365	-0.010948	0.00236393	3.63447e-06	CYB5RL	NM_001031672	OpenSea	NA	5'UTR	CYB5RL
cg13545732	1	245258525	0.0138007	0.00300147	4.26609e-06	EFCAB2;EFCAB2	NR_026587;NM_001143943	OpenSea	NA	Body;Body	EFCAB2
cg13614752	2	22189158	-0.009387	0.00205066	4.70454e-06	NA	NA	OpenSea	NA	NA	NA
cg22565550	2	233949242	-0.0152078	0.00332574	4.81382e-06	INPP5D;INPP5D	NM_005541;NM_001017915	OpenSea	NA	Body;Body	INPP5D
cg23624636	3	90141382	0.0126431	0.00277538	5.22718e-06	NA	NA	OpenSea	NA	NA	NA
cg05783080	17	75318211	-0.012605	0.00279421	6.44943e-06	SEPT9;SEPT9;SEPT9;SEPT9	NM_001293695;NM_001113491;NM_001113492;NM_006640	OpenSea	NA	Body;Body;5'UTR;Body	SEPT9
cg15972506	3	11079298	-0.0098684	0.00219396	6.86025e-06	SLC6A1	NM_003042	OpenSea	NA	3'UTR	SLC6A1
cg14430180	17	62948808	0.0167611	0.00375135	7.89491e-06	NA	NA	OpenSea	NA	NA	NA
cg18133209	2	217276942	-0.00903146	0.00206478	1.21953e-05	SMARCAL1;SMARCAL1	NM_014140;NM_001127207	N_Shore	chr2:217277037-217277557	TSS200;TSS1500	SMARCAL1
cg00737344	19	33350736	0.00943223	0.00215911	1.2506e-05	SLC7A9;SLC7A9	NM_001126335;NM_014270	Island	chr19:33350719-33350932	Body;Body	SLC7A9
cg04167842	22	18063857	-0.01096	0.00250951	1.25738e-05	SLC25A18	NM_031481	N_Shore	chr22:18063940-18064177	Body	SLC25A18
cg07151190	2	119964231	-0.0107317	0.00246257	1.3129e-05	NA	NA	OpenSea	NA	NA	NA
cg24252430	6	14229086	0.0146895	0.00337932	1.38085e-05	NA	NA	OpenSea	NA	NA	NA
cg15886977	6	138726707	-0.0134855	0.00310647	1.41783e-05	HEBP2	NM_014320	S_Shore	chr6:138724617-138726215	Body	HEBP2
cg24868645	5	137057949	0.00988392	0.00227807	1.43307e-05	KLHL3;KLHL3	NM_001257194;NM_017415	OpenSea	NA	TSS1500;Body	KLHL3
cg23198699	4	140135410	0.0130767	0.0030262	1.552e-05	NA	NA	OpenSea	NA	NA	NA
cg19475020	12	119119725	0.00885476	0.00205347	1.61715e-05	NA	NA	OpenSea	NA	NA	NA
cg16500036	7	68983906	0.0170639	0.00395829	1.62571e-05	NA	NA	OpenSea	NA	NA	NA
cg01262564	9	134520798	0.0159566	0.00371023	1.70258e-05	RAPGEF1;RAPGEF1;RAPGEF1	NM_198679;NM_005312;NM_001304275	OpenSea	NA	Body;Body;Body	RAPGEF1
cg03718958	15	48471164	0.00892556	0.00208203	1.81135e-05	MYEF2;MYEF2;MYEF2	NM_001301210;NM_016132;NR_125408	S_Shore	chr15:48470007-48470628	TSS1500;TSS1500;TSS1500	MYEF2
cg26253974	1	213030372	0.00992084	0.00232084	1.91416e-05	LQK1;FLVCR1;LQK1	NR_027286;NM_014053;NR_027285	N_Shore	chr1:213031359-213032119	Body;TSS1500;Body	LQK1;FLVCR1;LQK1
cg04338635	5	14492405	0.0115202	0.00269982	1.98085e-05	TRIO	NM_007118	S_Shelf	chr5:14487930-14488536	Body	TRIO
cg17179842	1	17216167	0.009073	0.00214797	2.40016e-05	NA	NA	S_Shore	chr1:17215421-17216094	NA	NA
cg17328438	8	47174026	-0.00921103	0.00219455	2.70196e-05	NA	NA	OpenSea	NA	NA	NA
cg23903708	2	25527266	0.0125758	0.00301237	2.98346e-05	DNMT3A;DNMT3A;DNMT3A	NM_022552;NM_175630;NM_175629	OpenSea	NA	Body;Body;Body	DNMT3A
cg10951263	2	112956895	0.0144723	0.00346788	3.003e-05	NA	NA	OpenSea	NA	NA	NA
cg07477614	18	44949168	-0.00864036	0.00207122	3.02425e-05	NA	NA	OpenSea	NA	NA	NA
cg17081125	10	104931314	0.0104556	0.00250733	3.0458e-05	NT5C2;NT5C2	NM_001134373;NM_012229	OpenSea	NA	Body;Body	NT5C2
cg22904994	8	6409835	0.0147897	0.00355205	3.13116e-05	ANGPT2;ANGPT2;ANGPT2;MCPH1	NM_001147;NM_001118888;NM_001118887;NM_024596	OpenSea	NA	Body;Body;Body;Body	ANGPT2;MCPH1
cg23248055	4	56185	0.0104478	0.00251627	3.2943e-05	ZNF718;ZNF595;ZNF595;ZNF595;ZNF595;ZNF718;ZNF718	NM_001289931;NM_001286054;NM_001286053;NM_001286052;NM_182524;NR_110527;NM_001039127	S_Shelf	chr4:53198-53672	TSS1500;5'UTR;5'UTR;Body;Body;Body;Body	ZNF718;ZNF595;ZNF718
cg19990316	5	1158948	-0.00855672	0.00207125	3.60884e-05	NA	NA	S_Shelf	chr5:1155223-1156466	NA	NA
cg10527284	11	73307123	0.00872367	0.0021177	3.79864e-05	FAM168A;FAM168A;FAM168A	NM_015159;NM_001286051;NM_001286050	N_Shore	chr11:73308799-73309500	5'UTR;5'UTR;5'UTR	FAM168A
cg14553895	3	178899170	-0.0119951	0.00291305	3.82665e-05	PIK3CA	NM_006218	OpenSea	NA	5'UTR	PIK3CA
cg07710094	8	130279952	-0.0132563	0.0032242	3.93124e-05	NA	NA	OpenSea	NA	NA	NA
cg01784686	14	74345280	0.00937267	0.00228873	4.21913e-05	PTGR2;PTGR2;PTGR2	NM_001146155;NM_001146154;NM_152444	OpenSea	NA	Body;Body;Body	PTGR2
cg22378924	8	130501851	0.0122264	0.00299361	4.42346e-05	CCDC26;CCDC26;CCDC26;CCDC26	NR_130918;NR_130919;NR_130920;NR_130917	OpenSea	NA	Body;Body;Body;Body	CCDC26
cg13600373	10	15367637	0.00894649	0.00219175	4.46697e-05	FAM171A1	NM_001010924	OpenSea	NA	Body	FAM171A1
cg25530111	20	1790241	-0.0109362	0.00268975	4.7852e-05	NA	NA	OpenSea	NA	NA	NA
cg21851379	11	76115834	0.0130325	0.00320783	4.85024e-05	LOC100506127;LOC100506127	NM_001282456;NR_130990	OpenSea	NA	3'UTR;Body	LOC100506127
cg07739841	6	159657657	0.0106602	0.00263032	5.06045e-05	FNDC1	NM_032532	S_Shelf	chr6:159653233-159655397	Body	FNDC1
cg10683292	1	62775608	0.00919283	0.00227848	5.46887e-05	KANK4	NM_181712	OpenSea	NA	5'UTR	KANK4
cg05125468	1	230478240	-0.00824455	0.00204354	5.47296e-05	PGBD5	NM_001258311	OpenSea	NA	Body	PGBD5
cg03271080	2	86255119	0.00905037	0.00224833	5.68846e-05	POLR1A	NM_015425	OpenSea	NA	Body	POLR1A
cg12738981	1	155828357	0.00927826	0.00230689	5.77129e-05	SYT11;GON4L;GON4L	NM_152280;NM_032292;NM_001037533	N_Shore	chr1:155829109-155829431	TSS1500;TSS1500;TSS1500	SYT11;GON4L
cg10684985	14	22947871	0.00897056	0.00223665	6.05376e-05	NA	NA	OpenSea	NA	NA	NA
cg07684151	16	81535068	-0.0145644	0.00363305	6.10118e-05	CMIP;CMIP	NM_198390;NM_030629	OpenSea	NA	Body;Body	CMIP
cg15106115	5	77821491	-0.00803483	0.00200821	6.30768e-05	LHFPL2	NM_005779	OpenSea	NA	5'UTR	LHFPL2
cg02790691	18	32289550	-0.0131982	0.00329967	6.33822e-05	DTNA;DTNA;DTNA;DTNA;DTNA	NM_001128175;NM_032978;NM_001392;NM_032979;NM_032975	OpenSea	NA	5'UTR;TSS1500;5'UTR;5'UTR;5'UTR	DTNA
cg05283480	20	55361757	0.00836554	0.00209727	6.64142e-05	NA	NA	OpenSea	NA	NA	NA
cg15033153	3	128514015	0.00837293	0.00210023	6.70061e-05	RAB7A	NM_004637	OpenSea	NA	5'UTR	RAB7A
cg11206323	3	86957376	0.00981267	0.00247356	7.27735e-05	NA	NA	OpenSea	NA	NA	NA
cg15453097	16	14051856	-0.015252	0.00385579	7.63387e-05	NA	NA	OpenSea	NA	NA	NA
cg23397325	2	1684270	-0.010544	0.0026691	7.80177e-05	PXDN	NM_012293	OpenSea	NA	Body	PXDN
cg20355301	9	97848107	-0.00889336	0.00225557	8.05231e-05	C9orf3;MIR24-1	NM_032823;NR_029496	N_Shore	chr9:97848140-97848525	3'UTR;TSS200	C9orf3;MIR24-1
cg13159693	4	15779729	0.0102975	0.00261235	8.08514e-05	CD38	NM_001775	N_Shore	chr4:15779998-15780729	TSS1500	CD38
cg08576518	7	157711612	0.00792001	0.00200937	8.0961e-05	PTPRN2;PTPRN2;PTPRN2	NM_002847;NM_130842;NM_130843	OpenSea	NA	Body;Body;Body	PTPRN2
cg06152926	6	43057827	0.00978167	0.00248362	8.20024e-05	PTK7;PTK7;PTK7;PTK7	NM_002821;NM_152881;NM_152882;NM_152880	OpenSea	NA	Body;Body;Body;Body	PTK7
cg02300818	22	49295501	-0.0101161	0.00257176	8.37006e-05	NA	NA	N_Shelf	chr22:49297773-49297998	NA	NA
cg09565706	2	106014537	-0.00891873	0.00227281	8.70578e-05	FHL2;FHL2;FHL2;FHL2	NM_001039492;NM_001450;NM_201555;NM_201557	N_Shore	chr2:106014878-106015884	5'UTR;5'UTR;5'UTR;5'UTR	FHL2
cg08527546	11	9595200	0.00844321	0.00215298	8.79469e-05	WEE1;WEE1	NM_001143976;NM_003390	Island	chr11:9594346-9596536	TSS1500;TSS200	WEE1
cg01726073	22	39966085	-0.00805211	0.0020589	9.1962e-05	CACNA1I;CACNA1I	NM_021096;NM_001003406	OpenSea	NA	TSS1500;TSS1500	CACNA1I
cg26558862	3	52704647	-0.00910337	0.00232846	9.24483e-05	PBRM1;PBRM1;PBRM1	NM_181042;NM_018313;NM_018165	OpenSea	NA	Body;Body;Body	PBRM1
cg00166446	8	24608462	-0.00973551	0.00249032	9.25494e-05	NA	NA	OpenSea	NA	NA	NA
cg10490315	11	2973968	-0.00894776	0.00229067	9.37666e-05	NAP1L4	NM_005969	OpenSea	NA	Body	NAP1L4
cg12741138	8	119515726	-0.00860735	0.00220539	9.5059e-05	SAMD12;SAMD12;SAMD12	NR_109794;NM_001101676;NM_207506	OpenSea	NA	Body;Body;Body	SAMD12
cg26828835	20	35476822	0.00835354	0.0021411	9.55898e-05	SOGA1;SOGA1	NM_080627;NM_199181	OpenSea	NA	Body;5'UTR	SOGA1
cg22879994	6	506301	0.0109809	0.00281499	9.58417e-05	EXOC2;EXOC2	NR_073064;NM_018303	OpenSea	NA	Body;Body	EXOC2
cg08066645	14	45356892	0.00970272	0.00248795	9.62363e-05	NA	NA	Island	chr14:45356672-45356893	NA	NA
cg26706599	5	158839568	0.00845761	0.00217179	9.84825e-05	NA	NA	OpenSea	NA	NA	NA
cg11076932	5	161342714	0.00923609	0.00237356	9.97355e-05	LINC01202	NR_126372	OpenSea	NA	Body	LINC01202
cg08514128	2	182367973	0.010251	0.00264118	0.000103931	ITGA4	NM_000885	OpenSea	NA	Body	ITGA4
cg08833971	9	134025894	0.0109678	0.00282718	0.000104717	NUP214	NM_005085	OpenSea	NA	Body	NUP214
cg22360284	19	49535373	-0.00808507	0.00208525	0.000105641	SNAR-G2;CGB2	NR_024244;NM_033378	OpenSea	NA	TSS1500;Body	SNAR-G2;CGB2
cg23462236	10	104408927	-0.0131694	0.00339739	0.000106047	TRIM8	NM_030912	S_Shelf	chr10:104401821-104404968	Body	TRIM8
cg12737854	7	42005612	-0.00871241	0.00224767	0.000106101	GLI3	NM_000168	Island	chr7:42005067-42006121	Body	GLI3
cg16928400	19	38085810	-0.00877838	0.00226668	0.000107592	ZNF540;ZNF571	NM_152606;NM_016536	Island	chr19:38085148-38085811	5'UTR;TSS200	ZNF540;ZNF571
cg03546163	6	35654363	0.0107581	0.0027783	0.000107866	FKBP5;FKBP5;FKBP5;FKBP5	NM_004117;NM_001145775;NM_001145777;NM_001145776	N_Shore	chr6:35655607-35656856	5'UTR;5'UTR;5'UTR;5'UTR	FKBP5
cg27172613	3	180424036	-0.00866845	0.0022407	0.000109449	NA	NA	OpenSea	NA	NA	NA
cg13652593	5	132661177	-0.00912354	0.00235937	0.000110212	FSTL4	NM_015082	OpenSea	NA	Body	FSTL4
cg18377660	1	57535755	0.00806032	0.00208704	0.000112424	DAB1	NM_021080	OpenSea	NA	Body	DAB1
