# Supplementary material for: Insights from a methylome-wide association study of antidepressant exposure
Source: Nat Commun. 2025 Feb 24;16:1908. doi: 10.1038/s41467-024-55356-x (PMC11850842; doi:10.1038/s41467-024-55356-x)
Supplement: Supplementary file 8 — Supplementary Data 5 [file 41467_2024_55356_MOESM8_ESM.xlsx]

## Sheet: Sheet1
Supplementary Data 5: The top 100 CpGs (most significant/lowest P value) found in the prescription-derived MWAS using a Mixed-linear-model Omics-based Analysis (MOA) model (N = 7,951) and their annotated genes. Significance was assessed using the p-value threshold 9.42x10-8, as recommended for case-control MWAS analyses.
Name	Chr	bp	b	se	p	UCSC_RefGene_Name	UCSC_RefGene_Accession	Relation_to_Island	Islands_Name	UCSC_RefGene_Group	UCSC_RefGene_unique
cg04173586	19	2167496	0.0345179	0.00480794	7.0047e-13	DOT1L	NM_032482	S_Shore	chr19:2163632-2165603	Body	DOT1L
cg26277237	9	631910	0.0274122	0.00443005	6.10138e-10	KANK1;KANK1;KANK1	NM_001256876;NM_001256877;NM_015158	OpenSea	NA	5'UTR;5'UTR;5'UTR	KANK1
cg01964004	2	74196572	0.0260237	0.00469542	2.9842e-08	DGUOK-AS1;DGUOK-AS1	NR_104029;NR_104030	OpenSea	NA	Body;Body	DGUOK-AS1
cg04315689	2	74198896	0.0192783	0.00350678	3.85364e-08	DGUOK-AS1;DGUOK-AS1	NR_104029;NR_104030	OpenSea	NA	Body;Body	DGUOK-AS1
cg08907118	16	27482516	0.0266119	0.00519268	2.97726e-07	GTF3C1	NM_001520	OpenSea	NA	Body	GTF3C1
cg13545732	1	245258525	0.0202429	0.00397442	3.51919e-07	EFCAB2;EFCAB2	NR_026587;NM_001143943	OpenSea	NA	Body;Body	EFCAB2
cg02183564	7	76874892	0.0185954	0.00370447	5.17441e-07	CCDC146	NM_020879	OpenSea	NA	Body	CCDC146
cg12846778	2	29997122	0.016043	0.00331598	1.31097e-06	ALK	NM_004304	OpenSea	NA	Body	ALK
cg20430809	19	2089006	-0.0184687	0.00392232	2.49415e-06	MOB3A	NM_130807	OpenSea	NA	5'UTR	MOB3A
cg02319782	12	291668	-0.0158454	0.00336862	2.55333e-06	NA	NA	OpenSea	NA	NA	NA
cg15071067	2	74196550	0.0195814	0.00421181	3.33276e-06	DGUOK-AS1;DGUOK-AS1	NR_104029;NR_104030	OpenSea	NA	Body;Body	DGUOK-AS1
cg06338710	1	92946187	-0.0157613	0.00342893	4.29493e-06	GFI1;GFI1;GFI1	NM_001127215;NM_001127216;NM_005263	Island	chr1:92945907-92952609	Body;Body;Body	GFI1
cg01317756	6	40117104	-0.0129792	0.00283167	4.57091e-06	NA	NA	OpenSea	NA	NA	NA
cg05783080	17	75318211	-0.0162089	0.00353879	4.64183e-06	SEPT9;SEPT9;SEPT9;SEPT9	NM_001293695;NM_001113491;NM_001113492;NM_006640	OpenSea	NA	Body;Body;5'UTR;Body	SEPT9
cg02988288	1	145440445	-0.0152139	0.00332689	4.80765e-06	TXNIP;NBPF20;NBPF10;NBPF10	NM_006472;NM_001278267;NM_001039703;NM_001302371	OpenSea	NA	Body;Body;Body;Body	TXNIP;NBPF20;NBPF10
cg24620647	15	86890256	0.0129595	0.00285682	5.72382e-06	AGBL1	NM_152336	OpenSea	NA	Body	AGBL1
cg08228578	12	57624193	-0.0198449	0.00439663	6.37145e-06	SHMT2;SHMT2;SHMT2;SHMT2;SHMT2;SHMT2;SHMT2;SHMT2;SHMT2;SHMT2;SHMT2	NR_029417;NM_005412;NM_001166356;NM_001166358;NR_029416;NM_001166359;NM_001166359;NR_029415;NM_001166357;NM_001166357;NR_048562	S_Shore	chr12:57623420-57623903	Body;Body;Body;5'UTR;Body;1stExon;5'UTR;Body;1stExon;5'UTR;Body	SHMT2
cg02248780	1	4008738	-0.0132082	0.00294172	7.12327e-06	LINC01346	NR_040065	OpenSea	NA	Body	LINC01346
cg07023764	8	130567184	0.0176606	0.00396801	8.55707e-06	CCDC26;CCDC26;CCDC26;CCDC26	NR_130918;NR_130919;NR_130920;NR_130917	OpenSea	NA	Body;Body;Body;Body	CCDC26
cg00417304	11	45124456	-0.0180824	0.0040979	1.02143e-05	PRDM11	NM_020229	OpenSea	NA	Body	PRDM11
cg18988856	7	99425577	0.0127602	0.00289468	1.04259e-05	CYP3A43;CYP3A43;CYP3A43	NM_057095;NM_057096;NM_022820	OpenSea	NA	TSS200;TSS200;TSS200	CYP3A43
cg08372784	19	40562722	0.0135315	0.00308233	1.13336e-05	ZNF780B	NM_001005851	S_Shore	chr19:40561820-40562150	TSS1500	ZNF780B
cg06979669	11	119835317	-0.0139105	0.00317153	1.15429e-05	NA	NA	OpenSea	NA	NA	NA
cg15886977	6	138726707	-0.018054	0.00411902	1.17016e-05	HEBP2	NM_014320	S_Shore	chr6:138724617-138726215	Body	HEBP2
cg23931381	19	18119847	-0.0134006	0.00305826	1.17715e-05	ARRDC2;ARRDC2	NM_001025604;NM_015683	N_Shore	chr19:18120613-18120840	Body;Body	ARRDC2
cg10399789	1	92945668	-0.0149575	0.00341768	1.20596e-05	GFI1;GFI1;GFI1	NM_001127215;NM_001127216;NM_005263	N_Shore	chr1:92945907-92952609	Body;Body;Body	GFI1
cg12858274	8	133747448	0.0183518	0.00420946	1.30263e-05	TMEM71;TMEM71	NM_001145153;NM_144649	OpenSea	NA	Body;Body	TMEM71
cg18674464	8	74395934	0.0229586	0.00526628	1.30331e-05	STAU2;STAU2;STAU2;STAU2	NM_001164383;NM_001164382;NM_001164380;NM_001164381	OpenSea	NA	Body;Body;Body;Body	STAU2
cg05241923	9	136010810	-0.0195207	0.00448418	1.34148e-05	RALGDS	NM_001042368	OpenSea	NA	Body	RALGDS
cg15787712	19	13948243	0.016485	0.00379319	1.38675e-05	MIR24-2;MIR23A;MIR27A	NR_029497;NR_029495;NR_029501	S_Shelf	chr19:13944139-13944695	TSS1500;TSS1500;TSS1500	MIR24-2;MIR23A;MIR27A
cg00049440	9	73026643	0.0179604	0.00413845	1.42556e-05	KLF9	NM_001206	N_Shore	chr9:73027330-73029184	Body	KLF9
cg21628936	6	75475518	0.0138212	0.00320637	1.62845e-05	NA	NA	OpenSea	NA	NA	NA
cg10409341	15	82334984	-0.0139487	0.00324864	1.75707e-05	MEX3B	NM_032246	N_Shore	chr15:82335472-82339937	3'UTR	MEX3B
cg15277914	3	154042611	-0.014907	0.00348609	1.90159e-05	DHX36;DHX36	NM_001114397;NM_020865	S_Shore	chr3:154042004-154042376	TSS1500;TSS1500	DHX36
cg06105669	6	45416386	0.0145986	0.00343499	2.13811e-05	RUNX2;RUNX2;RUNX2	NM_001015051;NM_001024630;NM_001278478	OpenSea	NA	Body;Body;Body	RUNX2
cg17437787	8	11647470	-0.0144779	0.00341985	2.301e-05	NA	NA	OpenSea	NA	NA	NA
cg27216853	2	10205672	0.0144345	0.00341062	2.31407e-05	CYS1	NM_001037160	OpenSea	NA	Body	CYS1
cg26258950	1	186140507	0.0139502	0.003303	2.40546e-05	HMCN1;MIR548F1	NM_031935;NR_031642	OpenSea	NA	Body;Body	HMCN1;MIR548F1
cg16504526	9	73025362	0.0181756	0.0043039	2.41006e-05	KLF9	NM_001206	N_Shore	chr9:73027330-73029184	Body	KLF9
cg10369245	9	35718903	0.0227003	0.00540474	2.66829e-05	TLN1;TLN1	NM_006289;NM_006289	OpenSea	NA	ExonBnd;Body	TLN1
cg00737344	19	33350736	0.012004	0.00286069	2.71432e-05	SLC7A9;SLC7A9	NM_001126335;NM_014270	Island	chr19:33350719-33350932	Body;Body	SLC7A9
cg16500036	7	68983906	0.0216259	0.00518528	3.03749e-05	NA	NA	OpenSea	NA	NA	NA
cg23508701	12	76331877	0.0122284	0.00294334	3.25873e-05	NA	NA	OpenSea	NA	NA	NA
cg02903938	20	55041545	0.0136462	0.0032877	3.3146e-05	NA	NA	N_Shore	chr20:55043375-55043766	NA	NA
cg03222540	15	90575080	0.0138933	0.00336688	3.68406e-05	ZNF710	NM_198526	OpenSea	NA	5'UTR	ZNF710
cg10852829	7	23637692	-0.0111367	0.00270398	3.81107e-05	CCDC126	NM_138771	S_Shore	chr7:23636735-23637557	5'UTR	CCDC126
cg19929638	7	155584080	-0.0111694	0.00271421	3.86915e-05	NA	NA	S_Shelf	chr7:155579868-155580392	NA	NA
cg02233835	16	89156772	0.0146988	0.00357481	3.92636e-05	NA	NA	N_Shelf	chr16:89160018-89160706	NA	NA
cg14337472	8	18525381	-0.0113562	0.00277291	4.21406e-05	PSD3;PSD3	NM_206909;NM_015310	OpenSea	NA	Body;Body	PSD3
cg14858951	17	38257028	0.0122412	0.0029956	4.38156e-05	NR1D1	NM_021724	Island	chr17:38256635-38257082	TSS200	NR1D1
cg04323816	22	40784430	0.0204547	0.00500861	4.42844e-05	SGSM3;SGSM3	NM_015705;NM_001301849	OpenSea	NA	5'UTR;5'UTR	SGSM3
cg16318221	16	71699960	0.0115084	0.0028218	4.53512e-05	PHLPP2;PHLPP2	NM_001289003;NM_015020	OpenSea	NA	Body;Body	PHLPP2
cg09160177	9	95479719	-0.0139325	0.00343122	4.89645e-05	BICD2;BICD2	NM_015250;NM_001003800	N_Shore	chr9:95480845-95481586	Body;Body	BICD2
cg03534661	3	29685050	0.0152457	0.003756	4.92794e-05	RBMS3;RBMS3;RBMS3;RBMS3;RBMS3	NM_014483;NM_001177712;NM_001177711;NM_001003793;NM_001003792	OpenSea	NA	Body;Body;Body;Body;Body	RBMS3
cg04037398	20	37710293	-0.0118727	0.00293339	5.17797e-05	NA	NA	OpenSea	NA	NA	NA
cg12159583	9	134532611	0.0163902	0.00404996	5.18791e-05	RAPGEF1;RAPGEF1;RAPGEF1	NM_198679;NM_005312;NM_001304275	OpenSea	NA	Body;Body;Body	RAPGEF1
cg20674818	17	34847929	-0.0130209	0.00322204	5.31744e-05	ZNHIT3;ZNHIT3;ZNHIT3;ZNHIT3;ZNHIT3;ZNHIT3;ZNHIT3	NR_104009;NR_104010;NR_104011;NM_001281433;NM_004773;NM_001281434;NM_001281432	OpenSea	NA	Body;Body;Body;Body;Body;Body;Body	ZNHIT3
cg22576629	12	106845849	-0.0122533	0.00303214	5.31921e-05	POLR3B;POLR3B	NM_001160708;NM_018082	OpenSea	NA	Body;Body	POLR3B
cg02071853	3	154748651	0.0140293	0.00347715	5.46734e-05	NA	NA	OpenSea	NA	NA	NA
cg00627045	17	11461244	-0.0115143	0.00286042	5.68803e-05	SHISA6	NM_207386	Island	chr17:11461071-11461437	Body	SHISA6
cg00904576	1	181205459	0.0122787	0.00305918	5.97637e-05	GM140	NR_046249	OpenSea	NA	TSS200	GM140
cg24614722	15	58602821	0.0129553	0.00322988	6.04447e-05	NA	NA	OpenSea	NA	NA	NA
cg03015225	21	38581371	0.0147578	0.00368258	6.13766e-05	DSCR9	NR_026719	OpenSea	NA	Body	DSCR9
cg04528255	7	107333621	0.0142115	0.00356218	6.62015e-05	SLC26A4	NM_000441	OpenSea	NA	Body	SLC26A4
cg13223565	21	47831927	-0.017413	0.00437371	6.85458e-05	PCNT	NM_006031	Island	chr21:47831533-47831931	Body	PCNT
cg13863764	1	11561908	0.0117653	0.00296077	7.07561e-05	PTCHD2	NM_020780	Island	chr1:11561366-11562156	Body	PTCHD2
cg09390962	7	137355506	0.0154028	0.00387742	7.11427e-05	DGKI	NM_004717	OpenSea	NA	Body	DGKI
cg09170720	6	138196813	-0.0119512	0.00301317	7.29872e-05	TNFAIP3;TNFAIP3;TNFAIP3;TNFAIP3;TNFAIP3;TNFAIP3	NM_006290;NM_001270508;NM_001270507;NM_006290;NM_001270508;NM_001270507	OpenSea	NA	ExonBnd;ExonBnd;ExonBnd;Body;Body;Body	TNFAIP3
cg11856332	19	15583704	-0.0134064	0.00338119	7.34004e-05	PGLYRP2	NM_052890	S_Shore	chr19:15582605-15582905	Body	PGLYRP2
cg11199270	6	158251605	0.0151541	0.0038257	7.45941e-05	SNX9	NM_016224	OpenSea	NA	Body	SNX9
cg04339648	3	122478582	0.0234137	0.00591095	7.46163e-05	HSPBAP1	NM_024610	OpenSea	NA	Body	HSPBAP1
cg12018163	11	119456270	-0.0121031	0.00305579	7.47256e-05	NA	NA	S_Shore	chr11:119455153-119456102	NA	NA
cg14173642	2	157552606	-0.0108274	0.00273989	7.75818e-05	NA	NA	OpenSea	NA	NA	NA
cg18146737	1	92946700	-0.0140135	0.00354623	7.76136e-05	GFI1;GFI1;GFI1	NM_001127215;NM_001127216;NM_005263	Island	chr1:92945907-92952609	Body;Body;Body	GFI1
cg08568504	5	126172293	-0.0122811	0.00311173	7.92305e-05	LMNB1	NM_005573	OpenSea	NA	3'UTR	LMNB1
cg13774825	14	105263191	-0.0130041	0.00329864	8.07158e-05	AKT1;AKT1	NM_001014432;NM_001014431	S_Shore	chr14:105261334-105261624	TSS1500;TSS1500	AKT1
cg02616405	7	1250756	0.0111581	0.00283216	8.1554e-05	NA	NA	N_Shore	chr7:1250826-1251141	NA	NA
cg12876356	1	92946825	-0.0143642	0.00364598	8.15742e-05	GFI1;GFI1;GFI1	NM_001127215;NM_001127216;NM_005263	Island	chr1:92945907-92952609	Body;Body;Body	GFI1
cg25900551	17	4802266	0.0109303	0.00278122	8.49377e-05	C17orf107;CHRNE	NM_001145536;NM_000080	Island	chr17:4802265-4805402	TSS1500;Body	C17orf107;CHRNE
cg05692532	19	49136928	0.015513	0.00394975	8.58036e-05	DBP;DBP	NM_001352;NM_001352	N_Shore	chr19:49138699-49139085	ExonBnd;Body	DBP
cg24187101	8	144462155	-0.0127314	0.00324418	8.69557e-05	RHPN1	NM_052924	Island	chr8:144461972-144462261	Body	RHPN1
cg07699307	6	101111561	0.0120601	0.00307667	8.86016e-05	ASCC3	NM_006828	OpenSea	NA	Body	ASCC3
cg08224307	2	187581790	-0.0111422	0.00284818	9.1524e-05	FAM171B	NM_177454	OpenSea	NA	Body	FAM171B
cg21419012	3	15066608	-0.0142455	0.00364445	9.27475e-05	NR2C2;NR2C2	NM_001291694;NM_003298	OpenSea	NA	Body;Body	NR2C2
cg23441053	8	69136816	-0.0116116	0.00297138	9.31352e-05	PREX2	NM_024870	OpenSea	NA	Body	PREX2
cg11588857	8	86089481	-0.0108529	0.00277782	9.3452e-05	E2F5;E2F5	NM_001951;NM_001083588	Island	chr8:86089201-86090287	TSS200;TSS200	E2F5
cg04321753	6	29586923	0.0116902	0.00299256	9.36706e-05	GABBR1;GABBR1;GABBR1	NM_021904;NM_021903;NM_001470	OpenSea	NA	Body;Body;Body	GABBR1
cg12041684	16	84176566	0.0130663	0.00334888	9.5519e-05	HSDL1;HSDL1	NM_031463;NM_001146051	N_Shore	chr16:84178000-84179223	5'UTR;5'UTR	HSDL1
cg08789486	6	116411490	0.0166741	0.00427663	9.66336e-05	NA	NA	OpenSea	NA	NA	NA
cg11912503	10	81030244	0.0159387	0.00408947	9.71913e-05	ZMIZ1	NM_020338	OpenSea	NA	Body	ZMIZ1
cg09699751	2	232320598	0.0120428	0.00309476	9.96868e-05	NCL;SNORA75	NM_005381;NR_002921	OpenSea	NA	Body;Body	NCL;SNORA75
cg20488913	1	66837623	0.0122826	0.00315809	0.000100549	PDE4B;PDE4B;PDE4B;PDE4B;PDE4B;PDE4B;PDE4B	NM_001037339;NM_001297442;NM_001037341;NM_002600;NM_001297440;NM_001297441;NM_001037340	OpenSea	NA	Body;Body;Body;Body;Body;Body;Body	PDE4B
cg18853935	7	25896765	0.0120364	0.00309684	0.000101623	NA	NA	Island	chr7:25896713-25896925	NA	NA
cg07387309	12	1714851	-0.017895	0.004607	0.000102623	NA	NA	OpenSea	NA	NA	NA
cg10020325	2	220362163	-0.0119426	0.00307611	0.00010345	GMPPA;GMPPA	NM_013335;NM_205847	Island	chr2:220361462-220363254	TSS1500;TSS1500	GMPPA
cg18316974	1	92947035	-0.0134715	0.0034787	0.0001077	GFI1;GFI1;GFI1	NM_001127215;NM_001127216;NM_005263	Island	chr1:92945907-92952609	Body;Body;Body	GFI1
cg03024678	17	7909845	-0.0149724	0.00386702	0.000108025	GUCY2D	NM_000180	Island	chr17:7909709-7910041	Body	GUCY2D
cg12449496	17	73266411	0.0108302	0.00279823	0.000108659	LOC100287042;MIF4GD;MIF4GD;MIF4GD;MIF4GD	NR_036520;NM_020679;NM_001242498;NM_001242501;NM_001242500	Island	chr17:73266340-73268052	TSS1500;5'UTR;5'UTR;TSS200;TSS200	LOC100287042;MIF4GD
cg27084903	10	89621920	0.010274	0.00265822	0.000111094	PTEN;KILLIN	NM_000314;NM_001126049	Island	chr10:89621772-89624128	TSS1500;1stExon	PTEN;KILLIN
cg07925064	16	90114301	-0.011902	0.00308239	0.00011279	LOC100130015;LOC100130015	NR_027336;NR_027335	OpenSea	NA	TSS200;TSS1500	LOC100130015
