# Supplementary material for: Insights from a methylome-wide association study of antidepressant exposure
Source: Nat Commun. 2025 Feb 24;16:1908. doi: 10.1038/s41467-024-55356-x (PMC11850842; doi:10.1038/s41467-024-55356-x)
Supplement: Supplementary file 9 — Supplementary Data 6 [file 41467_2024_55356_MOESM9_ESM.xlsx]

## Sheet: Sheet1
Supplementary Data 6: The genes annotated to the top 100 CpGs in the self-report MWAS and the number of CpGs annotated to each gene. Ordered by the number of annotated CpGs.
Gene	Number of CpGs	CpGs
DGUOK-AS1	3	cg15071067;cg04315689;cg01964004
RAPGEF1	2	cg12159583;cg01262564
CCDC26	2	cg07023764;cg22378924
TXNIP	2	cg02988288;cg19693031
TRIM8	2	cg01094576;cg23462236
KANK1	1	cg26277237
CCDC146	1	cg02183564
DOT1L	1	cg04173586
ZNF710	1	cg03222540
GTF3C1	1	cg08907118
IRS2	1	cg25924746
SKI	1	cg05603985
NBPF20	1	cg02988288
NBPF10	1	cg02988288
PARVA	1	cg02300377
KLF9	1	cg00049440
EGFL7	1	cg17443080
CYB5RL	1	cg10678320
EFCAB2	1	cg13545732
INPP5D	1	cg22565550
SEPT9	1	cg05783080
SLC6A1	1	cg15972506
SMARCAL1	1	cg18133209
SLC7A9	1	cg00737344
SLC25A18	1	cg04167842
HEBP2	1	cg15886977
KLHL3	1	cg24868645
MYEF2	1	cg03718958
LQK1	1	cg26253974
FLVCR1	1	cg26253974
TRIO	1	cg04338635
DNMT3A	1	cg23903708
NT5C2	1	cg17081125
ANGPT2	1	cg22904994
MCPH1	1	cg22904994
ZNF718	1	cg23248055
ZNF595	1	cg23248055
FAM168A	1	cg10527284
PIK3CA	1	cg14553895
PTGR2	1	cg01784686
FAM171A1	1	cg13600373
LOC100506127	1	cg21851379
FNDC1	1	cg07739841
KANK4	1	cg10683292
PGBD5	1	cg05125468
POLR1A	1	cg03271080
SYT11	1	cg12738981
GON4L	1	cg12738981
CMIP	1	cg07684151
LHFPL2	1	cg15106115
DTNA	1	cg02790691
RAB7A	1	cg15033153
PXDN	1	cg23397325
C9orf3	1	cg20355301
MIR24-1	1	cg20355301
CD38	1	cg13159693
PTPRN2	1	cg08576518
PTK7	1	cg06152926
FHL2	1	cg09565706
WEE1	1	cg08527546
CACNA1I	1	cg01726073
PBRM1	1	cg26558862
NAP1L4	1	cg10490315
SAMD12	1	cg12741138
SOGA1	1	cg26828835
EXOC2	1	cg22879994
LINC01202	1	cg11076932
ITGA4	1	cg08514128
NUP214	1	cg08833971
SNAR-G2	1	cg22360284
CGB2	1	cg22360284
GLI3	1	cg12737854
ZNF540	1	cg16928400
ZNF571	1	cg16928400
FKBP5	1	cg03546163
FSTL4	1	cg13652593
DAB1	1	cg18377660
