# Supplementary material for: Insights from a methylome-wide association study of antidepressant exposure
Source: Nat Commun. 2025 Feb 24;16:1908. doi: 10.1038/s41467-024-55356-x (PMC11850842; doi:10.1038/s41467-024-55356-x)
Supplement: Supplementary file 10 — Supplementary Data 7 [file 41467_2024_55356_MOESM10_ESM.xlsx]

## Sheet: Sheet1
Supplementary Data 7: The genes annotated to the top 100 CpGs in the prescription-derived MWAS and the number of CpGs annotated to each gene. Ordered by the number of annotated CpGs.
Gene	Number of CpGs	CpGs
GFI1	5	cg06338710;cg10399789;cg18146737;cg12876356;cg18316974
DGUOK-AS1	3	cg01964004;cg04315689;cg15071067
KLF9	2	cg00049440;cg16504526
DOT1L	1	cg04173586
KANK1	1	cg26277237
GTF3C1	1	cg08907118
EFCAB2	1	cg13545732
CCDC146	1	cg02183564
ALK	1	cg12846778
MOB3A	1	cg20430809
SEPT9	1	cg05783080
TXNIP	1	cg02988288
NBPF20	1	cg02988288
NBPF10	1	cg02988288
AGBL1	1	cg24620647
SHMT2	1	cg08228578
LINC01346	1	cg02248780
CCDC26	1	cg07023764
PRDM11	1	cg00417304
CYP3A43	1	cg18988856
ZNF780B	1	cg08372784
HEBP2	1	cg15886977
ARRDC2	1	cg23931381
TMEM71	1	cg12858274
STAU2	1	cg18674464
RALGDS	1	cg05241923
MIR24-2	1	cg15787712
MIR23A	1	cg15787712
MIR27A	1	cg15787712
MEX3B	1	cg10409341
DHX36	1	cg15277914
RUNX2	1	cg06105669
CYS1	1	cg27216853
HMCN1	1	cg26258950
MIR548F1	1	cg26258950
TLN1	1	cg10369245
SLC7A9	1	cg00737344
ZNF710	1	cg03222540
CCDC126	1	cg10852829
PSD3	1	cg14337472
NR1D1	1	cg14858951
SGSM3	1	cg04323816
PHLPP2	1	cg16318221
BICD2	1	cg09160177
RBMS3	1	cg03534661
RAPGEF1	1	cg12159583
ZNHIT3	1	cg20674818
POLR3B	1	cg22576629
SHISA6	1	cg00627045
GM140	1	cg00904576
DSCR9	1	cg03015225
SLC26A4	1	cg04528255
PCNT	1	cg13223565
PTCHD2	1	cg13863764
DGKI	1	cg09390962
TNFAIP3	1	cg09170720
PGLYRP2	1	cg11856332
SNX9	1	cg11199270
HSPBAP1	1	cg04339648
LMNB1	1	cg08568504
AKT1	1	cg13774825
C17orf107	1	cg25900551
CHRNE	1	cg25900551
DBP	1	cg05692532
RHPN1	1	cg24187101
ASCC3	1	cg07699307
FAM171B	1	cg08224307
NR2C2	1	cg21419012
PREX2	1	cg23441053
E2F5	1	cg11588857
GABBR1	1	cg04321753
HSDL1	1	cg12041684
ZMIZ1	1	cg11912503
NCL	1	cg09699751
SNORA75	1	cg09699751
PDE4B	1	cg20488913
GMPPA	1	cg10020325
GUCY2D	1	cg03024678
LOC100287042	1	cg12449496
MIF4GD	1	cg12449496
PTEN	1	cg27084903
KILLIN	1	cg27084903
LOC100130015	1	cg07925064
