# Supplementary material for: Insights from a methylome-wide association study of antidepressant exposure
Source: Nat Commun. 2025 Feb 24;16:1908. doi: 10.1038/s41467-024-55356-x (PMC11850842; doi:10.1038/s41467-024-55356-x)
Supplement: Supplementary file 11 — Supplementary Data 8 [file 41467_2024_55356_MOESM11_ESM.xlsx]

## Sheet: Sheet1
Supplementary Data 8: FUMA GENE2FUNC Tissue Specificity results for 54 tissues in GTEx (v8) for the self-report gene-set, which uses hypergeometric tests to assess whether there if genes are overrepresented in a differentially expressed gene (DEG) set for each tissue. The background gene set used was a list of genes which could be annotated by the EPIC array. The results are ordered by FDR-adjust…
Category	GeneSet	N_genes	N_overlap	p	adjP	genes
DEG.down	Kidney_Cortex	5161	33	0.000298871	0.016139	ENSG00000107104:ENSG00000237883:ENSG00000140548:ENSG00000077235:ENSG00000185950:ENSG00000157933:ENSG00000107263:ENSG00000157103:ENSG00000138375:ENSG00000182902:ENSG00000051620:ENSG00000162769:ENSG00000038382:ENSG00000119772:ENSG00000076685:ENSG00000091879:ENSG00000147316:ENSG00000054965:ENSG00000121879:ENSG00000068654:ENSG00000132718:ENSG00000116580:ENSG00000145685:ENSG00000134769:ENSG00000130508…
DEG.twoside	Brain_Amygdala	8731	46	0.000792679	0.0428047	ENSG00000107104:ENSG00000135205:ENSG00000104885:ENSG00000077235:ENSG00000185950:ENSG00000157933:ENSG00000197702:ENSG00000119138:ENSG00000215883:ENSG00000168918:ENSG00000184640:ENSG00000157103:ENSG00000138375:ENSG00000182902:ENSG00000051620:ENSG00000146021:ENSG00000162769:ENSG00000038382:ENSG00000119772:ENSG00000076685:ENSG00000091879:ENSG00000147316:ENSG00000250312:ENSG00000054965:ENSG00000121879…
DEG.twoside	Brain_Caudate_basal_ganglia	8166	43	0.00161346	0.0871267	ENSG00000107104:ENSG00000135205:ENSG00000104885:ENSG00000077235:ENSG00000185950:ENSG00000157933:ENSG00000197702:ENSG00000119138:ENSG00000215883:ENSG00000168918:ENSG00000184640:ENSG00000157103:ENSG00000138375:ENSG00000182902:ENSG00000051620:ENSG00000038382:ENSG00000076685:ENSG00000147316:ENSG00000250312:ENSG00000054965:ENSG00000121879:ENSG00000148468:ENSG00000177614:ENSG00000068654:ENSG00000132718…
DEG.twoside	Brain_Substantia_nigra	8025	42	0.00229469	0.123913	ENSG00000107104:ENSG00000135205:ENSG00000104885:ENSG00000140548:ENSG00000077235:ENSG00000185950:ENSG00000157933:ENSG00000107263:ENSG00000197702:ENSG00000119138:ENSG00000215883:ENSG00000184640:ENSG00000157103:ENSG00000138375:ENSG00000182902:ENSG00000051620:ENSG00000038382:ENSG00000119772:ENSG00000076685:ENSG00000147316:ENSG00000250312:ENSG00000054965:ENSG00000121879:ENSG00000148468:ENSG00000132854…
DEG.twoside	Skin_Not_Sun_Exposed_Suprapubic	4585	28	0.00245913	0.132793	ENSG00000107104:ENSG00000135205:ENSG00000237883:ENSG00000140548:ENSG00000077235:ENSG00000107263:ENSG00000203666:ENSG00000157103:ENSG00000182902:ENSG00000051620:ENSG00000146021:ENSG00000104177:ENSG00000119772:ENSG00000091879:ENSG00000054965:ENSG00000148468:ENSG00000164694:ENSG00000132718:ENSG00000153815:ENSG00000145685:ENSG00000134769:ENSG00000130508:ENSG00000155093:ENSG00000112655:ENSG00000166483…
DEG.twoside	Kidney_Cortex	6182	34	0.004055	0.21897	ENSG00000107104:ENSG00000237883:ENSG00000140548:ENSG00000077235:ENSG00000185950:ENSG00000157933:ENSG00000107263:ENSG00000157103:ENSG00000138375:ENSG00000021488:ENSG00000182902:ENSG00000051620:ENSG00000162769:ENSG00000038382:ENSG00000119772:ENSG00000076685:ENSG00000091879:ENSG00000147316:ENSG00000054965:ENSG00000121879:ENSG00000068654:ENSG00000132718:ENSG00000116580:ENSG00000145685:ENSG00000134769…
DEG.twoside	Artery_Tibial	4076	25	0.00447038	0.2414	ENSG00000107104:ENSG00000104885:ENSG00000237883:ENSG00000197702:ENSG00000168918:ENSG00000182902:ENSG00000146021:ENSG00000104177:ENSG00000076685:ENSG00000091879:ENSG00000147316:ENSG00000054965:ENSG00000121879:ENSG00000148468:ENSG00000132718:ENSG00000153815:ENSG00000145685:ENSG00000134769:ENSG00000130508:ENSG00000148120:ENSG00000155093:ENSG00000112655:ENSG00000163939:ENSG00000149639:ENSG00000115232
DEG.down	Skin_Not_Sun_Exposed_Suprapubic	2422	17	0.00606597	0.327562	ENSG00000107263:ENSG00000203666:ENSG00000157103:ENSG00000182902:ENSG00000146021:ENSG00000104177:ENSG00000119772:ENSG00000091879:ENSG00000054965:ENSG00000148468:ENSG00000164694:ENSG00000132718:ENSG00000145685:ENSG00000134769:ENSG00000130508:ENSG00000155093:ENSG00000171817
DEG.up	Uterus	4317	25	0.00957156	0.516864	ENSG00000107104:ENSG00000077235:ENSG00000197702:ENSG00000215883:ENSG00000138375:ENSG00000162769:ENSG00000038382:ENSG00000119772:ENSG00000250312:ENSG00000121879:ENSG00000148468:ENSG00000068654:ENSG00000132718:ENSG00000116580:ENSG00000145685:ENSG00000130508:ENSG00000148120:ENSG00000112655:ENSG00000115641:ENSG00000166483:ENSG00000163939:ENSG00000149639:ENSG00000106571:ENSG00000171817:ENSG00000180479
DEG.twoside	Brain_Hippocampus	8641	42	0.0111139	0.600149	ENSG00000107104:ENSG00000135205:ENSG00000104885:ENSG00000140548:ENSG00000077235:ENSG00000157933:ENSG00000197702:ENSG00000119138:ENSG00000215883:ENSG00000168918:ENSG00000184640:ENSG00000157103:ENSG00000138375:ENSG00000182902:ENSG00000051620:ENSG00000038382:ENSG00000119772:ENSG00000076685:ENSG00000147316:ENSG00000250312:ENSG00000054965:ENSG00000121879:ENSG00000148468:ENSG00000177614:ENSG00000068654…
DEG.down	Spleen	1968	14	0.0117803	0.636137	ENSG00000107104:ENSG00000185950:ENSG00000197702:ENSG00000203666:ENSG00000157103:ENSG00000051620:ENSG00000140043:ENSG00000132718:ENSG00000145685:ENSG00000134769:ENSG00000148120:ENSG00000115641:ENSG00000149639:ENSG00000106571
DEG.twoside	Pancreas	9516	45	0.0127732	0.689754	ENSG00000107104:ENSG00000135205:ENSG00000104885:ENSG00000237883:ENSG00000140548:ENSG00000077235:ENSG00000185950:ENSG00000157933:ENSG00000107263:ENSG00000119138:ENSG00000172889:ENSG00000168918:ENSG00000184640:ENSG00000138375:ENSG00000051620:ENSG00000146021:ENSG00000104177:ENSG00000162769:ENSG00000038382:ENSG00000119772:ENSG00000076685:ENSG00000147316:ENSG00000250312:ENSG00000054965:ENSG00000121879…
DEG.twoside	Brain_Anterior_cingulate_cortex_BA24	8172	40	0.0128789	0.695462	ENSG00000107104:ENSG00000135205:ENSG00000104885:ENSG00000077235:ENSG00000197702:ENSG00000119138:ENSG00000168918:ENSG00000184640:ENSG00000157103:ENSG00000138375:ENSG00000182902:ENSG00000051620:ENSG00000119772:ENSG00000076685:ENSG00000091879:ENSG00000147316:ENSG00000250312:ENSG00000054965:ENSG00000121879:ENSG00000148468:ENSG00000177614:ENSG00000068654:ENSG00000132718:ENSG00000116580:ENSG00000145685…
DEG.twoside	Brain_Putamen_basal_ganglia	8712	42	0.013081	0.706377	ENSG00000107104:ENSG00000135205:ENSG00000104885:ENSG00000077235:ENSG00000185950:ENSG00000157933:ENSG00000197702:ENSG00000119138:ENSG00000215883:ENSG00000168918:ENSG00000184640:ENSG00000157103:ENSG00000138375:ENSG00000182902:ENSG00000051620:ENSG00000162769:ENSG00000038382:ENSG00000076685:ENSG00000147316:ENSG00000250312:ENSG00000121879:ENSG00000148468:ENSG00000177614:ENSG00000068654:ENSG00000132718…
DEG.twoside	Brain_Nucleus_accumbens_basal_ganglia	7930	39	0.0135406	0.731191	ENSG00000107104:ENSG00000135205:ENSG00000104885:ENSG00000197702:ENSG00000119138:ENSG00000215883:ENSG00000168918:ENSG00000184640:ENSG00000157103:ENSG00000138375:ENSG00000182902:ENSG00000051620:ENSG00000038382:ENSG00000076685:ENSG00000091879:ENSG00000147316:ENSG00000250312:ENSG00000054965:ENSG00000121879:ENSG00000148468:ENSG00000177614:ENSG00000068654:ENSG00000132718:ENSG00000116580:ENSG00000145685…
DEG.twoside	Cells_EBV-transformed_lymphocytes	6143	32	0.0137787	0.744049	ENSG00000107104:ENSG00000135205:ENSG00000104885:ENSG00000237883:ENSG00000140548:ENSG00000185950:ENSG00000157933:ENSG00000229140:ENSG00000119138:ENSG00000215883:ENSG00000168918:ENSG00000138375:ENSG00000051620:ENSG00000104177:ENSG00000162769:ENSG00000038382:ENSG00000119772:ENSG00000147316:ENSG00000250312:ENSG00000121879:ENSG00000148468:ENSG00000068654:ENSG00000148120:ENSG00000004468:ENSG00000155093…
DEG.down	Adrenal_Gland	3081	19	0.0141816	0.765805	ENSG00000107104:ENSG00000135205:ENSG00000140548:ENSG00000157933:ENSG00000168918:ENSG00000182902:ENSG00000051620:ENSG00000038382:ENSG00000054965:ENSG00000148468:ENSG00000132718:ENSG00000134769:ENSG00000130508:ENSG00000148120:ENSG00000155093:ENSG00000112655:ENSG00000166483:ENSG00000177570:ENSG00000106571
DEG.down	Skin_Sun_Exposed_Lower_leg	2221	15	0.0142349	0.768682	ENSG00000203666:ENSG00000157103:ENSG00000182902:ENSG00000146021:ENSG00000104177:ENSG00000119772:ENSG00000054965:ENSG00000148468:ENSG00000164694:ENSG00000132718:ENSG00000134769:ENSG00000130508:ENSG00000155093:ENSG00000115232:ENSG00000171817
DEG.twoside	Bladder	871	8	0.0145838	0.787526	ENSG00000107104:ENSG00000197702:ENSG00000182902:ENSG00000130508:ENSG00000148120:ENSG00000115641:ENSG00000166483:ENSG00000149639
DEG.down	Brain_Substantia_nigra	6681	34	0.0149714	0.808455	ENSG00000107104:ENSG00000135205:ENSG00000104885:ENSG00000140548:ENSG00000077235:ENSG00000185950:ENSG00000157933:ENSG00000107263:ENSG00000197702:ENSG00000119138:ENSG00000215883:ENSG00000184640:ENSG00000138375:ENSG00000051620:ENSG00000038382:ENSG00000119772:ENSG00000076685:ENSG00000147316:ENSG00000250312:ENSG00000121879:ENSG00000068654:ENSG00000116580:ENSG00000153815:ENSG00000145685:ENSG00000130508…
DEG.up	Nerve_Tibial	4474	25	0.0150029	0.810158	ENSG00000135205:ENSG00000197702:ENSG00000203666:ENSG00000168918:ENSG00000157103:ENSG00000138375:ENSG00000146021:ENSG00000104177:ENSG00000038382:ENSG00000250312:ENSG00000054965:ENSG00000121879:ENSG00000140043:ENSG00000148468:ENSG00000164694:ENSG00000132854:ENSG00000132718:ENSG00000116580:ENSG00000145685:ENSG00000148120:ENSG00000115641:ENSG00000163939:ENSG00000112685:ENSG00000180479:ENSG00000173406
DEG.down	Liver	7464	37	0.0154177	0.832555	ENSG00000135205:ENSG00000104885:ENSG00000140548:ENSG00000077235:ENSG00000157933:ENSG00000107263:ENSG00000197702:ENSG00000172889:ENSG00000215883:ENSG00000203666:ENSG00000168918:ENSG00000184640:ENSG00000138375:ENSG00000051620:ENSG00000146021:ENSG00000162769:ENSG00000038382:ENSG00000119772:ENSG00000076685:ENSG00000147316:ENSG00000054965:ENSG00000121879:ENSG00000148468:ENSG00000068654:ENSG00000116580…
DEG.twoside	Skin_Sun_Exposed_Lower_leg	4488	25	0.0155902	0.841873	ENSG00000107104:ENSG00000237883:ENSG00000140548:ENSG00000077235:ENSG00000203666:ENSG00000157103:ENSG00000182902:ENSG00000051620:ENSG00000146021:ENSG00000104177:ENSG00000119772:ENSG00000054965:ENSG00000148468:ENSG00000164694:ENSG00000132718:ENSG00000153815:ENSG00000134769:ENSG00000130508:ENSG00000155093:ENSG00000112655:ENSG00000166483:ENSG00000115232:ENSG00000106571:ENSG00000171817:ENSG00000053108
DEG.down	Brain_Amygdala	7219	36	0.015914	0.859357	ENSG00000107104:ENSG00000135205:ENSG00000104885:ENSG00000077235:ENSG00000185950:ENSG00000157933:ENSG00000197702:ENSG00000119138:ENSG00000215883:ENSG00000168918:ENSG00000184640:ENSG00000138375:ENSG00000051620:ENSG00000146021:ENSG00000162769:ENSG00000038382:ENSG00000119772:ENSG00000076685:ENSG00000091879:ENSG00000147316:ENSG00000250312:ENSG00000121879:ENSG00000068654:ENSG00000116580:ENSG00000145685…
DEG.up	Artery_Tibial	2273	15	0.0173075	0.934605	ENSG00000107104:ENSG00000197702:ENSG00000104177:ENSG00000076685:ENSG00000091879:ENSG00000147316:ENSG00000054965:ENSG00000121879:ENSG00000132718:ENSG00000145685:ENSG00000134769:ENSG00000130508:ENSG00000148120:ENSG00000163939:ENSG00000149639
DEG.up	Adipose_Subcutaneous	1763	9	0.199128	1	ENSG00000185950:ENSG00000197702:ENSG00000051620:ENSG00000091879:ENSG00000121879:ENSG00000164694:ENSG00000145685:ENSG00000130508:ENSG00000106571
DEG.up	Adipose_Visceral_Omentum	1511	7	0.321808	1	ENSG00000197702:ENSG00000168918:ENSG00000051620:ENSG00000091879:ENSG00000121879:ENSG00000145685:ENSG00000130508
DEG.up	Adrenal_Gland	1274	2	0.953392	1	ENSG00000215883:ENSG00000100346
DEG.up	Artery_Aorta	2217	14	0.0301601	1	ENSG00000107104:ENSG00000135205:ENSG00000185950:ENSG00000197702:ENSG00000104177:ENSG00000038382:ENSG00000076685:ENSG00000121879:ENSG00000164694:ENSG00000132718:ENSG00000145685:ENSG00000130508:ENSG00000148120:ENSG00000166483
DEG.up	Artery_Coronary	1687	10	0.0897083	1	ENSG00000107104:ENSG00000197702:ENSG00000104177:ENSG00000091879:ENSG00000121879:ENSG00000132718:ENSG00000145685:ENSG00000130508:ENSG00000148120:ENSG00000004468
DEG.up	Bladder	766	7	0.022533	1	ENSG00000107104:ENSG00000197702:ENSG00000130508:ENSG00000148120:ENSG00000115641:ENSG00000166483:ENSG00000149639
DEG.up	Brain_Amygdala	1512	10	0.0499206	1	ENSG00000157103:ENSG00000182902:ENSG00000054965:ENSG00000148468:ENSG00000177614:ENSG00000132718:ENSG00000134769:ENSG00000155093:ENSG00000100346:ENSG00000173406
DEG.up	Brain_Anterior_cingulate_cortex_BA24	1946	12	0.0513968	1	ENSG00000157103:ENSG00000182902:ENSG00000054965:ENSG00000148468:ENSG00000177614:ENSG00000132718:ENSG00000134769:ENSG00000155093:ENSG00000100346:ENSG00000177570:ENSG00000053108:ENSG00000173406
DEG.up	Brain_Caudate_basal_ganglia	1775	11	0.0595684	1	ENSG00000157103:ENSG00000182902:ENSG00000054965:ENSG00000148468:ENSG00000177614:ENSG00000132718:ENSG00000134769:ENSG00000004468:ENSG00000155093:ENSG00000100346:ENSG00000053108
DEG.up	Brain_Cerebellar_Hemisphere	4512	21	0.139785	1	ENSG00000104885:ENSG00000157103:ENSG00000021488:ENSG00000182902:ENSG00000146021:ENSG00000104177:ENSG00000162769:ENSG00000038382:ENSG00000119772:ENSG00000054965:ENSG00000148468:ENSG00000177614:ENSG00000132718:ENSG00000134769:ENSG00000155093:ENSG00000100346:ENSG00000177570:ENSG00000149639:ENSG00000171817:ENSG00000053108:ENSG00000173406
DEG.up	Brain_Cerebellum	4322	21	0.0993248	1	ENSG00000104885:ENSG00000157103:ENSG00000021488:ENSG00000182902:ENSG00000146021:ENSG00000104177:ENSG00000162769:ENSG00000038382:ENSG00000119772:ENSG00000054965:ENSG00000148468:ENSG00000177614:ENSG00000132718:ENSG00000134769:ENSG00000155093:ENSG00000100346:ENSG00000177570:ENSG00000149639:ENSG00000171817:ENSG00000053108:ENSG00000173406
DEG.up	Brain_Cortex	2253	13	0.0667272	1	ENSG00000157103:ENSG00000182902:ENSG00000054965:ENSG00000148468:ENSG00000177614:ENSG00000132718:ENSG00000134769:ENSG00000155093:ENSG00000100346:ENSG00000177570:ENSG00000171817:ENSG00000053108:ENSG00000173406
DEG.up	Brain_Frontal_Cortex_BA9	2529	14	0.0761939	1	ENSG00000157103:ENSG00000182902:ENSG00000054965:ENSG00000148468:ENSG00000177614:ENSG00000132718:ENSG00000153815:ENSG00000134769:ENSG00000155093:ENSG00000100346:ENSG00000177570:ENSG00000171817:ENSG00000053108:ENSG00000173406
DEG.up	Brain_Hippocampus	1608	10	0.069873	1	ENSG00000157103:ENSG00000182902:ENSG00000054965:ENSG00000148468:ENSG00000177614:ENSG00000132718:ENSG00000134769:ENSG00000155093:ENSG00000100346:ENSG00000173406
DEG.up	Brain_Hypothalamus	2070	10	0.228902	1	ENSG00000157103:ENSG00000182902:ENSG00000148468:ENSG00000177614:ENSG00000132718:ENSG00000134769:ENSG00000155093:ENSG00000100346:ENSG00000171817:ENSG00000173406
DEG.up	Brain_Nucleus_accumbens_basal_ganglia	1925	11	0.0938111	1	ENSG00000157103:ENSG00000182902:ENSG00000054965:ENSG00000148468:ENSG00000177614:ENSG00000132718:ENSG00000134769:ENSG00000155093:ENSG00000100346:ENSG00000171817:ENSG00000053108
DEG.up	Brain_Putamen_basal_ganglia	1403	9	0.071881	1	ENSG00000157103:ENSG00000182902:ENSG00000148468:ENSG00000177614:ENSG00000132718:ENSG00000134769:ENSG00000155093:ENSG00000100346:ENSG00000053108
DEG.up	Brain_Spinal_cord_cervical_c-1	1723	9	0.181645	1	ENSG00000157103:ENSG00000182902:ENSG00000054965:ENSG00000148468:ENSG00000132854:ENSG00000132718:ENSG00000134769:ENSG00000155093:ENSG00000177570
DEG.up	Brain_Substantia_nigra	1344	8	0.120599	1	ENSG00000157103:ENSG00000182902:ENSG00000054965:ENSG00000148468:ENSG00000132854:ENSG00000132718:ENSG00000134769:ENSG00000155093
DEG.up	Breast_Mammary_Tissue	1521	7	0.327864	1	ENSG00000185950:ENSG00000197702:ENSG00000051620:ENSG00000091879:ENSG00000145685:ENSG00000130508:ENSG00000106571
DEG.up	Cells_Cultured_fibroblasts	3807	15	0.432826	1	ENSG00000185950:ENSG00000197702:ENSG00000138375:ENSG00000038382:ENSG00000076685:ENSG00000121879:ENSG00000148468:ENSG00000068654:ENSG00000130508:ENSG00000112655:ENSG00000115641:ENSG00000166483:ENSG00000163939:ENSG00000115232:ENSG00000106571
DEG.up	Cells_EBV-transformed_lymphocytes	4011	19	0.139389	1	ENSG00000104885:ENSG00000237883:ENSG00000140548:ENSG00000229140:ENSG00000215883:ENSG00000168918:ENSG00000138375:ENSG00000104177:ENSG00000162769:ENSG00000038382:ENSG00000119772:ENSG00000147316:ENSG00000250312:ENSG00000121879:ENSG00000068654:ENSG00000004468:ENSG00000166483:ENSG00000163939:ENSG00000115232
DEG.up	Cervix_Ectocervix	192	3	0.0339983	1	ENSG00000153815:ENSG00000112655:ENSG00000106571
DEG.up	Cervix_Endocervix	1789	10	0.119982	1	ENSG00000197702:ENSG00000138375:ENSG00000162769:ENSG00000148468:ENSG00000132718:ENSG00000116580:ENSG00000130508:ENSG00000112655:ENSG00000115641:ENSG00000149639
DEG.up	Colon_Sigmoid	1337	10	0.0242798	1	ENSG00000135205:ENSG00000197702:ENSG00000119772:ENSG00000164694:ENSG00000145685:ENSG00000130508:ENSG00000148120:ENSG00000115641:ENSG00000149639:ENSG00000106571
DEG.up	Colon_Transverse	1183	1	0.98896	1	ENSG00000164694
DEG.up	Esophagus_Gastroesophageal_Junction	1073	5	0.36198	1	ENSG00000197702:ENSG00000104177:ENSG00000038382:ENSG00000148120:ENSG00000149639
DEG.up	Esophagus_Mucosa	1839	9	0.234263	1	ENSG00000107104:ENSG00000237883:ENSG00000140548:ENSG00000077235:ENSG00000051620:ENSG00000076685:ENSG00000153815:ENSG00000148120:ENSG00000112655
DEG.up	Esophagus_Muscularis	1097	5	0.379792	1	ENSG00000197702:ENSG00000104177:ENSG00000134769:ENSG00000148120:ENSG00000149639
DEG.up	Fallopian_Tube	471	3	0.251279	1	ENSG00000197702:ENSG00000130508:ENSG00000112655
DEG.up	Heart_Atrial_Appendage	593	2	0.646928	1	ENSG00000146021:ENSG00000115641
DEG.up	Heart_Left_Ventricle	411	1	0.784286	1	ENSG00000115641
DEG.up	Kidney_Cortex	1021	1	0.979188	1	ENSG00000021488
DEG.up	Kidney_Medulla	93	0	1	1
DEG.up	Liver	1173	3	0.814906	1	ENSG00000157103:ENSG00000021488:ENSG00000182902
DEG.up	Lung	3221	11	0.657871	1	ENSG00000104885:ENSG00000140548:ENSG00000197702:ENSG00000168918:ENSG00000153815:ENSG00000145685:ENSG00000130508:ENSG00000004468:ENSG00000112655:ENSG00000177570:ENSG00000115232
DEG.up	Minor_Salivary_Gland	1341	6	0.373471	1	ENSG00000237883:ENSG00000168918:ENSG00000076685:ENSG00000145685:ENSG00000155093:ENSG00000112655
DEG.up	Muscle_Skeletal	903	0	1	1
DEG.up	Ovary	4058	16	0.426391	1	ENSG00000185950:ENSG00000197702:ENSG00000215883:ENSG00000138375:ENSG00000038382:ENSG00000119772:ENSG00000250312:ENSG00000145685:ENSG00000130508:ENSG00000112655:ENSG00000115641:ENSG00000163939:ENSG00000149639:ENSG00000106571:ENSG00000171817:ENSG00000180479
DEG.up	Pancreas	581	3	0.362148	1	ENSG00000140548:ENSG00000132854:ENSG00000155093
DEG.up	Pituitary	3563	18	0.0941763	1	ENSG00000237883:ENSG00000077235:ENSG00000185950:ENSG00000215883:ENSG00000203666:ENSG00000146021:ENSG00000104177:ENSG00000162769:ENSG00000119772:ENSG00000177614:ENSG00000132718:ENSG00000153815:ENSG00000155093:ENSG00000112655:ENSG00000177570:ENSG00000171817:ENSG00000180479:ENSG00000053108
DEG.up	Prostate	2258	8	0.602302	1	ENSG00000237883:ENSG00000077235:ENSG00000051620:ENSG00000148120:ENSG00000004468:ENSG00000112655:ENSG00000115641:ENSG00000171817
DEG.up	Skin_Not_Sun_Exposed_Suprapubic	2163	11	0.168907	1	ENSG00000107104:ENSG00000135205:ENSG00000237883:ENSG00000140548:ENSG00000077235:ENSG00000051620:ENSG00000153815:ENSG00000112655:ENSG00000166483:ENSG00000106571:ENSG00000053108
DEG.up	Skin_Sun_Exposed_Lower_leg	2267	10	0.322708	1	ENSG00000107104:ENSG00000237883:ENSG00000140548:ENSG00000077235:ENSG00000051620:ENSG00000153815:ENSG00000112655:ENSG00000166483:ENSG00000106571:ENSG00000053108
DEG.up	Small_Intestine_Terminal_Ileum	1985	9	0.307516	1	ENSG00000168918:ENSG00000021488:ENSG00000162769:ENSG00000153815:ENSG00000145685:ENSG00000004468:ENSG00000100346:ENSG00000115232:ENSG00000173406
DEG.up	Spleen	2874	10	0.628967	1	ENSG00000104885:ENSG00000140548:ENSG00000215883:ENSG00000168918:ENSG00000119772:ENSG00000004468:ENSG00000155093:ENSG00000112655:ENSG00000115232:ENSG00000126883
DEG.up	Stomach	817	1	0.95412	1	ENSG00000155093
DEG.up	Testis	6713	15	0.995917	1	ENSG00000135205:ENSG00000104885:ENSG00000203666:ENSG00000146021:ENSG00000104177:ENSG00000076685:ENSG00000140043:ENSG00000177614:ENSG00000068654:ENSG00000112655:ENSG00000166483:ENSG00000112685:ENSG00000126883:ENSG00000180479:ENSG00000053108
DEG.up	Thyroid	4058	18	0.22573	1	ENSG00000135205:ENSG00000104885:ENSG00000077235:ENSG00000203666:ENSG00000146021:ENSG00000076685:ENSG00000091879:ENSG00000250312:ENSG00000140043:ENSG00000164694:ENSG00000116580:ENSG00000112655:ENSG00000100346:ENSG00000177570:ENSG00000149639:ENSG00000106571:ENSG00000171817:ENSG00000180479
DEG.up	Vagina	2179	8	0.560172	1	ENSG00000107104:ENSG00000135205:ENSG00000237883:ENSG00000051620:ENSG00000153815:ENSG00000148120:ENSG00000112655:ENSG00000106571
DEG.up	Whole_Blood	1373	2	0.966315	1	ENSG00000168918:ENSG00000115232
DEG.down	Adipose_Subcutaneous	1356	8	0.125126	1	ENSG00000140548:ENSG00000157103:ENSG00000104177:ENSG00000132718:ENSG00000134769:ENSG00000148120:ENSG00000112655:ENSG00000171817
DEG.down	Adipose_Visceral_Omentum	1453	8	0.16495	1	ENSG00000140548:ENSG00000157103:ENSG00000104177:ENSG00000164694:ENSG00000132718:ENSG00000134769:ENSG00000148120:ENSG00000171817
DEG.down	Artery_Aorta	1359	6	0.385554	1	ENSG00000140548:ENSG00000157103:ENSG00000148468:ENSG00000153815:ENSG00000155093:ENSG00000112655
DEG.down	Artery_Coronary	882	3	0.636978	1	ENSG00000182902:ENSG00000155093:ENSG00000112655
DEG.down	Artery_Tibial	1803	10	0.124545	1	ENSG00000104885:ENSG00000237883:ENSG00000168918:ENSG00000182902:ENSG00000146021:ENSG00000148468:ENSG00000153815:ENSG00000155093:ENSG00000112655:ENSG00000115232
DEG.down	Bladder	105	1	0.322096	1	ENSG00000182902
DEG.down	Brain_Anterior_cingulate_cortex_BA24	6226	28	0.12516	1	ENSG00000107104:ENSG00000135205:ENSG00000104885:ENSG00000077235:ENSG00000197702:ENSG00000119138:ENSG00000168918:ENSG00000184640:ENSG00000138375:ENSG00000051620:ENSG00000119772:ENSG00000076685:ENSG00000091879:ENSG00000147316:ENSG00000250312:ENSG00000121879:ENSG00000068654:ENSG00000116580:ENSG00000145685:ENSG00000130508:ENSG00000148120:ENSG00000112655:ENSG00000115641:ENSG00000163939:ENSG00000149639…
DEG.down	Brain_Caudate_basal_ganglia	6391	32	0.0246842	1	ENSG00000107104:ENSG00000135205:ENSG00000104885:ENSG00000077235:ENSG00000185950:ENSG00000157933:ENSG00000197702:ENSG00000119138:ENSG00000215883:ENSG00000168918:ENSG00000184640:ENSG00000138375:ENSG00000051620:ENSG00000038382:ENSG00000076685:ENSG00000147316:ENSG00000250312:ENSG00000121879:ENSG00000068654:ENSG00000116580:ENSG00000153815:ENSG00000145685:ENSG00000130508:ENSG00000148120:ENSG00000112655…
DEG.down	Brain_Cerebellar_Hemisphere	2454	10	0.41867	1	ENSG00000135205:ENSG00000197702:ENSG00000172889:ENSG00000168918:ENSG00000138375:ENSG00000091879:ENSG00000145685:ENSG00000115641:ENSG00000166483:ENSG00000096060
DEG.down	Brain_Cerebellum	2569	12	0.232335	1	ENSG00000135205:ENSG00000197702:ENSG00000172889:ENSG00000168918:ENSG00000138375:ENSG00000051620:ENSG00000091879:ENSG00000145685:ENSG00000130508:ENSG00000115641:ENSG00000166483:ENSG00000096060
DEG.down	Brain_Cortex	5145	22	0.244742	1	ENSG00000107104:ENSG00000135205:ENSG00000104885:ENSG00000197702:ENSG00000168918:ENSG00000138375:ENSG00000051620:ENSG00000076685:ENSG00000091879:ENSG00000147316:ENSG00000250312:ENSG00000121879:ENSG00000116580:ENSG00000145685:ENSG00000130508:ENSG00000148120:ENSG00000112655:ENSG00000115641:ENSG00000163939:ENSG00000126883:ENSG00000106571:ENSG00000096060
DEG.down	Brain_Frontal_Cortex_BA9	4622	21	0.167267	1	ENSG00000107104:ENSG00000135205:ENSG00000104885:ENSG00000197702:ENSG00000168918:ENSG00000138375:ENSG00000051620:ENSG00000076685:ENSG00000091879:ENSG00000121879:ENSG00000116580:ENSG00000145685:ENSG00000130508:ENSG00000148120:ENSG00000112655:ENSG00000115641:ENSG00000163939:ENSG00000149639:ENSG00000126883:ENSG00000106571:ENSG00000096060
DEG.down	Brain_Hippocampus	7033	32	0.0862844	1	ENSG00000107104:ENSG00000135205:ENSG00000104885:ENSG00000140548:ENSG00000077235:ENSG00000157933:ENSG00000197702:ENSG00000119138:ENSG00000215883:ENSG00000168918:ENSG00000184640:ENSG00000138375:ENSG00000051620:ENSG00000038382:ENSG00000119772:ENSG00000076685:ENSG00000147316:ENSG00000250312:ENSG00000121879:ENSG00000068654:ENSG00000116580:ENSG00000145685:ENSG00000130508:ENSG00000148120:ENSG00000112655…
DEG.down	Brain_Hypothalamus	5492	24	0.194654	1	ENSG00000107104:ENSG00000104885:ENSG00000077235:ENSG00000157933:ENSG00000197702:ENSG00000119138:ENSG00000215883:ENSG00000184640:ENSG00000051620:ENSG00000038382:ENSG00000076685:ENSG00000147316:ENSG00000121879:ENSG00000068654:ENSG00000116580:ENSG00000145685:ENSG00000130508:ENSG00000148120:ENSG00000112655:ENSG00000166483:ENSG00000163939:ENSG00000126883:ENSG00000106571:ENSG00000096060
DEG.down	Brain_Nucleus_accumbens_basal_ganglia	6005	28	0.0866833	1	ENSG00000107104:ENSG00000135205:ENSG00000104885:ENSG00000197702:ENSG00000119138:ENSG00000215883:ENSG00000168918:ENSG00000184640:ENSG00000138375:ENSG00000051620:ENSG00000038382:ENSG00000076685:ENSG00000091879:ENSG00000147316:ENSG00000250312:ENSG00000121879:ENSG00000068654:ENSG00000116580:ENSG00000145685:ENSG00000130508:ENSG00000148120:ENSG00000112655:ENSG00000115641:ENSG00000163939:ENSG00000149639…
DEG.down	Brain_Putamen_basal_ganglia	7309	33	0.088501	1	ENSG00000107104:ENSG00000135205:ENSG00000104885:ENSG00000077235:ENSG00000185950:ENSG00000157933:ENSG00000197702:ENSG00000119138:ENSG00000215883:ENSG00000168918:ENSG00000184640:ENSG00000138375:ENSG00000051620:ENSG00000162769:ENSG00000038382:ENSG00000076685:ENSG00000147316:ENSG00000250312:ENSG00000121879:ENSG00000068654:ENSG00000116580:ENSG00000153815:ENSG00000145685:ENSG00000130508:ENSG00000148120…
DEG.down	Brain_Spinal_cord_cervical_c-1	4706	20	0.270926	1	ENSG00000135205:ENSG00000104885:ENSG00000237883:ENSG00000077235:ENSG00000107263:ENSG00000197702:ENSG00000051620:ENSG00000038382:ENSG00000121879:ENSG00000068654:ENSG00000116580:ENSG00000130508:ENSG00000148120:ENSG00000004468:ENSG00000112655:ENSG00000115641:ENSG00000166483:ENSG00000163939:ENSG00000126883:ENSG00000096060
DEG.down	Breast_Mammary_Tissue	932	6	0.128569	1	ENSG00000157103:ENSG00000104177:ENSG00000132718:ENSG00000134769:ENSG00000148120:ENSG00000171817
DEG.down	Cells_Cultured_fibroblasts	1809	10	0.12653	1	ENSG00000107104:ENSG00000135205:ENSG00000172889:ENSG00000146021:ENSG00000119772:ENSG00000164694:ENSG00000153815:ENSG00000134769:ENSG00000148120:ENSG00000155093
DEG.down	Cells_EBV-transformed_lymphocytes	2132	13	0.0464448	1	ENSG00000107104:ENSG00000135205:ENSG00000185950:ENSG00000157933:ENSG00000119138:ENSG00000051620:ENSG00000148468:ENSG00000148120:ENSG00000155093:ENSG00000112655:ENSG00000115641:ENSG00000149639:ENSG00000171817
DEG.down	Cervix_Ectocervix	2	0	1	1
DEG.down	Cervix_Endocervix	5	0	1	1
DEG.down	Colon_Sigmoid	1560	6	0.518751	1	ENSG00000168918:ENSG00000157103:ENSG00000146021:ENSG00000004468:ENSG00000112655:ENSG00000115232
DEG.down	Colon_Transverse	1434	6	0.435885	1	ENSG00000185950:ENSG00000157103:ENSG00000182902:ENSG00000146021:ENSG00000134769:ENSG00000171817
DEG.down	Esophagus_Gastroesophageal_Junction	1437	7	0.277787	1	ENSG00000168918:ENSG00000157103:ENSG00000182902:ENSG00000004468:ENSG00000155093:ENSG00000112655:ENSG00000115232
DEG.down	Esophagus_Mucosa	3245	17	0.0792225	1	ENSG00000185950:ENSG00000107263:ENSG00000203666:ENSG00000168918:ENSG00000146021:ENSG00000038382:ENSG00000091879:ENSG00000054965:ENSG00000148468:ENSG00000132718:ENSG00000145685:ENSG00000134769:ENSG00000130508:ENSG00000004468:ENSG00000155093:ENSG00000115232:ENSG00000171817
DEG.down	Esophagus_Muscularis	1622	8	0.246443	1	ENSG00000168918:ENSG00000157103:ENSG00000182902:ENSG00000146021:ENSG00000153815:ENSG00000155093:ENSG00000112655:ENSG00000115232
DEG.down	Fallopian_Tube	1	0	1	1
DEG.down	Heart_Atrial_Appendage	7638	36	0.0388559	1	ENSG00000135205:ENSG00000104885:ENSG00000140548:ENSG00000077235:ENSG00000185950:ENSG00000107263:ENSG00000215883:ENSG00000168918:ENSG00000184640:ENSG00000157103:ENSG00000138375:ENSG00000182902:ENSG00000051620:ENSG00000104177:ENSG00000162769:ENSG00000038382:ENSG00000119772:ENSG00000076685:ENSG00000147316:ENSG00000054965:ENSG00000121879:ENSG00000148468:ENSG00000164694:ENSG00000068654:ENSG00000132718…
DEG.down	Heart_Left_Ventricle	8816	40	0.0485428	1	ENSG00000135205:ENSG00000104885:ENSG00000140548:ENSG00000077235:ENSG00000185950:ENSG00000157933:ENSG00000215883:ENSG00000168918:ENSG00000184640:ENSG00000157103:ENSG00000138375:ENSG00000182902:ENSG00000051620:ENSG00000104177:ENSG00000038382:ENSG00000119772:ENSG00000076685:ENSG00000091879:ENSG00000147316:ENSG00000250312:ENSG00000054965:ENSG00000121879:ENSG00000148468:ENSG00000164694:ENSG00000068654…
DEG.down	Kidney_Medulla	0	0	1	1
DEG.down	Lung	839	4	0.373881	1	ENSG00000107104:ENSG00000182902:ENSG00000134769:ENSG00000115641
DEG.down	Minor_Salivary_Gland	1712	6	0.612246	1	ENSG00000146021:ENSG00000104177:ENSG00000164694:ENSG00000132718:ENSG00000134769:ENSG00000149639
DEG.down	Muscle_Skeletal	6335	29	0.0983661	1	ENSG00000135205:ENSG00000104885:ENSG00000157933:ENSG00000197702:ENSG00000215883:ENSG00000168918:ENSG00000184640:ENSG00000157103:ENSG00000138375:ENSG00000146021:ENSG00000038382:ENSG00000091879:ENSG00000054965:ENSG00000121879:ENSG00000148468:ENSG00000164694:ENSG00000132718:ENSG00000116580:ENSG00000153815:ENSG00000145685:ENSG00000130508:ENSG00000115641:ENSG00000166483:ENSG00000163939:ENSG00000149639…
DEG.down	Nerve_Tibial	805	3	0.574381	1	ENSG00000182902:ENSG00000112655:ENSG00000166483
DEG.down	Ovary	1457	4	0.794607	1	ENSG00000168918:ENSG00000182902:ENSG00000104177:ENSG00000134769
DEG.down	Pancreas	8935	42	0.0213034	1	ENSG00000107104:ENSG00000135205:ENSG00000104885:ENSG00000237883:ENSG00000077235:ENSG00000185950:ENSG00000157933:ENSG00000107263:ENSG00000119138:ENSG00000172889:ENSG00000168918:ENSG00000184640:ENSG00000138375:ENSG00000051620:ENSG00000146021:ENSG00000104177:ENSG00000162769:ENSG00000038382:ENSG00000119772:ENSG00000076685:ENSG00000147316:ENSG00000250312:ENSG00000054965:ENSG00000121879:ENSG00000140043…
DEG.down	Pituitary	1791	6	0.656874	1	ENSG00000182902:ENSG00000051620:ENSG00000091879:ENSG00000121879:ENSG00000148468:ENSG00000106571
DEG.down	Prostate	710	0	1	1
DEG.down	Small_Intestine_Terminal_Ileum	1283	6	0.334747	1	ENSG00000185950:ENSG00000157103:ENSG00000182902:ENSG00000146021:ENSG00000132718:ENSG00000134769
DEG.down	Stomach	2361	13	0.0892937	1	ENSG00000107104:ENSG00000185950:ENSG00000168918:ENSG00000182902:ENSG00000146021:ENSG00000091879:ENSG00000054965:ENSG00000132718:ENSG00000134769:ENSG00000004468:ENSG00000112655:ENSG00000106571:ENSG00000171817
DEG.down	Testis	2690	13	0.185098	1	ENSG00000140548:ENSG00000185950:ENSG00000107263:ENSG00000197702:ENSG00000119138:ENSG00000168918:ENSG00000051620:ENSG00000091879:ENSG00000148468:ENSG00000164694:ENSG00000134769:ENSG00000148120:ENSG00000106571
DEG.down	Thyroid	995	5	0.304585	1	ENSG00000185950:ENSG00000157103:ENSG00000182902:ENSG00000104177:ENSG00000132718
DEG.down	Uterus	806	2	0.803254	1	ENSG00000177614:ENSG00000134769
DEG.down	Vagina	606	5	0.0727054	1	ENSG00000182902:ENSG00000104177:ENSG00000134769:ENSG00000004468:ENSG00000155093
DEG.down	Whole_Blood	6510	26	0.34872	1	ENSG00000135205:ENSG00000104885:ENSG00000237883:ENSG00000077235:ENSG00000185950:ENSG00000157933:ENSG00000119138:ENSG00000172889:ENSG00000203666:ENSG00000138375:ENSG00000162769:ENSG00000038382:ENSG00000119772:ENSG00000147316:ENSG00000054965:ENSG00000121879:ENSG00000068654:ENSG00000132718:ENSG00000116580:ENSG00000145685:ENSG00000155093:ENSG00000115641:ENSG00000166483:ENSG00000163939:ENSG00000205531…
DEG.twoside	Adipose_Subcutaneous	3119	17	0.0585672	1	ENSG00000140548:ENSG00000185950:ENSG00000197702:ENSG00000157103:ENSG00000051620:ENSG00000104177:ENSG00000091879:ENSG00000121879:ENSG00000164694:ENSG00000132718:ENSG00000145685:ENSG00000134769:ENSG00000130508:ENSG00000148120:ENSG00000112655:ENSG00000106571:ENSG00000171817
DEG.twoside	Adipose_Visceral_Omentum	2964	15	0.121738	1	ENSG00000140548:ENSG00000197702:ENSG00000168918:ENSG00000157103:ENSG00000051620:ENSG00000104177:ENSG00000091879:ENSG00000121879:ENSG00000164694:ENSG00000132718:ENSG00000145685:ENSG00000134769:ENSG00000130508:ENSG00000148120:ENSG00000171817
DEG.twoside	Adrenal_Gland	4355	21	0.105715	1	ENSG00000107104:ENSG00000135205:ENSG00000140548:ENSG00000157933:ENSG00000215883:ENSG00000168918:ENSG00000182902:ENSG00000051620:ENSG00000038382:ENSG00000054965:ENSG00000148468:ENSG00000132718:ENSG00000134769:ENSG00000130508:ENSG00000148120:ENSG00000155093:ENSG00000112655:ENSG00000166483:ENSG00000100346:ENSG00000177570:ENSG00000106571
DEG.twoside	Artery_Aorta	3576	20	0.031419	1	ENSG00000107104:ENSG00000135205:ENSG00000140548:ENSG00000185950:ENSG00000197702:ENSG00000157103:ENSG00000104177:ENSG00000038382:ENSG00000076685:ENSG00000121879:ENSG00000148468:ENSG00000164694:ENSG00000132718:ENSG00000153815:ENSG00000145685:ENSG00000130508:ENSG00000148120:ENSG00000155093:ENSG00000112655:ENSG00000166483
DEG.twoside	Artery_Coronary	2569	13	0.145196	1	ENSG00000107104:ENSG00000197702:ENSG00000182902:ENSG00000104177:ENSG00000091879:ENSG00000121879:ENSG00000132718:ENSG00000145685:ENSG00000130508:ENSG00000148120:ENSG00000004468:ENSG00000155093:ENSG00000112655
DEG.twoside	Brain_Cerebellar_Hemisphere	6966	31	0.117907	1	ENSG00000135205:ENSG00000104885:ENSG00000197702:ENSG00000172889:ENSG00000168918:ENSG00000157103:ENSG00000138375:ENSG00000021488:ENSG00000182902:ENSG00000146021:ENSG00000104177:ENSG00000162769:ENSG00000038382:ENSG00000119772:ENSG00000091879:ENSG00000054965:ENSG00000148468:ENSG00000177614:ENSG00000132718:ENSG00000145685:ENSG00000134769:ENSG00000155093:ENSG00000115641:ENSG00000166483:ENSG00000100346…
DEG.twoside	Brain_Cerebellum	6891	33	0.0413624	1	ENSG00000135205:ENSG00000104885:ENSG00000197702:ENSG00000172889:ENSG00000168918:ENSG00000157103:ENSG00000138375:ENSG00000021488:ENSG00000182902:ENSG00000051620:ENSG00000146021:ENSG00000104177:ENSG00000162769:ENSG00000038382:ENSG00000119772:ENSG00000091879:ENSG00000054965:ENSG00000148468:ENSG00000177614:ENSG00000132718:ENSG00000145685:ENSG00000134769:ENSG00000130508:ENSG00000155093:ENSG00000115641…
DEG.twoside	Brain_Cortex	7398	35	0.0404907	1	ENSG00000107104:ENSG00000135205:ENSG00000104885:ENSG00000197702:ENSG00000168918:ENSG00000157103:ENSG00000138375:ENSG00000182902:ENSG00000051620:ENSG00000076685:ENSG00000091879:ENSG00000147316:ENSG00000250312:ENSG00000054965:ENSG00000121879:ENSG00000148468:ENSG00000177614:ENSG00000132718:ENSG00000116580:ENSG00000145685:ENSG00000134769:ENSG00000130508:ENSG00000148120:ENSG00000155093:ENSG00000112655…
DEG.twoside	Brain_Frontal_Cortex_BA9	7151	35	0.0243302	1	ENSG00000107104:ENSG00000135205:ENSG00000104885:ENSG00000197702:ENSG00000168918:ENSG00000157103:ENSG00000138375:ENSG00000182902:ENSG00000051620:ENSG00000076685:ENSG00000091879:ENSG00000054965:ENSG00000121879:ENSG00000148468:ENSG00000177614:ENSG00000132718:ENSG00000116580:ENSG00000153815:ENSG00000145685:ENSG00000134769:ENSG00000130508:ENSG00000148120:ENSG00000155093:ENSG00000112655:ENSG00000115641…
DEG.twoside	Brain_Hypothalamus	7562	34	0.0871938	1	ENSG00000107104:ENSG00000104885:ENSG00000077235:ENSG00000157933:ENSG00000197702:ENSG00000119138:ENSG00000215883:ENSG00000184640:ENSG00000157103:ENSG00000182902:ENSG00000051620:ENSG00000038382:ENSG00000076685:ENSG00000147316:ENSG00000121879:ENSG00000148468:ENSG00000177614:ENSG00000068654:ENSG00000132718:ENSG00000116580:ENSG00000145685:ENSG00000134769:ENSG00000130508:ENSG00000148120:ENSG00000155093…
DEG.twoside	Brain_Spinal_cord_cervical_c-1	6429	29	0.114689	1	ENSG00000135205:ENSG00000104885:ENSG00000237883:ENSG00000077235:ENSG00000107263:ENSG00000197702:ENSG00000157103:ENSG00000182902:ENSG00000051620:ENSG00000038382:ENSG00000054965:ENSG00000121879:ENSG00000148468:ENSG00000132854:ENSG00000068654:ENSG00000132718:ENSG00000116580:ENSG00000134769:ENSG00000130508:ENSG00000148120:ENSG00000004468:ENSG00000155093:ENSG00000112655:ENSG00000115641:ENSG00000166483…
DEG.twoside	Breast_Mammary_Tissue	2453	13	0.111991	1	ENSG00000185950:ENSG00000197702:ENSG00000157103:ENSG00000051620:ENSG00000104177:ENSG00000091879:ENSG00000132718:ENSG00000145685:ENSG00000134769:ENSG00000130508:ENSG00000148120:ENSG00000106571:ENSG00000171817
DEG.twoside	Cells_Cultured_fibroblasts	5616	25	0.160498	1	ENSG00000107104:ENSG00000135205:ENSG00000185950:ENSG00000197702:ENSG00000172889:ENSG00000138375:ENSG00000146021:ENSG00000038382:ENSG00000119772:ENSG00000076685:ENSG00000121879:ENSG00000148468:ENSG00000164694:ENSG00000068654:ENSG00000153815:ENSG00000134769:ENSG00000130508:ENSG00000148120:ENSG00000155093:ENSG00000112655:ENSG00000115641:ENSG00000166483:ENSG00000163939:ENSG00000115232:ENSG00000106571
DEG.twoside	Cervix_Ectocervix	194	3	0.0348972	1	ENSG00000153815:ENSG00000112655:ENSG00000106571
DEG.twoside	Cervix_Endocervix	1794	10	0.1216	1	ENSG00000197702:ENSG00000138375:ENSG00000162769:ENSG00000148468:ENSG00000132718:ENSG00000116580:ENSG00000130508:ENSG00000112655:ENSG00000115641:ENSG00000149639
DEG.twoside	Colon_Sigmoid	2897	16	0.0600385	1	ENSG00000135205:ENSG00000197702:ENSG00000168918:ENSG00000157103:ENSG00000146021:ENSG00000119772:ENSG00000164694:ENSG00000145685:ENSG00000130508:ENSG00000148120:ENSG00000004468:ENSG00000112655:ENSG00000115641:ENSG00000149639:ENSG00000115232:ENSG00000106571
DEG.twoside	Colon_Transverse	2617	7	0.864868	1	ENSG00000185950:ENSG00000157103:ENSG00000182902:ENSG00000146021:ENSG00000164694:ENSG00000134769:ENSG00000171817
DEG.twoside	Esophagus_Gastroesophageal_Junction	2510	12	0.208859	1	ENSG00000197702:ENSG00000168918:ENSG00000157103:ENSG00000182902:ENSG00000104177:ENSG00000038382:ENSG00000148120:ENSG00000004468:ENSG00000155093:ENSG00000112655:ENSG00000149639:ENSG00000115232
DEG.twoside	Esophagus_Mucosa	5084	26	0.0375847	1	ENSG00000107104:ENSG00000237883:ENSG00000140548:ENSG00000077235:ENSG00000185950:ENSG00000107263:ENSG00000203666:ENSG00000168918:ENSG00000051620:ENSG00000146021:ENSG00000038382:ENSG00000076685:ENSG00000091879:ENSG00000054965:ENSG00000148468:ENSG00000132718:ENSG00000153815:ENSG00000145685:ENSG00000134769:ENSG00000130508:ENSG00000148120:ENSG00000004468:ENSG00000155093:ENSG00000112655:ENSG00000115232…
DEG.twoside	Esophagus_Muscularis	2719	13	0.195415	1	ENSG00000197702:ENSG00000168918:ENSG00000157103:ENSG00000182902:ENSG00000146021:ENSG00000104177:ENSG00000153815:ENSG00000134769:ENSG00000148120:ENSG00000155093:ENSG00000112655:ENSG00000149639:ENSG00000115232
DEG.twoside	Fallopian_Tube	472	3	0.25227	1	ENSG00000197702:ENSG00000130508:ENSG00000112655
DEG.twoside	Heart_Atrial_Appendage	8231	38	0.0441219	1	ENSG00000135205:ENSG00000104885:ENSG00000140548:ENSG00000077235:ENSG00000185950:ENSG00000107263:ENSG00000215883:ENSG00000168918:ENSG00000184640:ENSG00000157103:ENSG00000138375:ENSG00000182902:ENSG00000051620:ENSG00000146021:ENSG00000104177:ENSG00000162769:ENSG00000038382:ENSG00000119772:ENSG00000076685:ENSG00000147316:ENSG00000054965:ENSG00000121879:ENSG00000148468:ENSG00000164694:ENSG00000068654…
DEG.twoside	Heart_Left_Ventricle	9227	41	0.0624135	1	ENSG00000135205:ENSG00000104885:ENSG00000140548:ENSG00000077235:ENSG00000185950:ENSG00000157933:ENSG00000215883:ENSG00000168918:ENSG00000184640:ENSG00000157103:ENSG00000138375:ENSG00000182902:ENSG00000051620:ENSG00000104177:ENSG00000038382:ENSG00000119772:ENSG00000076685:ENSG00000091879:ENSG00000147316:ENSG00000250312:ENSG00000054965:ENSG00000121879:ENSG00000148468:ENSG00000164694:ENSG00000068654…
DEG.twoside	Kidney_Medulla	93	0	1	1
DEG.twoside	Liver	8637	40	0.0346097	1	ENSG00000135205:ENSG00000104885:ENSG00000140548:ENSG00000077235:ENSG00000157933:ENSG00000107263:ENSG00000197702:ENSG00000172889:ENSG00000215883:ENSG00000203666:ENSG00000168918:ENSG00000184640:ENSG00000157103:ENSG00000138375:ENSG00000021488:ENSG00000182902:ENSG00000051620:ENSG00000146021:ENSG00000162769:ENSG00000038382:ENSG00000119772:ENSG00000076685:ENSG00000147316:ENSG00000054965:ENSG00000121879…
DEG.twoside	Lung	4060	15	0.54254	1	ENSG00000107104:ENSG00000104885:ENSG00000140548:ENSG00000197702:ENSG00000168918:ENSG00000182902:ENSG00000153815:ENSG00000145685:ENSG00000134769:ENSG00000130508:ENSG00000004468:ENSG00000112655:ENSG00000115641:ENSG00000177570:ENSG00000115232
DEG.twoside	Minor_Salivary_Gland	3053	12	0.453244	1	ENSG00000237883:ENSG00000168918:ENSG00000146021:ENSG00000104177:ENSG00000076685:ENSG00000164694:ENSG00000132718:ENSG00000145685:ENSG00000134769:ENSG00000155093:ENSG00000112655:ENSG00000149639
DEG.twoside	Muscle_Skeletal	7238	29	0.325025	1	ENSG00000135205:ENSG00000104885:ENSG00000157933:ENSG00000197702:ENSG00000215883:ENSG00000168918:ENSG00000184640:ENSG00000157103:ENSG00000138375:ENSG00000146021:ENSG00000038382:ENSG00000091879:ENSG00000054965:ENSG00000121879:ENSG00000148468:ENSG00000164694:ENSG00000132718:ENSG00000116580:ENSG00000153815:ENSG00000145685:ENSG00000130508:ENSG00000115641:ENSG00000166483:ENSG00000163939:ENSG00000149639…
DEG.twoside	Nerve_Tibial	5279	28	0.0187124	1	ENSG00000135205:ENSG00000197702:ENSG00000203666:ENSG00000168918:ENSG00000157103:ENSG00000138375:ENSG00000182902:ENSG00000146021:ENSG00000104177:ENSG00000038382:ENSG00000250312:ENSG00000054965:ENSG00000121879:ENSG00000140043:ENSG00000148468:ENSG00000164694:ENSG00000132854:ENSG00000132718:ENSG00000116580:ENSG00000145685:ENSG00000148120:ENSG00000112655:ENSG00000115641:ENSG00000166483:ENSG00000163939…
DEG.twoside	Ovary	5515	20	0.578612	1	ENSG00000185950:ENSG00000197702:ENSG00000215883:ENSG00000168918:ENSG00000138375:ENSG00000182902:ENSG00000104177:ENSG00000038382:ENSG00000119772:ENSG00000250312:ENSG00000145685:ENSG00000134769:ENSG00000130508:ENSG00000112655:ENSG00000115641:ENSG00000163939:ENSG00000149639:ENSG00000106571:ENSG00000171817:ENSG00000180479
DEG.twoside	Pituitary	5354	24	0.159193	1	ENSG00000237883:ENSG00000077235:ENSG00000185950:ENSG00000215883:ENSG00000203666:ENSG00000182902:ENSG00000051620:ENSG00000146021:ENSG00000104177:ENSG00000162769:ENSG00000119772:ENSG00000091879:ENSG00000121879:ENSG00000148468:ENSG00000177614:ENSG00000132718:ENSG00000153815:ENSG00000155093:ENSG00000112655:ENSG00000177570:ENSG00000106571:ENSG00000171817:ENSG00000180479:ENSG00000053108
DEG.twoside	Prostate	2968	8	0.874107	1	ENSG00000237883:ENSG00000077235:ENSG00000051620:ENSG00000148120:ENSG00000004468:ENSG00000112655:ENSG00000115641:ENSG00000171817
DEG.twoside	Small_Intestine_Terminal_Ileum	3268	15	0.214519	1	ENSG00000185950:ENSG00000168918:ENSG00000157103:ENSG00000021488:ENSG00000182902:ENSG00000146021:ENSG00000162769:ENSG00000132718:ENSG00000153815:ENSG00000145685:ENSG00000134769:ENSG00000004468:ENSG00000100346:ENSG00000115232:ENSG00000173406
DEG.twoside	Spleen	4842	24	0.0642634	1	ENSG00000107104:ENSG00000104885:ENSG00000140548:ENSG00000185950:ENSG00000197702:ENSG00000215883:ENSG00000203666:ENSG00000168918:ENSG00000157103:ENSG00000051620:ENSG00000119772:ENSG00000140043:ENSG00000132718:ENSG00000145685:ENSG00000134769:ENSG00000148120:ENSG00000004468:ENSG00000155093:ENSG00000112655:ENSG00000115641:ENSG00000149639:ENSG00000115232:ENSG00000126883:ENSG00000106571
DEG.twoside	Stomach	3178	14	0.275776	1	ENSG00000107104:ENSG00000185950:ENSG00000168918:ENSG00000182902:ENSG00000146021:ENSG00000091879:ENSG00000054965:ENSG00000132718:ENSG00000134769:ENSG00000004468:ENSG00000155093:ENSG00000112655:ENSG00000106571:ENSG00000171817
DEG.twoside	Testis	9403	28	0.955203	1	ENSG00000135205:ENSG00000104885:ENSG00000140548:ENSG00000185950:ENSG00000107263:ENSG00000197702:ENSG00000119138:ENSG00000203666:ENSG00000168918:ENSG00000051620:ENSG00000146021:ENSG00000104177:ENSG00000076685:ENSG00000091879:ENSG00000140043:ENSG00000148468:ENSG00000164694:ENSG00000177614:ENSG00000068654:ENSG00000134769:ENSG00000148120:ENSG00000112655:ENSG00000166483:ENSG00000112685:ENSG00000126883…
DEG.twoside	Thyroid	5053	23	0.148229	1	ENSG00000135205:ENSG00000104885:ENSG00000077235:ENSG00000185950:ENSG00000203666:ENSG00000157103:ENSG00000182902:ENSG00000146021:ENSG00000104177:ENSG00000076685:ENSG00000091879:ENSG00000250312:ENSG00000140043:ENSG00000164694:ENSG00000132718:ENSG00000116580:ENSG00000112655:ENSG00000100346:ENSG00000177570:ENSG00000149639:ENSG00000106571:ENSG00000171817:ENSG00000180479
DEG.twoside	Uterus	5123	27	0.023234	1	ENSG00000107104:ENSG00000077235:ENSG00000197702:ENSG00000215883:ENSG00000138375:ENSG00000162769:ENSG00000038382:ENSG00000119772:ENSG00000250312:ENSG00000121879:ENSG00000148468:ENSG00000177614:ENSG00000068654:ENSG00000132718:ENSG00000116580:ENSG00000145685:ENSG00000134769:ENSG00000130508:ENSG00000148120:ENSG00000112655:ENSG00000115641:ENSG00000166483:ENSG00000163939:ENSG00000149639:ENSG00000106571…
DEG.twoside	Vagina	2785	13	0.219908	1	ENSG00000107104:ENSG00000135205:ENSG00000237883:ENSG00000182902:ENSG00000051620:ENSG00000104177:ENSG00000153815:ENSG00000134769:ENSG00000148120:ENSG00000004468:ENSG00000155093:ENSG00000112655:ENSG00000106571
DEG.twoside	Whole_Blood	7883	28	0.643193	1	ENSG00000135205:ENSG00000104885:ENSG00000237883:ENSG00000077235:ENSG00000185950:ENSG00000157933:ENSG00000119138:ENSG00000172889:ENSG00000203666:ENSG00000168918:ENSG00000138375:ENSG00000162769:ENSG00000038382:ENSG00000119772:ENSG00000147316:ENSG00000054965:ENSG00000121879:ENSG00000068654:ENSG00000132718:ENSG00000116580:ENSG00000145685:ENSG00000155093:ENSG00000115641:ENSG00000166483:ENSG00000163939…
