# Supplementary material for: Insights from a methylome-wide association study of antidepressant exposure
Source: Nat Commun. 2025 Feb 24;16:1908. doi: 10.1038/s41467-024-55356-x (PMC11850842; doi:10.1038/s41467-024-55356-x)
Supplement: Supplementary file 13 — Supplementary Data 10 [file 41467_2024_55356_MOESM13_ESM.xlsx]

## Sheet: Sheet1
Supplementary Data 10: Enrichment results of SynGO ontologies for those with at least one gene present in the self-report gene list, from the SynGo Web Portal which uses hypergeometric tests to assess enrichment. CC = Cellular Component, BP = Biological process. Highlighted in yellow is the single significant result for synaptic vesicle membrane GO.
GO term ID	GO domain	GO term name	GO term name - hierarchical structure	GO parent term ID	GSEA p-value	GSEA 'gene cluster' FDR corrected p-value	GSEA count foreground/input	GSEA count background	genes - hgnc_id	genes - hgnc_symbol	genes - your genelist input	user interface reference code	user interface reference code
GO:0030672	CC	synaptic vesicle membrane	│ │ └─ synaptic vesicle membrane	GO:0008021	0.0101537	0.030461	3	102	HGNC:9788;HGNC:9677;HGNC:19239	RAB7A;PTPRN2;SYT11	RAB7A;PTPRN2;SYT11		B19
GO:0098793	CC	presynapse	├─ presynapse	GO:0045202	0.0778709	0.116806	5	531	HGNC:9677;HGNC:12303;HGNC:19239;HGNC:9788;HGNC:11042	PTPRN2;TRIO;SYT11;RAB7A;SLC6A1	PTPRN2;TRIO;SYT11;RAB7A;SLC6A1		B1
GO:0098794	CC	postsynapse	├─ postsynapse	GO:0045202	0.49792	0.49792	3	621	HGNC:19239;HGNC:12303;HGNC:11042	SYT11;TRIO;SLC6A1	SYT11;TRIO;SLC6A1		D1
SYNGO:synprocess	BP	process in the synapse	process in the synapse		0.516732	0.516732	4	874	HGNC:19239;HGNC:11042;HGNC:12303;HGNC:24968	SYT11;SLC6A1;TRIO;EXOC2	SYT11;SLC6A1;TRIO;EXOC2
GO:0045202	CC	synapse	synapse		0.494557		5	1082	HGNC:9677;HGNC:12303;HGNC:19239;HGNC:9788;HGNC:11042	PTPRN2;TRIO;SYT11;RAB7A;SLC6A1	PTPRN2;TRIO;SYT11;RAB7A;SLC6A1
GO:0048786	CC	presynaptic active zone	│ ├─ presynaptic active zone	GO:0098793			2	89	HGNC:12303;HGNC:19239	TRIO;SYT11	TRIO;SYT11		B4
GO:0048787	CC	presynaptic active zone membrane	│ │ └─ presynaptic active zone membrane	GO:0048786			1	57	HGNC:19239	SYT11	SYT11		B15
GO:0099059	CC	integral component of presynaptic active zone membrane	│ │ └─ integral component of presynaptic active zone membrane	GO:0048787			1	45	HGNC:19239	SYT11	SYT11		B29
GO:0008021	CC	synaptic vesicle	│ ├─ synaptic vesicle	GO:0098793	0.0151934		3	119	HGNC:9788;HGNC:9677;HGNC:19239	RAB7A;PTPRN2;SYT11	RAB7A;PTPRN2;SYT11		B7
GO:0098993	CC	anchored component of synaptic vesicle membrane	│ │ ├─ anchored component of synaptic vesicle membrane	GO:0030672			1	18	HGNC:9788	RAB7A	RAB7A		B32
GO:0030285	CC	integral component of synaptic vesicle membrane	│ │ └─ integral component of synaptic vesicle membrane	GO:0030672			2	52	HGNC:9677;HGNC:19239	PTPRN2;SYT11	PTPRN2;SYT11		B34
GO:0042734	CC	presynaptic membrane	│ ├─ presynaptic membrane	GO:0098793			1	136	HGNC:11042	SLC6A1	SLC6A1		B9
GO:0099056	CC	integral component of presynaptic membrane	│ │ └─ integral component of presynaptic membrane	GO:0042734			1	117	HGNC:11042	SLC6A1	SLC6A1		B24
GO:0045211	CC	postsynaptic membrane	│ ├─ postsynaptic membrane	GO:0098794			1	114	HGNC:11042	SLC6A1	SLC6A1		D9
GO:0099055	CC	integral component of postsynaptic membrane	│ │ └─ integral component of postsynaptic membrane	GO:0045211			1	97	HGNC:11042	SLC6A1	SLC6A1		D27
SYNGO:presynprocess	BP	process in the presynapse	├─ process in the presynapse	SYNGO:synprocess			2	269	HGNC:19239;HGNC:11042	SYT11;SLC6A1	SYT11;SLC6A1		F1
GO:0099504	BP	synaptic vesicle cycle	│ ├─ synaptic vesicle cycle	SYNGO:presynprocess			1	189	HGNC:19239	SYT11	SYT11		F5
GO:0048488	BP	synaptic vesicle endocytosis	│ │ └─ synaptic vesicle endocytosis	GO:0099504			1	52	HGNC:19239	SYT11	SYT11		F25
GO:1900242	BP	regulation of synaptic vesicle endocytosis	│ │ ├─ regulation of synaptic vesicle endocytosis	GO:0048488			1	17	HGNC:19239	SYT11	SYT11		F38
GO:0098810	BP	neurotransmitter reuptake	│ ├─ neurotransmitter reuptake	SYNGO:presynprocess			1	10	HGNC:11042	SLC6A1	SLC6A1		F8
GO:0099536	BP	synaptic signaling	├─ synaptic signaling	SYNGO:synprocess			1	191	HGNC:12303	TRIO	TRIO		H1
GO:0099537	BP	trans-synaptic signaling	│ ├─ trans-synaptic signaling	GO:0099536			1	183	HGNC:12303	TRIO	TRIO		H2
GO:0007268	BP	chemical synaptic transmission	│ │ └─ chemical synaptic transmission	GO:0099537			1	158	HGNC:12303	TRIO	TRIO		H11
GO:0050804	BP	modulation of chemical synaptic transmission	│ │ ├─ modulation of chemical synaptic transmission	GO:0007268			1	90	HGNC:12303	TRIO	TRIO		H18
GO:0099565	BP	postsynaptic process involved in chemical synaptic transmission	│ │ └─ postsynaptic process involved in chemical synaptic transmission	GO:0007268			1	29	HGNC:12303	TRIO	TRIO		H20
GO:0099170	BP	postsynaptic modulation of chemical synaptic transmission	│ │ └─ postsynaptic modulation of chemical synaptic transmission	GO:0099565			1	27	HGNC:12303	TRIO	TRIO		H25
GO:0050808	BP	synapse organization	├─ synapse organization	SYNGO:synprocess			1	302	HGNC:24968	EXOC2	EXOC2		I1
GO:0060074	BP	synapse maturation	│ ├─ synapse maturation	GO:0050808			1	17	HGNC:24968	EXOC2	EXOC2		I12
GO:0090128	BP	regulation of synapse maturation	│ │ └─ regulation of synapse maturation	GO:0060074			1	14	HGNC:24968	EXOC2	EXOC2		I28
SYNGO:transport	BP	transport	└─ transport	SYNGO:synprocess			1	36	HGNC:24968	EXOC2	EXOC2		K1
GO:0008088	BP	axo-dendritic transport	├─ axo-dendritic transport	SYNGO:transport			1	15	HGNC:24968	EXOC2	EXOC2		K2
GO:0098930	BP	axonal transport	│ ├─ axonal transport	GO:0008088			1	5	HGNC:24968	EXOC2	EXOC2		K7
GO:0008089	BP	anterograde axonal transport	│ │ ├─ anterograde axonal transport	GO:0098930			1	4	HGNC:24968	EXOC2	EXOC2		K13
GO:0099641	BP	anterograde axonal protein transport	│ │ │ ├─ anterograde axonal protein transport	GO:0008089			1	2	HGNC:24968	EXOC2	EXOC2		K21
