# Supplementary material for: Insights from a methylome-wide association study of antidepressant exposure
Source: Nat Commun. 2025 Feb 24;16:1908. doi: 10.1038/s41467-024-55356-x (PMC11850842; doi:10.1038/s41467-024-55356-x)
Supplement: Supplementary file 14 — Supplementary Data 11 [file 41467_2024_55356_MOESM14_ESM.xlsx]

## Sheet: Sheet1
Supplementary Data 11: Enrichment results of SynGO ontologies for those with at least one gene present in the prescription-derived gene list, from the SynGo Web Portal which uses hypergeometric tests to assess enrichment. CC = Cellular Component, BP = Biological process.
GO term ID	GO domain	GO term name	GO term name - hierarchical structure	GO parent term ID	GSEA p-value	GSEA 'gene cluster' FDR corrected p-value	GSEA count foreground/input	GSEA count background	genes - hgnc_id	genes - hgnc_symbol	genes - your genelist input	user interface reference code
SYNGO:synprocess	BP	process in the synapse	process in the synapse		0.0486819	0.0810398	8	874	HGNC:4070;HGNC:14973;HGNC:1966;HGNC:34491;HGNC:427;HGNC:2855;HGNC:391;HGNC:11371	GABBR1;SNX9;CHRNE;SHISA6;ALK;DGKI;AKT1;STAU2	GABBR1;SNX9;CHRNE;SHISA6;ALK;DGKI;AKT1;STAU2
SYNGO:postsynprocess	BP	process in the postsynapse	├─ process in the postsynapse	SYNGO:synprocess	0.0810398	0.0810398	3	218	HGNC:4070;HGNC:1966;HGNC:34491	GABBR1;CHRNE;SHISA6	GABBR1;CHRNE;SHISA6	G1
GO:0098794	CC	postsynapse	├─ postsynapse	GO:0045202	0.0676928	0.135386	6	621	HGNC:427;HGNC:9588;HGNC:1966;HGNC:4070;HGNC:2855;HGNC:34491	ALK;PTEN;CHRNE;GABBR1;DGKI;SHISA6	ALK;PTEN;CHRNE;GABBR1;DGKI;SHISA6	D1
GO:0099572	CC	postsynaptic specialization	│ ├─ postsynaptic specialization	GO:0098794	0.056658	0.135386	4	311	HGNC:1966;HGNC:4070;HGNC:2855;HGNC:34491	CHRNE;GABBR1;DGKI;SHISA6	CHRNE;GABBR1;DGKI;SHISA6	D6
GO:0045202	CC	synapse	synapse		0.231124	0.308165	7	1082	HGNC:14973;HGNC:2855;HGNC:4070;HGNC:427;HGNC:9588;HGNC:1966;HGNC:34491	SNX9;DGKI;GABBR1;ALK;PTEN;CHRNE;SHISA6	SNX9;DGKI;GABBR1;ALK;PTEN;CHRNE;SHISA6
GO:0098793	CC	presynapse	├─ presynapse	GO:0045202	0.444317	0.444317	3	531	HGNC:14973;HGNC:2855;HGNC:4070	SNX9;DGKI;GABBR1	SNX9;DGKI;GABBR1	B1
GO:0048786	CC	presynaptic active zone	│ ├─ presynaptic active zone	GO:0098793			2	89	HGNC:2855;HGNC:4070	DGKI;GABBR1	DGKI;GABBR1	B4
GO:0048787	CC	presynaptic active zone membrane	│ │ └─ presynaptic active zone membrane	GO:0048786			2	57	HGNC:2855;HGNC:4070	DGKI;GABBR1	DGKI;GABBR1	B15
GO:0098891	CC	extrinsic component of presynaptic active zone membrane	│ │ ├─ extrinsic component of presynaptic active zone membrane	GO:0048787			1	3	HGNC:2855	DGKI	DGKI	B28
GO:0099059	CC	integral component of presynaptic active zone membrane	│ │ └─ integral component of presynaptic active zone membrane	GO:0048787			1	45	HGNC:4070	GABBR1	GABBR1	B29
GO:0008021	CC	synaptic vesicle	│ ├─ synaptic vesicle	GO:0098793			1	119	HGNC:2855	DGKI	DGKI	B7
GO:0042734	CC	presynaptic membrane	│ ├─ presynaptic membrane	GO:0098793			1	136	HGNC:4070	GABBR1	GABBR1	B9
GO:0099056	CC	integral component of presynaptic membrane	│ │ └─ integral component of presynaptic membrane	GO:0042734			1	117	HGNC:4070	GABBR1	GABBR1	B24
GO:0099524	CC	postsynaptic cytosol	│ ├─ postsynaptic cytosol	GO:0098794			1	26	HGNC:9588	PTEN	PTEN	D2
GO:0099634	CC	postsynaptic specialization membrane	│ │ ├─ postsynaptic specialization membrane	GO:0099572			2	45	HGNC:1966;HGNC:4070	CHRNE;GABBR1	CHRNE;GABBR1	D18
GO:0099060	CC	integral component of postsynaptic specialization membrane	│ │ │ └─ integral component of postsynaptic specialization membrane	GO:0099634			2	41	HGNC:1966;HGNC:4070	CHRNE;GABBR1	CHRNE;GABBR1	D32
GO:0014069	CC	postsynaptic density	│ │ ├─ postsynaptic density	GO:0099572			2	251	HGNC:2855;HGNC:34491	DGKI;SHISA6	DGKI;SHISA6	D19
GO:0098839	CC	postsynaptic density membrane	│ │ │ └─ postsynaptic density membrane	GO:0014069			2	101	HGNC:2855;HGNC:34491	DGKI;SHISA6	DGKI;SHISA6	D34
GO:0099147	CC	extrinsic component of postsynaptic density membrane	│ │ │ ├─ extrinsic component of postsynaptic density membrane	GO:0098839			1	7	HGNC:2855	DGKI	DGKI	D41
GO:0099061	CC	integral component of postsynaptic density membrane	│ │ │ └─ integral component of postsynaptic density membrane	GO:0098839			1	82	HGNC:34491	SHISA6	SHISA6	D42
GO:0045211	CC	postsynaptic membrane	│ ├─ postsynaptic membrane	GO:0098794			1	114	HGNC:4070	GABBR1	GABBR1	D9
GO:0099055	CC	integral component of postsynaptic membrane	│ │ └─ integral component of postsynaptic membrane	GO:0045211			1	97	HGNC:4070	GABBR1	GABBR1	D27
SYNGO:presynprocess	BP	process in the presynapse	├─ process in the presynapse	SYNGO:synprocess			2	269	HGNC:4070;HGNC:14973	GABBR1;SNX9	GABBR1;SNX9	F1
GO:0099505	BP	regulation of presynaptic membrane potential	│ ├─ regulation of presynaptic membrane potential	SYNGO:presynprocess			1	44	HGNC:4070	GABBR1	GABBR1	F3
GO:0150047	BP	G protein-coupled neurotransmitter receptor activity involved in regulation of presynaptic membrane potential	│ │ ├─ G protein-coupled neurotransmitter receptor activity involved in regulation of presynaptic membrane potential	GO:0099505			1	2	HGNC:4070	GABBR1	GABBR1	F16
GO:0099504	BP	synaptic vesicle cycle	│ ├─ synaptic vesicle cycle	SYNGO:presynprocess			1	189	HGNC:14973	SNX9	SNX9	F5
GO:0048488	BP	synaptic vesicle endocytosis	│ │ └─ synaptic vesicle endocytosis	GO:0099504			1	52	HGNC:14973	SNX9	SNX9	F25
GO:1900242	BP	regulation of synaptic vesicle endocytosis	│ │ ├─ regulation of synaptic vesicle endocytosis	GO:0048488			1	17	HGNC:14973	SNX9	SNX9	F38
GO:0060078	BP	regulation of postsynaptic membrane potential	│ ├─ regulation of postsynaptic membrane potential	SYNGO:postsynprocess			2	55	HGNC:4070;HGNC:1966	GABBR1;CHRNE	GABBR1;CHRNE	G3
GO:0140233	BP	intracellular cAMP-activated cation channel activity involved in regulation of postsynaptic membrane potential	│ │ ├─ intracellular cAMP-activated cation channel activity involved in regulation of postsynaptic membrane potential	GO:0060078			1	2	HGNC:4070	GABBR1	GABBR1	G13
GO:0099579	BP	G protein-coupled neurotransmitter receptor activity involved in regulation of postsynaptic membrane potential	│ │ │ └─ G protein-coupled neurotransmitter receptor activity involved in regulation of postsynaptic membrane potential	GO:0140233			1	2	HGNC:4070	GABBR1	GABBR1	G23
GO:1904315	BP	transmitter-gated ion channel activity involved in regulation of postsynaptic membrane potential	│ │ ├─ transmitter-gated ion channel activity involved in regulation of postsynaptic membrane potential	GO:0060078			1	42	HGNC:1966	CHRNE	CHRNE	G14
GO:0098962	BP	regulation of postsynaptic neurotransmitter receptor activity	│ ├─ regulation of postsynaptic neurotransmitter receptor activity	SYNGO:postsynprocess			1	18	HGNC:34491	SHISA6	SHISA6	G4
GO:0099072	BP	regulation of postsynaptic membrane neurotransmitter receptor levels	│ ├─ regulation of postsynaptic membrane neurotransmitter receptor levels	SYNGO:postsynprocess			1	121	HGNC:34491	SHISA6	SHISA6	G5
GO:0098970	BP	postsynaptic neurotransmitter receptor diffusion trapping	│ │ ├─ postsynaptic neurotransmitter receptor diffusion trapping	GO:0099072			1	5	HGNC:34491	SHISA6	SHISA6	G18
GO:0099536	BP	synaptic signaling	├─ synaptic signaling	SYNGO:synprocess			2	191	HGNC:427;HGNC:2855	ALK;DGKI	ALK;DGKI	H1
GO:0099537	BP	trans-synaptic signaling	│ ├─ trans-synaptic signaling	GO:0099536			2	183	HGNC:427;HGNC:2855	ALK;DGKI	ALK;DGKI	H2
GO:0099540	BP	trans-synaptic signaling by neuropeptide	│ │ ├─ trans-synaptic signaling by neuropeptide	GO:0099537			1	1	HGNC:427	ALK	ALK	H6
GO:0007268	BP	chemical synaptic transmission	│ │ └─ chemical synaptic transmission	GO:0099537			1	158	HGNC:2855	DGKI	DGKI	H11
GO:0099531	BP	presynaptic process involved in chemical synaptic transmission	│ │ ├─ presynaptic process involved in chemical synaptic transmission	GO:0007268			1	45	HGNC:2855	DGKI	DGKI	H19
GO:0099171	BP	presynaptic modulation of chemical synaptic transmission	│ │ │ └─ presynaptic modulation of chemical synaptic transmission	GO:0099531			1	45	HGNC:2855	DGKI	DGKI	H24
GO:0050808	BP	synapse organization	├─ synapse organization	SYNGO:synprocess			1	302	HGNC:391	AKT1	AKT1	I1
GO:0099173	BP	postsynapse organization	│ ├─ postsynapse organization	GO:0050808			1	71	HGNC:391	AKT1	AKT1	I3
GO:0099175	BP	regulation of postsynapse organization	│ │ ├─ regulation of postsynapse organization	GO:0099173			1	54	HGNC:391	AKT1	AKT1	I17
SYNGO:transport	BP	transport	└─ transport	SYNGO:synprocess			1	36	HGNC:11371	STAU2	STAU2	K1
GO:0008088	BP	axo-dendritic transport	├─ axo-dendritic transport	SYNGO:transport			1	15	HGNC:11371	STAU2	STAU2	K2
GO:0098935	BP	dendritic transport	│ └─ dendritic transport	GO:0008088			1	10	HGNC:11371	STAU2	STAU2	K8
GO:0098961	BP	dendritic transport of ribonucleoprotein complex	│ └─ dendritic transport of ribonucleoprotein complex	GO:0098935			1	5	HGNC:11371	STAU2	STAU2	K17
GO:0098963	BP	dendritic transport of messenger ribonucleoprotein complex	│ └─ dendritic transport of messenger ribonucleoprotein complex	GO:0098961			1	5	HGNC:11371	STAU2	STAU2	K24
GO:0098964	BP	anterograde dendritic transport of messenger ribonucleoprotein complex	│ └─ anterograde dendritic transport of messenger ribonucleoprotein complex	GO:0098963			1	1	HGNC:11371	STAU2	STAU2	K27
