# Supplementary material for: Insights from a methylome-wide association study of antidepressant exposure
Source: Nat Commun. 2025 Feb 24;16:1908. doi: 10.1038/s41467-024-55356-x (PMC11850842; doi:10.1038/s41467-024-55356-x)
Supplement: Supplementary file 15 — Supplementary Data 12 [file 41467_2024_55356_MOESM15_ESM.xlsx]

## Sheet: Sheet1
Supplementary Data 12: Enrichment of the self-report gene-set in MSigDB BP Gene set ontologies, using gsameth() from missMethyl which uses a hypergeometric test to assess enrichment. Results are ordered by nominal P value.
gs_name	N	DE	P.DE	FDR	SigGenesInSet
GOBP_RESPONSE_TO_CARBOHYDRATE	239	5	0.000184899	0.69744	TXNIP,PIK3CA,PTPRN2,SLC6A1,IRS2
GOBP_RESPONSE_TO_LEAD_ION	21	2	0.000815709	1	DNMT3A,SLC6A1
GOBP_RESPONSE_TO_MONOSACCHARIDE	213	4	0.00118943	1	TXNIP,PIK3CA,PTPRN2,IRS2
GOBP_TELENCEPHALON_GLIAL_CELL_MIGRATION	33	2	0.00326949	1	DAB1,GLI3
GOBP_RESPONSE_TO_ESTRADIOL	125	3	0.00362942	1	TXNIP,DNMT3A,SLC6A1
GOBP_ORGANIC_ACID_TRANSPORT	332	4	0.00423565	1	SLC7A9,SLC6A1,SLC25A18,IRS2
GOBP_POSITIVE_REGULATION_OF_SECRETION	324	4	0.00509859	1	SLC6A1,RAB7A,IRS2,CACNA1I
GOBP_ORGANIC_ACID_TRANSMEMBRANE_TRANSPORT	154	3	0.00521212	1	SLC7A9,SLC25A18,IRS2
GOBP_CEREBRAL_CORTEX_RADIALLY_ORIENTED_CELL_MIGRATION	42	2	0.00530916	1	DAB1,GLI3
GOBP_AMINO_ACID_TRANSPORT	157	3	0.00554672	1	SLC7A9,SLC6A1,SLC25A18
GOBP_CELLULAR_RESPONSE_TO_CARBOHYDRATE_STIMULUS	158	3	0.00558468	1	PIK3CA,PTPRN2,IRS2
GOBP_NEGATIVE_REGULATION_OF_GLIOGENESIS	44	2	0.0063619	1	DAB1,SKI
GOBP_CELLULAR_GLUCOSE_HOMEOSTASIS	165	3	0.00696812	1	PIK3CA,PTPRN2,IRS2
GOBP_GLIAL_CELL_MIGRATION	63	2	0.00779931	1	DAB1,GLI3
GOBP_RESPONSE_TO_COCAINE	54	2	0.00788746	1	DNMT3A,SLC6A1
GOBP_CEREBRAL_CORTEX_CELL_MIGRATION	52	2	0.00817387	1	DAB1,GLI3
GOBP_NEURAL_TUBE_DEVELOPMENT	164	3	0.00959889	1	GLI3,PTK7,SKI
GOBP_VENTRAL_SPINAL_CORD_DEVELOPMENT	48	2	0.00965697	1	DAB1,GLI3
GOBP_L_AMINO_ACID_TRANSPORT	72	2	0.00991501	1	SLC7A9,SLC25A18
GOBP_L_ALPHA_AMINO_ACID_TRANSMEMBRANE_TRANSPORT	70	2	0.00994033	1	SLC7A9,SLC25A18
GOBP_RESPONSE_TO_KETONE	189	3	0.0102396	1	TXNIP,PIK3CA,KLF9
GOBP_DNA_METHYLATION	85	2	0.0104498	1	DNMT3A,PIK3CA
GOBP_REGULATION_OF_ORGANIC_ACID_TRANSPORT	83	2	0.0105016	1	SLC6A1,IRS2
GOBP_RESPONSE_TO_TOXIC_SUBSTANCE	267	3	0.0108196	1	DNMT3A,SLC6A1,PXDN
GOBP_LYMPHOCYTE_APOPTOTIC_PROCESS	79	2	0.0108433	1	GLI3,IRS2
GOBP_ACIDIC_AMINO_ACID_TRANSPORT	77	2	0.0113666	1	SLC6A1,SLC25A18
GOBP_NEGATIVE_REGULATION_OF_GENE_EXPRESSION_EPIGENETIC	89	2	0.0132155	1	DNMT3A,PIK3CA
GOBP_HETEROCHROMATIN_ORGANIZATION	83	2	0.0135993	1	DNMT3A,PIK3CA
GOBP_ENERGY_DERIVATION_BY_OXIDATION_OF_ORGANIC_COMPOUNDS	330	3	0.0167388	1	PIK3CA,SLC25A18,IRS2
GOBP_FOREBRAIN_CELL_MIGRATION	71	2	0.0168208	1	DAB1,GLI3
GOBP_DNA_METHYLATION_OR_DEMETHYLATION	109	2	0.0175758	1	DNMT3A,PIK3CA
GOBP_CARBOXYLIC_ACID_TRANSPORT	292	3	0.0179575	1	SLC7A9,SLC6A1,SLC25A18
GOBP_POSITIVE_REGULATION_OF_EXOCYTOSIS	86	2	0.0187528	1	RAB7A,CACNA1I
GOBP_RESPIRATORY_SYSTEM_DEVELOPMENT	215	3	0.0191499	1	GLI3,PTK7,SKI
GOBP_CELLULAR_RESPONSE_TO_ACID_CHEMICAL	86	2	0.0193644	1	DNMT3A,PIK3CA
GOBP_HIPPOCAMPUS_DEVELOPMENT	89	2	0.020188	1	DAB1,GLI3
GOBP_REGULATION_OF_RECEPTOR_SIGNALING_PATHWAY_VIA_STAT	111	2	0.0203087	1	DAB1,DOT1L
GOBP_LEUKOCYTE_APOPTOTIC_PROCESS	117	2	0.020738	1	GLI3,IRS2
GOBP_CARBOHYDRATE_HOMEOSTASIS	267	3	0.0217114	1	PIK3CA,PTPRN2,IRS2
GOBP_AMINO_ACID_TRANSMEMBRANE_TRANSPORT	101	2	0.0218924	1	SLC7A9,SLC25A18
GOBP_ESTABLISHMENT_OR_MAINTENANCE_OF_CELL_POLARITY	225	3	0.0228456	1	PARVA,PTK7,WEE1
GOBP_GLIAL_CELL_DIFFERENTIATION	239	3	0.0228961	1	DAB1,GLI3,SKI
GOBP_CELLULAR_RESPONSE_TO_ALCOHOL	93	2	0.0231576	1	DNMT3A,KLF9
GOBP_DNA_MODIFICATION	130	2	0.02349	1	DNMT3A,PIK3CA
GOBP_PROTEIN_LOCALIZATION_TO_NUCLEUS	317	3	0.0278684	1	TXNIP,POLR1A,GLI3
GOBP_REGULATION_OF_GLIOGENESIS	115	2	0.0296919	1	DAB1,SKI
GOBP_RESPONSE_TO_ALKALOID	109	2	0.0300214	1	DNMT3A,SLC6A1
GOBP_ORGANIC_ANION_TRANSPORT	381	3	0.0326387	1	SLC7A9,SLC6A1,SLC25A18
GOBP_ACTIN_MEDIATED_CELL_CONTRACTION	101	2	0.0326404	1	PIK3CA,PARVA
GOBP_REGULATION_OF_GENERATION_OF_PRECURSOR_METABOLITES_AND_ENERGY	136	2	0.033114	1	PIK3CA,IRS2
GOBP_ROOF_OF_MOUTH_DEVELOPMENT	98	2	0.0331266	1	GLI3,SKI
GOBP_SPINAL_CORD_DEVELOPMENT	102	2	0.0345972	1	DAB1,GLI3
GOBP_LIMBIC_SYSTEM_DEVELOPMENT	118	2	0.0354549	1	DAB1,GLI3
GOBP_METHYLATION	385	3	0.0357884	1	DNMT3A,PIK3CA,DOT1L
GOBP_TELOMERE_ORGANIZATION	175	2	0.0361319	1	SMARCAL1,DOT1L
GOBP_DNA_METHYLATION_INVOLVED_IN_GAMETE_GENERATION	20	1	0.0362646	1	DNMT3A
GOBP_TELENCEPHALON_DEVELOPMENT	270	3	0.036441	1	DAB1,GLI3,SKI
GOBP_NEURAL_TUBE_FORMATION	113	2	0.0366342	1	PTK7,SKI
GOBP_INSULIN_RECEPTOR_SIGNALING_PATHWAY	116	2	0.037114	1	PIK3CA,IRS2
GOBP_ERBB_SIGNALING_PATHWAY	122	2	0.037228	1	PIK3CA,RAB7A
GOBP_REGULATION_OF_DNA_BINDING	134	2	0.0373255	1	SKI,DOT1L
GOBP_REGULATION_OF_GENE_EXPRESSION_EPIGENETIC	161	2	0.0375424	1	DNMT3A,PIK3CA
GOBP_BONE_MORPHOGENESIS	98	2	0.0376001	1	GLI3,SKI
GOBP_RESPONSE_TO_ACID_CHEMICAL	130	2	0.0380258	1	DNMT3A,PIK3CA
GOBP_CEREBRAL_CORTEX_DEVELOPMENT	126	2	0.0389271	1	DAB1,GLI3
GOBP_REGULATION_OF_PROTEIN_LOCALIZATION_TO_NUCLEUS	145	2	0.0395549	1	POLR1A,GLI3
GOBP_RESPONSE_TO_STEROID_HORMONE	355	3	0.0396254	1	TXNIP,PIK3CA,KLF9
GOBP_SENSORY_ORGAN_MORPHOGENESIS	289	3	0.0398526	1	GLI3,PTK7,SKI
GOBP_ACTIN_CYTOSKELETON_REORGANIZATION	110	2	0.0415631	1	PARVA,PTK7
GOBP_GLIOGENESIS	330	3	0.0427531	1	DAB1,GLI3,SKI
GOBP_POSITIVE_REGULATION_OF_AMINO_ACID_TRANSPORT	27	1	0.043639	1	SLC6A1
GOBP_HEPATICOBILIARY_SYSTEM_DEVELOPMENT	145	2	0.0436656	1	GLI3,PIK3CA
GOBP_RECEPTOR_SIGNALING_PATHWAY_VIA_STAT	178	2	0.0445289	1	DAB1,DOT1L
GOBP_LAYER_FORMATION_IN_CEREBRAL_CORTEX	23	1	0.0445487	1	GLI3
GOBP_REGULATION_OF_GENE_EXPRESSION_BY_GENOMIC_IMPRINTING	23	1	0.0454056	1	DNMT3A
GOBP_RESPONSE_TO_CORTICOSTEROID	168	2	0.0456392	1	PIK3CA,KLF9
GOBP_PROTEIN_PEPTIDYL_PROLYL_ISOMERIZATION	34	1	0.0456645	1	FKBP5
GOBP_FIBROBLAST_APOPTOTIC_PROCESS	21	1	0.0458092	1	MIR24-1,PIK3CA
GOBP_RESPONSE_TO_METAL_ION	356	3	0.0461162	1	TXNIP,DNMT3A,SYT11,SLC6A1
GOBP_DNA_METHYLATION_DEPENDENT_HETEROCHROMATIN_ASSEMBLY	25	1	0.0469555	1	DNMT3A
GOBP_CELLULAR_RESPIRATION	237	2	0.0470794	1	PIK3CA,SLC25A18
GOBP_IMPORT_INTO_NUCLEUS	168	2	0.0473723	1	TXNIP,GLI3
GOBP_HEPATOCYTE_APOPTOTIC_PROCESS	20	1	0.0476798	1	DNMT3A
GOBP_CARDIAC_SEPTUM_DEVELOPMENT	110	2	0.0481123	1	PARVA,PTK7
GOBP_REGULATION_OF_OSTEOBLAST_DIFFERENTIATION	158	2	0.0481656	1	GLI3,SKI
GOBP_PROTEIN_TARGETING_TO_LYSOSOME	23	1	0.049733	1	RAB7A
GOBP_PHOSPHATIDYLINOSITOL_3_PHOSPHATE_BIOSYNTHETIC_PROCESS	20	1	0.0507051	1	PIK3CA
GOBP_REGULATION_OF_ANOIKIS	24	1	0.0510427	1	PIK3CA
GOBP_GAMMA_AMINOBUTYRIC_ACID_TRANSPORT	24	1	0.0510725	1	SLC6A1
GOBP_REGULATION_OF_B_CELL_APOPTOTIC_PROCESS	23	1	0.0513038	1	IRS2
GOBP_HYDROGEN_PEROXIDE_CATABOLIC_PROCESS	30	1	0.0519381	1	PXDN
GOBP_ESTABLISHMENT_OF_PROTEIN_LOCALIZATION_TO_ORGANELLE	442	3	0.0521704	1	TXNIP,GLI3,RAB7A
GOBP_REGULATION_OF_CHROMATIN_ASSEMBLY	33	1	0.052238	1	PIK3CA
GOBP_CAMERA_TYPE_EYE_MORPHOGENESIS	138	2	0.0529351	1	GLI3,SKI
GOBP_TONGUE_DEVELOPMENT	20	1	0.0535794	1	GLI3
GOBP_REGULATION_OF_FATTY_ACID_BETA_OXIDATION	20	1	0.0535893	1	IRS2
GOBP_RESPONSE_TO_CALCIUM_ION	144	2	0.0536067	1	TXNIP,SYT11,SLC6A1
GOBP_PHAGOSOME_MATURATION	24	1	0.0537269	1	SYT11,RAB7A
GOBP_CHROMATIN_ASSEMBLY_OR_DISASSEMBLY	235	2	0.0546625	1	DNMT3A,PIK3CA
GOBP_NEGATIVE_REGULATION_OF_DNA_REPLICATION	30	1	0.0549377	1	SMARCAL1
GOBP_ACTIN_FILAMENT_BASED_MOVEMENT	133	2	0.056417	1	PIK3CA,PARVA
GOBP_RESPONSE_TO_MUSCLE_STRETCH	24	1	0.0566298	1	PIK3CA
GOBP_REGULATION_OF_DNA_METHYLATION	32	1	0.0581093	1	PIK3CA
GOBP_FACULTATIVE_HETEROCHROMATIN_ASSEMBLY	32	1	0.0584419	1	DNMT3A
GOBP_EPITHELIAL_TUBE_FORMATION	150	2	0.0587077	1	PTK7,SKI
GOBP_RESPONSE_TO_THYROID_HORMONE	36	1	0.0592152	1	KLF9
GOBP_MAMMARY_GLAND_DEVELOPMENT	147	2	0.0595091	1	GLI3,IRS2
GOBP_DORSAL_VENTRAL_NEURAL_TUBE_PATTERNING	23	1	0.05989	1	GLI3
GOBP_EXTRACELLULAR_VESICLE_BIOGENESIS	25	1	0.05998	1	RAB7A
GOBP_CELL_PROLIFERATION_IN_FOREBRAIN	22	1	0.0603753	1	GLI3
GOBP_SODIUM_ION_IMPORT_ACROSS_PLASMA_MEMBRANE	24	1	0.0604443	1	MIR24-1,SLC6A1
GOBP_POSITIVE_REGULATION_OF_WNT_SIGNALING_PATHWAY	140	2	0.0605373	1	PTK7,SKI
GOBP_C4_DICARBOXYLATE_TRANSPORT	27	1	0.060985	1	SLC25A18
GOBP_LIVER_REGENERATION	36	1	0.0610318	1	GLI3
GOBP_EMBRYONIC_APPENDAGE_MORPHOGENESIS	129	2	0.0611847	1	GLI3,FLVCR1,SKI
GOBP_VIRAL_RELEASE_FROM_HOST_CELL	36	1	0.061696	1	RAB7A
GOBP_SLEEP	28	1	0.0619045	1	CACNA1I
GOBP_REGULATION_OF_WNT_SIGNALING_PATHWAY	333	3	0.0624238	1	GLI3,PTK7,SKI
GOBP_RESPONSE_TO_TUMOR_CELL	55	1	0.0634484	1	TXNIP
GOBP_REGULATION_OF_ACTIVIN_RECEPTOR_SIGNALING_PATHWAY	32	1	0.0635369	1	SKI
GOBP_POSITIVE_REGULATION_OF_LAMELLIPODIUM_ASSEMBLY	29	1	0.0635526	1	PIK3CA
GOBP_POSITIVE_REGULATION_OF_NEUROBLAST_PROLIFERATION	24	1	0.0636347	1	GLI3
GOBP_NEGATIVE_REGULATION_OF_ORGANIC_ACID_TRANSPORT	36	1	0.0639689	1	IRS2
GOBP_REGULATION_OF_CHROMATIN_ASSEMBLY_OR_DISASSEMBLY	38	1	0.0640356	1	PIK3CA
GOBP_B_CELL_APOPTOTIC_PROCESS	28	1	0.0641146	1	IRS2
GOBP_NEGATIVE_REGULATION_OF_EXOCYTOSIS	36	1	0.0643567	1	RAB7A
GOBP_RRNA_TRANSCRIPTION	35	1	0.0647733	1	GTF3C1
GOBP_PROTEIN_IMPORT	214	2	0.0648373	1	TXNIP,GLI3
GOBP_POSITIVE_REGULATION_OF_LIPID_CATABOLIC_PROCESS	28	1	0.0649766	1	IRS2
GOBP_MODIFIED_AMINO_ACID_TRANSPORT	34	1	0.0655604	1	SLC7A9
GOBP_SUBPALLIUM_DEVELOPMENT	26	1	0.0660126	1	GLI3
GOBP_DNA_PACKAGING	255	2	0.0660904	1	DNMT3A,PIK3CA
GOBP_NEUROMUSCULAR_SYNAPTIC_TRANSMISSION	27	1	0.0663593	1	DTNA
GOBP_NEGATIVE_REGULATION_OF_RECEPTOR_SIGNALING_PATHWAY_VIA_JAK_STAT	28	1	0.0664089	1	DAB1
GOBP_L_GLUTAMATE_TRANSMEMBRANE_TRANSPORT	36	1	0.0665083	1	SLC25A18
GOBP_NEGATIVE_REGULATION_OF_NERVOUS_SYSTEM_DEVELOPMENT	156	2	0.0667925	1	DAB1,SKI
GOBP_LENS_MORPHOGENESIS_IN_CAMERA_TYPE_EYE	21	1	0.0669158	1	SKI
GOBP_REGULATION_OF_FATTY_ACID_TRANSPORT	34	1	0.0672257	1	IRS2
GOBP_REPLICATION_FORK_PROCESSING	39	1	0.0672991	1	SMARCAL1
GOBP_ESTABLISHMENT_OF_CELL_POLARITY	148	2	0.0680432	1	PTK7,WEE1
GOBP_ESTABLISHMENT_OR_MAINTENANCE_OF_MONOPOLAR_CELL_POLARITY	26	1	0.0681039	1	PTK7
GOBP_NEGATIVE_REGULATION_OF_LYMPHOCYTE_APOPTOTIC_PROCESS	34	1	0.0686242	1	IRS2
GOBP_COCHLEA_MORPHOGENESIS	23	1	0.0686723	1	PTK7
GOBP_PROTEIN_METHYLATION	211	2	0.0687439	1	DNMT3A,DOT1L
GOBP_STRIATED_MUSCLE_CONTRACTION	180	2	0.0690311	1	DTNA,PIK3CA
GOBP_NEGATIVE_REGULATION_OF_FIBROBLAST_PROLIFERATION	35	1	0.0693583	1	SKI
GOBP_POLARIZED_EPITHELIAL_CELL_DIFFERENTIATION	26	1	0.0695611	1	PTK7
GOBP_VOCALIZATION_BEHAVIOR	16	1	0.0699316	1	GLI3
GOBP_NEGATIVE_REGULATION_OF_ERBB_SIGNALING_PATHWAY	32	1	0.0704304	1	RAB7A
GOBP_NEGATIVE_REGULATION_OF_ALPHA_BETA_T_CELL_DIFFERENTIATION	24	1	0.0706931	1	GLI3
GOBP_REGULATION_OF_GLIAL_CELL_PROLIFERATION	41	1	0.0719587	1	SKI
GOBP_REGULATION_OF_KERATINOCYTE_PROLIFERATION	38	1	0.0720683	1	KLF9
GOBP_TUBE_FORMATION	166	2	0.0722735	1	PTK7,SKI
GOBP_THYMIC_T_CELL_SELECTION	23	1	0.0723445	1	GLI3
GOBP_GLUCOSE_METABOLIC_PROCESS	202	2	0.0725568	1	PIK3CA,IRS2
GOBP_REGULATION_OF_GLUCAN_BIOSYNTHETIC_PROCESS	30	1	0.072985	1	IRS2
GOBP_EPITHELIAL_TUBE_MORPHOGENESIS	376	3	0.0733866	1	GLI3,PTK7,SKI
GOBP_MORPHOGENESIS_OF_EMBRYONIC_EPITHELIUM	163	2	0.0734662	1	PTK7,SKI
GOBP_FOREBRAIN_REGIONALIZATION	24	1	0.0742692	1	GLI3
GOBP_EYE_MORPHOGENESIS	170	2	0.0749455	1	GLI3,SKI
GOBP_PEPTIDYL_PROLINE_MODIFICATION	49	1	0.0757377	1	FKBP5
GOBP_NEGATIVE_REGULATION_OF_RECEPTOR_SIGNALING_PATHWAY_VIA_STAT	35	1	0.0760799	1	DAB1
GOBP_SODIUM_ION_TRANSMEMBRANE_TRANSPORT	177	2	0.0764763	1	MIR24-1,SLC6A1,CACNA1I
GOBP_REGULATION_OF_FATTY_ACID_OXIDATION	32	1	0.0774327	1	IRS2
GOBP_INSULIN_SECRETION	200	2	0.0780936	1	PTPRN2,IRS2
GOBP_REGULATION_OF_CHROMATIN_ORGANIZATION	47	1	0.0784601	1	PIK3CA
GOBP_MELANOCYTE_DIFFERENTIATION	26	1	0.0787299	1	GLI3
GOBP_POSITIVE_REGULATION_OF_FATTY_ACID_METABOLIC_PROCESS	36	1	0.0789051	1	IRS2
GOBP_POSITIVE_REGULATION_OF_ORGANIC_ACID_TRANSPORT	50	1	0.0805188	1	SLC6A1
GOBP_NEGATIVE_REGULATION_OF_LIPID_TRANSPORT	47	1	0.080541	1	IRS2
GOBP_WALKING_BEHAVIOR	32	1	0.0807854	1	DAB1
GOBP_NEGATIVE_REGULATION_OF_GLIAL_CELL_DIFFERENTIATION	29	1	0.0811018	1	DAB1
GOBP_IMPORT_ACROSS_PLASMA_MEMBRANE	189	2	0.0815612	1	MIR24-1,SLC6A1,IRS2
GOBP_APPENDAGE_MORPHOGENESIS	151	2	0.0817175	1	GLI3,FLVCR1,SKI
GOBP_REGULATION_OF_EXOCYTOSIS	207	2	0.0822697	1	SYT11,RAB7A,CACNA1I
GOBP_REGULATION_OF_NEUROGENESIS	379	3	0.0824991	1	DAB1,GLI3,SKI
GOBP_PALLIUM_DEVELOPMENT	190	2	0.0827845	1	DAB1,GLI3
GOBP_DNA_DEPENDENT_DNA_REPLICATION_MAINTENANCE_OF_FIDELITY	47	1	0.0835875	1	SMARCAL1
GOBP_ANOIKIS	33	1	0.0847041	1	PIK3CA
GOBP_NEGATIVE_REGULATION_OF_MACROAUTOPHAGY	42	1	0.084713	1	PIK3CA
GOBP_POSITIVE_REGULATION_OF_ANION_TRANSPORT	56	1	0.0850042	1	SLC6A1
GOBP_SCHWANN_CELL_DEVELOPMENT	32	1	0.0850405	1	SKI
GOBP_REGULATION_OF_DNA_DEPENDENT_DNA_REPLICATION	52	1	0.0850515	1	SMARCAL1
GOBP_NEGATIVE_REGULATION_OF_SMOOTHENED_SIGNALING_PATHWAY	35	1	0.0851465	1	GLI3
GOBP_SPINAL_CORD_MOTOR_NEURON_DIFFERENTIATION	31	1	0.0852469	1	GLI3
GOBP_REGULATION_OF_AMINO_ACID_TRANSPORT	52	1	0.0854881	1	SLC6A1
GOBP_REGULATION_OF_GLYCOGEN_METABOLIC_PROCESS	36	1	0.085527	1	IRS2
GOBP_PROTEIN_TARGETING_TO_VACUOLE	38	1	0.0855769	1	RAB7A
GOBP_POSITIVE_REGULATION_OF_AMINE_TRANSPORT	45	1	0.085702	1	SLC6A1
GOBP_POSITIVE_REGULATION_OF_GLUCOSE_IMPORT	35	1	0.0863335	1	IRS2
GOBP_NEGATIVE_REGULATION_OF_ALPHA_BETA_T_CELL_ACTIVATION	52	1	0.086374	1	GLI3
GOBP_WOUND_HEALING	473	3	0.0865575	1	SYT11,GLI3,PIK3CA,PTK7
GOBP_LYMPHOCYTE_COSTIMULATION	50	1	0.0874122	1	PIK3CA
GOBP_REGULATION_OF_ASTROCYTE_DIFFERENTIATION	33	1	0.0874443	1	DAB1
GOBP_VESICLE_MEDIATED_TRANSPORT_BETWEEN_ENDOSOMAL_COMPARTMENTS	46	1	0.0876465	1	RAB7A
GOBP_REGULATION_OF_SYNAPTIC_TRANSMISSION_GABAERGIC	36	1	0.0879554	1	SLC6A1
GOBP_NEURONAL_ACTION_POTENTIAL	35	1	0.0884625	1	CACNA1I
GOBP_POSITIVE_REGULATION_OF_PROTEIN_IMPORT	42	1	0.0890751	1	GLI3
GOBP_T_CELL_APOPTOTIC_PROCESS	52	1	0.0890864	1	GLI3
GOBP_REGULATION_OF_NEUROBLAST_PROLIFERATION	34	1	0.0892854	1	GLI3
GOBP_RESPONSE_TO_MECHANICAL_STIMULUS	211	2	0.0895721	1	TXNIP,PIK3CA
GOBP_CELLULAR_RESPONSE_TO_INSULIN_STIMULUS	210	2	0.0900404	1	PIK3CA,IRS2
GOBP_HYDROGEN_PEROXIDE_METABOLIC_PROCESS	52	1	0.0901758	1	PXDN
GOBP_POSITIVE_REGULATION_OF_MESENCHYMAL_CELL_PROLIFERATION	23	1	0.0903998	1	IRS2
GOBP_REGULATION_OF_HISTONE_DEACETYLATION	41	1	0.0913294	1	SKI
GOBP_TRANSCRIPTION_BY_RNA_POLYMERASE_III	55	1	0.0914955	1	GTF3C1
GOBP_AXIS_ELONGATION	27	1	0.0915373	1	PTK7
GOBP_CARDIAC_CHAMBER_DEVELOPMENT	172	2	0.0916582	1	PARVA,PTK7
GOBP_RELAXATION_OF_MUSCLE	35	1	0.092136	1	PIK3CA
GOBP_NEGATIVE_REGULATION_OF_PROTEIN_LOCALIZATION_TO_NUCLEUS	45	1	0.092392	1	POLR1A
GOBP_NEGATIVE_REGULATION_OF_CELL_DEVELOPMENT	199	2	0.0924591	1	DAB1,SKI
GOBP_POSITIVE_REGULATION_OF_LAMELLIPODIUM_ORGANIZATION	37	1	0.0927057	1	PIK3CA
GOBP_PH_REDUCTION	45	1	0.0931926	1	RAB7A
GOBP_NEUROTRANSMITTER_REUPTAKE	37	1	0.0939666	1	SLC6A1
GOBP_REGULATION_OF_LAMELLIPODIUM_ASSEMBLY	40	1	0.0942767	1	PIK3CA
GOBP_FOREBRAIN_DEVELOPMENT	398	3	0.0943236	1	DAB1,GLI3,SKI
GOBP_NCRNA_TRANSCRIPTION	59	1	0.0947308	1	GTF3C1
GOBP_POSITIVE_REGULATION_OF_B_CELL_PROLIFERATION	43	1	0.0948023	1	IRS2
GOBP_POSITIVE_REGULATION_OF_GLUCOSE_METABOLIC_PROCESS	41	1	0.0951163	1	IRS2
GOBP_TRANSCRIPTION_BY_RNA_POLYMERASE_I	62	1	0.0951713	1	POLR1A
GOBP_KERATINOCYTE_PROLIFERATION	49	1	0.0960798	1	KLF9
GOBP_NEURON_FATE_SPECIFICATION	37	1	0.0961089	1	GLI3
GOBP_OUTFLOW_TRACT_SEPTUM_MORPHOGENESIS	26	1	0.0962406	1	PARVA
GOBP_RESPONSE_TO_DEXAMETHASONE	44	1	0.0963239	1	PIK3CA
GOBP_ESTABLISHMENT_OF_EPITHELIAL_CELL_POLARITY	32	1	0.0964967	1	PTK7
GOBP_POSITIVE_REGULATION_OF_CARTILAGE_DEVELOPMENT	30	1	0.0967002	1	GLI3
GOBP_POSITIVE_REGULATION_OF_TOR_SIGNALING	46	1	0.0967843	1	PIK3CA
GOBP_REGULATION_OF_CELLULAR_RESPIRATION	54	1	0.0974678	1	PIK3CA
GOBP_NEURAL_TUBE_PATTERNING	36	1	0.0978735	1	GLI3
GOBP_PIGMENT_CELL_DIFFERENTIATION	36	1	0.0978912	1	GLI3
GOBP_NEGATIVE_REGULATION_OF_CELL_CYCLE_PHASE_TRANSITION	279	2	0.0979581	1	WEE1,DOT1L
GOBP_GLUCAN_BIOSYNTHETIC_PROCESS	44	1	0.099676	1	IRS2
GOBP_NEGATIVE_REGULATION_OF_LEUKOCYTE_APOPTOTIC_PROCESS	55	1	0.0999728	1	IRS2
GOBP_PROTEIN_LOCALIZATION_TO_LYSOSOME	45	1	0.100116	1	RAB7A
GOBP_BASEMENT_MEMBRANE_ORGANIZATION	33	1	0.100197	1	PXDN
GOBP_GLIAL_CELL_PROLIFERATION	56	1	0.100308	1	SKI
GOBP_POSITIVE_REGULATION_OF_GLUCOSE_TRANSMEMBRANE_TRANSPORT	42	1	0.100425	1	IRS2
GOBP_NEGATIVE_REGULATION_OF_T_CELL_DIFFERENTIATION	47	1	0.100516	1	GLI3
GOBP_CRANIAL_NERVE_MORPHOGENESIS	29	1	0.101328	1	GLI3
GOBP_PHAGOCYTOSIS	266	2	0.101362	1	SYT11,PIK3CA,RAB7A
GOBP_SCHWANN_CELL_DIFFERENTIATION	38	1	0.101869	1	SKI
GOBP_MYOTUBE_CELL_DEVELOPMENT	39	1	0.102172	1	SKI
GOBP_POSITIVE_REGULATION_OF_LEUKOCYTE_CELL_CELL_ADHESION	369	2	0.103093	1	GLI3,PIK3CA
GOBP_HEAD_MORPHOGENESIS	35	1	0.103348	1	FLVCR1,SKI
GOBP_ANION_TRANSMEMBRANE_TRANSPORT	256	2	0.104113	1	SLC6A1,SLC25A18
GOBP_ENERGY_HOMEOSTASIS	42	1	0.104283	1	PIK3CA
GOBP_NEGATIVE_REGULATION_OF_NOTCH_SIGNALING_PATHWAY	38	1	0.106047	1	EGFL7
GOBP_REGULATION_OF_CALCIUM_ION_DEPENDENT_EXOCYTOSIS	45	1	0.106274	1	SYT11,CACNA1I
GOBP_PROXIMAL_DISTAL_PATTERN_FORMATION	44	1	0.106326	1	GLI3
GOBP_ACTIVIN_RECEPTOR_SIGNALING_PATHWAY	50	1	0.10682	1	SKI
GOBP_APPENDAGE_DEVELOPMENT	185	2	0.107765	1	GLI3,FLVCR1,SKI
GOBP_REGULATION_OF_POLYSACCHARIDE_METABOLIC_PROCESS	44	1	0.108082	1	IRS2
GOBP_OLFACTORY_LOBE_DEVELOPMENT	35	1	0.108497	1	SKI
GOBP_EMBRYONIC_DIGESTIVE_TRACT_DEVELOPMENT	49	1	0.108935	1	GLI3
GOBP_ADIPOSE_TISSUE_DEVELOPMENT	46	1	0.109019	1	PIK3CA
GOBP_NEUROTRANSMITTER_TRANSPORT	214	2	0.109318	1	SYT11,PTPRN2,SLC6A1
GOBP_ACID_SECRETION	66	1	0.109384	1	SLC6A1
GOBP_MONOSACCHARIDE_METABOLIC_PROCESS	260	2	0.110052	1	PIK3CA,IRS2
GOBP_POSITIVE_REGULATION_OF_VIRAL_PROCESS	66	1	0.110321	1	RAB7A
GOBP_SULFUR_COMPOUND_TRANSPORT	61	1	0.110533	1	SLC7A9
GOBP_MEMBRANE_DEPOLARIZATION_DURING_ACTION_POTENTIAL	37	1	0.110628	1	CACNA1I
GOBP_RESPONSE_TO_PROGESTERONE	39	1	0.110863	1	TXNIP
GOBP_REGULATION_OF_MESENCHYMAL_CELL_PROLIFERATION	29	1	0.110888	1	IRS2
GOBP_NEGATIVE_REGULATION_OF_HISTONE_MODIFICATION	51	1	0.111134	1	SKI
GOBP_ESTABLISHMENT_OF_PROTEIN_LOCALIZATION_TO_VACUOLE	52	1	0.111151	1	RAB7A
GOBP_REGULATION_OF_NEUROTRANSMITTER_LEVELS	229	2	0.111933	1	SYT11,PTPRN2,SLC6A1
GOBP_REGULATION_OF_LYMPHOCYTE_APOPTOTIC_PROCESS	60	1	0.112253	1	IRS2
GOBP_DEVELOPMENTAL_PIGMENTATION	47	1	0.112803	1	GLI3
GOBP_GLAND_DEVELOPMENT	458	3	0.113667	1	GLI3,PIK3CA,IRS2
GOBP_NEGATIVE_REGULATION_OF_LIPID_LOCALIZATION	73	1	0.114426	1	IRS2
GOBP_NEGATIVE_REGULATION_OF_ACTIN_FILAMENT_DEPOLYMERIZATION	45	1	0.115303	1	PIK3CA
GOBP_NEGATIVE_REGULATION_OF_LYMPHOCYTE_DIFFERENTIATION	55	1	0.11532	1	GLI3
GOBP_CHAPERONE_MEDIATED_PROTEIN_FOLDING	84	1	0.116415	1	FKBP5
GOBP_LONG_CHAIN_FATTY_ACID_TRANSPORT	69	1	0.116585	1	IRS2
GOBP_RESPONSE_TO_ALCOHOL	259	2	0.116733	1	DNMT3A,KLF9
GOBP_ESTABLISHMENT_OF_PROTEIN_LOCALIZATION_TO_PLASMA_MEMBRANE	65	1	0.118134	1	RAB7A
GOBP_NEUTRAL_AMINO_ACID_TRANSPORT	48	1	0.118346	1	SLC7A9
GOBP_REGULATION_OF_NEURON_DIFFERENTIATION	191	2	0.118387	1	DAB1,GLI3
GOBP_POSITIVE_REGULATION_OF_ALPHA_BETA_T_CELL_DIFFERENTIATION	63	1	0.119203	1	GLI3
GOBP_POSITIVE_REGULATION_OF_NUCLEOCYTOPLASMIC_TRANSPORT	59	1	0.119983	1	GLI3
GOBP_POSITIVE_REGULATION_OF_REGULATED_SECRETORY_PATHWAY	55	1	0.120276	1	CACNA1I
GOBP_DNA_CONFORMATION_CHANGE	352	2	0.120559	1	DNMT3A,PIK3CA
GOBP_NEUROTRANSMITTER_UPTAKE	52	1	0.120563	1	SLC6A1
GOBP_IMPORT_INTO_CELL	249	2	0.120691	1	MIR24-1,SLC6A1,IRS2
GOBP_SYNAPTIC_TRANSMISSION_GABAERGIC	53	1	0.120898	1	SLC6A1
GOBP_VESICLE_BUDDING_FROM_MEMBRANE	66	1	0.12135	1	RAB7A
GOBP_ENDOSOME_TO_LYSOSOME_TRANSPORT	59	1	0.122097	1	RAB7A
GOBP_REGULATION_OF_TRANSCRIPTION_REGULATORY_REGION_DNA_BINDING	48	1	0.122291	1	DOT1L
GOBP_HINDBRAIN_MORPHOGENESIS	45	1	0.122402	1	DAB1
GOBP_ESTABLISHMENT_OR_MAINTENANCE_OF_BIPOLAR_CELL_POLARITY	49	1	0.122482	1	PTK7
GOBP_SODIUM_ION_TRANSPORT	248	2	0.122739	1	MIR24-1,SLC6A1,CACNA1I
GOBP_ANTERIOR_POSTERIOR_PATTERN_SPECIFICATION	218	2	0.122992	1	GLI3,SKI
GOBP_CELLULAR_RESPONSE_TO_CORTICOSTEROID_STIMULUS	59	1	0.123051	1	KLF9
GOBP_REGULATION_OF_PROTEIN_IMPORT	61	1	0.123128	1	GLI3
GOBP_VASCULAR_ENDOTHELIAL_GROWTH_FACTOR_SIGNALING_PATHWAY	48	1	0.12319	1	PIK3CA
GOBP_RESPONSE_TO_INSULIN	262	2	0.123884	1	PIK3CA,IRS2
GOBP_REGULATION_OF_PROTEIN_DEACETYLATION	60	1	0.124416	1	SKI
GOBP_LYTIC_VACUOLE_ORGANIZATION	72	1	0.125544	1	RAB7A
GOBP_CELL_CELL_SIGNALING_BY_WNT	458	3	0.125819	1	GLI3,PTK7,SKI
GOBP_NUCLEAR_TRANSPORT	322	2	0.125986	1	TXNIP,GLI3
GOBP_LIPID_CATABOLIC_PROCESS	355	2	0.126053	1	RAB7A,IRS2
GOBP_REGULATION_OF_NERVOUS_SYSTEM_DEVELOPMENT	458	3	0.126155	1	DAB1,GLI3,SKI
GOBP_BONE_DEVELOPMENT	231	2	0.126477	1	GLI3,SKI
GOBP_AMINO_ACID_IMPORT	58	1	0.126559	1	SLC6A1
GOBP_PEPTIDE_TRANSPORT	296	2	0.127234	1	PTPRN2,IRS2
GOBP_RESPONSE_TO_ACTIVITY	74	1	0.127248	1	PIK3CA
GOBP_MACROAUTOPHAGY	331	2	0.127284	1	PIK3CA,RAB7A
GOBP_ANTERIOR_POSTERIOR_AXIS_SPECIFICATION	56	1	0.127344	1	SKI
GOBP_EAR_DEVELOPMENT	235	2	0.127416	1	GLI3,PTK7
GOBP_POSITIVE_REGULATION_OF_CELLULAR_CARBOHYDRATE_METABOLIC_PROCESS	55	1	0.127534	1	IRS2
GOBP_BODY_MORPHOGENESIS	45	1	0.128792	1	FLVCR1,SKI
GOBP_NEGATIVE_REGULATION_OF_CELL_CYCLE_PROCESS	329	2	0.128919	1	WEE1,DOT1L
GOBP_CORONARY_VASCULATURE_DEVELOPMENT	45	1	0.129138	1	PTK7
GOBP_REGULATION_OF_B_CELL_PROLIFERATION	64	1	0.129684	1	IRS2
GOBP_PROSTATE_GLAND_DEVELOPMENT	50	1	0.129747	1	GLI3
GOBP_T_CELL_SELECTION	50	1	0.130133	1	GLI3
GOBP_SPECIFICATION_OF_ANIMAL_ORGAN_IDENTITY	36	1	0.130415	1	GLI3
GOBP_REGULATION_OF_LAMELLIPODIUM_ORGANIZATION	52	1	0.131255	1	PIK3CA
GOBP_NEGATIVE_REGULATION_OF_OSTEOBLAST_DIFFERENTIATION	64	1	0.131617	1	SKI
GOBP_EXTRACELLULAR_MATRIX_ASSEMBLY	51	1	0.132301	1	PXDN
GOBP_RESPONSE_TO_FATTY_ACID	63	1	0.132305	1	PIK3CA
GOBP_ANIMAL_ORGAN_REGENERATION	69	1	0.1325	1	GLI3
GOBP_OSTEOBLAST_DIFFERENTIATION	275	2	0.133052	1	GLI3,SKI
GOBP_FATTY_ACID_BETA_OXIDATION	79	1	0.135104	1	IRS2
GOBP_POSITIVE_REGULATION_OF_NEURAL_PRECURSOR_CELL_PROLIFERATION	52	1	0.135152	1	GLI3
GOBP_INSULIN_SECRETION_INVOLVED_IN_CELLULAR_RESPONSE_TO_GLUCOSE_STIMULUS	62	1	0.135166	1	PTPRN2
GOBP_DOUBLE_STRAND_BREAK_REPAIR_VIA_NONHOMOLOGOUS_END_JOINING	69	1	0.136558	1	SMARCAL1
GOBP_MAMMARY_GLAND_MORPHOGENESIS	49	1	0.137083	1	GLI3
GOBP_REGULATION_OF_GLUCOSE_IMPORT	65	1	0.137591	1	IRS2
GOBP_ENDOSOME_ORGANIZATION	88	1	0.138224	1	RAB7A
GOBP_SOMATIC_STEM_CELL_POPULATION_MAINTENANCE	51	1	0.139025	1	SKI
GOBP_POSITIVE_REGULATION_OF_DNA_BINDING	60	1	0.139161	1	SKI
GOBP_REGULATION_OF_LIPID_CATABOLIC_PROCESS	69	1	0.139281	1	IRS2
GOBP_COCHLEA_DEVELOPMENT	50	1	0.13944	1	PTK7
GOBP_HETEROTYPIC_CELL_CELL_ADHESION	88	1	0.139999	1	PARVA
GOBP_REGULATION_OF_MULTICELLULAR_ORGANISM_GROWTH	68	1	0.140823	1	PIK3CA
GOBP_RESPIRATORY_ELECTRON_TRANSPORT_CHAIN	114	1	0.141806	1	SLC25A18
GOBP_MITOCHONDRIAL_TRANSMEMBRANE_TRANSPORT	100	1	0.14196	1	SLC25A18
GOBP_FACE_DEVELOPMENT	49	1	0.142765	1	SKI
GOBP_PHOSPHATIDYLINOSITOL_PHOSPHATE_BIOSYNTHETIC_PROCESS	66	1	0.142819	1	PIK3CA
GOBP_MESENCHYMAL_CELL_PROLIFERATION	41	1	0.143214	1	IRS2
GOBP_REGULATION_OF_CELLULAR_PH	78	1	0.143524	1	RAB7A
GOBP_NEGATIVE_REGULATION_OF_RESPONSE_TO_CYTOKINE_STIMULUS	94	1	0.143852	1	MIR24-1,PXDN
GOBP_BONE_RESORPTION	66	1	0.145211	1	RAB7A
GOBP_PROTEIN_LOCALIZATION_TO_VACUOLE	69	1	0.145628	1	RAB7A
GOBP_REGULATION_OF_CANONICAL_WNT_SIGNALING_PATHWAY	253	2	0.14842	1	GLI3,PTK7
GOBP_REGULATION_OF_CHONDROCYTE_DIFFERENTIATION	54	1	0.148618	1	GLI3
GOBP_DIGESTIVE_TRACT_MORPHOGENESIS	51	1	0.14919	1	GLI3
GOBP_PLATELET_DERIVED_GROWTH_FACTOR_RECEPTOR_SIGNALING_PATHWAY	55	1	0.149536	1	TXNIP
GOBP_POSITIVE_REGULATION_OF_CELL_CELL_ADHESION	437	2	0.149627	1	GLI3,PIK3CA
GOBP_POSITIVE_REGULATION_OF_ALPHA_BETA_T_CELL_ACTIVATION	95	1	0.149878	1	GLI3
GOBP_ACTIN_FILAMENT_DEPOLYMERIZATION	59	1	0.150017	1	PIK3CA
GOBP_POSITIVE_REGULATION_OF_ESTABLISHMENT_OF_PROTEIN_LOCALIZATION	333	2	0.150329	1	GLI3,IRS2
GOBP_CELLULAR_GLUCAN_METABOLIC_PROCESS	79	1	0.150675	1	IRS2
GOBP_AMIDE_TRANSPORT	335	2	0.15095	1	PTPRN2,IRS2
GOBP_SELECTIVE_AUTOPHAGY	78	1	0.151054	1	RAB7A
GOBP_CELLULAR_RESPONSE_TO_PEPTIDE_HORMONE_STIMULUS	297	2	0.151977	1	PIK3CA,IRS2
GOBP_EMBRYONIC_CRANIAL_SKELETON_MORPHOGENESIS	47	1	0.152631	1	GLI3
GOBP_NEGATIVE_REGULATION_OF_BMP_SIGNALING_PATHWAY	59	1	0.152709	1	SKI
GOBP_CELL_DIFFERENTIATION_IN_SPINAL_CORD	53	1	0.154724	1	GLI3
GOBP_CELLULAR_CARBOHYDRATE_BIOSYNTHETIC_PROCESS	78	1	0.155012	1	IRS2
GOBP_FOREBRAIN_GENERATION_OF_NEURONS	50	1	0.155068	1	GLI3
GOBP_REGULATION_OF_ANION_TRANSPORT	103	1	0.155706	1	SLC6A1
GOBP_HORMONE_TRANSPORT	323	2	0.156156	1	PTPRN2,IRS2
GOBP_NEUROBLAST_PROLIFERATION	61	1	0.157333	1	GLI3
GOBP_SKELETAL_SYSTEM_MORPHOGENESIS	232	2	0.157835	1	GLI3,FLVCR1,SKI
GOBP_REGULATION_OF_ESTABLISHMENT_OF_PLANAR_POLARITY	56	1	0.158466	1	PTK7
GOBP_CHLORIDE_TRANSMEMBRANE_TRANSPORT	65	1	0.158633	1	SLC6A1
GOBP_POSITIVE_REGULATION_OF_B_CELL_ACTIVATION	78	1	0.159932	1	IRS2
GOBP_COLLAGEN_FIBRIL_ORGANIZATION	82	1	0.160593	1	PXDN
GOBP_REGULATION_OF_LEUKOCYTE_APOPTOTIC_PROCESS	92	1	0.160832	1	IRS2
GOBP_REGULATION_OF_T_CELL_ACTIVATION	467	2	0.16099	1	GLI3,PIK3CA
GOBP_POSITIVE_REGULATION_OF_INSULIN_SECRETION	78	1	0.161205	1	IRS2
GOBP_NEGATIVE_REGULATION_OF_CELL_ADHESION	352	2	0.161261	1	DAB1,GLI3
GOBP_FATTY_ACID_TRANSPORT	102	1	0.161502	1	IRS2
GOBP_REGULATION_OF_ALPHA_BETA_T_CELL_DIFFERENTIATION	80	1	0.161853	1	GLI3
GOBP_B_CELL_PROLIFERATION	87	1	0.161864	1	IRS2
GOBP_POLYSACCHARIDE_BIOSYNTHETIC_PROCESS	72	1	0.162289	1	IRS2
GOBP_CELLULAR_OXIDANT_DETOXIFICATION	110	1	0.162367	1	PXDN
GOBP_RESPONSE_TO_ESTROGEN	67	1	0.163025	1	GLI3
GOBP_REGULATION_OF_ERBB_SIGNALING_PATHWAY	79	1	0.163851	1	RAB7A
GOBP_CALCIUM_ION_REGULATED_EXOCYTOSIS	69	1	0.166221	1	SYT11,CACNA1I
GOBP_POSITIVE_REGULATION_OF_OSTEOBLAST_DIFFERENTIATION	83	1	0.166943	1	GLI3
GOBP_REGULATION_OF_GLUCOSE_TRANSMEMBRANE_TRANSPORT	83	1	0.16751	1	IRS2
GOBP_REGULATION_OF_FATTY_ACID_METABOLIC_PROCESS	86	1	0.168472	1	IRS2
GOBP_CONNECTIVE_TISSUE_DEVELOPMENT	270	2	0.168602	1	GLI3,PIK3CA
GOBP_REGULATION_OF_PH	89	1	0.168668	1	RAB7A
GOBP_CRANIAL_NERVE_DEVELOPMENT	54	1	0.168877	1	GLI3
GOBP_GLUCOSE_IMPORT	87	1	0.169063	1	IRS2
GOBP_POSITIVE_REGULATION_OF_CARBOHYDRATE_METABOLIC_PROCESS	76	1	0.169298	1	IRS2
GOBP_TRANSMISSION_OF_NERVE_IMPULSE	74	1	0.17045	1	CACNA1I
GOBP_POSITIVE_REGULATION_OF_PROTEIN_LOCALIZATION_TO_NUCLEUS	86	1	0.171293	1	GLI3
GOBP_FATTY_ACID_CATABOLIC_PROCESS	106	1	0.17164	1	IRS2
GOBP_CELLULAR_RESPONSE_TO_VASCULAR_ENDOTHELIAL_GROWTH_FACTOR_STIMULUS	75	1	0.172764	1	PIK3CA
GOBP_CELL_DIFFERENTIATION_INVOLVED_IN_KIDNEY_DEVELOPMENT	60	1	0.173144	1	GLI3
GOBP_ENERGY_RESERVE_METABOLIC_PROCESS	89	1	0.174188	1	IRS2
GOBP_ENDOCYTIC_RECYCLING	81	1	0.175541	1	RAB7A
GOBP_MEMBRANE_DOCKING	84	1	0.176487	1	RAB7A
GOBP_LAMELLIPODIUM_ASSEMBLY	70	1	0.177616	1	PIK3CA
GOBP_RESPONSE_TO_VITAMIN	81	1	0.178577	1	DNMT3A
GOBP_CELLULAR_RESPONSE_TO_RETINOIC_ACID	78	1	0.181426	1	PTK7
GOBP_NEGATIVE_REGULATION_OF_CELL_CYCLE_G1_S_PHASE_TRANSITION	92	1	0.181646	1	WEE1
GOBP_RETROGRADE_TRANSPORT_ENDOSOME_TO_GOLGI	103	1	0.181649	1	RAB7A
GOBP_EMBRYONIC_DIGIT_MORPHOGENESIS	58	1	0.181784	1	GLI3,FLVCR1
GOBP_SPERM_MOTILITY	119	1	0.182642	1	CACNA1I
GOBP_VASCULOGENESIS	77	1	0.182888	1	EGFL7
GOBP_NEGATIVE_REGULATION_OF_SYNAPTIC_TRANSMISSION	96	1	0.182995	1	SYT11,SLC6A1
GOBP_REGULATION_OF_CARTILAGE_DEVELOPMENT	72	1	0.183454	1	GLI3
GOBP_T_CELL_DIFFERENTIATION_IN_THYMUS	81	1	0.183979	1	GLI3
GOBP_NEGATIVE_REGULATION_OF_AXONOGENESIS	64	1	0.184707	1	DAB1
GOBP_MESONEPHRIC_TUBULE_MORPHOGENESIS	66	1	0.18505	1	GLI3
GOBP_NEGATIVE_REGULATION_OF_ORGANELLE_ORGANIZATION	358	2	0.185075	1	PIK3CA,RAB7A
GOBP_REGULATION_OF_TOR_SIGNALING	100	1	0.185955	1	PIK3CA
GOBP_NEGATIVE_REGULATION_OF_AUTOPHAGY	98	1	0.189278	1	PIK3CA
GOBP_ADULT_LOCOMOTORY_BEHAVIOR	78	1	0.190777	1	DAB1
GOBP_DICARBOXYLIC_ACID_TRANSPORT	105	1	0.191137	1	SLC25A18
GOBP_ESTABLISHMENT_OF_TISSUE_POLARITY	70	1	0.191214	1	PTK7
GOBP_FIBROBLAST_PROLIFERATION	86	1	0.191592	1	SKI
GOBP_NEGATIVE_REGULATION_OF_CELL_CYCLE	425	2	0.193204	1	WEE1,DOT1L
GOBP_REGULATION_OF_NUCLEOCYTOPLASMIC_TRANSPORT	104	1	0.19377	1	GLI3
GOBP_CELLULAR_RESPONSE_TO_TOXIC_SUBSTANCE	137	1	0.194755	1	PXDN
GOBP_NEGATIVE_REGULATION_OF_PROTEIN_CONTAINING_COMPLEX_DISASSEMBLY	86	1	0.195207	1	PIK3CA
GOBP_NEGATIVE_REGULATION_OF_TRANSFORMING_GROWTH_FACTOR_BETA_RECEPTOR_SIGNALING_PATHWAY	84	1	0.195841	1	SKI
GOBP_LIPID_OXIDATION	118	1	0.196909	1	IRS2
GOBP_ASTROCYTE_DIFFERENTIATION	96	1	0.197286	1	DAB1
GOBP_PROTEIN_LOCALIZATION_TO_EXTRACELLULAR_REGION	379	2	0.197434	1	PTPRN2,IRS2
GOBP_CARDIAC_MUSCLE_CELL_CONTRACTION	73	1	0.197545	1	PIK3CA
GOBP_LENS_DEVELOPMENT_IN_CAMERA_TYPE_EYE	86	1	0.198013	1	SKI
GOBP_CRANIAL_SKELETAL_SYSTEM_DEVELOPMENT	71	1	0.198115	1	GLI3
GOBP_CELLULAR_MONOVALENT_INORGANIC_CATION_HOMEOSTASIS	103	1	0.198364	1	RAB7A
GOBP_NON_CANONICAL_WNT_SIGNALING_PATHWAY	71	1	0.19875	1	PTK7
GOBP_POSITIVE_REGULATION_OF_SMOOTH_MUSCLE_CELL_PROLIFERATION	107	1	0.198906	1	PIK3CA
GOBP_HISTONE_DEACETYLATION	93	1	0.199067	1	SKI
GOBP_REGULATION_OF_GLIAL_CELL_DIFFERENTIATION	78	1	0.19954	1	DAB1
GOBP_VASCULAR_TRANSPORT	93	1	0.200032	1	SLC6A1
GOBP_INORGANIC_ANION_TRANSMEMBRANE_TRANSPORT	91	1	0.200101	1	SLC6A1
GOBP_AUTOPHAGOSOME_ORGANIZATION	127	1	0.200271	1	RAB7A
GOBP_MEMBRANE_DEPOLARIZATION	85	1	0.200814	1	CACNA1I
GOBP_NEURON_FATE_COMMITMENT	72	1	0.201083	1	GLI3
GOBP_EXOCYTOSIS	364	2	0.201327	1	SYT11,RAB7A,CACNA1I
GOBP_REGULATION_OF_CARBOHYDRATE_BIOSYNTHETIC_PROCESS	99	1	0.201924	1	IRS2
GOBP_BONE_REMODELING	93	1	0.202123	1	RAB7A
GOBP_SMAD_PROTEIN_SIGNAL_TRANSDUCTION	83	1	0.202683	1	SKI
GOBP_POSITIVE_REGULATION_OF_PEPTIDE_SECRETION	111	1	0.204119	1	IRS2
GOBP_CANONICAL_WNT_SIGNALING_PATHWAY	310	2	0.205362	1	GLI3,PTK7
GOBP_REGULATION_OF_SMOOTHENED_SIGNALING_PATHWAY	84	1	0.206101	1	GLI3
GOBP_CELLULAR_RESPONSE_TO_KETONE	93	1	0.206196	1	KLF9
GOBP_AMINE_TRANSPORT	114	1	0.207494	1	SYT11,SLC6A1
GOBP_ANIMAL_ORGAN_FORMATION	64	1	0.207687	1	GLI3
GOBP_CALCIUM_ION_IMPORT	99	1	0.207839	1	CACNA1I
GOBP_MONOCARBOXYLIC_ACID_CATABOLIC_PROCESS	128	1	0.207963	1	IRS2
GOBP_REGULATION_OF_PROTEIN_DEPOLYMERIZATION	85	1	0.207986	1	PIK3CA
GOBP_ASSOCIATIVE_LEARNING	83	1	0.208223	1	SLC6A1
GOBP_ORGANELLE_MEMBRANE_FUSION	114	1	0.20981	1	SYT11,RAB7A
GOBP_MUSCLE_CONTRACTION	355	2	0.209838	1	DTNA,PIK3CA
GOBP_NEPHRON_MORPHOGENESIS	80	1	0.210851	1	GLI3
GOBP_REGULATION_OF_CELL_CYCLE_PHASE_TRANSITION	446	2	0.21172	1	WEE1,DOT1L
GOBP_REGULATION_OF_DNA_REPLICATION	147	1	0.21175	1	SMARCAL1
GOBP_DNA_TEMPLATED_TRANSCRIPTION_INITIATION	137	1	0.211813	1	GTF3C1
GOBP_REGULATION_OF_ALPHA_BETA_T_CELL_ACTIVATION	148	1	0.21201	1	GLI3
GOBP_POSITIVE_REGULATION_OF_ENDOTHELIAL_CELL_PROLIFERATION	109	1	0.212967	1	EGFL7
GOBP_REGULATION_OF_NEURAL_PRECURSOR_CELL_PROLIFERATION	86	1	0.213144	1	GLI3
GOBP_DETOXIFICATION	155	1	0.213531	1	PXDN
GOBP_SMOOTH_MUSCLE_CELL_MIGRATION	94	1	0.213583	1	PARVA
GOBP_ELECTRON_TRANSPORT_CHAIN	166	1	0.21399	1	SLC25A18
GOBP_PIGMENTATION	100	1	0.214739	1	GLI3
GOBP_PROTON_TRANSMEMBRANE_TRANSPORT	149	1	0.214784	1	SLC25A18
GOBP_VENTRICULAR_SEPTUM_DEVELOPMENT	76	1	0.217132	1	PTK7
GOBP_POSITIVE_REGULATION_OF_PEPTIDYL_SERINE_PHOSPHORYLATION	98	1	0.217144	1	PIK3CA
GOBP_NEGATIVE_REGULATION_OF_NEURON_DIFFERENTIATION	75	1	0.217165	1	GLI3
GOBP_LAMELLIPODIUM_ORGANIZATION	89	1	0.21718	1	PIK3CA
GOBP_POLYSACCHARIDE_METABOLIC_PROCESS	112	1	0.217395	1	IRS2
GOBP_CELLULAR_RESPONSE_TO_PEPTIDE	377	2	0.217413	1	PIK3CA,IRS2
GOBP_PEPTIDYL_TYROSINE_DEPHOSPHORYLATION	110	1	0.218956	1	PTPRN2
GOBP_DORSAL_VENTRAL_PATTERN_FORMATION	96	1	0.219119	1	GLI3
GOBP_AXIS_SPECIFICATION	93	1	0.220422	1	SKI
GOBP_NEGATIVE_REGULATION_OF_HEMOPOIESIS	120	1	0.222493	1	GLI3
GOBP_EMBRYONIC_ORGAN_MORPHOGENESIS	310	2	0.223474	1	GLI3,FLVCR1,PTK7
GOBP_REGULATION_OF_BINDING	394	2	0.22419	1	SKI,DOT1L
GOBP_CARDIAC_SEPTUM_MORPHOGENESIS	72	1	0.224365	1	PARVA
GOBP_ODONTOGENESIS_OF_DENTIN_CONTAINING_TOOTH	91	1	0.224619	1	GLI3
GOBP_PERIPHERAL_NERVOUS_SYSTEM_DEVELOPMENT	79	1	0.225012	1	SKI
GOBP_CILIUM_OR_FLAGELLUM_DEPENDENT_CELL_MOTILITY	149	1	0.225089	1	CACNA1I
GOBP_POSITIVE_REGULATION_OF_LYMPHOCYTE_DIFFERENTIATION	131	1	0.226226	1	GLI3
GOBP_CAMERA_TYPE_EYE_DEVELOPMENT	351	2	0.22645	1	GLI3,SKI
GOBP_POSITIVE_REGULATION_OF_NEURON_DIFFERENTIATION	87	1	0.226831	1	DAB1
GOBP_OUTFLOW_TRACT_MORPHOGENESIS	81	1	0.227341	1	PARVA
GOBP_NEGATIVE_REGULATION_OF_LEUKOCYTE_CELL_CELL_ADHESION	171	1	0.227951	1	GLI3
GOBP_CHLORIDE_TRANSPORT	116	1	0.228122	1	SLC6A1
GOBP_REGULATION_OF_NOTCH_SIGNALING_PATHWAY	96	1	0.228786	1	EGFL7
GOBP_DNA_INTEGRITY_CHECKPOINT_SIGNALING	149	1	0.229616	1	DOT1L
GOBP_REGULATION_OF_B_CELL_ACTIVATION	124	1	0.229894	1	IRS2
GOBP_RESPONSE_TO_PEPTIDE_HORMONE	403	2	0.230505	1	PIK3CA,IRS2
GOBP_RESPONSE_TO_OXIDATIVE_STRESS	473	2	0.23154	1	TXNIP,PXDN
GOBP_POSITIVE_REGULATION_OF_PLASMA_MEMBRANE_BOUNDED_CELL_PROJECTION_ASSEMBLY	111	1	0.231567	1	PIK3CA
GOBP_REGULATION_OF_GLUCOSE_METABOLIC_PROCESS	116	1	0.231692	1	IRS2
GOBP_TOR_SIGNALING	121	1	0.232041	1	PIK3CA
GOBP_TELOMERE_MAINTENANCE	139	1	0.233271	1	SMARCAL1
GOBP_POSITIVE_REGULATION_OF_CELL_PROJECTION_ORGANIZATION	341	2	0.235408	1	PIK3CA,PTK7
GOBP_NERVE_DEVELOPMENT	81	1	0.236341	1	GLI3
GOBP_DNA_DEPENDENT_DNA_REPLICATION	157	1	0.236398	1	SMARCAL1
GOBP_MUSCLE_CELL_MIGRATION	107	1	0.236898	1	PARVA
GOBP_RESPONSE_TO_XENOBIOTIC_STIMULUS	435	2	0.238217	1	TXNIP,DNMT3A
GOBP_CARBOHYDRATE_TRANSMEMBRANE_TRANSPORT	134	1	0.239068	1	IRS2
GOBP_KERATINOCYTE_DIFFERENTIATION	144	1	0.239133	1	TXNIP
GOBP_RESPONSE_TO_HYDROGEN_PEROXIDE	127	1	0.239911	1	TXNIP
GOBP_KIDNEY_MORPHOGENESIS	96	1	0.239911	1	GLI3
GOBP_POSITIVE_REGULATION_OF_PROTEIN_KINASE_ACTIVITY	418	2	0.240382	1	DAB1,PIK3CA
GOBP_REGULATION_OF_CELLULAR_KETONE_METABOLIC_PROCESS	126	1	0.242211	1	IRS2
GOBP_LYSOSOMAL_TRANSPORT	133	1	0.242396	1	RAB7A
GOBP_METANEPHROS_DEVELOPMENT	95	1	0.243132	1	GLI3
GOBP_EPITHELIAL_CELL_APOPTOTIC_PROCESS	135	1	0.243291	1	DNMT3A,MIR24-1
GOBP_METENCEPHALON_DEVELOPMENT	111	1	0.244166	1	DAB1
GOBP_MORPHOGENESIS_OF_A_POLARIZED_EPITHELIUM	94	1	0.246405	1	PTK7
GOBP_POSITIVE_REGULATION_OF_HORMONE_SECRETION	139	1	0.248074	1	IRS2
GOBP_POSITIVE_REGULATION_OF_CANONICAL_WNT_SIGNALING_PATHWAY	103	1	0.248097	1	PTK7
GOBP_T_CELL_RECEPTOR_SIGNALING_PATHWAY	171	1	0.248343	1	PIK3CA
GOBP_OLIGODENDROCYTE_DIFFERENTIATION	95	1	0.248784	1	GLI3
GOBP_POSITIVE_REGULATION_OF_PROTEIN_KINASE_B_SIGNALING	130	1	0.249995	1	PIK3CA
GOBP_TRNA_METABOLIC_PROCESS	211	1	0.250562	1	GTF3C1
GOBP_NEGATIVE_REGULATION_OF_TRANSMEMBRANE_TRANSPORT	145	1	0.251455	1	MIR24-1,IRS2
GOBP_RENAL_TUBULE_DEVELOPMENT	97	1	0.251662	1	GLI3
GOBP_MACROMOLECULE_DEACYLATION	142	1	0.252431	1	SKI
GOBP_ALPHA_BETA_T_CELL_DIFFERENTIATION	123	1	0.253076	1	GLI3
GOBP_REGULATION_OF_BMP_SIGNALING_PATHWAY	106	1	0.25375	1	SKI
GOBP_INORGANIC_ION_IMPORT_ACROSS_PLASMA_MEMBRANE	114	1	0.254934	1	MIR24-1,SLC6A1
GOBP_PHOSPHATIDYLINOSITOL_BIOSYNTHETIC_PROCESS	140	1	0.255497	1	PIK3CA
GOBP_NEGATIVE_REGULATION_OF_CELLULAR_RESPONSE_TO_GROWTH_FACTOR_STIMULUS	110	1	0.256784	1	SKI
GOBP_UROGENITAL_SYSTEM_DEVELOPMENT	366	2	0.257404	1	GLI3,PTK7
GOBP_REGULATION_OF_VIRAL_PROCESS	204	1	0.259339	1	RAB7A
GOBP_RESPONSE_TO_IONIZING_RADIATION	148	1	0.261432	1	DNMT3A
GOBP_SUBSTRATE_ADHESION_DEPENDENT_CELL_SPREADING	112	1	0.261491	1	PARVA
GOBP_ORGANELLE_FUSION	150	1	0.2618	1	SYT11,RAB7A
GOBP_REGIONALIZATION	363	2	0.26258	1	GLI3,SKI
GOBP_POSITIVE_REGULATION_OF_PROTEIN_SECRETION	139	1	0.262841	1	IRS2
GOBP_PROTEIN_DEPOLYMERIZATION	116	1	0.263845	1	PIK3CA
GOBP_RESPONSE_TO_ETHANOL	138	1	0.264529	1	DNMT3A
GOBP_NEGATIVE_REGULATION_OF_LYMPHOCYTE_ACTIVATION	208	1	0.265325	1	GLI3
GOBP_RESPONSE_TO_RETINOIC_ACID	132	1	0.265754	1	PTK7
GOBP_PLATELET_ACTIVATION	144	1	0.266598	1	PIK3CA
GOBP_GLIAL_CELL_DEVELOPMENT	134	1	0.267201	1	SKI
GOBP_CELL_FATE_SPECIFICATION	109	1	0.267486	1	GLI3
GOBP_INNER_EAR_MORPHOGENESIS	110	1	0.267661	1	PTK7
GOBP_RESPONSE_TO_PURINE_CONTAINING_COMPOUND	133	1	0.267971	1	SLC6A1
GOBP_POSITIVE_REGULATION_OF_LEUKOCYTE_PROLIFERATION	205	1	0.268695	1	IRS2
GOBP_REGULATION_OF_PROTEIN_CONTAINING_COMPLEX_DISASSEMBLY	130	1	0.268926	1	PIK3CA
GOBP_MEMBRANE_FUSION	171	1	0.271041	1	SYT11,RAB7A
GOBP_ARTERY_DEVELOPMENT	108	1	0.271168	1	GLI3
GOBP_REGULATION_OF_REGULATED_SECRETORY_PATHWAY	142	1	0.272745	1	SYT11,CACNA1I
GOBP_REGULATION_OF_LIPID_TRANSPORT	160	1	0.273705	1	IRS2
GOBP_POSITIVE_REGULATION_OF_PROTEIN_LOCALIZATION	474	2	0.273788	1	SYT11,GLI3,IRS2
GOBP_CILIUM_MOVEMENT	186	1	0.274522	1	CACNA1I
GOBP_MESONEPHROS_DEVELOPMENT	101	1	0.274525	1	GLI3
GOBP_PEPTIDYL_LYSINE_METHYLATION	152	1	0.275032	1	DOT1L
GOBP_REGULATION_OF_MACROAUTOPHAGY	171	1	0.275716	1	PIK3CA
GOBP_EPITHELIAL_CELL_PROLIFERATION	453	2	0.276235	1	MIR24-1,EGFL7,KLF9
GOBP_REGULATION_OF_RESPONSE_TO_CYTOKINE_STIMULUS	196	1	0.276367	1	MIR24-1,PXDN
GOBP_POSITIVE_REGULATION_OF_SMALL_MOLECULE_METABOLIC_PROCESS	146	1	0.280654	1	IRS2
GOBP_PROTEIN_FOLDING	217	1	0.280813	1	FKBP5
GOBP_ACTIVATION_OF_PROTEIN_KINASE_ACTIVITY	146	1	0.28154	1	PIK3CA
GOBP_MEMORY	132	1	0.282414	1	SYT11,SLC6A1
GOBP_NEPHRON_EPITHELIUM_DEVELOPMENT	114	1	0.283508	1	GLI3
GOBP_EMBRYONIC_SKELETAL_SYSTEM_MORPHOGENESIS	96	1	0.284396	1	GLI3,FLVCR1
GOBP_REGULATION_OF_CELLULAR_CARBOHYDRATE_METABOLIC_PROCESS	143	1	0.285311	1	IRS2
GOBP_SENSORY_SYSTEM_DEVELOPMENT	420	2	0.285411	1	GLI3,SKI
GOBP_REGULATION_OF_PEPTIDYL_SERINE_PHOSPHORYLATION	136	1	0.285483	1	PIK3CA
GOBP_CARBOHYDRATE_TRANSPORT	169	1	0.286246	1	IRS2
GOBP_VESICLE_MEDIATED_TRANSPORT_TO_THE_PLASMA_MEMBRANE	147	1	0.286371	1	RAB7A
GOBP_POSITIVE_REGULATION_OF_INTRACELLULAR_PROTEIN_TRANSPORT	160	1	0.287105	1	GLI3
GOBP_NEGATIVE_REGULATION_OF_ION_TRANSPORT	177	1	0.288927	1	SYT11,MIR24-1
GOBP_MONOVALENT_INORGANIC_CATION_HOMEOSTASIS	150	1	0.289223	1	RAB7A
GOBP_OSSIFICATION	451	2	0.291001	1	GLI3,SKI
GOBP_LIPID_HOMEOSTASIS	184	1	0.29105	1	IRS2
GOBP_CELL_CYCLE_G2_M_PHASE_TRANSITION	162	1	0.291696	1	WEE1
GOBP_VACUOLAR_TRANSPORT	169	1	0.293341	1	RAB7A
GOBP_CARDIAC_MUSCLE_CONTRACTION	135	1	0.295511	1	PIK3CA
GOBP_PHOSPHATIDYLINOSITOL_METABOLIC_PROCESS	171	1	0.295896	1	PIK3CA
GOBP_CHONDROCYTE_DIFFERENTIATION	113	1	0.298334	1	GLI3
GOBP_RESPONSE_TO_NUTRIENT	153	1	0.29882	1	DNMT3A
GOBP_MYOTUBE_DIFFERENTIATION	130	1	0.29882	1	SKI
GOBP_NEGATIVE_REGULATION_OF_NEURON_APOPTOTIC_PROCESS	150	1	0.299279	1	PIK3CA
GOBP_REGULATION_OF_T_CELL_DIFFERENTIATION	180	1	0.300469	1	GLI3
GOBP_NEGATIVE_REGULATION_OF_EPITHELIAL_CELL_PROLIFERATION	163	1	0.30085	1	MIR24-1,KLF9
GOBP_NEGATIVE_REGULATION_OF_SECRETION	186	1	0.301343	1	SYT11,RAB7A
GOBP_NEGATIVE_REGULATION_OF_TRANSMEMBRANE_RECEPTOR_PROTEIN_SERINE_THREONINE_KINASE_SIGNALING_PATHWAY	136	1	0.302275	1	SKI
GOBP_CELL_CYCLE_CHECKPOINT_SIGNALING	197	1	0.302377	1	DOT1L
GOBP_ENSHEATHMENT_OF_NEURONS	153	1	0.302471	1	SKI
GOBP_MUSCLE_SYSTEM_PROCESS	461	2	0.303452	1	DTNA,MIR24-1,PIK3CA
GOBP_MULTICELLULAR_ORGANISM_GROWTH	147	1	0.303546	1	FLVCR1,PIK3CA
GOBP_EAR_MORPHOGENESIS	130	1	0.306944	1	PTK7
GOBP_ODONTOGENESIS	130	1	0.307553	1	GLI3
GOBP_VACUOLE_ORGANIZATION	201	1	0.309115	1	RAB7A
GOBP_REGULATION_OF_CELLULAR_RESPONSE_TO_TRANSFORMING_GROWTH_FACTOR_BETA_STIMULUS	136	1	0.30945	1	SKI
GOBP_GLAND_MORPHOGENESIS	138	1	0.309688	1	GLI3
GOBP_ACTION_POTENTIAL	148	1	0.309847	1	CACNA1I
GOBP_HISTONE_METHYLATION	171	1	0.310749	1	DOT1L
GOBP_CYTOSOLIC_TRANSPORT	184	1	0.311343	1	RAB7A
GOBP_MAINTENANCE_OF_CELL_NUMBER	158	1	0.311577	1	SKI
GOBP_SMOOTHENED_SIGNALING_PATHWAY	142	1	0.312816	1	GLI3
GOBP_PHOSPHATIDYLINOSITOL_3_KINASE_SIGNALING	157	1	0.313023	1	PIK3CA
GOBP_ALPHA_BETA_T_CELL_ACTIVATION	199	1	0.313712	1	GLI3
GOBP_ANTIGEN_RECEPTOR_MEDIATED_SIGNALING_PATHWAY	216	1	0.314802	1	PIK3CA
GOBP_ADULT_BEHAVIOR	144	1	0.314961	1	DAB1
GOBP_POSITIVE_REGULATION_OF_HEMOPOIESIS	197	1	0.315058	1	GLI3
GOBP_REGULATION_OF_CELL_DIVISION	194	1	0.315966	1	TXNIP
GOBP_SIGNAL_TRANSDUCTION_IN_RESPONSE_TO_DNA_DAMAGE	199	1	0.317932	1	DOT1L
GOBP_CARDIAC_VENTRICLE_DEVELOPMENT	130	1	0.319011	1	PTK7
GOBP_REGULATION_OF_ACTIN_FILAMENT_LENGTH	159	1	0.320636	1	PIK3CA
GOBP_NEURAL_PRECURSOR_CELL_PROLIFERATION	144	1	0.321563	1	GLI3
GOBP_NEGATIVE_REGULATION_OF_CANONICAL_WNT_SIGNALING_PATHWAY	139	1	0.321857	1	GLI3
GOBP_CELLULAR_RESPONSE_TO_OXYGEN_LEVELS	163	1	0.322063	1	DNMT3A
GOBP_PROTEIN_STABILIZATION	211	1	0.32225	1	PARVA
GOBP_NEUROTRANSMITTER_SECRETION	145	1	0.323295	1	SYT11,PTPRN2
GOBP_REGULATION_OF_INSULIN_SECRETION	167	1	0.323309	1	IRS2
GOBP_POSITIVE_REGULATION_OF_LIPID_METABOLIC_PROCESS	158	1	0.323806	1	IRS2
GOBP_NEGATIVE_REGULATION_OF_MITOTIC_CELL_CYCLE_PHASE_TRANSITION	189	1	0.324065	1	WEE1
GOBP_REGULATION_OF_CELL_CYCLE_G1_S_PHASE_TRANSITION	191	1	0.32605	1	WEE1
GOBP_REGULATION_OF_LIPID_LOCALIZATION	198	1	0.326094	1	IRS2
GOBP_POSITIVE_REGULATION_OF_NEURON_PROJECTION_DEVELOPMENT	147	1	0.326096	1	PTK7
GOBP_SMOOTH_MUSCLE_CELL_PROLIFERATION	178	1	0.326936	1	PIK3CA
GOBP_SPROUTING_ANGIOGENESIS	185	1	0.32734	1	MIR24-1,PARVA
GOBP_CARDIAC_CHAMBER_MORPHOGENESIS	128	1	0.328186	1	PARVA
GOBP_NEGATIVE_REGULATION_OF_NEURON_PROJECTION_DEVELOPMENT	137	1	0.331093	1	DAB1
GOBP_REGULATION_OF_ANIMAL_ORGAN_MORPHOGENESIS	136	1	0.331677	1	PTK7
GOBP_CELLULAR_KETONE_METABOLIC_PROCESS	209	1	0.333512	1	IRS2
GOBP_REGULATION_OF_CELL_SHAPE	161	1	0.333855	1	PARVA
GOBP_TISSUE_REMODELING	176	1	0.334984	1	RAB7A
GOBP_BIOLOGICAL_PROCESS_INVOLVED_IN_INTERACTION_WITH_HOST	244	1	0.335518	1	RAB7A
GOBP_REGULATION_OF_HISTONE_MODIFICATION	191	1	0.335548	1	SKI
GOBP_RRNA_METABOLIC_PROCESS	275	1	0.336097	1	GTF3C1
GOBP_ENDOTHELIAL_CELL_PROLIFERATION	198	1	0.337126	1	MIR24-1,EGFL7
GOBP_HINDBRAIN_DEVELOPMENT	157	1	0.33972	1	DAB1
GOBP_REGULATION_OF_LYMPHOCYTE_DIFFERENTIATION	208	1	0.340249	1	GLI3
GOBP_NEGATIVE_REGULATION_OF_CYTOSKELETON_ORGANIZATION	158	1	0.340798	1	PIK3CA
GOBP_NEGATIVE_REGULATION_OF_SUPRAMOLECULAR_FIBER_ORGANIZATION	164	1	0.342272	1	PIK3CA
GOBP_INORGANIC_ANION_TRANSPORT	192	1	0.342581	1	SLC6A1
GOBP_NEGATIVE_REGULATION_OF_CELL_CELL_ADHESION	242	1	0.343599	1	GLI3
GOBP_REGULATION_OF_CARBOHYDRATE_METABOLIC_PROCESS	177	1	0.344121	1	IRS2
GOBP_LEARNING	148	1	0.345207	1	SYT11,SLC6A1
GOBP_POSITIVE_REGULATION_OF_BINDING	182	1	0.346328	1	SKI
GOBP_RETINA_DEVELOPMENT_IN_CAMERA_TYPE_EYE	162	1	0.347406	1	SKI
GOBP_CELLULAR_LIPID_CATABOLIC_PROCESS	240	1	0.351832	1	IRS2
GOBP_EPIDERMAL_CELL_DIFFERENTIATION	216	1	0.353413	1	TXNIP
GOBP_RESPONSE_TO_REACTIVE_OXYGEN_SPECIES	205	1	0.354042	1	TXNIP
GOBP_CARBOHYDRATE_BIOSYNTHETIC_PROCESS	210	1	0.355647	1	IRS2
GOBP_DIGESTIVE_SYSTEM_DEVELOPMENT	158	1	0.355807	1	GLI3
GOBP_NEPHRON_DEVELOPMENT	150	1	0.356356	1	GLI3
GOBP_EMBRYONIC_SKELETAL_SYSTEM_DEVELOPMENT	130	1	0.357139	1	GLI3,FLVCR1
GOBP_MULTICELLULAR_ORGANISMAL_SIGNALING	165	1	0.357224	1	CACNA1I
GOBP_ORGANIC_ACID_CATABOLIC_PROCESS	257	1	0.357495	1	IRS2
GOBP_KIDNEY_EPITHELIUM_DEVELOPMENT	143	1	0.357681	1	GLI3
GOBP_REGULATION_OF_NEURON_PROJECTION_DEVELOPMENT	428	2	0.361261	1	DAB1,PTK7
GOBP_LIPID_MODIFICATION	239	1	0.361504	1	IRS2
GOBP_PATTERN_SPECIFICATION_PROCESS	472	2	0.361976	1	GLI3,SKI
GOBP_NEGATIVE_REGULATION_OF_CELL_ACTIVATION	263	1	0.362026	1	SYT11,GLI3
GOBP_REGENERATION	188	1	0.36285	1	GLI3
GOBP_NEGATIVE_REGULATION_OF_PROTEIN_LOCALIZATION	212	1	0.362947	1	POLR1A
GOBP_VESICLE_LOCALIZATION	195	1	0.367471	1	SYT11,RAB7A
GOBP_SKELETAL_MUSCLE_ORGAN_DEVELOPMENT	168	1	0.367517	1	SKI
GOBP_INOSITOL_LIPID_MEDIATED_SIGNALING	191	1	0.367526	1	PIK3CA
GOBP_CIRCADIAN_RHYTHM	213	1	0.367808	1	KLF9
GOBP_POSITIVE_REGULATION_OF_INTRACELLULAR_TRANSPORT	201	1	0.36827	1	GLI3
GOBP_REGULATION_OF_PEPTIDE_TRANSPORT	209	1	0.370682	1	IRS2
GOBP_CELLULAR_RESPONSE_TO_STEROID_HORMONE_STIMULUS	216	1	0.372361	1	KLF9
GOBP_REACTIVE_OXYGEN_SPECIES_METABOLIC_PROCESS	236	1	0.372566	1	MIR24-1,PXDN
GOBP_RESPONSE_TO_BMP	171	1	0.374859	1	SKI
GOBP_ORGAN_GROWTH	178	1	0.374873	1	FLVCR1,MIR24-1
GOBP_CHROMATIN_REMODELING	273	1	0.375754	1	PBRM1
GOBP_NOTCH_SIGNALING_PATHWAY	189	1	0.375995	1	EGFL7
GOBP_REGULATION_OF_INTRACELLULAR_PROTEIN_TRANSPORT	228	1	0.376774	1	GLI3
GOBP_ESTABLISHMENT_OF_PROTEIN_LOCALIZATION_TO_MEMBRANE	258	1	0.377717	1	RAB7A
GOBP_EMBRYONIC_ORGAN_DEVELOPMENT	486	2	0.380601	1	GLI3,FLVCR1,PTK7
GOBP_NEGATIVE_REGULATION_OF_NEURON_DEATH	263	1	0.382316	1	PIK3CA
GOBP_BRANCHING_MORPHOGENESIS_OF_AN_EPITHELIAL_TUBE	178	1	0.382937	1	GLI3
GOBP_POSITIVE_REGULATION_OF_TRANSMEMBRANE_TRANSPORT	203	1	0.383623	1	IRS2
GOBP_REGULATION_OF_LEUKOCYTE_PROLIFERATION	330	1	0.384872	1	IRS2
GOBP_CELLULAR_RESPONSE_TO_BIOTIC_STIMULUS	286	1	0.385266	1	TXNIP
GOBP_ACTIN_POLYMERIZATION_OR_DEPOLYMERIZATION	203	1	0.385867	1	PIK3CA
GOBP_GLYCEROPHOSPHOLIPID_BIOSYNTHETIC_PROCESS	237	1	0.386863	1	PIK3CA
GOBP_REGULATION_OF_AXONOGENESIS	153	1	0.386906	1	DAB1
GOBP_PROTEIN_PROCESSING	248	1	0.387544	1	GLI3
GOBP_NEGATIVE_REGULATION_OF_WNT_SIGNALING_PATHWAY	173	1	0.388663	1	GLI3
GOBP_MUSCLE_CELL_DEVELOPMENT	193	1	0.388867	1	MIR24-1,SKI
GOBP_PROTEIN_KINASE_B_SIGNALING	236	1	0.391137	1	PIK3CA
GOBP_ENDOSOMAL_TRANSPORT	240	1	0.39534	1	RAB7A
GOBP_NEURON_MIGRATION	162	1	0.398332	1	DAB1
GOBP_POSITIVE_REGULATION_OF_EPITHELIAL_CELL_PROLIFERATION	215	1	0.399401	1	EGFL7
GOBP_DOUBLE_STRAND_BREAK_REPAIR	271	1	0.399561	1	SMARCAL1
GOBP_HEMOSTASIS	247	1	0.400043	1	PIK3CA
GOBP_NEGATIVE_REGULATION_OF_MITOTIC_CELL_CYCLE	264	1	0.400537	1	WEE1
GOBP_NEGATIVE_REGULATION_OF_CELL_PROJECTION_ORGANIZATION	184	1	0.402298	1	DAB1
GOBP_DNA_REPLICATION	295	1	0.404139	1	SMARCAL1
GOBP_NEGATIVE_REGULATION_OF_CELLULAR_AMIDE_METABOLIC_PROCESS	287	1	0.405203	1	ZNF540,MIR24-1
GOBP_POSITIVE_REGULATION_OF_PROTEIN_CATABOLIC_PROCESS	255	1	0.409223	1	RAB7A
GOBP_TRANSFORMING_GROWTH_FACTOR_BETA_RECEPTOR_SIGNALING_PATHWAY	209	1	0.412609	1	SKI
GOBP_LOCOMOTORY_BEHAVIOR	197	1	0.412714	1	DAB1
GOBP_CENTRAL_NERVOUS_SYSTEM_NEURON_DIFFERENTIATION	174	1	0.416679	1	GLI3
GOBP_B_CELL_ACTIVATION	243	1	0.41842	1	GON4L,IRS2
GOBP_PROTEIN_CONTAINING_COMPLEX_DISASSEMBLY	251	1	0.419464	1	PIK3CA
GOBP_REGULATION_OF_CELL_PROJECTION_ASSEMBLY	223	1	0.425289	1	PIK3CA
GOBP_CELL_CYCLE_G1_S_PHASE_TRANSITION	255	1	0.425407	1	WEE1
GOBP_BIOLOGICAL_PROCESS_INVOLVED_IN_SYMBIOTIC_INTERACTION	340	1	0.426586	1	RAB7A
GOBP_REGULATED_EXOCYTOSIS	239	1	0.426719	1	SYT11,CACNA1I
GOBP_GLYCEROLIPID_BIOSYNTHETIC_PROCESS	274	1	0.429289	1	PIK3CA
GOBP_CARTILAGE_DEVELOPMENT	203	1	0.431007	1	GLI3
GOBP_REGULATION_OF_HORMONE_SECRETION	264	1	0.432141	1	IRS2
GOBP_NEGATIVE_REGULATION_OF_CELLULAR_CATABOLIC_PROCESS	279	1	0.434109	1	PIK3CA
GOBP_PHOSPHOLIPID_BIOSYNTHETIC_PROCESS	282	1	0.434332	1	PIK3CA
GOBP_MUSCLE_CELL_PROLIFERATION	238	1	0.435327	1	PIK3CA
GOBP_NEGATIVE_REGULATION_OF_KINASE_ACTIVITY	258	1	0.441955	1	MIR24-1,IRS2
GOBP_NEURON_APOPTOTIC_PROCESS	249	1	0.442888	1	PIK3CA
GOBP_PROTEIN_TARGETING	318	1	0.451164	1	RAB7A
GOBP_CELLULAR_CARBOHYDRATE_METABOLIC_PROCESS	283	1	0.456801	1	IRS2
GOBP_REGULATION_OF_PROTEIN_SECRETION	278	1	0.458828	1	IRS2
GOBP_POSITIVE_REGULATION_OF_ION_TRANSPORT	283	1	0.459784	1	SLC6A1
GOBP_NEGATIVE_REGULATION_OF_CELLULAR_MACROMOLECULE_BIOSYNTHETIC_PROCESS	346	1	0.459784	1	ZNF540,SMARCAL1
GOBP_LEUKOCYTE_PROLIFERATION	393	1	0.460067	1	IRS2
GOBP_MORPHOGENESIS_OF_A_BRANCHING_STRUCTURE	225	1	0.461132	1	GLI3
GOBP_NEGATIVE_REGULATION_OF_CYTOKINE_PRODUCTION	409	1	0.461214	1	SYT11,MIR24-1
GOBP_REGULATION_OF_PROTEIN_STABILITY	325	1	0.461624	1	PARVA
GOBP_VESICLE_ORGANIZATION	308	1	0.463144	1	SYT11,RAB7A
GOBP_PROTEIN_MATURATION	315	1	0.464448	1	GLI3
GOBP_T_CELL_DIFFERENTIATION	295	1	0.464854	1	GLI3
GOBP_CELL_CHEMOTAXIS	329	1	0.467548	1	PARVA
GOBP_POSITIVE_REGULATION_OF_NEUROGENESIS	235	1	0.468222	1	GLI3
GOBP_SKIN_DEVELOPMENT	291	1	0.46868	1	TXNIP
GOBP_VIRAL_LIFE_CYCLE	377	1	0.476527	1	RAB7A
GOBP_NEGATIVE_REGULATION_OF_TRANSFERASE_ACTIVITY	294	1	0.477087	1	MIR24-1,IRS2
GOBP_VASCULAR_PROCESS_IN_CIRCULATORY_SYSTEM	281	1	0.477514	1	SLC6A1
GOBP_ENDOTHELIAL_CELL_MIGRATION	288	1	0.481916	1	MIR24-1,PIK3CA
GOBP_HEART_PROCESS	258	1	0.486814	1	PIK3CA
GOBP_REGULATION_OF_LEUKOCYTE_DIFFERENTIATION	338	1	0.488533	1	GLI3
GOBP_PROTEIN_DEPHOSPHORYLATION	331	1	0.48891	1	PTPRN2
GOBP_GLYCEROPHOSPHOLIPID_METABOLIC_PROCESS	341	1	0.48943	1	PIK3CA
GOBP_REGULATION_OF_MITOTIC_CELL_CYCLE_PHASE_TRANSITION	337	1	0.496185	1	WEE1
GOBP_RHYTHMIC_PROCESS	307	1	0.497558	1	KLF9
GOBP_CELLULAR_RESPONSE_TO_ABIOTIC_STIMULUS	322	1	0.499786	1	PIK3CA
GOBP_REGULATION_OF_ACTIN_FILAMENT_ORGANIZATION	280	1	0.502877	1	PIK3CA
GOBP_DENDRITE_DEVELOPMENT	239	1	0.503027	1	DAB1
GOBP_CELL_CELL_ADHESION_VIA_PLASMA_MEMBRANE_ADHESION_MOLECULES	277	1	0.503309	1	DAB1
GOBP_SMALL_MOLECULE_CATABOLIC_PROCESS	391	1	0.509411	1	IRS2
GOBP_PROTEIN_LOCALIZATION_TO_PLASMA_MEMBRANE	299	1	0.509617	1	RAB7A
GOBP_RESPONSE_TO_TRANSFORMING_GROWTH_FACTOR_BETA	266	1	0.51148	1	SKI
GOBP_EPIDERMIS_DEVELOPMENT	356	1	0.511588	1	TXNIP
GOBP_REGULATION_OF_TRANSMEMBRANE_RECEPTOR_PROTEIN_SERINE_THREONINE_KINASE_SIGNALING_PATHWAY	277	1	0.513385	1	SKI
GOBP_REGULATION_OF_INTRACELLULAR_TRANSPORT	335	1	0.514585	1	GLI3
GOBP_FATTY_ACID_METABOLIC_PROCESS	413	1	0.515021	1	IRS2
GOBP_AGING	367	1	0.516933	1	DNMT3A
GOBP_DEVELOPMENTAL_GROWTH_INVOLVED_IN_MORPHOGENESIS	241	1	0.517306	1	PTK7
GOBP_ANATOMICAL_STRUCTURE_HOMEOSTASIS	330	1	0.518496	1	RAB7A
GOBP_REGULATION_OF_AUTOPHAGY	363	1	0.518777	1	PIK3CA
GOBP_NEGATIVE_REGULATION_OF_CATABOLIC_PROCESS	351	1	0.519826	1	PIK3CA
GOBP_REGULATION_OF_SMALL_MOLECULE_METABOLIC_PROCESS	337	1	0.522038	1	IRS2
GOBP_HEART_MORPHOGENESIS	260	1	0.522347	1	PARVA
GOBP_CELLULAR_PROCESS_INVOLVED_IN_REPRODUCTION_IN_MULTICELLULAR_ORGANISM	415	1	0.528101	1	DNMT3A
GOBP_CELLULAR_RESPONSE_TO_CHEMICAL_STRESS	359	1	0.531913	1	PIK3CA
GOBP_RESPONSE_TO_OXYGEN_LEVELS	336	1	0.537169	1	DNMT3A
GOBP_POSITIVE_REGULATION_OF_NERVOUS_SYSTEM_DEVELOPMENT	283	1	0.538517	1	GLI3
GOBP_STRIATED_MUSCLE_CELL_DIFFERENTIATION	297	1	0.54126	1	MIR24-1,SKI
GOBP_CALCIUM_ION_TRANSMEMBRANE_TRANSPORT	320	1	0.543431	1	CACNA1I
GOBP_REGULATION_OF_LIPID_METABOLIC_PROCESS	345	1	0.544703	1	IRS2
GOBP_REGULATION_OF_DNA_METABOLIC_PROCESS	425	1	0.553733	1	PIK3CA
GOBP_COGNITION	351	1	0.555383	1	SYT11,SLC6A1
GOBP_CILIUM_ORGANIZATION	406	1	0.561012	1	PARVA
GOBP_MICROTUBULE_BASED_MOVEMENT	398	1	0.562062	1	CACNA1I
GOBP_PHOSPHOLIPID_METABOLIC_PROCESS	427	1	0.563437	1	PIK3CA
GOBP_PEPTIDYL_SERINE_MODIFICATION	327	1	0.563667	1	PIK3CA
GOBP_NEURON_PROJECTION_GUIDANCE	240	1	0.564049	1	GLI3
GOBP_POSITIVE_REGULATION_OF_CELL_DEVELOPMENT	310	1	0.564925	1	GLI3
GOBP_REGULATION_OF_CELL_MORPHOGENESIS	313	1	0.565033	1	PARVA
GOBP_CELL_FATE_COMMITMENT	294	1	0.565819	1	GLI3
GOBP_PROTEIN_LOCALIZATION_TO_CELL_PERIPHERY	350	1	0.569753	1	RAB7A
GOBP_EXTERNAL_ENCAPSULATING_STRUCTURE_ORGANIZATION	354	1	0.570228	1	PXDN
GOBP_PEPTIDYL_LYSINE_MODIFICATION	411	1	0.570919	1	DOT1L
GOBP_GLYCEROLIPID_METABOLIC_PROCESS	432	1	0.572778	1	PIK3CA
GOBP_NEURON_DEATH	418	1	0.573918	1	PIK3CA
GOBP_MESENCHYME_DEVELOPMENT	303	1	0.574283	1	PTK7
GOBP_REGULATION_OF_CELLULAR_RESPONSE_TO_GROWTH_FACTOR_STIMULUS	319	1	0.575851	1	SKI
GOBP_REGULATION_OF_HEMOPOIESIS	434	1	0.576196	1	GLI3
GOBP_REGULATION_OF_PROTEIN_CATABOLIC_PROCESS	424	1	0.582963	1	RAB7A
GOBP_REGULATION_OF_BODY_FLUID_LEVELS	414	1	0.584353	1	PIK3CA
GOBP_TISSUE_MIGRATION	374	1	0.589676	1	MIR24-1,PIK3CA
GOBP_REGULATION_OF_DEVELOPMENTAL_GROWTH	329	1	0.59539	1	FLVCR1,PIK3CA
GOBP_REGULATION_OF_CELLULAR_COMPONENT_SIZE	353	1	0.5995	1	PIK3CA
GOBP_MUSCLE_ORGAN_DEVELOPMENT	340	1	0.599504	1	SKI
GOBP_ESTABLISHMENT_OF_ORGANELLE_LOCALIZATION	417	1	0.600543	1	SYT11,RAB7A
GOBP_RESPONSE_TO_RADIATION	460	1	0.603011	1	DNMT3A
GOBP_DEPHOSPHORYLATION	466	1	0.605061	1	PTPRN2
GOBP_IN_UTERO_EMBRYONIC_DEVELOPMENT	415	1	0.60678	1	GLI3,FLVCR1
GOBP_REGULATION_OF_SUPRAMOLECULAR_FIBER_ORGANIZATION	405	1	0.608507	1	PIK3CA
GOBP_PEPTIDYL_TYROSINE_MODIFICATION	400	1	0.611535	1	WEE1
GOBP_NEGATIVE_REGULATION_OF_PHOSPHORYLATION	405	1	0.615171	1	MIR24-1,IRS2
GOBP_MITOTIC_CELL_CYCLE_PHASE_TRANSITION	457	1	0.623025	1	WEE1
GOBP_TRANSMEMBRANE_RECEPTOR_PROTEIN_SERINE_THREONINE_KINASE_SIGNALING_PATHWAY	378	1	0.630197	1	SKI
GOBP_CELL_SUBSTRATE_ADHESION	395	1	0.636749	1	PARVA
GOBP_REGULATION_OF_ACTIN_FILAMENT_BASED_PROCESS	403	1	0.644901	1	PIK3CA
GOBP_REPRODUCTIVE_SYSTEM_DEVELOPMENT	432	1	0.645059	1	GLI3
GOBP_CALCIUM_ION_TRANSPORT	452	1	0.645109	1	CACNA1I
GOBP_MUSCLE_CELL_DIFFERENTIATION	400	1	0.647176	1	MIR24-1,SKI
GOBP_NEGATIVE_REGULATION_OF_PHOSPHORUS_METABOLIC_PROCESS	482	1	0.66224	1	MIR24-1,IRS2
GOBP_REGULATION_OF_MEMBRANE_POTENTIAL	445	1	0.66473	1	CACNA1I
GOBP_MUSCLE_TISSUE_DEVELOPMENT	414	1	0.668802	1	MIR24-1,SKI
GOBP_ACTIN_FILAMENT_ORGANIZATION	464	1	0.697962	1	PIK3CA
GOBP_SYNAPSE_ORGANIZATION	438	1	0.703228	1	SLC6A1
GOBP_REGULATION_OF_TRANS_SYNAPTIC_SIGNALING	476	1	0.70825	1	SYT11,SLC6A1
GOBP_REGULATION_OF_HAIR_FOLLICLE_DEVELOPMENT	26	0	1	1	NA
GOBP_REGULATION_OF_MYOBLAST_FUSION	28	0	1	1	NA
GOBP_NATURAL_KILLER_CELL_MEDIATED_IMMUNITY	212	0	1	1	NA
GOBP_REGULATION_OF_MITOCHONDRIAL_MEMBRANE_PERMEABILITY_INVOLVED_IN_APOPTOTIC_PROCESS	55	0	1	1	NA
GOBP_REGULATION_OF_CELL_SUBSTRATE_JUNCTION_ORGANIZATION	71	0	1	1	NA
GOBP_RESPONSE_TO_CAMP	90	0	1	1	NA
GOBP_POSITIVE_REGULATION_OF_PROTEIN_SERINE_THREONINE_KINASE_ACTIVITY	221	0	1	1	NA
GOBP_REGULATION_OF_ORGANELLE_ASSEMBLY	256	0	1	1	NA
GOBP_RNA_SPLICING_VIA_TRANSESTERIFICATION_REACTIONS	323	0	1	1	NA
GOBP_SPINDLE_ORGANIZATION	213	0	1	1	NA
GOBP_MITOCHONDRIAL_CALCIUM_ION_HOMEOSTASIS	26	0	1	1	NA
GOBP_POSITIVE_REGULATION_OF_RECEPTOR_INTERNALIZATION	28	0	1	1	NA
GOBP_VITAMIN_TRANSMEMBRANE_TRANSPORT	27	0	1	1	NA
GOBP_ANTIGEN_PROCESSING_AND_PRESENTATION_OF_EXOGENOUS_PEPTIDE_ANTIGEN_VIA_MHC_CLASS_I	22	0	1	1	NA
GOBP_CALCIUM_MEDIATED_SIGNALING_USING_INTRACELLULAR_CALCIUM_SOURCE	25	0	1	1	NA
GOBP_POSITIVE_REGULATION_OF_CHOLESTEROL_EFFLUX	29	0	1	1	NA
GOBP_REGULATION_OF_PROTEIN_KINASE_A_SIGNALING	21	0	1	1	NA
GOBP_ASPARTATE_FAMILY_AMINO_ACID_BIOSYNTHETIC_PROCESS	22	0	1	1	NA
GOBP_REGULATION_OF_CELL_MATRIX_ADHESION	134	0	1	1	NA
GOBP_AMINE_BIOSYNTHETIC_PROCESS	40	0	1	1	NA
GOBP_LIVER_MORPHOGENESIS	31	0	1	1	NA
GOBP_PROTEIN_DNA_COMPLEX_DISASSEMBLY	23	0	1	1	NA
GOBP_MESENCHYMAL_TO_EPITHELIAL_TRANSITION	22	0	1	1	NA
GOBP_REGULATION_OF_CARDIAC_MUSCLE_CONTRACTION_BY_CALCIUM_ION_SIGNALING	26	0	1	1	NA
GOBP_TRABECULA_FORMATION	27	0	1	1	NA
GOBP_BLOOD_VESSEL_REMODELING	43	0	1	1	NA
GOBP_FEMALE_MEIOTIC_NUCLEAR_DIVISION	36	0	1	1	NA
GOBP_MONOUBIQUITINATED_PROTEIN_DEUBIQUITINATION	36	0	1	1	NA
GOBP_MULTICELLULAR_ORGANISM_AGING	44	0	1	1	NA
GOBP_POSITIVE_REGULATION_OF_CD4_POSITIVE_ALPHA_BETA_T_CELL_ACTIVATION	48	0	1	1	NA
GOBP_POSITIVE_REGULATION_OF_CELL_KILLING	120	0	1	1	NA
GOBP_POSITIVE_REGULATION_OF_SYNAPSE_ASSEMBLY	62	0	1	1	NA
GOBP_REGULATION_OF_HISTONE_H3_K4_METHYLATION	49	0	1	1	NA
GOBP_REGULATION_OF_T_CELL_MIGRATION	50	0	1	1	NA
GOBP_ACROSOME_REACTION	43	0	1	1	NA
GOBP_CELLULAR_RESPONSE_TO_CAMP	55	0	1	1	NA
GOBP_ETHANOL_METABOLIC_PROCESS	19	0	1	1	NA
GOBP_MRNA_MODIFICATION	27	0	1	1	NA
GOBP_NEGATIVE_REGULATION_OF_AMINO_ACID_TRANSPORT	29	0	1	1	NA
GOBP_PHARYNGEAL_SYSTEM_DEVELOPMENT	29	0	1	1	NA
GOBP_POSITIVE_REGULATION_OF_INNATE_IMMUNE_RESPONSE	200	0	1	1	NA
GOBP_RETINOIC_ACID_METABOLIC_PROCESS	34	0	1	1	NA
GOBP_UNSATURATED_FATTY_ACID_METABOLIC_PROCESS	120	0	1	1	NA
GOBP_ACUTE_INFLAMMATORY_RESPONSE_TO_ANTIGENIC_STIMULUS	28	0	1	1	NA
GOBP_HISTONE_MRNA_METABOLIC_PROCESS	24	0	1	1	NA
GOBP_LONG_TERM_SYNAPTIC_POTENTIATION	118	0	1	1	NA
GOBP_MICROVILLUS_ASSEMBLY	20	0	1	1	NA
GOBP_NEGATIVE_REGULATION_OF_SODIUM_ION_TRANSPORT	19	0	1	1	MIR24-1
GOBP_POSITIVE_REGULATION_OF_HOMOTYPIC_CELL_CELL_ADHESION	25	0	1	1	NA
GOBP_REGULATION_OF_CELL_ADHESION_MEDIATED_BY_INTEGRIN	49	0	1	1	NA
GOBP_RESPONSE_TO_INTERFERON_BETA	30	0	1	1	NA
GOBP_SERINE_PHOSPHORYLATION_OF_STAT_PROTEIN	15	0	1	1	NA
GOBP_T_CELL_HOMEOSTASIS	38	0	1	1	NA
GOBP_BRANCHED_CHAIN_AMINO_ACID_CATABOLIC_PROCESS	22	0	1	1	NA
GOBP_CELL_CELL_RECOGNITION	78	0	1	1	NA
GOBP_CYTOPLASMIC_TRANSLATION	153	0	1	1	NA
GOBP_DENDRITE_EXTENSION	38	0	1	1	NA
GOBP_INOSITOL_PHOSPHATE_MEDIATED_SIGNALING	64	0	1	1	NA
GOBP_LONG_CHAIN_FATTY_ACID_BIOSYNTHETIC_PROCESS	34	0	1	1	NA
GOBP_MACROPHAGE_ACTIVATION	134	0	1	1	SYT11
GOBP_MAINTENANCE_OF_GASTROINTESTINAL_EPITHELIUM	33	0	1	1	NA
GOBP_MITOTIC_G2_M_TRANSITION_CHECKPOINT	55	0	1	1	NA
GOBP_NEGATIVE_REGULATION_OF_EXTRINSIC_APOPTOTIC_SIGNALING_PATHWAY_VIA_DEATH_DOMAIN_RECEPTORS	28	0	1	1	NA
GOBP_NEGATIVE_REGULATION_OF_NATURAL_KILLER_CELL_MEDIATED_IMMUNITY	99	0	1	1	NA
GOBP_NEGATIVE_REGULATION_OF_PEPTIDE_SECRETION	40	0	1	1	NA
GOBP_POSITIVE_REGULATION_OF_LIPID_LOCALIZATION	116	0	1	1	NA
GOBP_POSITIVE_REGULATION_OF_MEMORY_T_CELL_DIFFERENTIATION	21	0	1	1	NA
GOBP_PROTEIN_REFOLDING	34	0	1	1	NA
GOBP_REGULATION_OF_CELL_CYCLE_CHECKPOINT	47	0	1	1	NA
GOBP_REGULATION_OF_EPIDERMIS_DEVELOPMENT	68	0	1	1	NA
GOBP_REGULATION_OF_PHAGOCYTOSIS	122	0	1	1	SYT11
GOBP_RNA_DESTABILIZATION	114	0	1	1	NA
GOBP_STEM_CELL_PROLIFERATION	74	0	1	1	NA
GOBP_TRIPARTITE_REGIONAL_SUBDIVISION	21	0	1	1	NA
GOBP_3_UTR_MEDIATED_MRNA_STABILIZATION	19	0	1	1	NA
GOBP_AMYLOID_BETA_FORMATION	63	0	1	1	MIR24-1
GOBP_CELLULAR_RESPONSE_TO_DSRNA	29	0	1	1	NA
GOBP_CLEAVAGE_INVOLVED_IN_RRNA_PROCESSING	29	0	1	1	NA
GOBP_CYCLIC_NUCLEOTIDE_BIOSYNTHETIC_PROCESS	22	0	1	1	NA
GOBP_DENDRITIC_CELL_MIGRATION	36	0	1	1	NA
GOBP_GTP_METABOLIC_PROCESS	24	0	1	1	NA
GOBP_MITOTIC_CYTOKINESIS	69	0	1	1	NA
GOBP_MRNA_EXPORT_FROM_NUCLEUS	64	0	1	1	NA
GOBP_NEGATIVE_REGULATION_OF_NUCLEAR_DIVISION	55	0	1	1	NA
GOBP_NEGATIVE_REGULATION_OF_PHOSPHATASE_ACTIVITY	49	0	1	1	NA
GOBP_NEGATIVE_REGULATION_OF_RESPONSE_TO_WOUNDING	99	0	1	1	NA
GOBP_NEUTRAL_LIPID_CATABOLIC_PROCESS	46	0	1	1	NA
GOBP_PEPTIDYL_ASPARAGINE_MODIFICATION	23	0	1	1	NA
GOBP_PHENOTYPIC_SWITCHING	22	0	1	1	NA
GOBP_POSITIVE_REGULATION_OF_DNA_BIOSYNTHETIC_PROCESS	84	0	1	1	NA
GOBP_POSITIVE_REGULATION_OF_ENDOCYTOSIS	109	0	1	1	NA
GOBP_POST_TRANSLATIONAL_PROTEIN_MODIFICATION	43	0	1	1	NA
GOBP_PROTEIN_LOCALIZATION_TO_GOLGI_APPARATUS	28	0	1	1	NA
GOBP_RECEPTOR_CLUSTERING	58	0	1	1	NA
GOBP_REGULATION_OF_CARBOHYDRATE_CATABOLIC_PROCESS	56	0	1	1	NA
GOBP_REGULATION_OF_CARDIAC_MUSCLE_CONTRACTION	77	0	1	1	NA
GOBP_REGULATION_OF_DEFENSE_RESPONSE_TO_VIRUS	83	0	1	1	NA
GOBP_REGULATION_OF_POTASSIUM_ION_TRANSMEMBRANE_TRANSPORTER_ACTIVITY	64	0	1	1	NA
GOBP_REGULATION_OF_RESPONSE_TO_OXIDATIVE_STRESS	107	0	1	1	NA
GOBP_REGULATION_OF_VASCULAR_ENDOTHELIAL_GROWTH_FACTOR_RECEPTOR_SIGNALING_PATHWAY	32	0	1	1	NA
GOBP_RIBONUCLEOSIDE_METABOLIC_PROCESS	36	0	1	1	NA
GOBP_RNA_DEPENDENT_DNA_BIOSYNTHETIC_PROCESS	74	0	1	1	NA
GOBP_RRNA_MODIFICATION	35	0	1	1	NA
GOBP_SKELETAL_MUSCLE_CELL_DIFFERENTIATION	64	0	1	1	NA
GOBP_SMOOTH_MUSCLE_CELL_APOPTOTIC_PROCESS	30	0	1	1	MIR24-1
GOBP_TETRAPYRROLE_BIOSYNTHETIC_PROCESS	33	0	1	1	FLVCR1
GOBP_TYPE_B_PANCREATIC_CELL_DEVELOPMENT	24	0	1	1	NA
GOBP_ALPHA_AMINO_ACID_CATABOLIC_PROCESS	103	0	1	1	NA
GOBP_AXONEMAL_DYNEIN_COMPLEX_ASSEMBLY	39	0	1	1	NA
GOBP_CALCIUM_DEPENDENT_CELL_CELL_ADHESION_VIA_PLASMA_MEMBRANE_CELL_ADHESION_MOLECULES	42	0	1	1	NA
GOBP_COLLAGEN_CATABOLIC_PROCESS	48	0	1	1	NA
GOBP_CORTICAL_ACTIN_CYTOSKELETON_ORGANIZATION	48	0	1	1	NA
GOBP_CYTOPLASMIC_SEQUESTERING_OF_PROTEIN	19	0	1	1	NA
GOBP_ENAMEL_MINERALIZATION	22	0	1	1	NA
GOBP_ENDOPLASMIC_RETICULUM_MANNOSE_TRIMMING	20	0	1	1	NA
GOBP_G0_TO_G1_TRANSITION	21	0	1	1	NA
GOBP_GLYCOSPHINGOLIPID_BIOSYNTHETIC_PROCESS	36	0	1	1	NA
GOBP_IMMUNE_RESPONSE_INHIBITING_CELL_SURFACE_RECEPTOR_SIGNALING_PATHWAY	60	0	1	1	NA
GOBP_INTRACELLULAR_STEROL_TRANSPORT	34	0	1	1	NA
GOBP_MATURE_B_CELL_DIFFERENTIATION	33	0	1	1	NA
GOBP_MEMBRANE_REPOLARIZATION_DURING_ACTION_POTENTIAL	29	0	1	1	NA
GOBP_MICROTUBULE_ORGANIZING_CENTER_LOCALIZATION	34	0	1	1	NA
GOBP_MOTILE_CILIUM_ASSEMBLY	54	0	1	1	NA
GOBP_MRNA_SPLICE_SITE_SELECTION	36	0	1	1	NA
GOBP_NEGATIVE_REGULATION_OF_AMINE_TRANSPORT	42	0	1	1	SYT11
GOBP_NEGATIVE_REGULATION_OF_BONE_MINERALIZATION	24	0	1	1	NA
GOBP_NEGATIVE_REGULATION_OF_CELLULAR_RESPONSE_TO_INSULIN_STIMULUS	40	0	1	1	NA
GOBP_NEGATIVE_REGULATION_OF_HEART_RATE	18	0	1	1	NA
GOBP_NEGATIVE_REGULATION_OF_LIPID_CATABOLIC_PROCESS	33	0	1	1	NA
GOBP_NEGATIVE_REGULATION_OF_LIPID_STORAGE	30	0	1	1	NA
GOBP_NEGATIVE_REGULATION_OF_LIPOPROTEIN_PARTICLE_CLEARANCE	20	0	1	1	NA
GOBP_NEGATIVE_REGULATION_OF_PEPTIDYL_SERINE_PHOSPHORYLATION	31	0	1	1	NA
GOBP_NEURON_DEATH_IN_RESPONSE_TO_OXIDATIVE_STRESS	39	0	1	1	NA
GOBP_NUCLEAR_EXPORT	165	0	1	1	NA
GOBP_PHOSPHATIDIC_ACID_METABOLIC_PROCESS	46	0	1	1	NA
GOBP_PHOSPHOLIPID_DEPHOSPHORYLATION	50	0	1	1	NA
GOBP_POSITIVE_REGULATION_OF_SMOOTH_MUSCLE_CELL_MIGRATION	44	0	1	1	NA
GOBP_POSITIVE_REGULATION_OF_TELOMERE_MAINTENANCE_VIA_TELOMERE_LENGTHENING	40	0	1	1	NA
GOBP_REGULATION_OF_BICELLULAR_TIGHT_JUNCTION_ASSEMBLY	30	0	1	1	NA
GOBP_REGULATION_OF_ENDOTHELIAL_CELL_DEVELOPMENT	25	0	1	1	NA
GOBP_REGULATION_OF_ERYTHROCYTE_DIFFERENTIATION	57	0	1	1	NA
GOBP_REGULATION_OF_EXTRACELLULAR_MATRIX_DISASSEMBLY	21	0	1	1	NA
GOBP_REGULATION_OF_MEMBRANE_REPOLARIZATION	38	0	1	1	NA
GOBP_REGULATION_OF_NECROTIC_CELL_DEATH	43	0	1	1	NA
GOBP_REGULATION_OF_NMDA_RECEPTOR_ACTIVITY	23	0	1	1	NA
GOBP_RENAL_SYSTEM_PROCESS_INVOLVED_IN_REGULATION_OF_SYSTEMIC_ARTERIAL_BLOOD_PRESSURE	24	0	1	1	NA
GOBP_RRNA_CATABOLIC_PROCESS	21	0	1	1	NA
GOBP_SPLICEOSOMAL_TRI_SNRNP_COMPLEX_ASSEMBLY	32	0	1	1	NA
GOBP_STRESS_GRANULE_ASSEMBLY	29	0	1	1	NA
GOBP_SYNAPTIC_VESICLE_EXOCYTOSIS	107	0	1	1	NA
GOBP_TRANSLESION_SYNTHESIS	24	0	1	1	NA
GOBP_VENTRICULAR_CARDIAC_MUSCLE_TISSUE_MORPHOGENESIS	48	0	1	1	NA
GOBP_ANTIGEN_PROCESSING_AND_PRESENTATION	257	0	1	1	NA
GOBP_CD4_POSITIVE_CD25_POSITIVE_ALPHA_BETA_REGULATORY_T_CELL_DIFFERENTIATION	19	0	1	1	NA
GOBP_CELL_REDOX_HOMEOSTASIS	34	0	1	1	NA
GOBP_CELL_VOLUME_HOMEOSTASIS	32	0	1	1	NA
GOBP_CELLULAR_RESPONSE_TO_FLUID_SHEAR_STRESS	21	0	1	1	NA
GOBP_CELLULAR_RESPONSE_TO_NUTRIENT	40	0	1	1	NA
GOBP_CELLULAR_RESPONSE_TO_PH	26	0	1	1	NA
GOBP_CELLULAR_RESPONSE_TO_VITAMIN	29	0	1	1	NA
GOBP_CENTRAL_NERVOUS_SYSTEM_NEURON_AXONOGENESIS	38	0	1	1	NA
GOBP_FC_EPSILON_RECEPTOR_SIGNALING_PATHWAY	26	0	1	1	NA
GOBP_HYPEROSMOTIC_RESPONSE	25	0	1	1	NA
GOBP_INTESTINAL_EPITHELIAL_CELL_DIFFERENTIATION	23	0	1	1	NA
GOBP_METANEPHRIC_NEPHRON_DEVELOPMENT	45	0	1	1	NA
GOBP_NEGATIVE_REGULATION_OF_BLOOD_PRESSURE	55	0	1	1	NA
GOBP_NEGATIVE_REGULATION_OF_CELL_GROWTH	201	0	1	1	NA
GOBP_NEGATIVE_REGULATION_OF_CYSTEINE_TYPE_ENDOPEPTIDASE_ACTIVITY	91	0	1	1	NA
GOBP_NEGATIVE_REGULATION_OF_FIBROBLAST_GROWTH_FACTOR_RECEPTOR_SIGNALING_PATHWAY	20	0	1	1	NA
GOBP_NEGATIVE_REGULATION_OF_MEGAKARYOCYTE_DIFFERENTIATION	17	0	1	1	NA
GOBP_NEGATIVE_REGULATION_OF_NEURAL_PRECURSOR_CELL_PROLIFERATION	21	0	1	1	NA
GOBP_NEUROTRANSMITTER_RECEPTOR_INTERNALIZATION	20	0	1	1	NA
GOBP_NUCLEOSIDE_PHOSPHATE_CATABOLIC_PROCESS	80	0	1	1	NA
GOBP_PEROXISOMAL_TRANSPORT	22	0	1	1	NA
GOBP_POSITIVE_REGULATION_OF_CD4_POSITIVE_ALPHA_BETA_T_CELL_DIFFERENTIATION	42	0	1	1	NA
GOBP_POSITIVE_REGULATION_OF_CELL_ADHESION_MEDIATED_BY_INTEGRIN	23	0	1	1	NA
GOBP_POSITIVE_REGULATION_OF_CYCLIN_DEPENDENT_PROTEIN_KINASE_ACTIVITY	32	0	1	1	NA
GOBP_POSITIVE_REGULATION_OF_CYTOSKELETON_ORGANIZATION	222	0	1	1	NA
GOBP_POSITIVE_REGULATION_OF_DNA_RECOMBINATION	68	0	1	1	NA
GOBP_POSITIVE_REGULATION_OF_ERAD_PATHWAY	18	0	1	1	NA
GOBP_POSITIVE_REGULATION_OF_INTERLEUKIN_17_PRODUCTION	24	0	1	1	NA
GOBP_POSITIVE_REGULATION_OF_MICROTUBULE_POLYMERIZATION_OR_DEPOLYMERIZATION	47	0	1	1	NA
GOBP_POSITIVE_REGULATION_OF_MONONUCLEAR_CELL_MIGRATION	85	0	1	1	NA
GOBP_POSITIVE_REGULATION_OF_MUSCLE_CELL_DIFFERENTIATION	78	0	1	1	NA
GOBP_POSITIVE_REGULATION_OF_STEROID_METABOLIC_PROCESS	41	0	1	1	NA
GOBP_POSTSYNAPTIC_SIGNAL_TRANSDUCTION	48	0	1	1	NA
GOBP_PROTEIN_KINASE_C_ACTIVATING_G_PROTEIN_COUPLED_RECEPTOR_SIGNALING_PATHWAY	28	0	1	1	NA
GOBP_PROTEIN_LIPID_COMPLEX_ASSEMBLY	38	0	1	1	NA
GOBP_PROTEIN_LOCALIZATION_TO_CHROMOSOME_CENTROMERIC_REGION	27	0	1	1	NA
GOBP_PROTEIN_LOCALIZATION_TO_MICROTUBULE_ORGANIZING_CENTER	37	0	1	1	NA
GOBP_PURINE_NUCLEOSIDE_MONOPHOSPHATE_BIOSYNTHETIC_PROCESS	21	0	1	1	NA
GOBP_PURINE_RIBONUCLEOSIDE_METABOLIC_PROCESS	21	0	1	1	NA
GOBP_PYRIMIDINE_NUCLEOTIDE_CATABOLIC_PROCESS	21	0	1	1	NA
GOBP_REGULATION_OF_ANTIGEN_PROCESSING_AND_PRESENTATION	33	0	1	1	NA
GOBP_REGULATION_OF_CARDIAC_MUSCLE_CONTRACTION_BY_REGULATION_OF_THE_RELEASE_OF_SEQUESTERED_CALCIUM_ION	22	0	1	1	NA
GOBP_REGULATION_OF_DENDRITE_EXTENSION	27	0	1	1	NA
GOBP_REGULATION_OF_DIGESTIVE_SYSTEM_PROCESS	46	0	1	1	NA
GOBP_REGULATION_OF_HAIR_CYCLE	35	0	1	1	NA
GOBP_REGULATION_OF_LIPOPROTEIN_LIPASE_ACTIVITY	20	0	1	1	NA
GOBP_REGULATION_OF_MICROTUBULE_POLYMERIZATION	66	0	1	1	NA
GOBP_REGULATION_OF_MRNA_POLYADENYLATION	29	0	1	1	NA
GOBP_REGULATION_OF_NITRIC_OXIDE_METABOLIC_PROCESS	78	0	1	1	NA
GOBP_REGULATION_OF_T_CELL_RECEPTOR_SIGNALING_PATHWAY	46	0	1	1	NA
GOBP_REGULATION_OF_TELOMERE_CAPPING	28	0	1	1	NA
GOBP_REGULATION_OF_VOLTAGE_GATED_CALCIUM_CHANNEL_ACTIVITY	40	0	1	1	NA
GOBP_RESPONSE_TO_INCREASED_OXYGEN_LEVELS	23	0	1	1	NA
GOBP_SENSORY_PERCEPTION_OF_TEMPERATURE_STIMULUS	26	0	1	1	NA
GOBP_SNRNA_TRANSCRIPTION	21	0	1	1	NA
GOBP_STEROID_HORMONE_SECRETION	25	0	1	1	NA
GOBP_T_HELPER_1_TYPE_IMMUNE_RESPONSE	54	0	1	1	NA
GOBP_VASCULAR_WOUND_HEALING	30	0	1	1	NA
GOBP_AMYLOID_PRECURSOR_PROTEIN_CATABOLIC_PROCESS	81	0	1	1	MIR24-1
GOBP_ANTIFUNGAL_INNATE_IMMUNE_RESPONSE	16	0	1	1	NA
GOBP_B_CELL_MEDIATED_IMMUNITY	262	0	1	1	NA
GOBP_BICARBONATE_TRANSPORT	29	0	1	1	NA
GOBP_CELL_DEATH_IN_RESPONSE_TO_OXIDATIVE_STRESS	103	0	1	1	NA
GOBP_CELLULAR_RESPONSE_TO_INTERFERON_GAMMA	143	0	1	1	NA
GOBP_CELLULAR_RESPONSE_TO_MOLECULE_OF_BACTERIAL_ORIGIN	261	0	1	1	NA
GOBP_CELLULAR_RESPONSE_TO_ZINC_ION	22	0	1	1	NA
GOBP_CHEMICAL_SYNAPTIC_TRANSMISSION_POSTSYNAPTIC	103	0	1	1	NA
GOBP_CHOLESTEROL_STORAGE	22	0	1	1	NA
GOBP_CYTOCHROME_COMPLEX_ASSEMBLY	34	0	1	1	NA
GOBP_DEFENSE_RESPONSE_TO_GRAM_POSITIVE_BACTERIUM	127	0	1	1	NA
GOBP_DEMETHYLATION	74	0	1	1	NA
GOBP_DENDRITIC_SPINE_MAINTENANCE	20	0	1	1	NA
GOBP_FATTY_ACID_DERIVATIVE_BIOSYNTHETIC_PROCESS	50	0	1	1	NA
GOBP_GLOMERULAR_EPITHELIUM_DEVELOPMENT	25	0	1	1	NA
GOBP_HEART_VALVE_MORPHOGENESIS	56	0	1	1	NA
GOBP_IMMUNE_RESPONSE_INHIBITING_SIGNAL_TRANSDUCTION	62	0	1	1	NA
GOBP_KETONE_BIOSYNTHETIC_PROCESS	43	0	1	1	NA
GOBP_MACROPHAGE_MIGRATION	63	0	1	1	MIR24-1
GOBP_METANEPHRIC_TUBULE_DEVELOPMENT	22	0	1	1	NA
GOBP_METAPHASE_ANAPHASE_TRANSITION_OF_CELL_CYCLE	65	0	1	1	NA
GOBP_MITOTIC_METAPHASE_PLATE_CONGRESSION	59	0	1	1	NA
GOBP_MITOTIC_SPINDLE_ORGANIZATION	138	0	1	1	NA
GOBP_MYELOID_LEUKOCYTE_MEDIATED_IMMUNITY	113	0	1	1	NA
GOBP_NEGATIVE_REGULATION_OF_ACTIVATED_T_CELL_PROLIFERATION	20	0	1	1	NA
GOBP_NEGATIVE_REGULATION_OF_CELL_CYCLE_CHECKPOINT	21	0	1	1	NA
GOBP_NEGATIVE_REGULATION_OF_ENDOTHELIAL_CELL_APOPTOTIC_PROCESS	35	0	1	1	NA
GOBP_NEGATIVE_REGULATION_OF_MYOBLAST_DIFFERENTIATION	33	0	1	1	NA
GOBP_NEGATIVE_REGULATION_OF_ORGAN_GROWTH	36	0	1	1	NA
GOBP_NEGATIVE_REGULATION_OF_PHOSPHOPROTEIN_PHOSPHATASE_ACTIVITY	39	0	1	1	NA
GOBP_NEGATIVE_REGULATION_OF_PROTEIN_ACETYLATION	20	0	1	1	NA
GOBP_NEGATIVE_REGULATION_OF_RESPONSE_TO_ENDOPLASMIC_RETICULUM_STRESS	53	0	1	1	NA
GOBP_NEURON_MATURATION	47	0	1	1	NA
GOBP_POSITIVE_REGULATION_OF_BIOMINERALIZATION	55	0	1	1	NA
GOBP_POSITIVE_REGULATION_OF_ERBB_SIGNALING_PATHWAY	38	0	1	1	NA
GOBP_POSITIVE_REGULATION_OF_HISTONE_METHYLATION	58	0	1	1	NA
GOBP_POSITIVE_REGULATION_OF_INFLAMMATORY_RESPONSE_TO_ANTIGENIC_STIMULUS	30	0	1	1	NA
GOBP_POSITIVE_REGULATION_OF_ORGAN_GROWTH	49	0	1	1	NA
GOBP_POSITIVE_REGULATION_OF_ORGANELLE_ASSEMBLY	91	0	1	1	NA
GOBP_POSITIVE_REGULATION_OF_PEPTIDYL_LYSINE_ACETYLATION	37	0	1	1	NA
GOBP_POSITIVE_REGULATION_OF_PEPTIDYL_TYROSINE_PHOSPHORYLATION	198	0	1	1	NA
GOBP_POSITIVE_REGULATION_OF_RESPONSE_TO_ENDOPLASMIC_RETICULUM_STRESS	38	0	1	1	NA
GOBP_PROTEIN_EXPORT_FROM_NUCLEUS	66	0	1	1	NA
GOBP_REGULATION_OF_NEUROTRANSMITTER_TRANSPORT	101	0	1	1	SYT11
GOBP_REGULATION_OF_NEUTROPHIL_ACTIVATION	21	0	1	1	NA
GOBP_REGULATION_OF_PROGRAMMED_NECROTIC_CELL_DEATH	30	0	1	1	NA
GOBP_REGULATION_OF_RAC_PROTEIN_SIGNAL_TRANSDUCTION	21	0	1	1	NA
GOBP_REGULATION_OF_RENAL_SYSTEM_PROCESS	31	0	1	1	NA
GOBP_REGULATION_OF_SYSTEMIC_ARTERIAL_BLOOD_PRESSURE_BY_RENIN_ANGIOTENSIN	21	0	1	1	NA
GOBP_REGULATION_OF_T_CELL_DIFFERENTIATION_IN_THYMUS	25	0	1	1	NA
GOBP_RETINAL_METABOLIC_PROCESS	32	0	1	1	NA
GOBP_SECONDARY_METABOLITE_BIOSYNTHETIC_PROCESS	26	0	1	1	NA
GOBP_THYMUS_DEVELOPMENT	46	0	1	1	NA
GOBP_TUBULIN_DEACETYLATION	23	0	1	1	NA
GOBP_TYROSINE_PHOSPHORYLATION_OF_STAT_PROTEIN	93	0	1	1	NA
GOBP_VIRAL_TRANSCRIPTION	70	0	1	1	NA
GOBP_AMYLOID_BETA_CLEARANCE	46	0	1	1	NA
GOBP_ARTERY_MORPHOGENESIS	81	0	1	1	NA
GOBP_BILE_ACID_AND_BILE_SALT_TRANSPORT	30	0	1	1	NA
GOBP_BRANCHED_CHAIN_AMINO_ACID_METABOLIC_PROCESS	26	0	1	1	NA
GOBP_BRANCHING_INVOLVED_IN_BLOOD_VESSEL_MORPHOGENESIS	46	0	1	1	NA
GOBP_BRANCHING_INVOLVED_IN_SALIVARY_GLAND_MORPHOGENESIS	30	0	1	1	NA
GOBP_CELLULAR_RESPONSE_TO_DEXAMETHASONE_STIMULUS	28	0	1	1	NA
GOBP_CELLULAR_RESPONSE_TO_INTERLEUKIN_1	126	0	1	1	NA
GOBP_CELLULAR_RESPONSE_TO_OXYGEN_RADICAL	25	0	1	1	NA
GOBP_COLUMNAR_CUBOIDAL_EPITHELIAL_CELL_DEVELOPMENT	44	0	1	1	NA
GOBP_COMPLEMENT_ACTIVATION	80	0	1	1	NA
GOBP_CYTOSOLIC_CALCIUM_ION_TRANSPORT	193	0	1	1	NA
GOBP_DENDRITIC_CELL_CHEMOTAXIS	27	0	1	1	NA
GOBP_DEOXYRIBOSE_PHOSPHATE_CATABOLIC_PROCESS	29	0	1	1	NA
GOBP_DNA_CATABOLIC_PROCESS_ENDONUCLEOLYTIC	26	0	1	1	NA
GOBP_EMBRYO_IMPLANTATION	58	0	1	1	NA
GOBP_EPIBOLY	42	0	1	1	NA
GOBP_GASTRIC_ACID_SECRETION	21	0	1	1	NA
GOBP_HEART_VALVE_DEVELOPMENT	67	0	1	1	NA
GOBP_HIGH_DENSITY_LIPOPROTEIN_PARTICLE_REMODELING	22	0	1	1	NA
GOBP_HORMONE_METABOLIC_PROCESS	254	0	1	1	NA
GOBP_IRON_SULFUR_CLUSTER_ASSEMBLY	23	0	1	1	NA
GOBP_LACTATION	47	0	1	1	NA
GOBP_MAST_CELL_ACTIVATION	65	0	1	1	NA
GOBP_MATURATION_OF_5_8S_RRNA_FROM_TRICISTRONIC_RRNA_TRANSCRIPT_SSU_RRNA_5_8S_RRNA_LSU_RRNA	26	0	1	1	NA
GOBP_MICROTUBULE_NUCLEATION	46	0	1	1	NA
GOBP_NEGATIVE_REGULATION_OF_MRNA_SPLICING_VIA_SPLICEOSOME	23	0	1	1	NA
GOBP_NEGATIVE_REGULATION_OF_NUCLEOTIDE_METABOLIC_PROCESS	24	0	1	1	NA
GOBP_NEGATIVE_REGULATION_OF_PHAGOCYTOSIS	22	0	1	1	SYT11
GOBP_NEGATIVE_REGULATION_OF_SMOOTH_MUSCLE_CELL_PROLIFERATION	71	0	1	1	NA
GOBP_NUCLEAR_ENVELOPE_ORGANIZATION	59	0	1	1	NA
GOBP_NUCLEOSIDE_MONOPHOSPHATE_METABOLIC_PROCESS	74	0	1	1	NA
GOBP_OUTER_DYNEIN_ARM_ASSEMBLY	21	0	1	1	NA
GOBP_OVULATION	23	0	1	1	NA
GOBP_POSITIVE_REGULATION_OF_CALCIUM_ION_TRANSPORT_INTO_CYTOSOL	54	0	1	1	NA
GOBP_POSITIVE_REGULATION_OF_DENDRITIC_SPINE_DEVELOPMENT	35	0	1	1	NA
GOBP_POSITIVE_REGULATION_OF_EPITHELIAL_CELL_DIFFERENTIATION	65	0	1	1	NA
GOBP_POSITIVE_REGULATION_OF_MORPHOGENESIS_OF_AN_EPITHELIUM	36	0	1	1	NA
GOBP_POSITIVE_REGULATION_OF_MYELOID_LEUKOCYTE_CYTOKINE_PRODUCTION_INVOLVED_IN_IMMUNE_RESPONSE	37	0	1	1	NA
GOBP_POSITIVE_REGULATION_OF_STRIATED_MUSCLE_CELL_DIFFERENTIATION	56	0	1	1	NA
GOBP_POSITIVE_REGULATION_OF_TELOMERASE_ACTIVITY	38	0	1	1	NA
GOBP_POSITIVE_REGULATION_OF_VASCULAR_ENDOTHELIAL_CELL_PROLIFERATION	26	0	1	1	NA
GOBP_POSTTRANSLATIONAL_PROTEIN_TARGETING_TO_ENDOPLASMIC_RETICULUM_MEMBRANE	21	0	1	1	NA
GOBP_PROTEIN_KINASE_A_SIGNALING	37	0	1	1	NA
GOBP_PROTEIN_TRIMERIZATION	25	0	1	1	NA
GOBP_PYRIMIDINE_NUCLEOSIDE_TRIPHOSPHATE_METABOLIC_PROCESS	24	0	1	1	NA
GOBP_RAB_PROTEIN_SIGNAL_TRANSDUCTION	16	0	1	1	NA
GOBP_REGULATION_OF_BIOMINERALIZATION	106	0	1	1	NA
GOBP_REGULATION_OF_BONE_MINERALIZATION	86	0	1	1	NA
GOBP_REGULATION_OF_CYCLIN_DEPENDENT_PROTEIN_KINASE_ACTIVITY	102	0	1	1	NA
GOBP_REGULATION_OF_ENDOCYTOSIS	227	0	1	1	SYT11
GOBP_REGULATION_OF_EXTRACELLULAR_MATRIX_ORGANIZATION	62	0	1	1	NA
GOBP_REGULATION_OF_ISOTYPE_SWITCHING	38	0	1	1	NA
GOBP_REGULATION_OF_MEMBRANE_LIPID_DISTRIBUTION	68	0	1	1	NA
GOBP_REGULATION_OF_MONONUCLEAR_CELL_MIGRATION	137	0	1	1	NA
GOBP_REGULATION_OF_MYOTUBE_DIFFERENTIATION	48	0	1	1	NA
GOBP_REGULATION_OF_PROTEIN_LOCALIZATION_TO_CELL_PERIPHERY	128	0	1	1	NA
GOBP_REGULATION_OF_RELEASE_OF_SEQUESTERED_CALCIUM_ION_INTO_CYTOSOL	80	0	1	1	NA
GOBP_REGULATION_OF_UBIQUITIN_PROTEIN_LIGASE_ACTIVITY	25	0	1	1	NA
GOBP_REGULATION_OF_UBIQUITIN_PROTEIN_TRANSFERASE_ACTIVITY	54	0	1	1	NA
GOBP_REGULATION_OF_WATER_LOSS_VIA_SKIN	30	0	1	1	NA
GOBP_RENAL_FILTRATION	22	0	1	1	NA
GOBP_RESPONSE_TO_FOOD	38	0	1	1	NA
GOBP_RESPONSE_TO_INTERFERON_ALPHA	19	0	1	1	NA
GOBP_RETROGRADE_VESICLE_MEDIATED_TRANSPORT_GOLGI_TO_ENDOPLASMIC_RETICULUM	57	0	1	1	NA
GOBP_RHYTHMIC_BEHAVIOR	49	0	1	1	NA
GOBP_SECONDARY_ALCOHOL_METABOLIC_PROCESS	156	0	1	1	NA
GOBP_SENSORY_PERCEPTION_OF_TASTE	101	0	1	1	NA
GOBP_SPERMATID_NUCLEUS_DIFFERENTIATION	23	0	1	1	NA
GOBP_SPLEEN_DEVELOPMENT	35	0	1	1	FLVCR1
GOBP_SUBSTANTIA_NIGRA_DEVELOPMENT	44	0	1	1	NA
GOBP_TROPHECTODERMAL_CELL_DIFFERENTIATION	28	0	1	1	NA
GOBP_VACUOLAR_LOCALIZATION	81	0	1	1	NA
GOBP_ZINC_ION_TRANSPORT	36	0	1	1	NA
GOBP_ACTIVATION_OF_ADENYLATE_CYCLASE_ACTIVITY	32	0	1	1	NA
GOBP_AMELOGENESIS	27	0	1	1	NA
GOBP_ANTIGEN_PROCESSING_AND_PRESENTATION_OF_ENDOGENOUS_ANTIGEN	101	0	1	1	NA
GOBP_AUTOPHAGOSOME_MATURATION	59	0	1	1	NA
GOBP_AXO_DENDRITIC_TRANSPORT	79	0	1	1	NA
GOBP_AXONAL_TRANSPORT_OF_MITOCHONDRION	18	0	1	1	NA
GOBP_CARDIAC_MUSCLE_CELL_ACTION_POTENTIAL	75	0	1	1	NA
GOBP_CARDIAC_VENTRICLE_MORPHOGENESIS	75	0	1	1	NA
GOBP_CD4_POSITIVE_ALPHA_BETA_T_CELL_ACTIVATION	124	0	1	1	NA
GOBP_CELLULAR_RESPONSE_TO_HYDROGEN_PEROXIDE	90	0	1	1	NA
GOBP_CELLULAR_RESPONSE_TO_LEPTIN_STIMULUS	20	0	1	1	NA
GOBP_CENTRAL_NERVOUS_SYSTEM_PROJECTION_NEURON_AXONOGENESIS	28	0	1	1	NA
GOBP_CYTOSKELETON_DEPENDENT_CYTOKINESIS	98	0	1	1	NA
GOBP_DE_NOVO_PROTEIN_FOLDING	54	0	1	1	NA
GOBP_DEVELOPMENT_OF_PRIMARY_SEXUAL_CHARACTERISTICS	224	0	1	1	NA
GOBP_DIACYLGLYCEROL_METABOLIC_PROCESS	28	0	1	1	NA
GOBP_DICARBOXYLIC_ACID_METABOLIC_PROCESS	98	0	1	1	NA
GOBP_DNA_GEOMETRIC_CHANGE	93	0	1	1	NA
GOBP_ENDOCARDIAL_CUSHION_FORMATION	31	0	1	1	NA
GOBP_ENDODERMAL_CELL_FATE_COMMITMENT	22	0	1	1	NA
GOBP_ENTRAINMENT_OF_CIRCADIAN_CLOCK	35	0	1	1	NA
GOBP_FAT_CELL_DIFFERENTIATION	264	0	1	1	NA
GOBP_FORELIMB_MORPHOGENESIS	40	0	1	1	NA
GOBP_GERM_CELL_DEVELOPMENT	307	0	1	1	NA
GOBP_GLOMERULAR_EPITHELIAL_CELL_DIFFERENTIATION	22	0	1	1	NA
GOBP_GLOMERULUS_DEVELOPMENT	66	0	1	1	NA
GOBP_GLUTAMATE_METABOLIC_PROCESS	34	0	1	1	NA
GOBP_GLYCEROPHOSPHOLIPID_CATABOLIC_PROCESS	40	0	1	1	NA
GOBP_GPI_ANCHOR_METABOLIC_PROCESS	33	0	1	1	NA
GOBP_GRANULOCYTE_DIFFERENTIATION	35	0	1	1	NA
GOBP_INFLAMMATORY_RESPONSE_TO_ANTIGENIC_STIMULUS	93	0	1	1	NA
GOBP_IRON_ION_TRANSMEMBRANE_TRANSPORT	22	0	1	1	NA
GOBP_KERATINIZATION	60	0	1	1	NA
GOBP_LABYRINTHINE_LAYER_BLOOD_VESSEL_DEVELOPMENT	20	0	1	1	NA
GOBP_LEUKOCYTE_ADHESION_TO_VASCULAR_ENDOTHELIAL_CELL	61	0	1	1	NA
GOBP_MISMATCH_REPAIR	31	0	1	1	NA
GOBP_MITOCHONDRIAL_GENOME_MAINTENANCE	27	0	1	1	NA
GOBP_MUCOPOLYSACCHARIDE_METABOLIC_PROCESS	87	0	1	1	NA
GOBP_NEGATIVE_REGULATION_OF_ANTIGEN_RECEPTOR_MEDIATED_SIGNALING_PATHWAY	37	0	1	1	NA
GOBP_NEGATIVE_REGULATION_OF_BLOOD_VESSEL_ENDOTHELIAL_CELL_PROLIFERATION_INVOLVED_IN_SPROUTING_ANGIOGENESIS	20	0	1	1	MIR24-1
GOBP_NEGATIVE_REGULATION_OF_CHOLESTEROL_EFFLUX	22	0	1	1	NA
GOBP_NEGATIVE_REGULATION_OF_DNA_BINDING	50	0	1	1	NA
GOBP_NEGATIVE_REGULATION_OF_GLUCOSE_IMPORT	24	0	1	1	NA
GOBP_NEGATIVE_REGULATION_OF_NF_KAPPAB_TRANSCRIPTION_FACTOR_ACTIVITY	110	0	1	1	NA
GOBP_NEGATIVE_REGULATION_OF_OXIDATIVE_STRESS_INDUCED_CELL_DEATH	53	0	1	1	NA
GOBP_NEGATIVE_REGULATION_OF_OXIDATIVE_STRESS_INDUCED_NEURON_DEATH	19	0	1	1	NA
GOBP_NEGATIVE_REGULATION_OF_PHOSPHATIDYLINOSITOL_3_KINASE_SIGNALING	18	0	1	1	NA
GOBP_NEGATIVE_REGULATION_OF_POTASSIUM_ION_TRANSMEMBRANE_TRANSPORT	31	0	1	1	NA
GOBP_NEGATIVE_REGULATION_OF_PROTEIN_SERINE_THREONINE_KINASE_ACTIVITY	128	0	1	1	MIR24-1
GOBP_NEGATIVE_REGULATION_OF_RESPONSE_TO_REACTIVE_OXYGEN_SPECIES	24	0	1	1	NA
GOBP_NEGATIVE_REGULATION_OF_STRESS_ACTIVATED_PROTEIN_KINASE_SIGNALING_CASCADE	50	0	1	1	NA
GOBP_NEUTROPHIL_CHEMOTAXIS	111	0	1	1	NA
GOBP_NODAL_SIGNALING_PATHWAY	15	0	1	1	NA
GOBP_NUCLEAR_MEMBRANE_REASSEMBLY	25	0	1	1	NA
GOBP_NUCLEOSIDE_DIPHOSPHATE_METABOLIC_PROCESS	128	0	1	1	NA
GOBP_NUCLEOTIDE_EXCISION_REPAIR	61	0	1	1	NA
GOBP_OLIGODENDROCYTE_DEVELOPMENT	42	0	1	1	NA
GOBP_OLIGOSACCHARIDE_BIOSYNTHETIC_PROCESS	32	0	1	1	NA
GOBP_PATTERN_RECOGNITION_RECEPTOR_SIGNALING_PATHWAY	211	0	1	1	NA
GOBP_PHASIC_SMOOTH_MUSCLE_CONTRACTION	23	0	1	1	NA
GOBP_PITUITARY_GLAND_DEVELOPMENT	42	0	1	1	NA
GOBP_POSITIVE_REGULATION_OF_ACTIN_FILAMENT_POLYMERIZATION	57	0	1	1	NA
GOBP_POSITIVE_REGULATION_OF_AMYLOID_PRECURSOR_PROTEIN_CATABOLIC_PROCESS	40	0	1	1	NA
GOBP_POSITIVE_REGULATION_OF_CARDIAC_MUSCLE_CELL_PROLIFERATION	29	0	1	1	NA
GOBP_POSITIVE_REGULATION_OF_CELL_MIGRATION_INVOLVED_IN_SPROUTING_ANGIOGENESIS	35	0	1	1	NA
GOBP_POSITIVE_REGULATION_OF_CELL_MORPHOGENESIS_INVOLVED_IN_DIFFERENTIATION	76	0	1	1	NA
GOBP_POSITIVE_REGULATION_OF_DEFENSE_RESPONSE	377	0	1	1	NA
GOBP_POSITIVE_REGULATION_OF_ISOTYPE_SWITCHING	28	0	1	1	NA
GOBP_POSITIVE_REGULATION_OF_MACROPHAGE_DERIVED_FOAM_CELL_DIFFERENTIATION	20	0	1	1	NA
GOBP_POSITIVE_REGULATION_OF_MONOCYTE_CHEMOTACTIC_PROTEIN_1_PRODUCTION	21	0	1	1	NA
GOBP_POSITIVE_REGULATION_OF_NEURON_DEATH	98	0	1	1	NA
GOBP_POSITIVE_REGULATION_OF_NITRIC_OXIDE_SYNTHASE_ACTIVITY	27	0	1	1	NA
GOBP_POSITIVE_REGULATION_OF_PROTEIN_MODIFICATION_BY_SMALL_PROTEIN_CONJUGATION_OR_REMOVAL	132	0	1	1	NA
GOBP_POSITIVE_REGULATION_OF_SIGNALING_RECEPTOR_ACTIVITY	44	0	1	1	NA
GOBP_POSITIVE_REGULATION_OF_SMOOTHENED_SIGNALING_PATHWAY	36	0	1	1	NA
GOBP_POSITIVE_REGULATION_OF_VIRAL_LIFE_CYCLE	25	0	1	1	NA
GOBP_POSTSYNAPTIC_SPECIALIZATION_ASSEMBLY	23	0	1	1	NA
GOBP_PROTEIN_K48_LINKED_DEUBIQUITINATION	32	0	1	1	NA
GOBP_PYRIMIDINE_CONTAINING_COMPOUND_CATABOLIC_PROCESS	43	0	1	1	NA
GOBP_REGULATION_OF_ALCOHOL_BIOSYNTHETIC_PROCESS	51	0	1	1	NA
GOBP_REGULATION_OF_CALCIUM_ION_TRANSPORT	273	0	1	1	NA
GOBP_REGULATION_OF_CELL_FATE_COMMITMENT	28	0	1	1	NA
GOBP_REGULATION_OF_DENDRITIC_SPINE_DEVELOPMENT	54	0	1	1	NA
GOBP_REGULATION_OF_DNA_RECOMBINATION	126	0	1	1	NA
GOBP_REGULATION_OF_DNA_STRAND_ELONGATION	28	0	1	1	NA
GOBP_REGULATION_OF_ENDOTHELIAL_CELL_CHEMOTAXIS	21	0	1	1	NA
GOBP_REGULATION_OF_GLUCONEOGENESIS	49	0	1	1	NA
GOBP_REGULATION_OF_HORMONE_METABOLIC_PROCESS	36	0	1	1	NA
GOBP_REGULATION_OF_LYMPHOCYTE_CHEMOTAXIS	30	0	1	1	NA
GOBP_REGULATION_OF_MITOCHONDRIAL_MEMBRANE_POTENTIAL	80	0	1	1	NA
GOBP_REGULATION_OF_MITOCHONDRION_ORGANIZATION	160	0	1	1	NA
GOBP_REGULATION_OF_MUSCLE_ORGAN_DEVELOPMENT	54	0	1	1	NA
GOBP_REGULATION_OF_NEUROTRANSMITTER_RECEPTOR_ACTIVITY	72	0	1	1	NA
GOBP_REGULATION_OF_NUCLEASE_ACTIVITY	25	0	1	1	NA
GOBP_REGULATION_OF_NUCLEOTIDE_METABOLIC_PROCESS	84	0	1	1	NA
GOBP_REGULATION_OF_OXIDATIVE_PHOSPHORYLATION	28	0	1	1	NA
GOBP_REGULATION_OF_POSTSYNAPSE_ORGANIZATION	85	0	1	1	NA
GOBP_REGULATION_OF_PROTEASOMAL_UBIQUITIN_DEPENDENT_PROTEIN_CATABOLIC_PROCESS	155	0	1	1	NA
GOBP_REGULATION_OF_SYNCYTIUM_FORMATION_BY_PLASMA_MEMBRANE_FUSION	38	0	1	1	NA
GOBP_REGULATION_OF_TOLL_LIKE_RECEPTOR_4_SIGNALING_PATHWAY	36	0	1	1	NA
GOBP_REGULATION_OF_VIRAL_INDUCED_CYTOPLASMIC_PATTERN_RECOGNITION_RECEPTOR_SIGNALING_PATHWAY	29	0	1	1	NA
GOBP_RESPONSE_TO_AMPHETAMINE	30	0	1	1	NA
GOBP_RESPONSE_TO_FUNGUS	64	0	1	1	NA
GOBP_RESPONSE_TO_NITRIC_OXIDE	20	0	1	1	NA
GOBP_SENSORY_PERCEPTION_OF_BITTER_TASTE	81	0	1	1	NA
GOBP_STRIATED_MUSCLE_ADAPTATION	54	0	1	1	NA
GOBP_SYNAPTIC_TRANSMISSION_CHOLINERGIC	33	0	1	1	NA
GOBP_SYNAPTONEMAL_COMPLEX_ORGANIZATION	38	0	1	1	NA
GOBP_T_CELL_MIGRATION	70	0	1	1	NA
GOBP_TIGHT_JUNCTION_ORGANIZATION	90	0	1	1	NA
GOBP_TRANSCYTOSIS	27	0	1	1	NA
GOBP_TRANSITION_METAL_ION_TRANSPORT	110	0	1	1	FLVCR1
GOBP_TUMOR_NECROSIS_FACTOR_SUPERFAMILY_CYTOKINE_PRODUCTION	230	0	1	1	SYT11
GOBP_VIRAL_PROTEIN_PROCESSING	35	0	1	1	NA
GOBP_ACTIN_FILAMENT_POLYMERIZATION	173	0	1	1	NA
GOBP_ACTOMYOSIN_STRUCTURE_ORGANIZATION	210	0	1	1	NA
GOBP_ADAPTIVE_THERMOGENESIS	171	0	1	1	NA
GOBP_ALPHA_BETA_T_CELL_PROLIFERATION	51	0	1	1	NA
GOBP_AXONEME_ASSEMBLY	86	0	1	1	NA
GOBP_BILE_ACID_SECRETION	21	0	1	1	NA
GOBP_BLOOD_VESSEL_ENDOTHELIAL_CELL_MIGRATION	180	0	1	1	MIR24-1
GOBP_CARTILAGE_DEVELOPMENT_INVOLVED_IN_ENDOCHONDRAL_BONE_MORPHOGENESIS	32	0	1	1	NA
GOBP_CELL_AGING	175	0	1	1	NA
GOBP_CELLULAR_AMINO_ACID_CATABOLIC_PROCESS	122	0	1	1	NA
GOBP_CELLULAR_RESPONSE_TO_CHOLESTEROL	20	0	1	1	NA
GOBP_CELLULAR_RESPONSE_TO_GLUCOSE_STARVATION	47	0	1	1	NA
GOBP_CELLULAR_RESPONSE_TO_INTERFERON_BETA	22	0	1	1	NA
GOBP_DEFENSE_RESPONSE_TO_FUNGUS	54	0	1	1	NA
GOBP_DIGESTIVE_SYSTEM_PROCESS	119	0	1	1	NA
GOBP_EXOCRINE_SYSTEM_DEVELOPMENT	55	0	1	1	NA
GOBP_EXTRINSIC_APOPTOTIC_SIGNALING_PATHWAY_VIA_DEATH_DOMAIN_RECEPTORS	96	0	1	1	NA
GOBP_HAIR_CELL_DIFFERENTIATION	57	0	1	1	NA
GOBP_ICOSANOID_TRANSPORT	59	0	1	1	NA
GOBP_IMMUNOGLOBULIN_PRODUCTION_INVOLVED_IN_IMMUNOGLOBULIN_MEDIATED_IMMUNE_RESPONSE	149	0	1	1	NA
GOBP_INCLUSION_BODY_ASSEMBLY	40	0	1	1	NA
GOBP_INTERLEUKIN_12_PRODUCTION	94	0	1	1	NA
GOBP_ISOPRENOID_METABOLIC_PROCESS	137	0	1	1	NA
GOBP_LINOLEIC_ACID_METABOLIC_PROCESS	19	0	1	1	NA
GOBP_LIPOPROTEIN_LOCALIZATION	22	0	1	1	NA
GOBP_MATING_BEHAVIOR	20	0	1	1	NA
GOBP_MEIOTIC_CHROMOSOME_SEGREGATION	112	0	1	1	NA
GOBP_MEMBRANE_LIPID_BIOSYNTHETIC_PROCESS	156	0	1	1	NA
GOBP_MEMBRANE_PROTEIN_PROTEOLYSIS	66	0	1	1	NA
GOBP_MESODERM_DEVELOPMENT	134	0	1	1	NA
GOBP_MICROTUBULE_ANCHORING	26	0	1	1	NA
GOBP_MITOCHONDRION_LOCALIZATION	48	0	1	1	NA
GOBP_MODULATION_OF_EXCITATORY_POSTSYNAPTIC_POTENTIAL	41	0	1	1	NA
GOBP_NADP_METABOLIC_PROCESS	34	0	1	1	NA
GOBP_NCRNA_PROCESSING	403	0	1	1	NA
GOBP_NECROTIC_CELL_DEATH	71	0	1	1	NA
GOBP_NEGATIVE_REGULATION_OF_CALCIUM_ION_TRANSMEMBRANE_TRANSPORT	48	0	1	1	NA
GOBP_NEGATIVE_REGULATION_OF_CARDIAC_MUSCLE_TISSUE_GROWTH	29	0	1	1	NA
GOBP_NEGATIVE_REGULATION_OF_DEFENSE_RESPONSE_TO_VIRUS	32	0	1	1	NA
GOBP_NEGATIVE_REGULATION_OF_IMMUNE_RESPONSE	266	0	1	1	NA
GOBP_NEGATIVE_REGULATION_OF_JNK_CASCADE	40	0	1	1	NA
GOBP_NEGATIVE_REGULATION_OF_MAPK_CASCADE	180	0	1	1	NA
GOBP_NEGATIVE_REGULATION_OF_ORGANELLE_ASSEMBLY	48	0	1	1	NA
GOBP_NEGATIVE_REGULATION_OF_PLASMA_MEMBRANE_BOUNDED_CELL_PROJECTION_ASSEMBLY	33	0	1	1	NA
GOBP_NEGATIVE_REGULATION_OF_PROGRAMMED_NECROTIC_CELL_DEATH	19	0	1	1	NA
GOBP_NEGATIVE_REGULATION_OF_PROTEIN_KINASE_B_SIGNALING	62	0	1	1	NA
GOBP_NEGATIVE_REGULATION_OF_REGULATED_SECRETORY_PATHWAY	27	0	1	1	NA
GOBP_NEGATIVE_REGULATION_OF_STEROID_METABOLIC_PROCESS	27	0	1	1	NA
GOBP_NEGATIVE_REGULATION_OF_STRIATED_MUSCLE_CELL_APOPTOTIC_PROCESS	45	0	1	1	MIR24-1
GOBP_NEGATIVE_REGULATION_OF_T_CELL_MEDIATED_IMMUNITY	45	0	1	1	NA
GOBP_NEGATIVE_REGULATION_OF_VIRAL_TRANSCRIPTION	27	0	1	1	NA
GOBP_NEGATIVE_REGULATION_OF_WOUND_HEALING	83	0	1	1	NA
GOBP_NUCLEOTIDE_TRANSPORT	36	0	1	1	NA
GOBP_OVARIAN_FOLLICLE_DEVELOPMENT	55	0	1	1	NA
GOBP_PHOSPHOLIPASE_C_ACTIVATING_G_PROTEIN_COUPLED_RECEPTOR_SIGNALING_PATHWAY	97	0	1	1	NA
GOBP_POSITIVE_REGULATION_OF_ACTIN_FILAMENT_BUNDLE_ASSEMBLY	65	0	1	1	NA
GOBP_POSITIVE_REGULATION_OF_ACTIVATED_T_CELL_PROLIFERATION	33	0	1	1	NA
GOBP_POSITIVE_REGULATION_OF_AXONOGENESIS	78	0	1	1	NA
GOBP_POSITIVE_REGULATION_OF_CALCIUM_ION_IMPORT	21	0	1	1	NA
GOBP_POSITIVE_REGULATION_OF_CELLULAR_AMIDE_METABOLIC_PROCESS	174	0	1	1	NA
GOBP_POSITIVE_REGULATION_OF_CREB_TRANSCRIPTION_FACTOR_ACTIVITY	20	0	1	1	NA
GOBP_POSITIVE_REGULATION_OF_HISTONE_DEACETYLATION	21	0	1	1	NA
GOBP_POSITIVE_REGULATION_OF_LEUKOCYTE_MEDIATED_IMMUNITY	243	0	1	1	NA
GOBP_POSITIVE_REGULATION_OF_MEMBRANE_PERMEABILITY	60	0	1	1	NA
GOBP_POSITIVE_REGULATION_OF_PROTEIN_LOCALIZATION_TO_CELL_SURFACE	26	0	1	1	NA
GOBP_POSITIVE_REGULATION_OF_PROTEIN_TYROSINE_KINASE_ACTIVITY	58	0	1	1	NA
GOBP_POSITIVE_REGULATION_OF_TRANSPORTER_ACTIVITY	114	0	1	1	NA
GOBP_POSITIVE_T_CELL_SELECTION	37	0	1	1	NA
GOBP_POST_GOLGI_VESICLE_MEDIATED_TRANSPORT	114	0	1	1	NA
GOBP_POTASSIUM_ION_IMPORT_ACROSS_PLASMA_MEMBRANE	51	0	1	1	NA
GOBP_PROTEIN_AUTOPROCESSING	26	0	1	1	NA
GOBP_PROTEIN_DEGLYCOSYLATION	31	0	1	1	NA
GOBP_PROTEIN_MONOUBIQUITINATION	80	0	1	1	NA
GOBP_REGULATION_OF_ACUTE_INFLAMMATORY_RESPONSE_TO_ANTIGENIC_STIMULUS	18	0	1	1	NA
GOBP_REGULATION_OF_ARP2_3_COMPLEX_MEDIATED_ACTIN_NUCLEATION	22	0	1	1	NA
GOBP_REGULATION_OF_BONE_REMODELING	54	0	1	1	NA
GOBP_REGULATION_OF_CELL_MORPHOGENESIS_INVOLVED_IN_DIFFERENTIATION	95	0	1	1	NA
GOBP_REGULATION_OF_CENTRIOLE_REPLICATION	22	0	1	1	NA
GOBP_REGULATION_OF_CHROMOSOME_SEGREGATION	90	0	1	1	NA
GOBP_REGULATION_OF_DNA_DAMAGE_CHECKPOINT	29	0	1	1	NA
GOBP_REGULATION_OF_EXCRETION	23	0	1	1	NA
GOBP_REGULATION_OF_EXTRINSIC_APOPTOTIC_SIGNALING_PATHWAY_IN_ABSENCE_OF_LIGAND	57	0	1	1	NA
GOBP_REGULATION_OF_GRANULOCYTE_CHEMOTAXIS	48	0	1	1	NA
GOBP_REGULATION_OF_LEUKOCYTE_MIGRATION	244	0	1	1	MIR24-1
GOBP_REGULATION_OF_MICROTUBULE_CYTOSKELETON_ORGANIZATION	171	0	1	1	NA
GOBP_REGULATION_OF_MRNA_3_END_PROCESSING	38	0	1	1	NA
GOBP_REGULATION_OF_MUSCLE_SYSTEM_PROCESS	255	0	1	1	NA
GOBP_REGULATION_OF_NEURON_MIGRATION	41	0	1	1	NA
GOBP_REGULATION_OF_NIK_NF_KAPPAB_SIGNALING	128	0	1	1	NA
GOBP_REGULATION_OF_PROTEIN_EXIT_FROM_ENDOPLASMIC_RETICULUM	25	0	1	1	NA
GOBP_REGULATION_OF_PROTEIN_EXPORT_FROM_NUCLEUS	32	0	1	1	NA
GOBP_REGULATION_OF_SPINDLE_ORGANIZATION	55	0	1	1	NA
GOBP_REGULATION_OF_SYNAPTIC_TRANSMISSION_GLUTAMATERGIC	77	0	1	1	NA
GOBP_REGULATION_OF_SYSTEMIC_ARTERIAL_BLOOD_PRESSURE_MEDIATED_BY_A_CHEMICAL_SIGNAL	44	0	1	1	NA
GOBP_REGULATION_OF_TRIGLYCERIDE_METABOLIC_PROCESS	49	0	1	1	NA
GOBP_REGULATION_OF_VASCULAR_WOUND_HEALING	21	0	1	1	NA
GOBP_RESPIRATORY_GASEOUS_EXCHANGE_BY_RESPIRATORY_SYSTEM	69	0	1	1	NA
GOBP_RESPONSE_TO_IMMOBILIZATION_STRESS	19	0	1	1	NA
GOBP_RESPONSE_TO_MUSCLE_ACTIVITY	22	0	1	1	NA
GOBP_RESPONSE_TO_PROSTAGLANDIN	31	0	1	1	NA
GOBP_RESPONSE_TO_TOPOLOGICALLY_INCORRECT_PROTEIN	190	0	1	1	NA
GOBP_RESPONSE_TO_VITAMIN_D	34	0	1	1	NA
GOBP_RIBOSOME_BIOGENESIS	312	0	1	1	NA
GOBP_RNA_MEDIATED_GENE_SILENCING_BY_INHIBITION_OF_TRANSLATION	87	0	1	1	NA
GOBP_RNA_PHOSPHODIESTER_BOND_HYDROLYSIS	172	0	1	1	NA
GOBP_SPERM_EGG_RECOGNITION	58	0	1	1	NA
GOBP_SYNAPTIC_TRANSMISSION_GLUTAMATERGIC	102	0	1	1	NA
GOBP_VACUOLAR_ACIDIFICATION	23	0	1	1	NA
GOBP_VESICLE_MEDIATED_TRANSPORT_IN_SYNAPSE	200	0	1	1	NA
GOBP_VITAMIN_METABOLIC_PROCESS	119	0	1	1	NA
GOBP_ACETYL_COA_METABOLIC_PROCESS	33	0	1	1	NA
GOBP_ACTIVATION_OF_GTPASE_ACTIVITY	109	0	1	1	NA
GOBP_ADAPTATION_OF_SIGNALING_PATHWAY	18	0	1	1	NA
GOBP_ALDITOL_METABOLIC_PROCESS	21	0	1	1	NA
GOBP_ALPHA_AMINO_ACID_METABOLIC_PROCESS	212	0	1	1	NA
GOBP_AMINE_METABOLIC_PROCESS	116	0	1	1	NA
GOBP_AMINOGLYCAN_BIOSYNTHETIC_PROCESS	82	0	1	1	NA
GOBP_AMYLOID_PRECURSOR_PROTEIN_METABOLIC_PROCESS	106	0	1	1	MIR24-1
GOBP_ANTIGEN_PROCESSING_AND_PRESENTATION_OF_ENDOGENOUS_PEPTIDE_ANTIGEN	94	0	1	1	NA
GOBP_ATP_SYNTHESIS_COUPLED_PROTON_TRANSPORT	24	0	1	1	NA
GOBP_AXON_EXTENSION	122	0	1	1	NA
GOBP_BASE_CONVERSION_OR_SUBSTITUTION_EDITING	22	0	1	1	NA
GOBP_BODY_FLUID_SECRETION	96	0	1	1	NA
GOBP_CARDIAC_CONDUCTION	98	0	1	1	NA
GOBP_CARDIAC_MUSCLE_TISSUE_DEVELOPMENT	240	0	1	1	MIR24-1
GOBP_CELL_CELL_ADHESION_MEDIATED_BY_CADHERIN	42	0	1	1	NA
GOBP_CELL_CELL_JUNCTION_ASSEMBLY	157	0	1	1	NA
GOBP_CELL_RECOGNITION	179	0	1	1	NA
GOBP_CELLULAR_RESPONSE_TO_HEAT	83	0	1	1	NA
GOBP_CELLULAR_RESPONSE_TO_MECHANICAL_STIMULUS	69	0	1	1	NA
GOBP_DICARBOXYLIC_ACID_CATABOLIC_PROCESS	18	0	1	1	NA
GOBP_DIENCEPHALON_DEVELOPMENT	76	0	1	1	NA
GOBP_DOSAGE_COMPENSATION	20	0	1	1	NA
GOBP_ENDODERMAL_CELL_DIFFERENTIATION	53	0	1	1	NA
GOBP_EPITHELIAL_STRUCTURE_MAINTENANCE	43	0	1	1	NA
GOBP_EPITHELIAL_TO_MESENCHYMAL_TRANSITION	174	0	1	1	NA
GOBP_FAT_SOLUBLE_VITAMIN_BIOSYNTHETIC_PROCESS	20	0	1	1	NA
GOBP_FEMALE_SEX_DIFFERENTIATION	122	0	1	1	NA
GOBP_FERTILIZATION	211	0	1	1	NA
GOBP_GLYCEROL_ETHER_METABOLIC_PROCESS	23	0	1	1	NA
GOBP_GMP_METABOLIC_PROCESS	26	0	1	1	NA
GOBP_HISTONE_H2A_UBIQUITINATION	31	0	1	1	NA
GOBP_HISTONE_H3_ACETYLATION	78	0	1	1	NA
GOBP_HISTONE_H3_K4_TRIMETHYLATION	22	0	1	1	NA
GOBP_HOMOLOGOUS_RECOMBINATION	66	0	1	1	NA
GOBP_IMMUNOLOGICAL_MEMORY_PROCESS	28	0	1	1	NA
GOBP_INTERLEUKIN_1_MEDIATED_SIGNALING_PATHWAY	30	0	1	1	NA
GOBP_INTESTINAL_ABSORPTION	42	0	1	1	NA
GOBP_INTRINSIC_APOPTOTIC_SIGNALING_PATHWAY_IN_RESPONSE_TO_DNA_DAMAGE_BY_P53_CLASS_MEDIATOR	51	0	1	1	NA
GOBP_LYSOSOMAL_PROTEIN_CATABOLIC_PROCESS	19	0	1	1	NA
GOBP_MANNOSYLATION	34	0	1	1	NA
GOBP_MATERNAL_PROCESS_INVOLVED_IN_FEMALE_PREGNANCY	54	0	1	1	NA
GOBP_MIRNA_METABOLIC_PROCESS	29	0	1	1	NA
GOBP_MITOCHONDRIAL_RESPIRATORY_CHAIN_COMPLEX_ASSEMBLY	101	0	1	1	NA
GOBP_MODULATION_OF_PROCESS_OF_ANOTHER_ORGANISM	26	0	1	1	NA
GOBP_MYOBLAST_FUSION	51	0	1	1	NA
GOBP_NEGATIVE_REGULATION_OF_CATION_CHANNEL_ACTIVITY	57	0	1	1	MIR24-1
GOBP_NEGATIVE_REGULATION_OF_CELL_CYCLE_G2_M_PHASE_TRANSITION	72	0	1	1	NA
GOBP_NEGATIVE_REGULATION_OF_I_KAPPAB_KINASE_NF_KAPPAB_SIGNALING	59	0	1	1	NA
GOBP_NEGATIVE_REGULATION_OF_INNATE_IMMUNE_RESPONSE	149	0	1	1	NA
GOBP_NEGATIVE_REGULATION_OF_INTRACELLULAR_TRANSPORT	56	0	1	1	NA
GOBP_NEGATIVE_REGULATION_OF_MACROPHAGE_ACTIVATION	18	0	1	1	SYT11
GOBP_NEGATIVE_REGULATION_OF_PROTEIN_CONTAINING_COMPLEX_ASSEMBLY	143	0	1	1	NA
GOBP_NEGATIVE_REGULATION_OF_PROTEIN_SECRETION	70	0	1	1	NA
GOBP_NEGATIVE_REGULATION_OF_RELEASE_OF_CYTOCHROME_C_FROM_MITOCHONDRIA	19	0	1	1	NA
GOBP_NEGATIVE_REGULATION_OF_SMOOTH_MUSCLE_CELL_MIGRATION	39	0	1	1	NA
GOBP_NEGATIVE_REGULATION_OF_TORC1_SIGNALING	18	0	1	1	NA
GOBP_NEUROEPITHELIAL_CELL_DIFFERENTIATION	35	0	1	1	NA
GOBP_NEURON_PROJECTION_REGENERATION	57	0	1	1	NA
GOBP_NUCLEOBASE_CONTAINING_COMPOUND_TRANSPORT	223	0	1	1	NA
GOBP_NUCLEOSIDE_BISPHOSPHATE_METABOLIC_PROCESS	131	0	1	1	NA
GOBP_NUCLEOTIDE_SUGAR_METABOLIC_PROCESS	34	0	1	1	NA
GOBP_PHOSPHATE_ION_TRANSPORT	27	0	1	1	NA
GOBP_PHOTOTRANSDUCTION_VISIBLE_LIGHT	20	0	1	1	NA
GOBP_PORPHYRIN_CONTAINING_COMPOUND_METABOLIC_PROCESS	53	0	1	1	FLVCR1
GOBP_POSITIVE_REGULATION_OF_CARDIOCYTE_DIFFERENTIATION	25	0	1	1	NA
GOBP_POSITIVE_REGULATION_OF_CYCLASE_ACTIVITY	22	0	1	1	NA
GOBP_POSITIVE_REGULATION_OF_DNA_TEMPLATED_TRANSCRIPTION_INITIATION	49	0	1	1	NA
GOBP_POSITIVE_REGULATION_OF_GLYCOLYTIC_PROCESS	20	0	1	1	NA
GOBP_POSITIVE_REGULATION_OF_HUMORAL_IMMUNE_RESPONSE_MEDIATED_BY_CIRCULATING_IMMUNOGLOBULIN	21	0	1	1	NA
GOBP_POSITIVE_REGULATION_OF_INTERLEUKIN_2_PRODUCTION	34	0	1	1	NA
GOBP_POSITIVE_REGULATION_OF_MYELOID_LEUKOCYTE_DIFFERENTIATION	68	0	1	1	NA
GOBP_POSITIVE_REGULATION_OF_NUCLEOTIDE_METABOLIC_PROCESS	39	0	1	1	NA
GOBP_POSITIVE_REGULATION_OF_OSTEOCLAST_DIFFERENTIATION	31	0	1	1	NA
GOBP_POSITIVE_REGULATION_OF_PROTEASOMAL_UBIQUITIN_DEPENDENT_PROTEIN_CATABOLIC_PROCESS	100	0	1	1	NA
GOBP_POSITIVE_REGULATION_OF_RUFFLE_ASSEMBLY	20	0	1	1	NA
GOBP_POSITIVE_REGULATION_OF_TISSUE_REMODELING	23	0	1	1	NA
GOBP_POSITIVE_REGULATION_OF_TRANSCRIPTION_FROM_RNA_POLYMERASE_II_PROMOTER_IN_RESPONSE_TO_STRESS	28	0	1	1	NA
GOBP_POSITIVE_REGULATION_OF_TRANSFORMING_GROWTH_FACTOR_BETA_PRODUCTION	20	0	1	1	NA
GOBP_POSITIVE_REGULATION_OF_VACUOLE_ORGANIZATION	22	0	1	1	NA
GOBP_POSITIVE_REGULATION_OF_VASCULATURE_DEVELOPMENT	186	0	1	1	NA
GOBP_PROTEIN_HETEROOLIGOMERIZATION	32	0	1	1	NA
GOBP_PROTEIN_IMPORT_INTO_MITOCHONDRIAL_MATRIX	19	0	1	1	NA
GOBP_PROTEIN_LOCALIZATION_TO_CHROMOSOME_TELOMERIC_REGION	31	0	1	1	NA
GOBP_PROTEIN_MANNOSYLATION	21	0	1	1	NA
GOBP_PYRIMIDINE_NUCLEOSIDE_MONOPHOSPHATE_METABOLIC_PROCESS	21	0	1	1	NA
GOBP_RECEPTOR_METABOLIC_PROCESS	182	0	1	1	NA
GOBP_REGULATION_OF_ACUTE_INFLAMMATORY_RESPONSE	58	0	1	1	NA
GOBP_REGULATION_OF_BROWN_FAT_CELL_DIFFERENTIATION	23	0	1	1	NA
GOBP_REGULATION_OF_CAMP_MEDIATED_SIGNALING	31	0	1	1	NA
GOBP_REGULATION_OF_CELL_MATURATION	21	0	1	1	NA
GOBP_REGULATION_OF_CELL_SIZE	183	0	1	1	NA
GOBP_REGULATION_OF_CHROMATIN_BINDING	25	0	1	1	NA
GOBP_REGULATION_OF_DOUBLE_STRAND_BREAK_REPAIR_VIA_HOMOLOGOUS_RECOMBINATION	64	0	1	1	NA
GOBP_REGULATION_OF_DOUBLE_STRAND_BREAK_REPAIR_VIA_NONHOMOLOGOUS_END_JOINING	30	0	1	1	NA
GOBP_REGULATION_OF_EPITHELIAL_CELL_APOPTOTIC_PROCESS	111	0	1	1	MIR24-1
GOBP_REGULATION_OF_INFLAMMATORY_RESPONSE	439	0	1	1	SYT11
GOBP_REGULATION_OF_MACROPHAGE_DERIVED_FOAM_CELL_DIFFERENTIATION	33	0	1	1	NA
GOBP_REGULATION_OF_MAP_KINASE_ACTIVITY	210	0	1	1	NA
GOBP_REGULATION_OF_MITOTIC_NUCLEAR_DIVISION	118	0	1	1	NA
GOBP_REGULATION_OF_MUSCLE_CELL_DIFFERENTIATION	151	0	1	1	NA
GOBP_REGULATION_OF_MYELOID_LEUKOCYTE_MEDIATED_IMMUNITY	63	0	1	1	NA
GOBP_REGULATION_OF_NUCLEOTIDE_BIOSYNTHETIC_PROCESS	39	0	1	1	NA
GOBP_REGULATION_OF_PHOSPHATIDYLINOSITOL_3_KINASE_ACTIVITY	55	0	1	1	NA
GOBP_REGULATION_OF_RECEPTOR_INTERNALIZATION	66	0	1	1	NA
GOBP_REGULATION_OF_RESPIRATORY_GASEOUS_EXCHANGE	20	0	1	1	NA
GOBP_REGULATION_OF_RESPONSE_TO_EXTRACELLULAR_STIMULUS	27	0	1	1	NA
GOBP_REGULATION_OF_RESPONSE_TO_REACTIVE_OXYGEN_SPECIES	40	0	1	1	NA
GOBP_REGULATION_OF_SMOOTH_MUSCLE_CONTRACTION	66	0	1	1	NA
GOBP_REGULATION_OF_TOLERANCE_INDUCTION	40	0	1	1	NA
GOBP_REGULATION_OF_TRANSCRIPTION_INVOLVED_IN_G1_S_TRANSITION_OF_MITOTIC_CELL_CYCLE	20	0	1	1	NA
GOBP_REGULATION_OF_TRANSLATIONAL_FIDELITY	40	0	1	1	NA
GOBP_REGULATION_OF_WOUND_HEALING	141	0	1	1	NA
GOBP_RENAL_TUBULAR_SECRETION	27	0	1	1	NA
GOBP_RESPONSE_TO_DIETARY_EXCESS	29	0	1	1	NA
GOBP_RESPONSE_TO_DOPAMINE	88	0	1	1	NA
GOBP_RETINOIC_ACID_RECEPTOR_SIGNALING_PATHWAY	40	0	1	1	NA
GOBP_RNA_EXPORT_FROM_NUCLEUS	85	0	1	1	NA
GOBP_RNA_PHOSPHODIESTER_BOND_HYDROLYSIS_EXONUCLEOLYTIC	43	0	1	1	NA
GOBP_RNA_SPLICING_VIA_ENDONUCLEOLYTIC_CLEAVAGE_AND_LIGATION	20	0	1	1	NA
GOBP_SPHINGOLIPID_METABOLIC_PROCESS	175	0	1	1	NA
GOBP_STEROID_CATABOLIC_PROCESS	27	0	1	1	NA
GOBP_SUPEROXIDE_METABOLIC_PROCESS	71	0	1	1	NA
GOBP_SYNAPTIC_MEMBRANE_ADHESION	24	0	1	1	NA
GOBP_T_CELL_DIFFERENTIATION_INVOLVED_IN_IMMUNE_RESPONSE	86	0	1	1	NA
GOBP_THIOESTER_METABOLIC_PROCESS	98	0	1	1	NA
GOBP_TISSUE_REGENERATION	70	0	1	1	NA
GOBP_TOLL_LIKE_RECEPTOR_9_SIGNALING_PATHWAY	20	0	1	1	NA
GOBP_TRIGLYCERIDE_BIOSYNTHETIC_PROCESS	39	0	1	1	NA
GOBP_TYPE_I_INTERFERON_PRODUCTION	114	0	1	1	NA
GOBP_VASCULAR_ASSOCIATED_SMOOTH_MUSCLE_CELL_PROLIFERATION	86	0	1	1	NA
GOBP_VASCULAR_ENDOTHELIAL_GROWTH_FACTOR_PRODUCTION	65	0	1	1	NA
GOBP_VASCULAR_ENDOTHELIAL_GROWTH_FACTOR_RECEPTOR_SIGNALING_PATHWAY	58	0	1	1	NA
GOBP_ACTIVATION_OF_INNATE_IMMUNE_RESPONSE	55	0	1	1	NA
GOBP_AEROBIC_RESPIRATION	190	0	1	1	NA
GOBP_ALTERNATIVE_MRNA_SPLICING_VIA_SPLICEOSOME	78	0	1	1	NA
GOBP_AMP_METABOLIC_PROCESS	24	0	1	1	NA
GOBP_APOPTOTIC_MITOCHONDRIAL_CHANGES	117	0	1	1	NA
GOBP_ATRIOVENTRICULAR_VALVE_DEVELOPMENT	28	0	1	1	NA
GOBP_BLOOD_VESSEL_ENDOTHELIAL_CELL_PROLIFERATION_INVOLVED_IN_SPROUTING_ANGIOGENESIS	50	0	1	1	MIR24-1
GOBP_BONE_MINERALIZATION	126	0	1	1	NA
GOBP_CALCIUM_ION_TRANSPORT_INTO_CYTOSOL	171	0	1	1	NA
GOBP_CAMP_MEDIATED_SIGNALING	53	0	1	1	NA
GOBP_CARDIOBLAST_DIFFERENTIATION	23	0	1	1	NA
GOBP_CATECHOLAMINE_UPTAKE	21	0	1	1	NA
GOBP_CELL_FATE_COMMITMENT_INVOLVED_IN_FORMATION_OF_PRIMARY_GERM_LAYER	46	0	1	1	NA
GOBP_CELLULAR_RESPONSE_TO_GONADOTROPIN_STIMULUS	19	0	1	1	NA
GOBP_CELLULAR_RESPONSE_TO_TOPOLOGICALLY_INCORRECT_PROTEIN	148	0	1	1	NA
GOBP_CEREBELLAR_CORTEX_DEVELOPMENT	51	0	1	1	NA
GOBP_CHONDROITIN_SULFATE_PROTEOGLYCAN_BIOSYNTHETIC_PROCESS	23	0	1	1	NA
GOBP_DENDRITIC_CELL_ANTIGEN_PROCESSING_AND_PRESENTATION	25	0	1	1	NA
GOBP_DENDRITIC_SPINE_DEVELOPMENT	88	0	1	1	NA
GOBP_DENDRITIC_SPINE_MORPHOGENESIS	56	0	1	1	NA
GOBP_ENDOPLASMIC_RETICULUM_ORGANIZATION	95	0	1	1	NA
GOBP_EOSINOPHIL_MIGRATION	27	0	1	1	NA
GOBP_EPITHELIAL_TUBE_BRANCHING_INVOLVED_IN_LUNG_MORPHOGENESIS	37	0	1	1	NA
GOBP_ESTABLISHMENT_OF_PROTEIN_LOCALIZATION_TO_CHROMOSOME	25	0	1	1	NA
GOBP_EXIT_FROM_MITOSIS	34	0	1	1	NA
GOBP_EXTRACELLULAR_TRANSPORT	43	0	1	1	NA
GOBP_FAT_SOLUBLE_VITAMIN_METABOLIC_PROCESS	51	0	1	1	NA
GOBP_FOAM_CELL_DIFFERENTIATION	41	0	1	1	NA
GOBP_FOLIC_ACID_CONTAINING_COMPOUND_METABOLIC_PROCESS	31	0	1	1	NA
GOBP_GLUCOSE_6_PHOSPHATE_METABOLIC_PROCESS	24	0	1	1	NA
GOBP_HEART_FORMATION	32	0	1	1	NA
GOBP_HEMATOPOIETIC_STEM_CELL_DIFFERENTIATION	30	0	1	1	NA
GOBP_HEMATOPOIETIC_STEM_CELL_HOMEOSTASIS	22	0	1	1	NA
GOBP_HINDLIMB_MORPHOGENESIS	36	0	1	1	NA
GOBP_HOMOLOGOUS_CHROMOSOME_PAIRING_AT_MEIOSIS	71	0	1	1	NA
GOBP_HUMORAL_IMMUNE_RESPONSE_MEDIATED_BY_CIRCULATING_IMMUNOGLOBULIN	78	0	1	1	NA
GOBP_INDUCTION_OF_POSITIVE_CHEMOTAXIS	20	0	1	1	NA
GOBP_INSULIN_LIKE_GROWTH_FACTOR_RECEPTOR_SIGNALING_PATHWAY	37	0	1	1	NA
GOBP_INTEGRIN_ACTIVATION	25	0	1	1	NA
GOBP_INTERLEUKIN_2_PRODUCTION	72	0	1	1	NA
GOBP_INTRA_GOLGI_VESICLE_MEDIATED_TRANSPORT	35	0	1	1	NA
GOBP_IRON_ION_TRANSPORT	57	0	1	1	FLVCR1
GOBP_JNK_CASCADE	195	0	1	1	NA
GOBP_KERATINOCYTE_MIGRATION	22	0	1	1	NA
GOBP_LEUKOCYTE_MIGRATION	422	0	1	1	MIR24-1
GOBP_LIGAND_GATED_ION_CHANNEL_SIGNALING_PATHWAY	18	0	1	1	NA
GOBP_LONG_CHAIN_FATTY_ACYL_COA_METABOLIC_PROCESS	26	0	1	1	NA
GOBP_LONG_TERM_SYNAPTIC_DEPRESSION	49	0	1	1	NA
GOBP_LUNG_EPITHELIUM_DEVELOPMENT	37	0	1	1	NA
GOBP_MACROPHAGE_CHEMOTAXIS	46	0	1	1	NA
GOBP_MATURATION_OF_SSU_RRNA	54	0	1	1	NA
GOBP_MEMBRANE_REPOLARIZATION_DURING_CARDIAC_MUSCLE_CELL_ACTION_POTENTIAL	24	0	1	1	NA
GOBP_METAPHASE_PLATE_CONGRESSION	74	0	1	1	NA
GOBP_MICROTUBULE_ORGANIZING_CENTER_ORGANIZATION	148	0	1	1	NA
GOBP_MIDBRAIN_DOPAMINERGIC_NEURON_DIFFERENTIATION	21	0	1	1	NA
GOBP_MITOCHONDRIAL_CYTOCHROME_C_OXIDASE_ASSEMBLY	22	0	1	1	NA
GOBP_MITOTIC_CYTOKINETIC_PROCESS	24	0	1	1	NA
GOBP_MONOCYTE_DIFFERENTIATION	42	0	1	1	NA
GOBP_MORPHOGENESIS_OF_AN_EPITHELIAL_FOLD	22	0	1	1	NA
GOBP_MYELOID_LEUKOCYTE_MIGRATION	253	0	1	1	MIR24-1
GOBP_NEGATIVE_REGULATION_OF_CELL_MIGRATION_INVOLVED_IN_SPROUTING_ANGIOGENESIS	36	0	1	1	NA
GOBP_NEGATIVE_REGULATION_OF_CHONDROCYTE_DIFFERENTIATION	26	0	1	1	NA
GOBP_NEGATIVE_REGULATION_OF_DNA_REPAIR	33	0	1	1	NA
GOBP_NEGATIVE_REGULATION_OF_ENDOTHELIAL_CELL_PROLIFERATION	77	0	1	1	MIR24-1
GOBP_NEGATIVE_REGULATION_OF_HISTONE_METHYLATION	25	0	1	1	NA
GOBP_NEGATIVE_REGULATION_OF_INTERLEUKIN_1_BETA_PRODUCTION	55	0	1	1	NA
GOBP_NEGATIVE_REGULATION_OF_PEPTIDYL_TYROSINE_PHOSPHORYLATION	65	0	1	1	NA
GOBP_NEGATIVE_REGULATION_OF_POTASSIUM_ION_TRANSPORT	38	0	1	1	NA
GOBP_NEGATIVE_REGULATION_OF_PROTEASOMAL_PROTEIN_CATABOLIC_PROCESS	57	0	1	1	NA
GOBP_NEGATIVE_REGULATION_OF_T_CELL_PROLIFERATION	91	0	1	1	NA
GOBP_NEGATIVE_REGULATION_OF_TYPE_I_INTERFERON_PRODUCTION	37	0	1	1	NA
GOBP_NEUROTRANSMITTER_BIOSYNTHETIC_PROCESS	22	0	1	1	NA
GOBP_NEUTROPHIL_MIGRATION	132	0	1	1	NA
GOBP_NUCLEAR_MIGRATION	21	0	1	1	NA
GOBP_NUCLEAR_TRANSCRIBED_MRNA_POLY_A_TAIL_SHORTENING	39	0	1	1	NA
GOBP_OSTEOCLAST_DIFFERENTIATION	127	0	1	1	NA
GOBP_OXIDATIVE_DEMETHYLATION	24	0	1	1	NA
GOBP_PHOSPHOLIPID_TRANSPORT	108	0	1	1	NA
GOBP_PHOTORECEPTOR_CELL_MAINTENANCE	46	0	1	1	NA
GOBP_PLASMA_LIPOPROTEIN_PARTICLE_CLEARANCE	60	0	1	1	NA
GOBP_POSITIVE_REGULATION_OF_ACTIN_CYTOSKELETON_REORGANIZATION	20	0	1	1	NA
GOBP_POSITIVE_REGULATION_OF_CALCINEURIN_MEDIATED_SIGNALING	23	0	1	1	NA
GOBP_POSITIVE_REGULATION_OF_CHEMOTAXIS	159	0	1	1	NA
GOBP_POSITIVE_REGULATION_OF_COAGULATION	25	0	1	1	NA
GOBP_POSITIVE_REGULATION_OF_ESTABLISHMENT_OF_PROTEIN_LOCALIZATION_TO_MITOCHONDRION	42	0	1	1	NA
GOBP_POSITIVE_REGULATION_OF_FILOPODIUM_ASSEMBLY	27	0	1	1	NA
GOBP_POSITIVE_REGULATION_OF_GROWTH	262	0	1	1	NA
GOBP_POSITIVE_REGULATION_OF_HEART_RATE	28	0	1	1	NA
GOBP_POSITIVE_REGULATION_OF_INTERFERON_GAMMA_PRODUCTION	120	0	1	1	NA
GOBP_POSITIVE_REGULATION_OF_LYMPHOCYTE_MEDIATED_IMMUNITY	220	0	1	1	NA
GOBP_POSITIVE_REGULATION_OF_LYMPHOCYTE_MIGRATION	45	0	1	1	NA
GOBP_POSITIVE_REGULATION_OF_NEUROTRANSMITTER_TRANSPORT	23	0	1	1	NA
GOBP_POSITIVE_REGULATION_OF_NUCLEAR_DIVISION	66	0	1	1	NA
GOBP_POSITIVE_REGULATION_OF_P38MAPK_CASCADE	39	0	1	1	NA
GOBP_POSITIVE_REGULATION_OF_RELEASE_OF_SEQUESTERED_CALCIUM_ION_INTO_CYTOSOL	40	0	1	1	NA
GOBP_POSITIVE_REGULATION_OF_RNA_SPLICING	41	0	1	1	NA
GOBP_POSITIVE_REGULATION_OF_T_HELPER_CELL_DIFFERENTIATION	22	0	1	1	NA
GOBP_POSITIVE_REGULATION_OF_TOLERANCE_INDUCTION	26	0	1	1	NA
GOBP_POSITIVE_REGULATION_OF_TOLL_LIKE_RECEPTOR_SIGNALING_PATHWAY	34	0	1	1	NA
GOBP_POSITIVE_REGULATION_OF_WOUND_HEALING	60	0	1	1	NA
GOBP_PROTEIN_ACETYLATION	222	0	1	1	NA
GOBP_PROTEIN_CONTAINING_COMPLEX_REMODELING	40	0	1	1	NA
GOBP_PROTEIN_DESTABILIZATION	50	0	1	1	NA
GOBP_PROTEIN_LOCALIZATION_TO_CELL_SURFACE	84	0	1	1	NA
GOBP_PURINE_NUCLEOSIDE_METABOLIC_PROCESS	26	0	1	1	NA
GOBP_PYRIMIDINE_NUCLEOSIDE_METABOLIC_PROCESS	25	0	1	1	NA
GOBP_REGULATION_OF_ACTIN_FILAMENT_BUNDLE_ASSEMBLY	111	0	1	1	NA
GOBP_REGULATION_OF_ALTERNATIVE_MRNA_SPLICING_VIA_SPLICEOSOME	64	0	1	1	NA
GOBP_REGULATION_OF_CARDIOCYTE_DIFFERENTIATION	39	0	1	1	NA
GOBP_REGULATION_OF_COMPLEMENT_ACTIVATION	21	0	1	1	NA
GOBP_REGULATION_OF_EPIDERMAL_GROWTH_FACTOR_ACTIVATED_RECEPTOR_ACTIVITY	29	0	1	1	NA
GOBP_REGULATION_OF_ERAD_PATHWAY	24	0	1	1	NA
GOBP_REGULATION_OF_EXIT_FROM_MITOSIS	20	0	1	1	NA
GOBP_REGULATION_OF_EXTENT_OF_CELL_GROWTH	109	0	1	1	NA
GOBP_REGULATION_OF_FILOPODIUM_ASSEMBLY	46	0	1	1	NA
GOBP_REGULATION_OF_FLAGELLATED_SPERM_MOTILITY	19	0	1	1	NA
GOBP_REGULATION_OF_HEART_RATE_BY_CARDIAC_CONDUCTION	40	0	1	1	NA
GOBP_REGULATION_OF_INSULIN_SECRETION_INVOLVED_IN_CELLULAR_RESPONSE_TO_GLUCOSE_STIMULUS	53	0	1	1	NA
GOBP_REGULATION_OF_INTRACELLULAR_STEROID_HORMONE_RECEPTOR_SIGNALING_PATHWAY	69	0	1	1	NA
GOBP_REGULATION_OF_LIPASE_ACTIVITY	91	0	1	1	NA
GOBP_REGULATION_OF_MICROTUBULE_BASED_MOVEMENT	55	0	1	1	NA
GOBP_REGULATION_OF_MORPHOGENESIS_OF_A_BRANCHING_STRUCTURE	63	0	1	1	NA
GOBP_REGULATION_OF_MRNA_PROCESSING	151	0	1	1	NA
GOBP_REGULATION_OF_MYELINATION	60	0	1	1	NA
GOBP_REGULATION_OF_MYELOID_CELL_DIFFERENTIATION	241	0	1	1	NA
GOBP_REGULATION_OF_MYELOID_LEUKOCYTE_DIFFERENTIATION	143	0	1	1	NA
GOBP_REGULATION_OF_P38MAPK_CASCADE	55	0	1	1	NA
GOBP_REGULATION_OF_PATTERN_RECOGNITION_RECEPTOR_SIGNALING_PATHWAY	136	0	1	1	NA
GOBP_REGULATION_OF_PHOSPHOPROTEIN_PHOSPHATASE_ACTIVITY	85	0	1	1	NA
GOBP_REGULATION_OF_PROTEASOMAL_PROTEIN_CATABOLIC_PROCESS	207	0	1	1	NA
GOBP_REGULATION_OF_PROTEIN_AUTOPHOSPHORYLATION	44	0	1	1	NA
GOBP_REGULATION_OF_REACTIVE_OXYGEN_SPECIES_METABOLIC_PROCESS	155	0	1	1	MIR24-1
GOBP_REGULATION_OF_SENSORY_PERCEPTION	35	0	1	1	NA
GOBP_REGULATION_OF_SISTER_CHROMATID_COHESION	19	0	1	1	NA
GOBP_REGULATION_OF_SMOOTH_MUSCLE_CELL_DIFFERENTIATION	39	0	1	1	NA
GOBP_REGULATION_OF_STRIATED_MUSCLE_CELL_DIFFERENTIATION	99	0	1	1	NA
GOBP_REGULATION_OF_SUBSTRATE_ADHESION_DEPENDENT_CELL_SPREADING	59	0	1	1	NA
GOBP_REGULATION_OF_SYNAPTIC_VESICLE_RECYCLING	21	0	1	1	NA
GOBP_REGULATION_OF_T_CELL_MEDIATED_CYTOTOXICITY	102	0	1	1	NA
GOBP_REGULATION_OF_TRANSCRIPTION_ELONGATION_FROM_RNA_POLYMERASE_II_PROMOTER	45	0	1	1	NA
GOBP_REGULATION_OF_TUBE_SIZE	150	0	1	1	NA
GOBP_REGULATION_OF_VESICLE_FUSION	24	0	1	1	NA
GOBP_RESPONSE_TO_AUDITORY_STIMULUS	29	0	1	1	NA
GOBP_RESPONSE_TO_INTERFERON_GAMMA	170	0	1	1	NA
GOBP_RESPONSE_TO_LEPTIN	24	0	1	1	NA
GOBP_RESPONSE_TO_LEUKEMIA_INHIBITORY_FACTOR	97	0	1	1	NA
GOBP_RESPONSE_TO_OSMOTIC_STRESS	84	0	1	1	NA
GOBP_RESPONSE_TO_TUMOR_NECROSIS_FACTOR	280	0	1	1	MIR24-1
GOBP_RETINA_LAYER_FORMATION	35	0	1	1	NA
GOBP_RNA_METHYLATION	79	0	1	1	NA
GOBP_SIGNALING_RECEPTOR_LIGAND_PRECURSOR_PROCESSING	35	0	1	1	NA
GOBP_STEROID_HORMONE_BIOSYNTHETIC_PROCESS	53	0	1	1	NA
GOBP_STEROID_HORMONE_MEDIATED_SIGNALING_PATHWAY	141	0	1	1	NA
GOBP_STRIATED_MUSCLE_CELL_APOPTOTIC_PROCESS	67	0	1	1	MIR24-1
GOBP_T_CELL_CYTOKINE_PRODUCTION	52	0	1	1	NA
GOBP_TRANSFORMING_GROWTH_FACTOR_BETA_PRODUCTION	45	0	1	1	NA
GOBP_TRNA_METHYLATION	38	0	1	1	NA
GOBP_VESICLE_DOCKING_INVOLVED_IN_EXOCYTOSIS	37	0	1	1	NA
GOBP_VITAMIN_D_METABOLIC_PROCESS	28	0	1	1	NA
GOBP_WATER_SOLUBLE_VITAMIN_METABOLIC_PROCESS	65	0	1	1	NA
GOBP_XENOBIOTIC_EXPORT	22	0	1	1	NA
GOBP_ALCOHOL_BIOSYNTHETIC_PROCESS	144	0	1	1	NA
GOBP_AMINOGLYCAN_METABOLIC_PROCESS	130	0	1	1	NA
GOBP_ANTIGEN_PROCESSING_AND_PRESENTATION_OF_EXOGENOUS_PEPTIDE_ANTIGEN_VIA_MHC_CLASS_II	107	0	1	1	NA
GOBP_ANTIGEN_PROCESSING_AND_PRESENTATION_OF_PEPTIDE_ANTIGEN	203	0	1	1	NA
GOBP_ARACHIDONIC_ACID_METABOLIC_PROCESS	65	0	1	1	NA
GOBP_AUDITORY_RECEPTOR_CELL_DEVELOPMENT	24	0	1	1	NA
GOBP_AUTONOMIC_NERVOUS_SYSTEM_DEVELOPMENT	46	0	1	1	NA
GOBP_BARBED_END_ACTIN_FILAMENT_CAPPING	26	0	1	1	NA
GOBP_CARBOHYDRATE_DERIVATIVE_CATABOLIC_PROCESS	174	0	1	1	NA
GOBP_CARDIAC_RIGHT_VENTRICLE_MORPHOGENESIS	22	0	1	1	NA
GOBP_CARDIOLIPIN_METABOLIC_PROCESS	18	0	1	1	NA
GOBP_CELLULAR_RESPONSE_TO_GAMMA_RADIATION	31	0	1	1	NA
GOBP_CENTROMERE_COMPLEX_ASSEMBLY	30	0	1	1	NA
GOBP_CHROMATIN_DISASSEMBLY	23	0	1	1	NA
GOBP_COENZYME_A_METABOLIC_PROCESS	21	0	1	1	NA
GOBP_COLLAGEN_ACTIVATED_SIGNALING_PATHWAY	39	0	1	1	NA
GOBP_CORTICOSTEROID_HORMONE_SECRETION	20	0	1	1	NA
GOBP_CYTOKINE_PRODUCTION_INVOLVED_IN_IMMUNE_RESPONSE	180	0	1	1	NA
GOBP_DETECTION_OF_MECHANICAL_STIMULUS_INVOLVED_IN_SENSORY_PERCEPTION	41	0	1	1	NA
GOBP_DIOL_BIOSYNTHETIC_PROCESS	24	0	1	1	NA
GOBP_DNA_UNWINDING_INVOLVED_IN_DNA_REPLICATION	23	0	1	1	NA
GOBP_DOPAMINE_METABOLIC_PROCESS	39	0	1	1	NA
GOBP_ENDODERM_DEVELOPMENT	86	0	1	1	NA
GOBP_EOSINOPHIL_CHEMOTAXIS	23	0	1	1	NA
GOBP_EPITHELIAL_CELL_DEVELOPMENT	221	0	1	1	NA
GOBP_ER_ASSOCIATED_MISFOLDED_PROTEIN_CATABOLIC_PROCESS	24	0	1	1	NA
GOBP_FOCAL_ADHESION_ASSEMBLY	88	0	1	1	NA
GOBP_FUSION_OF_SPERM_TO_EGG_PLASMA_MEMBRANE_INVOLVED_IN_SINGLE_FERTILIZATION	26	0	1	1	NA
GOBP_GANGLIOSIDE_BIOSYNTHETIC_PROCESS	20	0	1	1	NA
GOBP_GLYCEROLIPID_CATABOLIC_PROCESS	73	0	1	1	NA
GOBP_GLYCOSPHINGOLIPID_METABOLIC_PROCESS	71	0	1	1	NA
GOBP_GROWTH_HORMONE_SECRETION	19	0	1	1	NA
GOBP_HEPARAN_SULFATE_PROTEOGLYCAN_METABOLIC_PROCESS	32	0	1	1	NA
GOBP_HISTONE_LYSINE_DEMETHYLATION	23	0	1	1	NA
GOBP_HORMONE_BIOSYNTHETIC_PROCESS	77	0	1	1	NA
GOBP_INDOLE_CONTAINING_COMPOUND_METABOLIC_PROCESS	24	0	1	1	NA
GOBP_INTRINSIC_APOPTOTIC_SIGNALING_PATHWAY	318	0	1	1	NA
GOBP_KILLING_BY_HOST_OF_SYMBIONT_CELLS	28	0	1	1	NA
GOBP_L_GLUTAMATE_IMPORT_ACROSS_PLASMA_MEMBRANE	24	0	1	1	NA
GOBP_LIPID_TRANSLOCATION	61	0	1	1	NA
GOBP_LIPOPROTEIN_BIOSYNTHETIC_PROCESS	100	0	1	1	NA
GOBP_LUNG_ALVEOLUS_DEVELOPMENT	44	0	1	1	NA
GOBP_LUNG_CELL_DIFFERENTIATION	23	0	1	1	NA
GOBP_MAINTENANCE_OF_SYNAPSE_STRUCTURE	23	0	1	1	NA
GOBP_MESENCHYMAL_CELL_DEVELOPMENT	89	0	1	1	NA
GOBP_MITOCHONDRIAL_CALCIUM_ION_TRANSMEMBRANE_TRANSPORT	21	0	1	1	NA
GOBP_MONOCYTE_CHEMOTAXIS	86	0	1	1	NA
GOBP_MOTOR_NEURON_AXON_GUIDANCE	31	0	1	1	NA
GOBP_MULTIVESICULAR_BODY_ORGANIZATION	32	0	1	1	NA
GOBP_MUSCLE_ADAPTATION	123	0	1	1	NA
GOBP_MYELOID_DENDRITIC_CELL_DIFFERENTIATION	26	0	1	1	NA
GOBP_NEGATIVE_REGULATION_OF_ATP_DEPENDENT_ACTIVITY	20	0	1	1	NA
GOBP_NEGATIVE_REGULATION_OF_CYCLIN_DEPENDENT_PROTEIN_SERINE_THREONINE_KINASE_ACTIVITY	36	0	1	1	NA
GOBP_NEGATIVE_REGULATION_OF_DNA_BINDING_TRANSCRIPTION_FACTOR_ACTIVITY	200	0	1	1	NA
GOBP_NEGATIVE_REGULATION_OF_HORMONE_SECRETION	61	0	1	1	NA
GOBP_NEGATIVE_REGULATION_OF_LEUKOCYTE_PROLIFERATION	123	0	1	1	NA
GOBP_NEGATIVE_REGULATION_OF_LOCOMOTION	405	0	1	1	MIR24-1
GOBP_NEGATIVE_REGULATION_OF_MICROTUBULE_POLYMERIZATION_OR_DEPOLYMERIZATION	37	0	1	1	NA
GOBP_NEGATIVE_REGULATION_OF_MIRNA_TRANSCRIPTION	30	0	1	1	NA
GOBP_NEGATIVE_REGULATION_OF_NEUROINFLAMMATORY_RESPONSE	20	0	1	1	SYT11
GOBP_NEGATIVE_REGULATION_OF_NUCLEOCYTOPLASMIC_TRANSPORT	22	0	1	1	NA
GOBP_NEGATIVE_REGULATION_OF_RNA_CATABOLIC_PROCESS	74	0	1	1	NA
GOBP_NEGATIVE_REGULATION_OF_SIGNAL_TRANSDUCTION_BY_P53_CLASS_MEDIATOR	36	0	1	1	NA
GOBP_NEGATIVE_REGULATION_OF_VOLTAGE_GATED_CALCIUM_CHANNEL_ACTIVITY	22	0	1	1	NA
GOBP_NEURON_PROJECTION_EXTENSION	180	0	1	1	NA
GOBP_NEURON_PROJECTION_EXTENSION_INVOLVED_IN_NEURON_PROJECTION_GUIDANCE	39	0	1	1	NA
GOBP_NEUROTROPHIN_TRK_RECEPTOR_SIGNALING_PATHWAY	27	0	1	1	NA
GOBP_NEUTRAL_LIPID_BIOSYNTHETIC_PROCESS	45	0	1	1	NA
GOBP_NUCLEAR_TRANSCRIBED_MRNA_CATABOLIC_PROCESS_DEADENYLATION_DEPENDENT_DECAY	78	0	1	1	NA
GOBP_NUCLEOBASE_METABOLIC_PROCESS	39	0	1	1	NA
GOBP_NUCLEOTIDE_BINDING_DOMAIN_LEUCINE_RICH_REPEAT_CONTAINING_RECEPTOR_SIGNALING_PATHWAY	33	0	1	1	NA
GOBP_PEPTIDE_CATABOLIC_PROCESS	26	0	1	1	NA
GOBP_PEROXISOME_ORGANIZATION	35	0	1	1	NA
GOBP_PHOSPHORYLATION_OF_RNA_POLYMERASE_II_C_TERMINAL_DOMAIN	20	0	1	1	NA
GOBP_PHOTORECEPTOR_CELL_DEVELOPMENT	58	0	1	1	NA
GOBP_POSITIVE_REGULATION_OF_ANIMAL_ORGAN_MORPHOGENESIS	33	0	1	1	NA
GOBP_POSITIVE_REGULATION_OF_BLOOD_PRESSURE	35	0	1	1	NA
GOBP_POSITIVE_REGULATION_OF_DNA_METABOLIC_PROCESS	242	0	1	1	NA
GOBP_POSITIVE_REGULATION_OF_GLIAL_CELL_DIFFERENTIATION	43	0	1	1	NA
GOBP_POSITIVE_REGULATION_OF_HUMORAL_IMMUNE_RESPONSE	36	0	1	1	NA
GOBP_POSITIVE_REGULATION_OF_INTERLEUKIN_1_BETA_PRODUCTION	93	0	1	1	NA
GOBP_POSITIVE_REGULATION_OF_INTERLEUKIN_10_PRODUCTION	43	0	1	1	NA
GOBP_POSITIVE_REGULATION_OF_INTRINSIC_APOPTOTIC_SIGNALING_PATHWAY	60	0	1	1	NA
GOBP_POSITIVE_REGULATION_OF_JUN_KINASE_ACTIVITY	57	0	1	1	NA
GOBP_POSITIVE_REGULATION_OF_LIPID_TRANSPORT	90	0	1	1	NA
GOBP_POSITIVE_REGULATION_OF_MITOCHONDRION_ORGANIZATION	77	0	1	1	NA
GOBP_POSITIVE_REGULATION_OF_NATURAL_KILLER_CELL_ACTIVATION	35	0	1	1	NA
GOBP_POSITIVE_REGULATION_OF_NEUROINFLAMMATORY_RESPONSE	27	0	1	1	NA
GOBP_POSITIVE_REGULATION_OF_NITRIC_OXIDE_METABOLIC_PROCESS	59	0	1	1	NA
GOBP_POSITIVE_REGULATION_OF_PATTERN_RECOGNITION_RECEPTOR_SIGNALING_PATHWAY	64	0	1	1	NA
GOBP_POSITIVE_REGULATION_OF_POSTTRANSCRIPTIONAL_GENE_SILENCING	30	0	1	1	NA
GOBP_POSITIVE_REGULATION_OF_PROTEIN_MATURATION	28	0	1	1	NA
GOBP_POSITIVE_REGULATION_OF_TORC1_SIGNALING	18	0	1	1	NA
GOBP_POST_EMBRYONIC_DEVELOPMENT	86	0	1	1	NA
GOBP_PROTEIN_CATABOLIC_PROCESS_IN_THE_VACUOLE	22	0	1	1	NA
GOBP_PROTEIN_HOMOTETRAMERIZATION	61	0	1	1	NA
GOBP_PROTEIN_PALMITOYLATION	30	0	1	1	NA
GOBP_PURINE_CONTAINING_COMPOUND_CATABOLIC_PROCESS	49	0	1	1	NA
GOBP_PYRIMIDINE_CONTAINING_COMPOUND_METABOLIC_PROCESS	85	0	1	1	NA
GOBP_PYRIMIDINE_DEOXYRIBONUCLEOTIDE_METABOLIC_PROCESS	25	0	1	1	NA
GOBP_RECEPTOR_LOCALIZATION_TO_SYNAPSE	55	0	1	1	NA
GOBP_REGULATION_OF_ADENYLATE_CYCLASE_ACTIVITY	42	0	1	1	NA
GOBP_REGULATION_OF_ANIMAL_ORGAN_FORMATION	28	0	1	1	NA
GOBP_REGULATION_OF_ANTIGEN_RECEPTOR_MEDIATED_SIGNALING_PATHWAY	72	0	1	1	NA
GOBP_REGULATION_OF_ASPARTIC_TYPE_PEPTIDASE_ACTIVITY	27	0	1	1	NA
GOBP_REGULATION_OF_BLOOD_CIRCULATION	265	0	1	1	NA
GOBP_REGULATION_OF_CALCIUM_ION_IMPORT	51	0	1	1	NA
GOBP_REGULATION_OF_CELL_SUBSTRATE_ADHESION	228	0	1	1	NA
GOBP_REGULATION_OF_CELLULAR_RESPONSE_TO_VASCULAR_ENDOTHELIAL_GROWTH_FACTOR_STIMULUS	30	0	1	1	NA
GOBP_REGULATION_OF_CHOLESTEROL_BIOSYNTHETIC_PROCESS	22	0	1	1	NA
GOBP_REGULATION_OF_DELAYED_RECTIFIER_POTASSIUM_CHANNEL_ACTIVITY	19	0	1	1	NA
GOBP_REGULATION_OF_DNA_TEMPLATED_TRANSCRIPTION_ELONGATION	67	0	1	1	NA
GOBP_REGULATION_OF_EXTRINSIC_APOPTOTIC_SIGNALING_PATHWAY	165	0	1	1	NA
GOBP_REGULATION_OF_FIBROBLAST_GROWTH_FACTOR_RECEPTOR_SIGNALING_PATHWAY	37	0	1	1	NA
GOBP_REGULATION_OF_G0_TO_G1_TRANSITION	18	0	1	1	NA
GOBP_REGULATION_OF_GTPASE_ACTIVITY	374	0	1	1	NA
GOBP_REGULATION_OF_HORMONE_BIOSYNTHETIC_PROCESS	22	0	1	1	NA
GOBP_REGULATION_OF_HUMORAL_IMMUNE_RESPONSE_MEDIATED_BY_CIRCULATING_IMMUNOGLOBULIN	31	0	1	1	NA
GOBP_REGULATION_OF_LIPID_KINASE_ACTIVITY	68	0	1	1	NA
GOBP_REGULATION_OF_MEIOTIC_NUCLEAR_DIVISION	33	0	1	1	NA
GOBP_REGULATION_OF_MICROTUBULE_BASED_PROCESS	271	0	1	1	NA
GOBP_REGULATION_OF_MONOCYTE_CHEMOTAXIS	33	0	1	1	NA
GOBP_REGULATION_OF_MONOCYTE_DIFFERENTIATION	27	0	1	1	NA
GOBP_REGULATION_OF_NEURONAL_SYNAPTIC_PLASTICITY	49	0	1	1	NA
GOBP_REGULATION_OF_OSSIFICATION	124	0	1	1	NA
GOBP_REGULATION_OF_PHOSPHOLIPASE_ACTIVITY	67	0	1	1	NA
GOBP_REGULATION_OF_PROTON_TRANSPORT	24	0	1	1	NA
GOBP_REGULATION_OF_RNA_SPLICING	159	0	1	1	NA
GOBP_REGULATION_OF_RYANODINE_SENSITIVE_CALCIUM_RELEASE_CHANNEL_ACTIVITY	25	0	1	1	NA
GOBP_REGULATION_OF_SKELETAL_MUSCLE_CELL_DIFFERENTIATION	20	0	1	1	NA
GOBP_REGULATION_OF_STEROL_TRANSPORT	84	0	1	1	NA
GOBP_REGULATION_OF_SUPEROXIDE_METABOLIC_PROCESS	38	0	1	1	NA
GOBP_REGULATION_OF_TISSUE_REMODELING	92	0	1	1	NA
GOBP_RESPONSE_TO_GLUCAGON	19	0	1	1	NA
GOBP_RESPONSE_TO_PH	46	0	1	1	NA
GOBP_RESPONSE_TO_TYPE_I_INTERFERON	65	0	1	1	NA
GOBP_RESPONSE_TO_VIRUS	426	0	1	1	NA
GOBP_RNA_CATABOLIC_PROCESS	318	0	1	1	NA
GOBP_SERINE_FAMILY_AMINO_ACID_BIOSYNTHETIC_PROCESS	18	0	1	1	NA
GOBP_SNRNA_PROCESSING	25	0	1	1	NA
GOBP_SOMITE_DEVELOPMENT	84	0	1	1	NA
GOBP_SPERM_FLAGELLUM_ASSEMBLY	31	0	1	1	NA
GOBP_SULFATION	22	0	1	1	NA
GOBP_SULFUR_AMINO_ACID_METABOLIC_PROCESS	32	0	1	1	NA
GOBP_SULFUR_COMPOUND_METABOLIC_PROCESS	330	0	1	1	NA
GOBP_SYNAPSE_MATURATION	28	0	1	1	NA
GOBP_SYNAPTIC_VESICLE_MEMBRANE_ORGANIZATION	25	0	1	1	NA
GOBP_T_CELL_MEDIATED_IMMUNITY	180	0	1	1	NA
GOBP_TEMPERATURE_HOMEOSTASIS	198	0	1	1	NA
GOBP_TOLL_LIKE_RECEPTOR_SIGNALING_PATHWAY	144	0	1	1	NA
GOBP_TRANSCRIPTION_PREINITIATION_COMPLEX_ASSEMBLY	45	0	1	1	NA
GOBP_UBIQUITIN_DEPENDENT_PROTEIN_CATABOLIC_PROCESS_VIA_THE_MULTIVESICULAR_BODY_SORTING_PATHWAY	34	0	1	1	NA
GOBP_XENOBIOTIC_METABOLIC_PROCESS	110	0	1	1	NA
GOBP_ACUTE_PHASE_RESPONSE	55	0	1	1	NA
GOBP_ADENYLATE_CYCLASE_INHIBITING_G_PROTEIN_COUPLED_RECEPTOR_SIGNALING_PATHWAY	85	0	1	1	NA
GOBP_AMINE_CATABOLIC_PROCESS	28	0	1	1	NA
GOBP_ANTIGEN_PROCESSING_AND_PRESENTATION_OF_PEPTIDE_ANTIGEN_VIA_MHC_CLASS_IB	41	0	1	1	NA
GOBP_ANTIMICROBIAL_HUMORAL_RESPONSE	121	0	1	1	NA
GOBP_AROMATIC_AMINO_ACID_FAMILY_METABOLIC_PROCESS	31	0	1	1	NA
GOBP_ARP2_3_COMPLEX_MEDIATED_ACTIN_NUCLEATION	45	0	1	1	NA
GOBP_AXON_ENSHEATHMENT_IN_CENTRAL_NERVOUS_SYSTEM	25	0	1	1	NA
GOBP_BILE_ACID_BIOSYNTHETIC_PROCESS	37	0	1	1	NA
GOBP_BIOMINERALIZATION	177	0	1	1	NA
GOBP_BONE_GROWTH	32	0	1	1	NA
GOBP_BROWN_FAT_CELL_DIFFERENTIATION	51	0	1	1	NA
GOBP_CARDIAC_MUSCLE_CELL_MEMBRANE_REPOLARIZATION	39	0	1	1	NA
GOBP_CARDIAC_MUSCLE_TISSUE_MORPHOGENESIS	61	0	1	1	NA
GOBP_CELL_COMMUNICATION_INVOLVED_IN_CARDIAC_CONDUCTION	61	0	1	1	NA
GOBP_CELL_CYCLE_DNA_REPLICATION	41	0	1	1	NA
GOBP_CELL_DEATH_IN_RESPONSE_TO_HYDROGEN_PEROXIDE	30	0	1	1	NA
GOBP_CELL_DIFFERENTIATION_IN_HINDBRAIN	21	0	1	1	NA
GOBP_CELL_PROLIFERATION_INVOLVED_IN_KIDNEY_DEVELOPMENT	21	0	1	1	NA
GOBP_CELLULAR_CARBOHYDRATE_CATABOLIC_PROCESS	40	0	1	1	NA
GOBP_CELLULAR_IRON_ION_HOMEOSTASIS	57	0	1	1	FLVCR1
GOBP_CELLULAR_METABOLIC_COMPOUND_SALVAGE	30	0	1	1	NA
GOBP_CELLULAR_POLYSACCHARIDE_CATABOLIC_PROCESS	20	0	1	1	NA
GOBP_CELLULAR_RESPONSE_TO_CALCIUM_ION	83	0	1	1	SYT11
GOBP_CELLULAR_RESPONSE_TO_EXOGENOUS_DSRNA	24	0	1	1	NA
GOBP_CELLULAR_RESPONSE_TO_EXTERNAL_STIMULUS	312	0	1	1	NA
GOBP_CELLULAR_RESPONSE_TO_INORGANIC_SUBSTANCE	220	0	1	1	SYT11
GOBP_CELLULAR_RESPONSE_TO_LIPOPROTEIN_PARTICLE_STIMULUS	37	0	1	1	NA
GOBP_CELLULAR_RESPONSE_TO_RADIATION	187	0	1	1	NA
GOBP_CELLULAR_RESPONSE_TO_UNFOLDED_PROTEIN	118	0	1	1	NA
GOBP_CELLULAR_RESPONSE_TO_UV	89	0	1	1	NA
GOBP_CELLULAR_SENESCENCE	137	0	1	1	NA
GOBP_CEREBELLAR_CORTEX_MORPHOGENESIS	35	0	1	1	NA
GOBP_CGMP_MEDIATED_SIGNALING	31	0	1	1	NA
GOBP_CIRCADIAN_REGULATION_OF_GENE_EXPRESSION	68	0	1	1	NA
GOBP_DECIDUALIZATION	23	0	1	1	NA
GOBP_DETECTION_OF_ABIOTIC_STIMULUS	144	0	1	1	NA
GOBP_DETECTION_OF_OTHER_ORGANISM	38	0	1	1	NA
GOBP_DETECTION_OF_VISIBLE_LIGHT	49	0	1	1	NA
GOBP_EMBRYONIC_AXIS_SPECIFICATION	42	0	1	1	NA
GOBP_EMBRYONIC_CAMERA_TYPE_EYE_DEVELOPMENT	38	0	1	1	NA
GOBP_EMBRYONIC_PATTERN_SPECIFICATION	72	0	1	1	NA
GOBP_EMBRYONIC_PLACENTA_DEVELOPMENT	88	0	1	1	NA
GOBP_ENDOCHONDRAL_BONE_MORPHOGENESIS	57	0	1	1	NA
GOBP_ENDOCRINE_HORMONE_SECRETION	54	0	1	1	NA
GOBP_ENDOCRINE_SYSTEM_DEVELOPMENT	136	0	1	1	NA
GOBP_ESTABLISHMENT_OF_PIGMENT_GRANULE_LOCALIZATION	24	0	1	1	NA
GOBP_EXCRETION	65	0	1	1	NA
GOBP_EXECUTION_PHASE_OF_APOPTOSIS	74	0	1	1	NA
GOBP_EXTRACELLULAR_MATRIX_DISASSEMBLY	78	0	1	1	NA
GOBP_EXTRINSIC_APOPTOTIC_SIGNALING_PATHWAY	241	0	1	1	NA
GOBP_FATTY_ACID_DERIVATIVE_CATABOLIC_PROCESS	21	0	1	1	NA
GOBP_FATTY_ACYL_COA_BIOSYNTHETIC_PROCESS	31	0	1	1	NA
GOBP_FC_RECEPTOR_SIGNALING_PATHWAY	53	0	1	1	NA
GOBP_GAS_TRANSPORT	21	0	1	1	NA
GOBP_GLYCOLIPID_CATABOLIC_PROCESS	24	0	1	1	NA
GOBP_GOLGI_TO_VACUOLE_TRANSPORT	26	0	1	1	NA
GOBP_GRANULOCYTE_ACTIVATION	59	0	1	1	NA
GOBP_HISTONE_H3_K27_METHYLATION	26	0	1	1	NA
GOBP_HOMEOSTASIS_OF_NUMBER_OF_CELLS	310	0	1	1	FLVCR1
GOBP_HOMEOSTASIS_OF_NUMBER_OF_CELLS_WITHIN_A_TISSUE	27	0	1	1	NA
GOBP_HYALURONAN_METABOLIC_PROCESS	28	0	1	1	NA
GOBP_HYPOTHALAMUS_DEVELOPMENT	23	0	1	1	NA
GOBP_I_KAPPAB_KINASE_NF_KAPPAB_SIGNALING	318	0	1	1	NA
GOBP_INFLAMMATORY_CELL_APOPTOTIC_PROCESS	23	0	1	1	NA
GOBP_INTEGRATED_STRESS_RESPONSE_SIGNALING	22	0	1	1	NA
GOBP_INTERLEUKIN_10_PRODUCTION	81	0	1	1	NA
GOBP_INTERMEDIATE_FILAMENT_BASED_PROCESS	78	0	1	1	NA
GOBP_INTRACELLULAR_RECEPTOR_SIGNALING_PATHWAY	288	0	1	1	NA
GOBP_LEUKOCYTE_DEGRANULATION	81	0	1	1	NA
GOBP_MAINTENANCE_OF_CELL_POLARITY	19	0	1	1	NA
GOBP_MAINTENANCE_OF_LOCATION_IN_CELL	218	0	1	1	NA
GOBP_MAINTENANCE_OF_PROTEIN_LOCALIZATION_IN_ORGANELLE	43	0	1	1	NA
GOBP_MAINTENANCE_OF_PROTEIN_LOCATION_IN_CELL	61	0	1	1	NA
GOBP_MATING	46	0	1	1	NA
GOBP_MATURATION_OF_5_8S_RRNA	36	0	1	1	NA
GOBP_MEMBRANE_PROTEIN_ECTODOMAIN_PROTEOLYSIS	56	0	1	1	NA
GOBP_MEMBRANE_RAFT_ORGANIZATION	33	0	1	1	NA
GOBP_METANEPHRIC_EPITHELIUM_DEVELOPMENT	26	0	1	1	NA
GOBP_METANEPHRIC_NEPHRON_MORPHOGENESIS	31	0	1	1	NA
GOBP_MICROGLIAL_CELL_ACTIVATION	73	0	1	1	SYT11
GOBP_MITOCHONDRIAL_TRANSPORT	214	0	1	1	FLVCR1
GOBP_MONOACYLGLYCEROL_METABOLIC_PROCESS	20	0	1	1	NA
GOBP_MRNA_CIS_SPLICING_VIA_SPLICEOSOME	26	0	1	1	NA
GOBP_MULTICELLULAR_ORGANISMAL_MOVEMENT	63	0	1	1	NA
GOBP_MYD88_DEPENDENT_TOLL_LIKE_RECEPTOR_SIGNALING_PATHWAY	22	0	1	1	NA
GOBP_MYELOID_CELL_APOPTOTIC_PROCESS	35	0	1	1	NA
GOBP_MYELOID_CELL_DIFFERENTIATION	457	0	1	1	FLVCR1
GOBP_MYELOID_CELL_HOMEOSTASIS	185	0	1	1	FLVCR1
GOBP_NADH_DEHYDROGENASE_COMPLEX_ASSEMBLY	65	0	1	1	NA
GOBP_NEGATIVE_REGULATION_OF_ADAPTIVE_IMMUNE_RESPONSE	83	0	1	1	NA
GOBP_NEGATIVE_REGULATION_OF_ANION_TRANSPORT	36	0	1	1	NA
GOBP_NEGATIVE_REGULATION_OF_ANTIGEN_PROCESSING_AND_PRESENTATION	23	0	1	1	NA
GOBP_NEGATIVE_REGULATION_OF_APOPTOTIC_SIGNALING_PATHWAY	245	0	1	1	NA
GOBP_NEGATIVE_REGULATION_OF_B_CELL_PROLIFERATION	18	0	1	1	NA
GOBP_NEGATIVE_REGULATION_OF_CELL_JUNCTION_ASSEMBLY	40	0	1	1	NA
GOBP_NEGATIVE_REGULATION_OF_CELL_SUBSTRATE_ADHESION	69	0	1	1	NA
GOBP_NEGATIVE_REGULATION_OF_CHEMOKINE_PRODUCTION	30	0	1	1	NA
GOBP_NEGATIVE_REGULATION_OF_INTERLEUKIN_10_PRODUCTION	34	0	1	1	NA
GOBP_NEGATIVE_REGULATION_OF_INTERLEUKIN_6_PRODUCTION	76	0	1	1	SYT11
GOBP_NEGATIVE_REGULATION_OF_INTRINSIC_APOPTOTIC_SIGNALING_PATHWAY	108	0	1	1	NA
GOBP_NEGATIVE_REGULATION_OF_INTRINSIC_APOPTOTIC_SIGNALING_PATHWAY_IN_RESPONSE_TO_DNA_DAMAGE	31	0	1	1	NA
GOBP_NEGATIVE_REGULATION_OF_LEUKOCYTE_DEGRANULATION	18	0	1	1	NA
GOBP_NEGATIVE_REGULATION_OF_LYMPHOCYTE_MEDIATED_IMMUNITY	135	0	1	1	NA
GOBP_NEGATIVE_REGULATION_OF_MRNA_CATABOLIC_PROCESS	61	0	1	1	NA
GOBP_NEGATIVE_REGULATION_OF_MUSCLE_CELL_APOPTOTIC_PROCESS	64	0	1	1	MIR24-1
GOBP_NEGATIVE_REGULATION_OF_MUSCLE_CONTRACTION	25	0	1	1	NA
GOBP_NEGATIVE_REGULATION_OF_PROTEIN_BINDING	97	0	1	1	NA
GOBP_NEGATIVE_REGULATION_OF_PROTEIN_CATABOLIC_PROCESS	136	0	1	1	NA
GOBP_NEGATIVE_REGULATION_OF_PROTEIN_LOCALIZATION_TO_MEMBRANE	32	0	1	1	NA
GOBP_NEGATIVE_REGULATION_OF_PROTEIN_TYROSINE_KINASE_ACTIVITY	39	0	1	1	NA
GOBP_NEGATIVE_REGULATION_OF_RHO_PROTEIN_SIGNAL_TRANSDUCTION	24	0	1	1	NA
GOBP_NEGATIVE_REGULATION_OF_TISSUE_REMODELING	25	0	1	1	NA
GOBP_NEGATIVE_REGULATION_OF_VASCULAR_ASSOCIATED_SMOOTH_MUSCLE_CELL_PROLIFERATION	36	0	1	1	NA
GOBP_NEGATIVE_REGULATION_OF_VASCULAR_ENDOTHELIAL_GROWTH_FACTOR_PRODUCTION	22	0	1	1	NA
GOBP_NEURAL_CREST_CELL_MIGRATION	60	0	1	1	NA
GOBP_NEURAL_RETINA_DEVELOPMENT	81	0	1	1	NA
GOBP_NEURON_PROJECTION_ORGANIZATION	88	0	1	1	NA
GOBP_NEURON_RECOGNITION	51	0	1	1	NA
GOBP_ORGANOPHOSPHATE_CATABOLIC_PROCESS	162	0	1	1	NA
GOBP_OVULATION_CYCLE	74	0	1	1	NA
GOBP_PEPTIDE_ANTIGEN_ASSEMBLY_WITH_MHC_PROTEIN_COMPLEX	102	0	1	1	NA
GOBP_PEPTIDYL_LYSINE_DIMETHYLATION	32	0	1	1	NA
GOBP_PIGMENT_METABOLIC_PROCESS	89	0	1	1	FLVCR1
GOBP_PLASMA_MEMBRANE_TUBULATION	20	0	1	1	NA
GOBP_PORE_COMPLEX_ASSEMBLY	21	0	1	1	NA
GOBP_POSITIVE_REGULATION_OF_BEHAVIOR	26	0	1	1	NA
GOBP_POSITIVE_REGULATION_OF_CATION_CHANNEL_ACTIVITY	69	0	1	1	NA
GOBP_POSITIVE_REGULATION_OF_CELL_SUBSTRATE_ADHESION	123	0	1	1	NA
GOBP_POSITIVE_REGULATION_OF_CYSTEINE_TYPE_ENDOPEPTIDASE_ACTIVITY	166	0	1	1	NA
GOBP_POSITIVE_REGULATION_OF_DNA_BINDING_TRANSCRIPTION_FACTOR_ACTIVITY	316	0	1	1	NA
GOBP_POSITIVE_REGULATION_OF_DOUBLE_STRAND_BREAK_REPAIR	61	0	1	1	NA
GOBP_POSITIVE_REGULATION_OF_FAT_CELL_DIFFERENTIATION	65	0	1	1	NA
GOBP_POSITIVE_REGULATION_OF_I_KAPPAB_KINASE_NF_KAPPAB_SIGNALING	206	0	1	1	NA
GOBP_POSITIVE_REGULATION_OF_IMMUNOGLOBULIN_PRODUCTION	57	0	1	1	NA
GOBP_POSITIVE_REGULATION_OF_INTERLEUKIN_8_PRODUCTION	81	0	1	1	NA
GOBP_POSITIVE_REGULATION_OF_MACROAUTOPHAGY	75	0	1	1	NA
GOBP_POSITIVE_REGULATION_OF_MUSCLE_CELL_APOPTOTIC_PROCESS	31	0	1	1	MIR24-1
GOBP_POSITIVE_REGULATION_OF_NEUTROPHIL_MIGRATION	28	0	1	1	NA
GOBP_POSITIVE_REGULATION_OF_NIK_NF_KAPPAB_SIGNALING	80	0	1	1	NA
GOBP_POSITIVE_REGULATION_OF_OSSIFICATION	54	0	1	1	NA
GOBP_POSITIVE_REGULATION_OF_PEPTIDASE_ACTIVITY	224	0	1	1	NA
GOBP_POSITIVE_REGULATION_OF_PEPTIDYL_THREONINE_PHOSPHORYLATION	27	0	1	1	NA
GOBP_POSITIVE_REGULATION_OF_PHOSPHATIDYLINOSITOL_3_KINASE_SIGNALING	92	0	1	1	NA
GOBP_POSITIVE_REGULATION_OF_PHOSPHOLIPASE_ACTIVITY	57	0	1	1	NA
GOBP_POSITIVE_REGULATION_OF_PROTEIN_CONTAINING_COMPLEX_ASSEMBLY	220	0	1	1	NA
GOBP_POSITIVE_REGULATION_OF_PROTEOLYSIS	416	0	1	1	NA
GOBP_POSITIVE_REGULATION_OF_RECEPTOR_SIGNALING_PATHWAY_VIA_STAT	55	0	1	1	NA
GOBP_POSITIVE_REGULATION_OF_SUBSTRATE_ADHESION_DEPENDENT_CELL_SPREADING	41	0	1	1	NA
GOBP_POSITIVE_REGULATION_OF_SYNCYTIUM_FORMATION_BY_PLASMA_MEMBRANE_FUSION	32	0	1	1	NA
GOBP_POSITIVE_REGULATION_OF_T_CELL_PROLIFERATION	150	0	1	1	NA
GOBP_POSITIVE_REGULATION_OF_T_HELPER_1_TYPE_IMMUNE_RESPONSE	21	0	1	1	NA
GOBP_POTASSIUM_ION_EXPORT_ACROSS_PLASMA_MEMBRANE	19	0	1	1	NA
GOBP_PROSTANOID_BIOSYNTHETIC_PROCESS	34	0	1	1	NA
GOBP_PROTEIN_ADP_RIBOSYLATION	40	0	1	1	NA
GOBP_PROTEIN_DNA_COMPLEX_ASSEMBLY	201	0	1	1	NA
GOBP_PROTEIN_HYDROXYLATION	26	0	1	1	NA
GOBP_PROTEIN_K63_LINKED_UBIQUITINATION	72	0	1	1	NA
GOBP_PROTEIN_LIPID_COMPLEX_SUBUNIT_ORGANIZATION	59	0	1	1	NA
GOBP_PROTEIN_QUALITY_CONTROL_FOR_MISFOLDED_OR_INCOMPLETELY_SYNTHESIZED_PROTEINS	37	0	1	1	NA
GOBP_PURINERGIC_NUCLEOTIDE_RECEPTOR_SIGNALING_PATHWAY	30	0	1	1	NA
GOBP_REACTIVE_OXYGEN_SPECIES_BIOSYNTHETIC_PROCESS	59	0	1	1	MIR24-1
GOBP_REGULATION_OF_AMPA_RECEPTOR_ACTIVITY	32	0	1	1	NA
GOBP_REGULATION_OF_APOPTOTIC_SIGNALING_PATHWAY	391	0	1	1	NA
GOBP_REGULATION_OF_AUTOPHAGY_OF_MITOCHONDRION	34	0	1	1	NA
GOBP_REGULATION_OF_BONE_RESORPTION	44	0	1	1	NA
GOBP_REGULATION_OF_BRANCHING_INVOLVED_IN_URETERIC_BUD_MORPHOGENESIS	22	0	1	1	NA
GOBP_REGULATION_OF_CALCINEURIN_MEDIATED_SIGNALING	43	0	1	1	NA
GOBP_REGULATION_OF_CAMP_DEPENDENT_PROTEIN_KINASE_ACTIVITY	23	0	1	1	NA
GOBP_REGULATION_OF_CARDIAC_MUSCLE_CELL_PROLIFERATION	48	0	1	1	NA
GOBP_REGULATION_OF_CELLULAR_PROTEIN_CATABOLIC_PROCESS	274	0	1	1	NA
GOBP_REGULATION_OF_CENTROSOME_CYCLE	54	0	1	1	NA
GOBP_REGULATION_OF_CHEMOTAXIS	247	0	1	1	NA
GOBP_REGULATION_OF_CHOLESTEROL_EFFLUX	56	0	1	1	NA
GOBP_REGULATION_OF_CILIUM_MOVEMENT	41	0	1	1	NA
GOBP_REGULATION_OF_COLLAGEN_METABOLIC_PROCESS	42	0	1	1	NA
GOBP_REGULATION_OF_DENDRITIC_SPINE_MORPHOGENESIS	43	0	1	1	NA
GOBP_REGULATION_OF_DNA_TEMPLATED_TRANSCRIPTION_INITIATION	60	0	1	1	NA
GOBP_REGULATION_OF_ESTABLISHMENT_OF_PROTEIN_LOCALIZATION_TO_MITOCHONDRION	59	0	1	1	NA
GOBP_REGULATION_OF_FIBROBLAST_MIGRATION	34	0	1	1	NA
[truncated: 1,774 more rows]
