# Supplementary material for: Insights from a methylome-wide association study of antidepressant exposure
Source: Nat Commun. 2025 Feb 24;16:1908. doi: 10.1038/s41467-024-55356-x (PMC11850842; doi:10.1038/s41467-024-55356-x)
Supplement: Supplementary file 16 — Supplementary Data 13 [file 41467_2024_55356_MOESM16_ESM.xlsx]

## Sheet: Sheet1
Supplementary Data 13: Enrichment of the prescription-derived gene-set in MSigDB BP Gene set ontologies, using gsameth() from missMethyl which uses a hypergeometric test to assess enrichment.. Results are ordered by nominal P value.
gs_name	N	DE	P.DE	FDR	SigGenesInSet
GOBP_NEGATIVE_REGULATION_OF_ORGANIC_ACID_TRANSPORT	36	2	0.00157451	1	AKT1,GABBR1
GOBP_STEROID_METABOLIC_PROCESS	344	4	0.00250107	1	GFI1,MIR27A,DISP3,CYP3A43,NR1D1
GOBP_TRANSCRIPTION_BY_RNA_POLYMERASE_III	55	2	0.00316978	1	DHX36,GTF3C1
GOBP_POSITIVE_REGULATION_OF_TYPE_I_INTERFERON_PRODUCTION	70	2	0.00347908	1	DHX36,POLR3B
GOBP_GLUCAN_BIOSYNTHETIC_PROCESS	44	2	0.00406639	1	AKT1,NR1D1
GOBP_REGULATION_OF_LIPID_BIOSYNTHETIC_PROCESS	174	3	0.00482862	1	AKT1,GFI1,NR1D1
GOBP_POSITIVE_REGULATION_OF_LIPID_METABOLIC_PROCESS	158	3	0.00492445	1	AKT1,DISP3,NR1D1
GOBP_REGULATION_OF_LIPID_METABOLIC_PROCESS	345	4	0.00497578	1	AKT1,GFI1,MIR27A,DISP3,NR1D1
GOBP_CELLULAR_RESPONSE_TO_MOLECULE_OF_BACTERIAL_ORIGIN	261	3	0.00669851	1	AKT1,GFI1,NR1D1
GOBP_REGULATION_OF_MONOOXYGENASE_ACTIVITY	65	2	0.00673674	1	AKT1,GFI1
GOBP_REGULATION_OF_ORGANIC_ACID_TRANSPORT	83	2	0.00856773	1	AKT1,GABBR1
GOBP_CELLULAR_RESPONSE_TO_BIOTIC_STIMULUS	286	3	0.00916838	1	AKT1,GFI1,NR1D1
GOBP_CELLULAR_GLUCAN_METABOLIC_PROCESS	79	2	0.00963685	1	AKT1,NR1D1
GOBP_REGULATION_OF_TOLL_LIKE_RECEPTOR_SIGNALING_PATHWAY	94	2	0.00991871	1	GFI1,NR1D1
GOBP_CELLULAR_CARBOHYDRATE_BIOSYNTHETIC_PROCESS	78	2	0.0100409	1	AKT1,NR1D1
GOBP_REGULATION_OF_STEROID_BIOSYNTHETIC_PROCESS	77	2	0.0106839	1	GFI1,NR1D1
GOBP_TYPE_I_INTERFERON_PRODUCTION	114	2	0.0107053	1	DHX36,POLR3B
GOBP_POLYSACCHARIDE_BIOSYNTHETIC_PROCESS	72	2	0.0109438	1	AKT1,NR1D1
GOBP_DNA_GEOMETRIC_CHANGE	93	2	0.01192	1	ASCC3,DHX36
GOBP_EPITHELIAL_CELL_PROLIFERATION	453	4	0.0127687	1	AKT1,MIR23A,MIR27A,PTEN,KLF9,NR1D1
GOBP_POSITIVE_REGULATION_OF_LIPID_BIOSYNTHETIC_PROCESS	89	2	0.0130088	1	AKT1,NR1D1
GOBP_STEROL_HOMEOSTASIS	106	2	0.0130524	1	DISP3,NR1D1
GOBP_ENERGY_RESERVE_METABOLIC_PROCESS	89	2	0.013105	1	AKT1,NR1D1
GOBP_NEGATIVE_REGULATION_OF_SMALL_MOLECULE_METABOLIC_PROCESS	99	2	0.0136677	1	AKT1,GFI1
GOBP_I_KAPPAB_KINASE_NF_KAPPAB_SIGNALING	318	3	0.0150615	1	DHX36,AKT1,NR1D1
GOBP_RESPONSE_TO_ALCOHOL	259	3	0.0151034	1	AKT1,GABBR1,KLF9
GOBP_REGULATION_OF_OXIDOREDUCTASE_ACTIVITY	115	2	0.0164817	1	AKT1,GFI1
GOBP_NEGATIVE_REGULATION_OF_LIPID_METABOLIC_PROCESS	106	2	0.0168517	1	AKT1,GFI1
GOBP_REGULATION_OF_PATTERN_RECOGNITION_RECEPTOR_SIGNALING_PATHWAY	136	2	0.0168651	1	GFI1,NR1D1
GOBP_REGULATION_OF_STEROID_METABOLIC_PROCESS	110	2	0.0169242	1	GFI1,MIR27A,NR1D1
GOBP_CELLULAR_RESPONSE_TO_KETONE	93	2	0.0175181	1	AKT1,KLF9
GOBP_CELLULAR_RESPONSE_TO_LIGHT_STIMULUS	120	2	0.0179925	1	DHX36,GUCY2D
GOBP_CELLULAR_RESPONSE_TO_ALCOHOL	93	2	0.0189197	1	AKT1,KLF9
GOBP_DNA_TEMPLATED_TRANSCRIPTION_INITIATION	137	2	0.0192137	1	DHX36,GTF3C1
GOBP_FAT_SOLUBLE_VITAMIN_BIOSYNTHETIC_PROCESS	20	1	0.0203775	1	GFI1
GOBP_RESPONSE_TO_HEAT	137	2	0.0203925	1	DHX36,AKT1
GOBP_POLYSACCHARIDE_METABOLIC_PROCESS	112	2	0.0205201	1	AKT1,NR1D1
GOBP_TOLL_LIKE_RECEPTOR_SIGNALING_PATHWAY	144	2	0.0216075	1	GFI1,NR1D1
GOBP_ORGANIC_ACID_TRANSPORT	332	3	0.0219564	1	SLC7A9,AKT1,GABBR1
GOBP_RESPONSE_TO_LIGHT_STIMULUS	317	3	0.0220045	1	DHX36,AKT1,GUCY2D
GOBP_RESPONSE_TO_MOLECULE_OF_BACTERIAL_ORIGIN	402	3	0.0228695	1	AKT1,GFI1,NR1D1
GOBP_REGULATION_OF_CELLULAR_KETONE_METABOLIC_PROCESS	126	2	0.0261164	1	AKT1,NR1D1
GOBP_POSITIVE_REGULATION_OF_INTERFERON_ALPHA_PRODUCTION	20	1	0.0262814	1	DHX36
GOBP_NEGATIVE_REGULATION_OF_CATECHOLAMINE_SECRETION	20	1	0.0264338	1	GABBR1
GOBP_GROWTH_HORMONE_SECRETION	19	1	0.0268994	1	GABBR1
GOBP_METHYLATION	385	3	0.0273047	1	GFI1,PRDM11,DOT1L
GOBP_DETECTION_OF_OTHER_ORGANISM	38	1	0.0274202	1	PGLYRP2
GOBP_REGULATION_OF_SMALL_MOLECULE_METABOLIC_PROCESS	337	3	0.0275523	1	AKT1,GFI1,NR1D1
GOBP_RESPONSE_TO_UV	146	2	0.0279614	1	DHX36,AKT1
GOBP_NEGATIVE_REGULATION_OF_NEUROINFLAMMATORY_RESPONSE	20	1	0.0284191	1	NR1D1
GOBP_OXIDATIVE_DEMETHYLATION	24	1	0.0297601	1	CYP3A43
GOBP_TELOMERE_ORGANIZATION	175	2	0.0299392	1	DHX36,DOT1L
GOBP_GLIAL_CELL_DEVELOPMENT	134	2	0.0306986	1	AKT1,PTEN,NR1D1
GOBP_NATURAL_KILLER_CELL_ACTIVATION_INVOLVED_IN_IMMUNE_RESPONSE	23	1	0.0307308	1	PGLYRP2
GOBP_VITAMIN_BIOSYNTHETIC_PROCESS	26	1	0.0317749	1	GFI1
GOBP_NEGATIVE_REGULATION_OF_MACROPHAGE_ACTIVATION	18	1	0.0321224	1	NR1D1
GOBP_REGULATION_OF_LIPID_TRANSPORT	160	2	0.0334688	1	AKT1,MIR27A,DISP3
GOBP_PEPTIDYL_LYSINE_METHYLATION	152	2	0.0335835	1	GFI1,DOT1L
GOBP_POSITIVE_REGULATION_OF_MYELOID_LEUKOCYTE_MEDIATED_IMMUNITY	26	1	0.0344736	1	DHX36
GOBP_VITAMIN_D_METABOLIC_PROCESS	28	1	0.0349853	1	GFI1
GOBP_DETECTION_OF_EXTERNAL_BIOTIC_STIMULUS	49	1	0.0352008	1	PGLYRP2
GOBP_POSITIVE_REGULATION_OF_SMALL_MOLECULE_METABOLIC_PROCESS	146	2	0.0352459	1	AKT1,NR1D1
GOBP_REGULATION_OF_NUCLEASE_ACTIVITY	25	1	0.0353054	1	AKT1
GOBP_POSITIVE_REGULATION_OF_PROTEIN_LOCALIZATION_TO_CELL_SURFACE	26	1	0.0360818	1	AKT1
GOBP_REGULATION_OF_MICROGLIAL_CELL_ACTIVATION	23	1	0.0363586	1	NR1D1
GOBP_NEGATIVE_REGULATION_OF_OXIDATIVE_STRESS_INDUCED_INTRINSIC_APOPTOTIC_SIGNALING_PATHWAY	19	1	0.0366891	1	AKT1
GOBP_INTERFERON_ALPHA_PRODUCTION	29	1	0.0372781	1	DHX36
GOBP_LIPID_HOMEOSTASIS	184	2	0.0372998	1	DISP3,NR1D1
GOBP_PHOTOTRANSDUCTION_VISIBLE_LIGHT	20	1	0.0373106	1	GUCY2D
GOBP_NEGATIVE_REGULATION_OF_MONONUCLEAR_CELL_MIGRATION	26	1	0.0379275	1	AKT1
GOBP_NEGATIVE_REGULATION_OF_AMINO_ACID_TRANSPORT	29	1	0.0380919	1	GABBR1
GOBP_REGULATION_OF_GLUTAMATE_SECRETION	25	1	0.0385262	1	GABBR1
GOBP_NEGATIVE_REGULATION_OF_RELEASE_OF_CYTOCHROME_C_FROM_MITOCHONDRIA	19	1	0.0386334	1	AKT1
GOBP_I_KAPPAB_PHOSPHORYLATION	26	1	0.0387883	1	AKT1
GOBP_PATTERN_RECOGNITION_RECEPTOR_SIGNALING_PATHWAY	211	2	0.0391207	1	GFI1,NR1D1
GOBP_POSITIVE_REGULATION_OF_AMINO_ACID_TRANSPORT	27	1	0.039279	1	GABBR1
GOBP_ORGANIC_ACID_TRANSMEMBRANE_TRANSPORT	154	2	0.040881	1	SLC7A9,AKT1
GOBP_REGULATION_OF_FAT_CELL_DIFFERENTIATION	157	2	0.0411677	1	AKT1,MIR27A,NR1D1
GOBP_STEROID_BIOSYNTHETIC_PROCESS	191	2	0.0420623	1	GFI1,NR1D1
GOBP_AMINO_ACID_TRANSPORT	157	2	0.0421752	1	SLC7A9,GABBR1
GOBP_REGULATION_OF_POSTSYNAPTIC_MEMBRANE_POTENTIAL	136	2	0.0428177	1	AKT1,GABBR1,PTEN
GOBP_FIBROBLAST_APOPTOTIC_PROCESS	21	1	0.0428196	1	PRDM11
GOBP_HISTONE_METHYLATION	171	2	0.0432696	1	GFI1,DOT1L
GOBP_CIRCADIAN_SLEEP_WAKE_CYCLE	23	1	0.0434057	1	NR1D1
GOBP_RESPONSE_TO_LEPTIN	24	1	0.04419	1	NR1D1
GOBP_CELLULAR_RESPONSE_TO_ARSENIC_CONTAINING_SUBSTANCE	27	1	0.0443518	1	DHX36
GOBP_CELLULAR_RESPONSE_TO_RADIATION	187	2	0.0446482	1	DHX36,GUCY2D
GOBP_NATURAL_KILLER_CELL_DIFFERENTIATION	24	1	0.0447161	1	PGLYRP2
GOBP_TYPE_B_PANCREATIC_CELL_PROLIFERATION	19	1	0.0449594	1	NR1D1
GOBP_POSITIVE_REGULATION_OF_MYELOID_LEUKOCYTE_CYTOKINE_PRODUCTION_INVOLVED_IN_IMMUNE_RESPONSE	37	1	0.0455609	1	DHX36
GOBP_GAMMA_AMINOBUTYRIC_ACID_TRANSPORT	24	1	0.0462833	1	GABBR1
GOBP_REGULATION_OF_MRNA_CATABOLIC_PROCESS	182	2	0.0463218	1	DHX36,AKT1
GOBP_ASTROCYTE_ACTIVATION	40	1	0.0472861	1	NR1D1
GOBP_POSITIVE_REGULATION_OF_NITRIC_OXIDE_SYNTHASE_ACTIVITY	27	1	0.047616	1	AKT1
GOBP_LABYRINTHINE_LAYER_BLOOD_VESSEL_DEVELOPMENT	20	1	0.047886	1	AKT1
GOBP_REGULATION_OF_FATTY_ACID_BETA_OXIDATION	20	1	0.0480833	1	AKT1
GOBP_REGULATION_OF_TOLL_LIKE_RECEPTOR_4_SIGNALING_PATHWAY	36	1	0.0485703	1	NR1D1
GOBP_REGULATION_OF_LIPID_LOCALIZATION	198	2	0.0489423	1	AKT1,MIR27A,DISP3
GOBP_POSITIVE_REGULATION_OF_DENDRITIC_SPINE_MORPHOGENESIS	18	1	0.0489485	1	DHX36
GOBP_NEGATIVE_REGULATION_OF_ANION_TRANSPORT	36	1	0.0489838	1	GABBR1
GOBP_INTERLEUKIN_6_MEDIATED_SIGNALING_PATHWAY	26	1	0.0492086	1	GFI1
GOBP_CELLULAR_RESPONSE_TO_PROSTAGLANDIN_STIMULUS	20	1	0.0494115	1	AKT1
GOBP_REGULATION_OF_POSTSYNAPTIC_NEUROTRANSMITTER_RECEPTOR_ACTIVITY	21	1	0.0497131	1	SHISA6
GOBP_CELLULAR_RESPONSE_TO_CADMIUM_ION	39	1	0.0498476	1	AKT1
GOBP_RESPONSE_TO_RADIATION	460	3	0.0500602	1	DHX36,AKT1,GUCY2D
GOBP_RESPONSE_TO_TEMPERATURE_STIMULUS	205	2	0.0503616	1	DHX36,AKT1
GOBP_REGULATION_OF_TRANSCRIPTION_INVOLVED_IN_G1_S_TRANSITION_OF_MITOTIC_CELL_CYCLE	20	1	0.0517731	1	GFI1
GOBP_CELLULAR_KETONE_METABOLIC_PROCESS	209	2	0.0518915	1	AKT1,NR1D1
GOBP_NEGATIVE_REGULATION_OF_INTERFERON_GAMMA_PRODUCTION	52	1	0.0521267	1	PGLYRP2
GOBP_NEGATIVE_REGULATION_OF_ADENYLATE_CYCLASE_ACTIVITY	28	1	0.0521784	1	GABBR1
GOBP_REGULATION_OF_PROTEIN_LOCALIZATION_TO_MEMBRANE	175	2	0.0523716	1	AKT1,SHISA6
GOBP_POSITIVE_REGULATION_OF_STEM_CELL_DIFFERENTIATION	23	1	0.0524803	1	DHX36
GOBP_POSITIVE_REGULATION_OF_STEROID_BIOSYNTHETIC_PROCESS	30	1	0.0525635	1	NR1D1
GOBP_GLYCOSAMINOGLYCAN_CATABOLIC_PROCESS	25	1	0.0527697	1	PGLYRP2
GOBP_REGULATION_OF_OXIDATIVE_STRESS_INDUCED_INTRINSIC_APOPTOTIC_SIGNALING_PATHWAY	27	1	0.0528129	1	AKT1
GOBP_DNA_DEALKYLATION	31	1	0.0528506	1	ASCC3
GOBP_CYCLIC_NUCLEOTIDE_BIOSYNTHETIC_PROCESS	22	1	0.0528573	1	GUCY2D
GOBP_NEGATIVE_REGULATION_OF_STEROID_METABOLIC_PROCESS	27	1	0.0535691	1	GFI1
GOBP_POSITIVE_REGULATION_OF_MRNA_PROCESSING	34	1	0.0536613	1	DHX36,NCL
GOBP_RESPONSE_TO_PROSTAGLANDIN_E	23	1	0.0537801	1	AKT1
GOBP_NEGATIVE_REGULATION_OF_OXIDOREDUCTASE_ACTIVITY	34	1	0.0539593	1	GFI1
GOBP_GAMMA_AMINOBUTYRIC_ACID_SIGNALING_PATHWAY	31	1	0.0552747	1	GABBR1
GOBP_NEGATIVE_REGULATION_OF_FATTY_ACID_METABOLIC_PROCESS	33	1	0.0554775	1	AKT1
GOBP_T_CELL_HOMEOSTASIS	38	1	0.0555353	1	AKT1
GOBP_GLUTAMATE_SECRETION	32	1	0.0556598	1	GABBR1
GOBP_POSITIVE_REGULATION_OF_INTERFERON_BETA_PRODUCTION	45	1	0.0556633	1	POLR3B
GOBP_POSITIVE_REGULATION_OF_CARDIOCYTE_DIFFERENTIATION	25	1	0.0559176	1	DHX36
GOBP_RRNA_TRANSCRIPTION	35	1	0.0559947	1	GTF3C1,NCL
GOBP_REGULATION_OF_HORMONE_BIOSYNTHETIC_PROCESS	22	1	0.0563351	1	GFI1
GOBP_RESPONSE_TO_THYROID_HORMONE	36	1	0.0564176	1	KLF9
GOBP_NEGATIVE_REGULATION_OF_LIPID_CATABOLIC_PROCESS	33	1	0.0564598	1	AKT1
GOBP_PROTEIN_METHYLATION	211	2	0.0566568	1	GFI1,DOT1L
GOBP_REGULATION_OF_TRANSCRIPTION_BY_RNA_POLYMERASE_III	29	1	0.0572643	1	DHX36
GOBP_REGULATION_OF_NUCLEAR_TRANSCRIBED_MRNA_CATABOLIC_PROCESS_DEADENYLATION_DEPENDENT_DECAY	28	1	0.0573306	1	DHX36
GOBP_NEGATIVE_REGULATION_OF_AMINE_TRANSPORT	42	1	0.0582689	1	GABBR1
GOBP_NEGATIVE_REGULATION_OF_LYASE_ACTIVITY	34	1	0.0586434	1	GABBR1
GOBP_REGULATION_OF_MRNA_3_END_PROCESSING	38	1	0.0587108	1	DHX36
GOBP_AMINOGLYCAN_CATABOLIC_PROCESS	31	1	0.0590445	1	PGLYRP2
GOBP_CARBOHYDRATE_BIOSYNTHETIC_PROCESS	210	2	0.0592443	1	AKT1,NR1D1
GOBP_ARF_PROTEIN_SIGNAL_TRANSDUCTION	20	1	0.0594511	1	PSD3
GOBP_NEGATIVE_REGULATION_OF_CELL_ACTIVATION	263	2	0.0601814	1	PGLYRP2,MIR27A,NR1D1
GOBP_RESPONSE_TO_FOOD	38	1	0.0603329	1	AKT1
GOBP_MYELOID_LEUKOCYTE_CYTOKINE_PRODUCTION	44	1	0.0607165	1	DHX36
GOBP_REGULATION_OF_FATTY_ACID_TRANSPORT	34	1	0.0609202	1	AKT1
GOBP_DETECTION_OF_BIOTIC_STIMULUS	60	1	0.0612952	1	PGLYRP2
GOBP_BILE_ACID_BIOSYNTHETIC_PROCESS	37	1	0.0613023	1	NR1D1
GOBP_RESPONSE_TO_KETONE	189	2	0.0615786	1	AKT1,KLF9
GOBP_POSTSYNAPSE_ORGANIZATION	162	2	0.0616005	1	DHX36,SHISA6,PTEN
GOBP_REGULATION_OF_CYTOPLASMIC_TRANSLATION	28	1	0.0628982	1	DHX36
GOBP_TYPE_B_PANCREATIC_CELL_DEVELOPMENT	24	1	0.0629839	1	AKT1
GOBP_POSITIVE_REGULATION_OF_STEROID_METABOLIC_PROCESS	41	1	0.0639455	1	NR1D1
GOBP_MODIFIED_AMINO_ACID_TRANSPORT	34	1	0.0640252	1	SLC7A9
GOBP_REGULATION_OF_PEPTIDE_TRANSPORT	209	2	0.0641584	1	GABBR1,NR1D1
GOBP_POSITIVE_REGULATION_OF_TELOMERE_MAINTENANCE_VIA_TELOMERE_LENGTHENING	40	1	0.0643284	1	DHX36
GOBP_REGULATION_OF_KERATINOCYTE_PROLIFERATION	38	1	0.0650936	1	KLF9
GOBP_CELLULAR_RESPONSE_TO_STEROID_HORMONE_STIMULUS	216	2	0.065845	1	KLF9,NR1D1
GOBP_PLACENTA_BLOOD_VESSEL_DEVELOPMENT	31	1	0.0662669	1	AKT1
GOBP_RESPONSE_TO_PROSTAGLANDIN	31	1	0.0663832	1	AKT1
GOBP_RESPONSE_TO_DSRNA	51	1	0.0665202	1	DHX36
GOBP_REGULATION_OF_GLUCAN_BIOSYNTHETIC_PROCESS	30	1	0.0665944	1	AKT1
GOBP_CIRCADIAN_RHYTHM	213	2	0.0668842	1	PTEN,KLF9,NR1D1
GOBP_REGULATION_OF_NATURAL_KILLER_CELL_ACTIVATION	53	1	0.067142	1	PGLYRP2
GOBP_CARDIOBLAST_DIFFERENTIATION	23	1	0.067619	1	DHX36
GOBP_POSITIVE_REGULATION_OF_MONOOXYGENASE_ACTIVITY	36	1	0.0681158	1	AKT1
GOBP_REGULATION_OF_AMPA_RECEPTOR_ACTIVITY	32	1	0.0685148	1	SHISA6
GOBP_POSITIVE_REGULATION_OF_DNA_METABOLIC_PROCESS	242	2	0.0686959	1	DHX36,AKT1
GOBP_RESPONSE_TO_TUMOR_NECROSIS_FACTOR	280	2	0.0689486	1	AKT1,NR1D1
GOBP_RESPONSE_TO_ARSENIC_CONTAINING_SUBSTANCE	40	1	0.069309	1	DHX36
GOBP_MATERNAL_PLACENTA_DEVELOPMENT	32	1	0.0703321	1	AKT1
GOBP_TOLL_LIKE_RECEPTOR_4_SIGNALING_PATHWAY	52	1	0.0706806	1	NR1D1
GOBP_NEGATIVE_REGULATION_OF_SIGNAL_TRANSDUCTION_IN_ABSENCE_OF_LIGAND	47	1	0.0709594	1	AKT1
GOBP_OSSIFICATION	451	3	0.07105	1	DHX36,AKT1,GABBR1,MIR27A
GOBP_RESPONSE_TO_GROWTH_HORMONE	34	1	0.0710968	1	AKT1
GOBP_REGULATION_OF_FATTY_ACID_OXIDATION	32	1	0.0713447	1	AKT1
GOBP_NEGATIVE_REGULATION_OF_GLIAL_CELL_DIFFERENTIATION	29	1	0.0714229	1	NR1D1
GOBP_REGULATION_OF_HEMATOPOIETIC_PROGENITOR_CELL_DIFFERENTIATION	36	1	0.0721159	1	DHX36
GOBP_CELLULAR_RESPONSE_TO_LIPOPROTEIN_PARTICLE_STIMULUS	37	1	0.0724846	1	AKT1
GOBP_POSITIVE_REGULATION_OF_ORGANIC_ACID_TRANSPORT	50	1	0.0729655	1	GABBR1
GOBP_NEGATIVE_REGULATION_OF_LIPID_TRANSPORT	47	1	0.0730431	1	AKT1,MIR27A
GOBP_NEGATIVE_REGULATION_OF_MACROAUTOPHAGY	42	1	0.0731957	1	AKT1
GOBP_RESPONSE_TO_INTERLEUKIN_6	46	1	0.0736716	1	GFI1
GOBP_DEFENSE_RESPONSE_TO_SYMBIONT	317	2	0.0748806	1	DHX36,POLR3B
GOBP_ANOIKIS	33	1	0.0749691	1	AKT1
GOBP_POSITIVE_REGULATION_OF_CYCLIN_DEPENDENT_PROTEIN_KINASE_ACTIVITY	32	1	0.0751855	1	AKT1
GOBP_LYMPHOCYTE_COSTIMULATION	50	1	0.0753676	1	AKT1
GOBP_REGULATION_OF_ASTROCYTE_DIFFERENTIATION	33	1	0.0756013	1	NR1D1
GOBP_CGMP_MEDIATED_SIGNALING	31	1	0.0759374	1	GUCY2D
GOBP_FAT_SOLUBLE_VITAMIN_METABOLIC_PROCESS	51	1	0.0760561	1	GFI1
GOBP_SCHWANN_CELL_DEVELOPMENT	32	1	0.0762037	1	AKT1
GOBP_NEUROINFLAMMATORY_RESPONSE	56	1	0.0762429	1	NR1D1
GOBP_REGULATION_OF_HISTONE_H3_K4_METHYLATION	49	1	0.0763564	1	GFI1
GOBP_ORGANIC_HYDROXY_COMPOUND_BIOSYNTHETIC_PROCESS	253	2	0.0764803	1	GFI1,NR1D1
GOBP_POSITIVE_REGULATION_OF_ANION_TRANSPORT	56	1	0.0772477	1	GABBR1
GOBP_RESPONSE_TO_PAIN	29	1	0.0773786	1	AKT1
GOBP_MRNA_CATABOLIC_PROCESS	272	2	0.0773786	1	DHX36,AKT1
GOBP_REGULATION_OF_AMINO_ACID_TRANSPORT	52	1	0.0774258	1	GABBR1
GOBP_REGULATION_OF_GLYCOGEN_METABOLIC_PROCESS	36	1	0.0779011	1	AKT1
GOBP_PHOTOTRANSDUCTION	45	1	0.0780595	1	GUCY2D
GOBP_POSITIVE_REGULATION_OF_GLUCOSE_IMPORT	35	1	0.0780651	1	AKT1
GOBP_POSTSYNAPTIC_MEMBRANE_ORGANIZATION	36	1	0.0782109	1	SHISA6
GOBP_MAINTENANCE_OF_PROTEIN_LOCALIZATION_IN_ORGANELLE	43	1	0.0786918	1	AKT1
GOBP_T_CELL_APOPTOTIC_PROCESS	52	1	0.0787408	1	AKT1
GOBP_BILE_ACID_METABOLIC_PROCESS	50	1	0.0788417	1	NR1D1
GOBP_REGULATION_OF_PROTEIN_LOCALIZATION_TO_CELL_SURFACE	46	1	0.0792701	1	AKT1
GOBP_POSITIVE_REGULATION_OF_NITRIC_OXIDE_METABOLIC_PROCESS	59	1	0.0793081	1	AKT1
GOBP_POSITIVE_REGULATION_OF_SODIUM_ION_TRANSPORT	34	1	0.0797526	1	AKT1
GOBP_POSITIVE_REGULATION_OF_AMINE_TRANSPORT	45	1	0.0799494	1	GABBR1
GOBP_NEGATIVE_REGULATION_OF_TOLL_LIKE_RECEPTOR_SIGNALING_PATHWAY	52	1	0.0803915	1	NR1D1
GOBP_NEGATIVE_REGULATION_OF_LEUKOCYTE_MIGRATION	56	1	0.0806107	1	AKT1
GOBP_REGULATION_OF_ADENYLATE_CYCLASE_ACTIVITY	42	1	0.0813893	1	GABBR1
GOBP_REGULATION_OF_HORMONE_METABOLIC_PROCESS	36	1	0.0819676	1	GFI1
GOBP_DETECTION_OF_VISIBLE_LIGHT	49	1	0.082145	1	GUCY2D
GOBP_POSITIVE_REGULATION_OF_DNA_TEMPLATED_TRANSCRIPTION_INITIATION	49	1	0.082964	1	DHX36
GOBP_NCRNA_TRANSCRIPTION	59	1	0.0834508	1	GTF3C1,NCL
GOBP_RESPONSE_TO_CADMIUM_ION	62	1	0.0838425	1	AKT1
GOBP_INSULIN_LIKE_GROWTH_FACTOR_RECEPTOR_SIGNALING_PATHWAY	37	1	0.0840149	1	AKT1
GOBP_POSITIVE_REGULATION_OF_DENDRITE_MORPHOGENESIS	33	1	0.0841039	1	DHX36
GOBP_POSITIVE_REGULATION_OF_DENDRITIC_SPINE_DEVELOPMENT	35	1	0.0844545	1	DHX36
GOBP_MICROGLIAL_CELL_ACTIVATION	73	1	0.0846507	1	NR1D1
GOBP_REGULATION_OF_NITRIC_OXIDE_SYNTHASE_ACTIVITY	52	1	0.0847705	1	AKT1
GOBP_REGULATION_OF_CARDIOCYTE_DIFFERENTIATION	39	1	0.0848789	1	DHX36
GOBP_GLANDULAR_EPITHELIAL_CELL_DEVELOPMENT	30	1	0.085094	1	AKT1
GOBP_ENTEROENDOCRINE_CELL_DIFFERENTIATION	31	1	0.085469	1	AKT1
GOBP_NEGATIVE_REGULATION_OF_ACTIN_FILAMENT_BUNDLE_ASSEMBLY	35	1	0.0859406	1	RHPN1
GOBP_RESPONSE_TO_FLUID_SHEAR_STRESS	34	1	0.0861865	1	AKT1
GOBP_KERATINOCYTE_PROLIFERATION	49	1	0.0865011	1	KLF9
GOBP_POSITIVE_REGULATION_OF_GLUCOSE_METABOLIC_PROCESS	41	1	0.0865269	1	AKT1
GOBP_INTRINSIC_APOPTOTIC_SIGNALING_PATHWAY_IN_RESPONSE_TO_OXIDATIVE_STRESS	43	1	0.0872447	1	AKT1
GOBP_ENERGY_DERIVATION_BY_OXIDATION_OF_ORGANIC_COMPOUNDS	330	2	0.0872833	1	AKT1,NR1D1
GOBP_TRANSLATIONAL_ELONGATION	58	1	0.0880648	1	ASCC3
GOBP_CELL_CYCLE_G1_S_PHASE_TRANSITION	255	2	0.0880861	1	AKT1,GFI1,PTEN
GOBP_NEGATIVE_REGULATION_OF_MITOCHONDRION_ORGANIZATION	54	1	0.0883432	1	AKT1
GOBP_REGULATION_OF_RELEASE_OF_CYTOCHROME_C_FROM_MITOCHONDRIA	48	1	0.0889206	1	AKT1
GOBP_ASTROCYTE_DEVELOPMENT	59	1	0.0890033	1	NR1D1
GOBP_POSITIVE_REGULATION_OF_TELOMERE_MAINTENANCE	58	1	0.0896454	1	DHX36
GOBP_PROTEIN_DESTABILIZATION	50	1	0.0904598	1	NR1D1
GOBP_REGULATION_OF_HORMONE_SECRETION	264	2	0.0911301	1	GABBR1,NR1D1
GOBP_CARBOXYLIC_ACID_TRANSPORT	292	2	0.0913687	1	SLC7A9,GABBR1
GOBP_POSITIVE_REGULATION_OF_GLUCOSE_TRANSMEMBRANE_TRANSPORT	42	1	0.0917078	1	AKT1
GOBP_NEGATIVE_REGULATION_OF_OXIDATIVE_STRESS_INDUCED_CELL_DEATH	53	1	0.0919764	1	AKT1
GOBP_SCHWANN_CELL_DIFFERENTIATION	38	1	0.0920935	1	AKT1
GOBP_REGULATION_OF_FIBROBLAST_MIGRATION	34	1	0.0921083	1	AKT1
GOBP_INTERFERON_BETA_PRODUCTION	67	1	0.0924188	1	POLR3B
GOBP_NEGATIVE_REGULATION_OF_CELLULAR_CATABOLIC_PROCESS	279	2	0.0925156	1	DHX36,AKT1
GOBP_NEGATIVE_REGULATION_OF_NOTCH_SIGNALING_PATHWAY	38	1	0.0931435	1	AKT1
GOBP_DOPAMINE_SECRETION	43	1	0.0948345	1	GABBR1
GOBP_REGULATION_OF_MYELOID_LEUKOCYTE_MEDIATED_IMMUNITY	63	1	0.0948414	1	DHX36
GOBP_REGULATION_OF_EXTRINSIC_APOPTOTIC_SIGNALING_PATHWAY_IN_ABSENCE_OF_LIGAND	57	1	0.0953018	1	AKT1
GOBP_NEGATIVE_REGULATION_OF_I_KAPPAB_KINASE_NF_KAPPAB_SIGNALING	59	1	0.0960566	1	NR1D1
GOBP_POSITIVE_REGULATION_OF_RESPONSE_TO_CYTOKINE_STIMULUS	81	1	0.0963915	1	GFI1
GOBP_ACID_SECRETION	66	1	0.0966095	1	GABBR1
GOBP_REGULATION_OF_NERVOUS_SYSTEM_DEVELOPMENT	458	3	0.0979153	1	DHX36,AKT1,PTEN,NR1D1
GOBP_REGULATION_OF_POLYSACCHARIDE_METABOLIC_PROCESS	44	1	0.098353	1	AKT1
GOBP_RNA_CATABOLIC_PROCESS	318	2	0.0984465	1	DHX36,AKT1
GOBP_LYMPHOCYTE_HOMEOSTASIS	64	1	0.0984961	1	AKT1
GOBP_REGULATION_OF_LYMPHOCYTE_MIGRATION	72	1	0.0992867	1	AKT1
GOBP_REGULATION_OF_TELOMERE_MAINTENANCE_VIA_TELOMERE_LENGTHENING	64	1	0.0993292	1	DHX36
GOBP_REGULATION_OF_NEURON_PROJECTION_DEVELOPMENT	428	3	0.0998233	1	DHX36,AKT1,GFI1,PTEN
GOBP_CARBOHYDRATE_HOMEOSTASIS	267	2	0.100459	1	AKT1,NR1D1
GOBP_DNA_CONFORMATION_CHANGE	352	2	0.10064	1	ASCC3,DHX36
GOBP_NEGATIVE_REGULATION_OF_GLIOGENESIS	44	1	0.100889	1	NR1D1
GOBP_PROTEIN_AUTOPHOSPHORYLATION	232	2	0.101025	1	AKT1,MEX3B
GOBP_RELEASE_OF_CYTOCHROME_C_FROM_MITOCHONDRIA	58	1	0.101379	1	AKT1
GOBP_POSITIVE_REGULATION_OF_G1_S_TRANSITION_OF_MITOTIC_CELL_CYCLE	54	1	0.101419	1	AKT1
GOBP_CELLULAR_CARBOHYDRATE_METABOLIC_PROCESS	283	2	0.10166	1	AKT1,PTEN,NR1D1
GOBP_NEGATIVE_REGULATION_OF_LYMPHOCYTE_DIFFERENTIATION	55	1	0.102508	1	PGLYRP2
GOBP_RHYTHMIC_BEHAVIOR	49	1	0.102714	1	PTEN,NR1D1
GOBP_REGULATION_OF_MACROPHAGE_ACTIVATION	66	1	0.103222	1	NR1D1
GOBP_GLIAL_CELL_DIFFERENTIATION	239	2	0.10336	1	AKT1,PTEN,NR1D1
GOBP_REGULATION_OF_DNA_TEMPLATED_TRANSCRIPTION_INITIATION	60	1	0.103394	1	DHX36
GOBP_SULFUR_COMPOUND_TRANSPORT	61	1	0.103434	1	SLC7A9
GOBP_LONG_CHAIN_FATTY_ACID_TRANSPORT	69	1	0.103794	1	AKT1
GOBP_FAT_CELL_DIFFERENTIATION	264	2	0.104435	1	AKT1,MIR27A,NR1D1
GOBP_NEGATIVE_REGULATION_OF_LIPID_BIOSYNTHETIC_PROCESS	57	1	0.104586	1	GFI1
GOBP_POSITIVE_REGULATION_OF_ION_TRANSPORT	283	2	0.104599	1	AKT1,GABBR1
GOBP_NUCLEAR_ENVELOPE_ORGANIZATION	59	1	0.10473	1	LMNB1
GOBP_NEGATIVE_REGULATION_OF_LIPID_LOCALIZATION	73	1	0.104963	1	AKT1,MIR27A
GOBP_NEUTRAL_AMINO_ACID_TRANSPORT	48	1	0.106346	1	SLC7A9
GOBP_POSITIVE_REGULATION_OF_OXIDOREDUCTASE_ACTIVITY	63	1	0.107064	1	AKT1
GOBP_REGULATION_OF_INSULIN_SECRETION_INVOLVED_IN_CELLULAR_RESPONSE_TO_GLUCOSE_STIMULUS	53	1	0.107148	1	NR1D1
GOBP_PEPTIDE_TRANSPORT	296	2	0.107165	1	GABBR1,NR1D1
GOBP_DEFENSE_RESPONSE_TO_GRAM_POSITIVE_BACTERIUM	127	1	0.107465	1	PGLYRP2
GOBP_MRNA_3_END_PROCESSING	73	1	0.107469	1	DHX36
GOBP_LABYRINTHINE_LAYER_DEVELOPMENT	45	1	0.107724	1	AKT1
GOBP_RESPONSE_TO_EPIDERMAL_GROWTH_FACTOR	46	1	0.108004	1	AKT1,NCL
GOBP_REGULATION_OF_LYASE_ACTIVITY	61	1	0.108167	1	GABBR1
GOBP_REGULATION_OF_NITRIC_OXIDE_METABOLIC_PROCESS	78	1	0.109696	1	AKT1
GOBP_DETECTION_OF_LIGHT_STIMULUS	64	1	0.109891	1	GUCY2D
GOBP_CELLULAR_RESPONSE_TO_CORTICOSTEROID_STIMULUS	59	1	0.110569	1	KLF9
GOBP_MATERNAL_PROCESS_INVOLVED_IN_FEMALE_PREGNANCY	54	1	0.111129	1	AKT1
GOBP_ENDOTHELIAL_CELL_MIGRATION	288	2	0.11175	1	AKT1,MIR23A,MIR27A,PTEN
GOBP_CYCLIC_NUCLEOTIDE_METABOLIC_PROCESS	40	1	0.111845	1	GUCY2D
GOBP_OSTEOBLAST_DIFFERENTIATION	275	2	0.111875	1	AKT1,GABBR1,MIR27A
GOBP_MAINTENANCE_OF_PROTEIN_LOCATION_IN_CELL	61	1	0.112201	1	AKT1
GOBP_REGULATION_OF_TRANSCRIPTION_REGULATORY_REGION_DNA_BINDING	48	1	0.112402	1	DOT1L
GOBP_COLUMNAR_CUBOIDAL_EPITHELIAL_CELL_DEVELOPMENT	44	1	0.112619	1	AKT1
GOBP_LIPOPOLYSACCHARIDE_MEDIATED_SIGNALING_PATHWAY	79	1	0.112981	1	AKT1
GOBP_REGULATION_OF_MYELINATION	60	1	0.113294	1	AKT1,PTEN
GOBP_REGULATION_OF_ALCOHOL_BIOSYNTHETIC_PROCESS	51	1	0.114658	1	GFI1
GOBP_NUCLEAR_TRANSCRIBED_MRNA_CATABOLIC_PROCESS_DEADENYLATION_DEPENDENT_DECAY	78	1	0.114954	1	DHX36
GOBP_NEGATIVE_REGULATION_OF_COLD_INDUCED_THERMOGENESIS	46	1	0.114956	1	NR1D1
GOBP_RESPONSE_TO_NERVE_GROWTH_FACTOR	49	1	0.1154	1	AKT1
GOBP_RNA_STABILIZATION	63	1	0.115795	1	DHX36
GOBP_RESPONSE_TO_NICOTINE	66	1	0.115841	1	GABBR1
GOBP_POSITIVE_REGULATION_OF_CELLULAR_CARBOHYDRATE_METABOLIC_PROCESS	55	1	0.116332	1	AKT1
GOBP_REGULATION_OF_MRNA_METABOLIC_PROCESS	316	2	0.116414	1	DHX36,AKT1,NCL
GOBP_REGULATION_OF_DENDRITIC_SPINE_MORPHOGENESIS	43	1	0.11733	1	DHX36,PTEN
GOBP_REGULATION_OF_POSTSYNAPTIC_MEMBRANE_NEUROTRANSMITTER_RECEPTOR_LEVELS	53	1	0.117764	1	SHISA6
GOBP_FIBROBLAST_MIGRATION	46	1	0.117863	1	AKT1
GOBP_ENDOCRINE_PANCREAS_DEVELOPMENT	46	1	0.119392	1	AKT1
GOBP_REGULATION_OF_NEURONAL_SYNAPTIC_PLASTICITY	49	1	0.119815	1	SHISA6
GOBP_POSITIVE_REGULATION_OF_ORGAN_GROWTH	49	1	0.120712	1	AKT1
GOBP_REGULATION_OF_CYCLASE_ACTIVITY	63	1	0.120852	1	GABBR1
GOBP_DEMETHYLATION	74	1	0.120934	1	CYP3A43
GOBP_CATECHOLAMINE_SECRETION	65	1	0.120976	1	GABBR1
GOBP_POSITIVE_REGULATION_OF_CELL_CYCLE_G1_S_PHASE_TRANSITION	66	1	0.12194	1	AKT1
GOBP_POSITIVE_REGULATION_OF_CYTOKINE_PRODUCTION_INVOLVED_IN_IMMUNE_RESPONSE	141	1	0.122466	1	DHX36
GOBP_REGULATION_OF_GLUCOSE_IMPORT	65	1	0.122933	1	AKT1
GOBP_DOPAMINE_TRANSPORT	60	1	0.123226	1	GABBR1
GOBP_REGULATION_OF_MITOCHONDRIAL_MEMBRANE_POTENTIAL	80	1	0.123408	1	AKT1
GOBP_INSULIN_SECRETION_INVOLVED_IN_CELLULAR_RESPONSE_TO_GLUCOSE_STIMULUS	62	1	0.12343	1	NR1D1
GOBP_TRANSCRIPTION_INITIATION_FROM_RNA_POLYMERASE_II_PROMOTER	81	1	0.123686	1	DHX36
GOBP_POSITIVE_REGULATION_OF_NEURAL_PRECURSOR_CELL_PROLIFERATION	52	1	0.123938	1	DISP3
GOBP_NATURAL_KILLER_CELL_ACTIVATION	122	1	0.124117	1	PGLYRP2
GOBP_FATTY_ACID_BETA_OXIDATION	79	1	0.124575	1	AKT1
GOBP_REGULATION_OF_LIPID_CATABOLIC_PROCESS	69	1	0.125061	1	AKT1
GOBP_HORMONE_BIOSYNTHETIC_PROCESS	77	1	0.125124	1	GFI1
GOBP_CELLULAR_RESPONSE_TO_HEAT	83	1	0.126043	1	DHX36
GOBP_REGULATION_OF_EPITHELIAL_CELL_MIGRATION	297	2	0.126454	1	AKT1,MIR23A,MIR27A,PTEN
GOBP_ALCOHOL_METABOLIC_PROCESS	374	2	0.127283	1	GFI1,PTEN,DISP3
GOBP_AMIDE_TRANSPORT	335	2	0.128198	1	GABBR1,NR1D1
GOBP_REGULATION_OF_OXIDATIVE_STRESS_INDUCED_CELL_DEATH	80	1	0.128444	1	AKT1
GOBP_RECEPTOR_LOCALIZATION_TO_SYNAPSE	55	1	0.129193	1	SHISA6
GOBP_POSITIVE_REGULATION_OF_FAT_CELL_DIFFERENTIATION	65	1	0.129638	1	AKT1
GOBP_SIGNAL_TRANSDUCTION_IN_ABSENCE_OF_LIGAND	80	1	0.130217	1	AKT1
GOBP_RHYTHMIC_PROCESS	307	2	0.130357	1	PTEN,KLF9,NR1D1
GOBP_RECEPTOR_CLUSTERING	58	1	0.130399	1	SHISA6
GOBP_CELLULAR_RESPONSE_TO_ABIOTIC_STIMULUS	322	2	0.130578	1	DHX36,GUCY2D,PTEN
GOBP_REGULATION_OF_BEHAVIOR	74	1	0.130665	1	NR1D1
GOBP_LYMPHOCYTE_APOPTOTIC_PROCESS	79	1	0.130775	1	AKT1,PTEN
GOBP_NEGATIVE_REGULATION_OF_RNA_CATABOLIC_PROCESS	74	1	0.130856	1	DHX36
GOBP_L_ALPHA_AMINO_ACID_TRANSMEMBRANE_TRANSPORT	70	1	0.130946	1	SLC7A9
GOBP_L_AMINO_ACID_TRANSPORT	72	1	0.131415	1	SLC7A9
GOBP_HISTONE_H3_K4_METHYLATION	79	1	0.131856	1	GFI1
GOBP_HORMONE_TRANSPORT	323	2	0.132739	1	GABBR1,NR1D1
GOBP_EXECUTION_PHASE_OF_APOPTOSIS	74	1	0.132873	1	AKT1
GOBP_TELOMERE_MAINTENANCE_VIA_TELOMERE_LENGTHENING	84	1	0.133052	1	DHX36
GOBP_ORGANIC_ANION_TRANSPORT	381	2	0.134285	1	SLC7A9,GABBR1
GOBP_REGULATION_OF_TELOMERE_MAINTENANCE	87	1	0.13468	1	DHX36
GOBP_PROTEIN_LOCALIZATION_TO_CELL_SURFACE	84	1	0.134829	1	AKT1
GOBP_RESPONSE_TO_VIRUS	426	2	0.134887	1	DHX36,POLR3B
GOBP_NEGATIVE_REGULATION_OF_CYSTEINE_TYPE_ENDOPEPTIDASE_ACTIVITY	91	1	0.135289	1	AKT1
GOBP_ACIDIC_AMINO_ACID_TRANSPORT	77	1	0.138017	1	GABBR1
GOBP_CIRCADIAN_REGULATION_OF_GENE_EXPRESSION	68	1	0.138622	1	NR1D1
GOBP_NEGATIVE_REGULATION_OF_CATABOLIC_PROCESS	351	2	0.138685	1	DHX36,AKT1
GOBP_POSITIVE_REGULATION_OF_BLOOD_VESSEL_ENDOTHELIAL_CELL_MIGRATION	74	1	0.138749	1	AKT1,MIR23A,MIR27A
GOBP_REGULATION_OF_INFLAMMATORY_RESPONSE	439	2	0.138894	1	PGLYRP2,NR1D1
GOBP_REGULATION_OF_DENDRITIC_SPINE_DEVELOPMENT	54	1	0.140482	1	DHX36,PTEN
GOBP_GLANDULAR_EPITHELIAL_CELL_DIFFERENTIATION	53	1	0.141348	1	AKT1
GOBP_REGULATION_OF_ANION_TRANSPORT	103	1	0.141992	1	GABBR1
GOBP_CELLULAR_RESPONSE_TO_UV	89	1	0.142265	1	DHX36
GOBP_LEUKOCYTE_HOMEOSTASIS	88	1	0.143913	1	AKT1
GOBP_REGULATION_OF_HISTONE_METHYLATION	93	1	0.145375	1	GFI1
GOBP_FATTY_ACID_TRANSPORT	102	1	0.146633	1	AKT1
GOBP_POSITIVE_REGULATION_OF_PROTEIN_LOCALIZATION_TO_CELL_PERIPHERY	73	1	0.147064	1	AKT1
GOBP_POSITIVE_REGULATION_OF_CHROMOSOME_ORGANIZATION	96	1	0.148107	1	DHX36
GOBP_REACTIVE_NITROGEN_SPECIES_METABOLIC_PROCESS	96	1	0.148166	1	AKT1
GOBP_RESPONSE_TO_STEROID_HORMONE	355	2	0.148852	1	KLF9,NR1D1
GOBP_REGULATION_OF_GLUCOSE_TRANSMEMBRANE_TRANSPORT	83	1	0.151033	1	AKT1
GOBP_REGULATION_OF_NEUROTRANSMITTER_RECEPTOR_ACTIVITY	72	1	0.151511	1	SHISA6
GOBP_GLUCOSE_IMPORT	87	1	0.151753	1	AKT1
GOBP_REGULATION_OF_EMBRYONIC_DEVELOPMENT	70	1	0.152336	1	DHX36
GOBP_POSITIVE_REGULATION_OF_CARBOHYDRATE_METABOLIC_PROCESS	76	1	0.153834	1	AKT1
GOBP_CELLULAR_RESPONSE_TO_VASCULAR_ENDOTHELIAL_GROWTH_FACTOR_STIMULUS	75	1	0.153931	1	AKT1,MIR23A,MIR27A
GOBP_CELL_MIGRATION_INVOLVED_IN_SPROUTING_ANGIOGENESIS	90	1	0.154287	1	AKT1,MIR23A,MIR27A
GOBP_REGULATION_OF_DENDRITE_MORPHOGENESIS	61	1	0.154309	1	DHX36
GOBP_REGULATION_OF_FATTY_ACID_METABOLIC_PROCESS	86	1	0.154769	1	AKT1
GOBP_CELLULAR_RESPONSE_TO_INTERLEUKIN_1	126	1	0.155363	1	MIR27A,NR1D1
GOBP_NEGATIVE_REGULATION_OF_NF_KAPPAB_TRANSCRIPTION_FACTOR_ACTIVITY	110	1	0.155916	1	GFI1,MIR27A
GOBP_REGULATION_OF_STEM_CELL_DIFFERENTIATION	67	1	0.156218	1	DHX36
GOBP_DENDRITIC_SPINE_MORPHOGENESIS	56	1	0.156463	1	DHX36,PTEN
GOBP_GLIOGENESIS	330	2	0.15659	1	AKT1,PTEN,NR1D1
GOBP_ADENYLATE_CYCLASE_INHIBITING_G_PROTEIN_COUPLED_RECEPTOR_SIGNALING_PATHWAY	85	1	0.157229	1	GABBR1
GOBP_FATTY_ACID_CATABOLIC_PROCESS	106	1	0.157533	1	AKT1
GOBP_POSITIVE_REGULATION_OF_PROTEIN_LOCALIZATION_TO_NUCLEUS	86	1	0.157616	1	AKT1
GOBP_NEGATIVE_REGULATION_OF_ORGANELLE_ORGANIZATION	358	2	0.158027	1	RHPN1,AKT1
GOBP_MYELOID_LEUKOCYTE_MEDIATED_IMMUNITY	113	1	0.158872	1	DHX36
GOBP_RNA_3_END_PROCESSING	115	1	0.160279	1	DHX36
GOBP_NEGATIVE_REGULATION_OF_SYNAPTIC_TRANSMISSION	96	1	0.160523	1	GABBR1,PTEN
GOBP_REGULATION_OF_DNA_METABOLIC_PROCESS	425	2	0.162523	1	DHX36,AKT1
GOBP_MONOAMINE_TRANSPORT	96	1	0.163991	1	GABBR1
GOBP_MAINTENANCE_OF_PROTEIN_LOCATION	87	1	0.165284	1	AKT1
GOBP_NEGATIVE_REGULATION_OF_INTRINSIC_APOPTOTIC_SIGNALING_PATHWAY	108	1	0.165423	1	AKT1
GOBP_NEGATIVE_REGULATION_OF_IMMUNE_EFFECTOR_PROCESS	197	1	0.165803	1	PGLYRP2
GOBP_CELL_DEATH_IN_RESPONSE_TO_OXIDATIVE_STRESS	103	1	0.166563	1	AKT1
GOBP_NEGATIVE_REGULATION_OF_AUTOPHAGY	98	1	0.167644	1	AKT1
GOBP_LYMPHOCYTE_MIGRATION	128	1	0.167958	1	AKT1
GOBP_INTERFERON_GAMMA_PRODUCTION	167	1	0.16915	1	PGLYRP2
GOBP_CYTOKINE_PRODUCTION_INVOLVED_IN_IMMUNE_RESPONSE	180	1	0.169361	1	DHX36
GOBP_APOPTOTIC_MITOCHONDRIAL_CHANGES	117	1	0.169481	1	AKT1
GOBP_REGULATION_OF_RESPONSE_TO_OXIDATIVE_STRESS	107	1	0.170297	1	AKT1
GOBP_POSITIVE_REGULATION_OF_PROTEASOMAL_UBIQUITIN_DEPENDENT_PROTEIN_CATABOLIC_PROCESS	100	1	0.170858	1	AKT1
GOBP_NEGATIVE_REGULATION_OF_PROTEIN_MODIFICATION_BY_SMALL_PROTEIN_CONJUGATION_OR_REMOVAL	106	1	0.172111	1	AKT1
GOBP_PEPTIDYL_LYSINE_MODIFICATION	411	2	0.172988	1	GFI1,DOT1L
GOBP_CYCLIC_NUCLEOTIDE_MEDIATED_SIGNALING	81	1	0.17305	1	GUCY2D
GOBP_ASTROCYTE_DIFFERENTIATION	96	1	0.173815	1	NR1D1
GOBP_VITAMIN_METABOLIC_PROCESS	119	1	0.174229	1	GFI1
GOBP_MAMMARY_GLAND_EPITHELIUM_DEVELOPMENT	77	1	0.174537	1	AKT1
GOBP_POSITIVE_REGULATION_OF_CELL_MORPHOGENESIS_INVOLVED_IN_DIFFERENTIATION	76	1	0.175641	1	DHX36
GOBP_REGULATION_OF_MONONUCLEAR_CELL_MIGRATION	137	1	0.176844	1	AKT1
GOBP_PROTEIN_LOCALIZATION_TO_MITOCHONDRION	134	1	0.177154	1	AKT1
GOBP_REGULATION_OF_RECEPTOR_SIGNALING_PATHWAY_VIA_STAT	111	1	0.177641	1	DOT1L
GOBP_NEGATIVE_REGULATION_OF_PROTEIN_BINDING	97	1	0.177652	1	AKT1
GOBP_MULTICELLULAR_ORGANISMAL_RESPONSE_TO_STRESS	74	1	0.177784	1	AKT1,PTEN
GOBP_REGULATION_OF_GLIAL_CELL_DIFFERENTIATION	78	1	0.179775	1	NR1D1
GOBP_DICARBOXYLIC_ACID_TRANSPORT	105	1	0.179819	1	GABBR1
GOBP_PROTEASOME_MEDIATED_UBIQUITIN_DEPENDENT_PROTEIN_CATABOLIC_PROCESS	445	2	0.180098	1	ASCC3,AKT1
GOBP_POSITIVE_REGULATION_OF_SMOOTH_MUSCLE_CELL_PROLIFERATION	107	1	0.180402	1	AKT1,MIR27A
GOBP_RNA_DESTABILIZATION	114	1	0.180643	1	DHX36
GOBP_MACROPHAGE_ACTIVATION	134	1	0.180871	1	NR1D1
GOBP_LEUKOCYTE_APOPTOTIC_PROCESS	117	1	0.181	1	AKT1,PTEN
GOBP_REGULATION_OF_CYCLIN_DEPENDENT_PROTEIN_KINASE_ACTIVITY	102	1	0.181607	1	AKT1,PTEN
GOBP_LIPID_OXIDATION	118	1	0.181639	1	AKT1
GOBP_CYTOPLASMIC_TRANSLATION	153	1	0.181692	1	DHX36
GOBP_TISSUE_MIGRATION	374	2	0.181751	1	AKT1,MIR23A,MIR27A,PTEN
GOBP_REGULATION_OF_CELL_CYCLE_PHASE_TRANSITION	446	2	0.183293	1	AKT1,PTEN,DOT1L
GOBP_MITOTIC_SPINDLE_ORGANIZATION	138	1	0.185117	1	PCNT
GOBP_REGULATION_OF_CARBOHYDRATE_BIOSYNTHETIC_PROCESS	99	1	0.185625	1	AKT1
GOBP_REGULATION_OF_SIGNAL_TRANSDUCTION_BY_P53_CLASS_MEDIATOR	106	1	0.185669	1	AKT1
GOBP_POSITIVE_REGULATION_OF_PRODUCTION_OF_MOLECULAR_MEDIATOR_OF_IMMUNE_RESPONSE	194	1	0.18587	1	DHX36
GOBP_POSITIVE_REGULATION_OF_PEPTIDE_SECRETION	111	1	0.186642	1	GABBR1
GOBP_POSITIVE_REGULATION_OF_MITOTIC_CELL_CYCLE_PHASE_TRANSITION	101	1	0.18794	1	AKT1
GOBP_AMINO_ACID_TRANSMEMBRANE_TRANSPORT	101	1	0.189393	1	SLC7A9
GOBP_EMBRYONIC_PLACENTA_DEVELOPMENT	88	1	0.189472	1	AKT1
GOBP_MONOCARBOXYLIC_ACID_CATABOLIC_PROCESS	128	1	0.18965	1	AKT1
GOBP_REGULATION_OF_BINDING	394	2	0.189745	1	AKT1,MIR27A,DOT1L
GOBP_REGULATION_OF_SODIUM_ION_TRANSPORT	89	1	0.191384	1	AKT1
GOBP_REGULATION_OF_POSTSYNAPSE_ORGANIZATION	85	1	0.191475	1	DHX36,PTEN
GOBP_POSITIVE_REGULATION_OF_ENDOTHELIAL_CELL_PROLIFERATION	109	1	0.192077	1	AKT1,MIR23A,MIR27A
GOBP_AMINE_TRANSPORT	114	1	0.192418	1	GABBR1
GOBP_DNA_MODIFICATION	130	1	0.194001	1	ASCC3
GOBP_NEGATIVE_REGULATION_OF_EXTRINSIC_APOPTOTIC_SIGNALING_PATHWAY	108	1	0.19407	1	AKT1
GOBP_NEGATIVE_REGULATION_OF_NEURON_DIFFERENTIATION	75	1	0.194339	1	DISP3
GOBP_POSITIVE_REGULATION_OF_LEUKOCYTE_MEDIATED_IMMUNITY	243	1	0.194759	1	DHX36
GOBP_REGULATION_OF_NEURAL_PRECURSOR_CELL_PROLIFERATION	86	1	0.194923	1	DISP3
GOBP_POSITIVE_REGULATION_OF_PEPTIDYL_SERINE_PHOSPHORYLATION	98	1	0.195511	1	AKT1
GOBP_POSITIVE_REGULATION_OF_INNATE_IMMUNE_RESPONSE	200	1	0.196358	1	POLR3B
GOBP_RESPONSE_TO_INTERLEUKIN_1	155	1	0.198148	1	MIR27A,NR1D1
GOBP_PANCREAS_DEVELOPMENT	82	1	0.198979	1	AKT1
GOBP_NEGATIVE_REGULATION_OF_HEMOPOIESIS	120	1	0.198991	1	PGLYRP2
GOBP_POSITIVE_REGULATION_OF_UBIQUITIN_DEPENDENT_PROTEIN_CATABOLIC_PROCESS	118	1	0.200477	1	AKT1,PTEN
GOBP_PERIPHERAL_NERVOUS_SYSTEM_DEVELOPMENT	79	1	0.200666	1	AKT1
GOBP_REGULATION_OF_PROTEIN_LOCALIZATION_TO_PLASMA_MEMBRANE	108	1	0.201427	1	AKT1
GOBP_REGULATION_OF_ORGAN_GROWTH	96	1	0.202673	1	AKT1,PTEN
GOBP_NEGATIVE_REGULATION_OF_LEUKOCYTE_CELL_CELL_ADHESION	171	1	0.204316	1	AKT1,MIR27A
GOBP_REGULATION_OF_NOTCH_SIGNALING_PATHWAY	96	1	0.20602	1	AKT1
GOBP_NIK_NF_KAPPAB_SIGNALING	162	1	0.206177	1	AKT1,MIR27A
GOBP_NUCLEAR_TRANSCRIBED_MRNA_CATABOLIC_PROCESS	151	1	0.206532	1	DHX36
GOBP_NEURON_PROJECTION_ORGANIZATION	88	1	0.208688	1	DHX36,PTEN
GOBP_DNA_INTEGRITY_CHECKPOINT_SIGNALING	149	1	0.210096	1	DOT1L
GOBP_POSITIVE_REGULATION_OF_PROTEIN_LOCALIZATION_TO_MEMBRANE	112	1	0.210172	1	AKT1
GOBP_REGULATION_OF_CELL_MORPHOGENESIS_INVOLVED_IN_DIFFERENTIATION	95	1	0.211414	1	DHX36
GOBP_REGULATION_OF_GLUCOSE_METABOLIC_PROCESS	116	1	0.211612	1	AKT1
GOBP_REGULATION_OF_ACTOMYOSIN_STRUCTURE_ORGANIZATION	107	1	0.212723	1	RHPN1
GOBP_TOR_SIGNALING	121	1	0.214241	1	AKT1
GOBP_TELOMERE_MAINTENANCE	139	1	0.21598	1	DHX36
GOBP_REGULATION_OF_GLIOGENESIS	115	1	0.216058	1	NR1D1
GOBP_MITOTIC_CELL_CYCLE_PHASE_TRANSITION	457	2	0.216771	1	AKT1,GFI1,PTEN
GOBP_CARBOHYDRATE_TRANSMEMBRANE_TRANSPORT	134	1	0.216944	1	AKT1
GOBP_POSITIVE_REGULATION_OF_MRNA_METABOLIC_PROCESS	140	1	0.216963	1	DHX36,NCL
GOBP_COLUMNAR_CUBOIDAL_EPITHELIAL_CELL_DIFFERENTIATION	102	1	0.2188	1	AKT1
GOBP_DENDRITIC_SPINE_DEVELOPMENT	88	1	0.219848	1	DHX36,PTEN
GOBP_POSITIVE_REGULATION_OF_CELL_CYCLE_PHASE_TRANSITION	137	1	0.224962	1	AKT1
GOBP_POSITIVE_REGULATION_OF_TRANSLATION	146	1	0.225832	1	DHX36
GOBP_TRNA_METABOLIC_PROCESS	211	1	0.226427	1	GTF3C1
GOBP_REGULATION_OF_DENDRITE_DEVELOPMENT	96	1	0.226687	1	DHX36
GOBP_NEGATIVE_REGULATION_OF_TRANSMEMBRANE_TRANSPORT	145	1	0.227218	1	AKT1
GOBP_POSITIVE_REGULATION_OF_HORMONE_SECRETION	139	1	0.228789	1	GABBR1
GOBP_REGULATION_OF_GENERATION_OF_PRECURSOR_METABOLITES_AND_ENERGY	136	1	0.229666	1	AKT1
GOBP_NUCLEUS_ORGANIZATION	144	1	0.22986	1	LMNB1
GOBP_REGULATION_OF_CIRCADIAN_RHYTHM	116	1	0.230418	1	NR1D1
GOBP_REGULATION_OF_ACTIN_FILAMENT_BUNDLE_ASSEMBLY	111	1	0.230461	1	RHPN1
GOBP_POSITIVE_REGULATION_OF_PROTEOLYSIS_INVOLVED_IN_CELLULAR_PROTEIN_CATABOLIC_PROCESS	150	1	0.231856	1	AKT1,PTEN
GOBP_CHEMICAL_SYNAPTIC_TRANSMISSION_POSTSYNAPTIC	103	1	0.232571	1	AKT1,PTEN
GOBP_RESPONSE_TO_ETHANOL	138	1	0.234157	1	GABBR1
GOBP_ALCOHOL_BIOSYNTHETIC_PROCESS	144	1	0.234188	1	GFI1
GOBP_REGULATION_OF_NEUROGENESIS	379	2	0.234449	1	DHX36,PTEN,NR1D1
GOBP_MICROTUBULE_CYTOSKELETON_ORGANIZATION_INVOLVED_IN_MITOSIS	167	1	0.234871	1	PCNT
GOBP_REGULATION_OF_PROTEASOMAL_UBIQUITIN_DEPENDENT_PROTEIN_CATABOLIC_PROCESS	155	1	0.23531	1	AKT1
GOBP_REGULATION_OF_PROTEIN_LOCALIZATION_TO_CELL_PERIPHERY	128	1	0.237103	1	AKT1
GOBP_POSITIVE_REGULATION_OF_PROTEIN_LOCALIZATION	474	2	0.23741	1	AKT1,PCNT
GOBP_SECONDARY_ALCOHOL_METABOLIC_PROCESS	156	1	0.238447	1	DISP3
GOBP_STRESS_FIBER_ASSEMBLY	116	1	0.239233	1	RHPN1
GOBP_INSULIN_RECEPTOR_SIGNALING_PATHWAY	116	1	0.239664	1	AKT1
GOBP_NEGATIVE_REGULATION_OF_LYMPHOCYTE_ACTIVATION	208	1	0.240026	1	PGLYRP2,MIR27A
GOBP_ERBB_SIGNALING_PATHWAY	122	1	0.240236	1	AKT1
GOBP_NEGATIVE_REGULATION_OF_PROTEIN_SERINE_THREONINE_KINASE_ACTIVITY	128	1	0.241028	1	AKT1,PTEN
GOBP_REGULATION_OF_DNA_BINDING	134	1	0.241155	1	DOT1L
GOBP_DETECTION_OF_ABIOTIC_STIMULUS	144	1	0.242247	1	GUCY2D
GOBP_REGULATION_OF_PRODUCTION_OF_MOLECULAR_MEDIATOR_OF_IMMUNE_RESPONSE	246	1	0.242634	1	DHX36
GOBP_AMINOGLYCAN_METABOLIC_PROCESS	130	1	0.242815	1	PGLYRP2
GOBP_REGULATION_OF_MITOCHONDRION_ORGANIZATION	160	1	0.243585	1	AKT1
GOBP_REGULATION_OF_MRNA_PROCESSING	151	1	0.24574	1	DHX36,NCL
GOBP_HEMATOPOIETIC_PROGENITOR_CELL_DIFFERENTIATION	127	1	0.245806	1	DHX36
GOBP_CELLULAR_RESPONSE_TO_REACTIVE_OXYGEN_SPECIES	149	1	0.246364	1	AKT1
GOBP_POSITIVE_REGULATION_OF_RESPONSE_TO_BIOTIC_STIMULUS	252	1	0.247301	1	POLR3B
GOBP_POSITIVE_REGULATION_OF_MITOTIC_CELL_CYCLE	135	1	0.247378	1	AKT1
GOBP_REGULATION_OF_MEMBRANE_POTENTIAL	445	2	0.247475	1	AKT1,GABBR1,PTEN
GOBP_POSITIVE_REGULATION_OF_ENDOTHELIAL_CELL_MIGRATION	132	1	0.250036	1	AKT1,MIR23A,MIR27A
GOBP_CARBOHYDRATE_DERIVATIVE_CATABOLIC_PROCESS	174	1	0.250648	1	PGLYRP2
GOBP_REGULATION_OF_PROTEIN_LOCALIZATION_TO_NUCLEUS	145	1	0.251372	1	AKT1
GOBP_REGULATION_OF_G_PROTEIN_COUPLED_RECEPTOR_SIGNALING_PATHWAY	139	1	0.252122	1	GUCY2D
GOBP_NEGATIVE_REGULATION_OF_INFLAMMATORY_RESPONSE	186	1	0.252199	1	NR1D1
GOBP_REGULATION_OF_MACROAUTOPHAGY	171	1	0.253322	1	AKT1
GOBP_REGULATION_OF_RESPONSE_TO_CYTOKINE_STIMULUS	196	1	0.25401	1	GFI1,MIR27A
GOBP_NEGATIVE_REGULATION_OF_IMMUNE_RESPONSE	266	1	0.254156	1	PGLYRP2
GOBP_STEROL_METABOLIC_PROCESS	167	1	0.257454	1	DISP3
GOBP_REGULATION_OF_PEPTIDYL_SERINE_PHOSPHORYLATION	136	1	0.25813	1	AKT1,PTEN
GOBP_STEROID_HORMONE_MEDIATED_SIGNALING_PATHWAY	141	1	0.258722	1	NR1D1
GOBP_REGULATION_OF_CELLULAR_CARBOHYDRATE_METABOLIC_PROCESS	143	1	0.259736	1	AKT1
GOBP_RECEPTOR_SIGNALING_PATHWAY_VIA_STAT	178	1	0.260291	1	DOT1L
GOBP_NEGATIVE_REGULATION_OF_ION_TRANSPORT	177	1	0.261371	1	GABBR1
GOBP_CARBOHYDRATE_TRANSPORT	169	1	0.262944	1	AKT1
GOBP_RESPONSE_TO_CORTICOSTEROID	168	1	0.263522	1	KLF9
GOBP_POSITIVE_REGULATION_OF_INTRACELLULAR_PROTEIN_TRANSPORT	160	1	0.26609	1	PCNT
GOBP_REGULATION_OF_INTRINSIC_APOPTOTIC_SIGNALING_PATHWAY	177	1	0.266733	1	AKT1
GOBP_NEGATIVE_REGULATION_OF_EPITHELIAL_CELL_PROLIFERATION	163	1	0.266888	1	PTEN,KLF9
GOBP_PEPTIDYL_THREONINE_MODIFICATION	133	1	0.270588	1	AKT1
GOBP_POSITIVE_REGULATION_OF_CELLULAR_AMIDE_METABOLIC_PROCESS	174	1	0.270604	1	DHX36
GOBP_IMPORT_INTO_NUCLEUS	168	1	0.272858	1	AKT1
GOBP_POSITIVE_REGULATION_OF_CELLULAR_PROTEIN_CATABOLIC_PROCESS	171	1	0.273144	1	AKT1,PTEN
GOBP_PLASMA_MEMBRANE_ORGANIZATION	171	1	0.273851	1	AKT1,PTEN
GOBP_NEGATIVE_REGULATION_OF_BINDING	169	1	0.275424	1	AKT1,MIR27A
GOBP_NEGATIVE_REGULATION_OF_SECRETION	186	1	0.276298	1	GABBR1
GOBP_PLACENTA_DEVELOPMENT	145	1	0.276573	1	AKT1
GOBP_CELL_CYCLE_CHECKPOINT_SIGNALING	197	1	0.27755	1	DOT1L
GOBP_CELLULAR_RESPONSE_TO_CARBOHYDRATE_STIMULUS	158	1	0.277876	1	NR1D1
GOBP_ENSHEATHMENT_OF_NEURONS	153	1	0.277972	1	AKT1,PTEN
GOBP_REGULATION_OF_EXTRINSIC_APOPTOTIC_SIGNALING_PATHWAY	165	1	0.279293	1	AKT1,PTEN
GOBP_POSITIVE_REGULATION_OF_I_KAPPAB_KINASE_NF_KAPPAB_SIGNALING	206	1	0.279399	1	DHX36
GOBP_SMOOTHENED_SIGNALING_PATHWAY	142	1	0.280278	1	DISP3
GOBP_RNA_LOCALIZATION	217	1	0.282198	1	DHX36
GOBP_SYNAPSE_ORGANIZATION	438	2	0.282936	1	DHX36,SHISA6,PTEN
GOBP_PHOSPHATIDYLINOSITOL_3_KINASE_SIGNALING	157	1	0.283892	1	AKT1,PTEN
GOBP_SIGNAL_TRANSDUCTION_BY_P53_CLASS_MEDIATOR	180	1	0.284493	1	AKT1
GOBP_SPINDLE_ORGANIZATION	213	1	0.284581	1	PCNT
GOBP_REGULATION_OF_UBIQUITIN_DEPENDENT_PROTEIN_CATABOLIC_PROCESS	186	1	0.285	1	AKT1,PTEN
GOBP_REGULATION_OF_NERVOUS_SYSTEM_PROCESS	152	1	0.285224	1	SHISA6,PTEN
GOBP_BLOOD_VESSEL_ENDOTHELIAL_CELL_MIGRATION	180	1	0.285797	1	AKT1,MIR23A,MIR27A
GOBP_PROTEIN_CONTAINING_COMPLEX_LOCALIZATION	155	1	0.285888	1	SHISA6
GOBP_RIBOSE_PHOSPHATE_BIOSYNTHETIC_PROCESS	188	1	0.287275	1	GUCY2D
GOBP_MONONUCLEAR_CELL_MIGRATION	228	1	0.288008	1	AKT1
GOBP_REGULATION_OF_SIGNALING_RECEPTOR_ACTIVITY	194	1	0.289494	1	SHISA6
GOBP_CELLULAR_RESPONSE_TO_OXYGEN_LEVELS	163	1	0.290654	1	AKT1,PTEN
GOBP_REGULATION_OF_TRANS_SYNAPTIC_SIGNALING	476	2	0.291261	1	GABBR1,SHISA6,PTEN
GOBP_NEGATIVE_REGULATION_OF_CANONICAL_WNT_SIGNALING_PATHWAY	139	1	0.29392	1	SHISA6
GOBP_REGULATION_OF_PROTEASOMAL_PROTEIN_CATABOLIC_PROCESS	207	1	0.294077	1	AKT1
GOBP_SIGNAL_TRANSDUCTION_IN_RESPONSE_TO_DNA_DAMAGE	199	1	0.294348	1	DOT1L
GOBP_MAMMARY_GLAND_DEVELOPMENT	147	1	0.295433	1	AKT1
GOBP_SPROUTING_ANGIOGENESIS	185	1	0.295499	1	AKT1,MIR23A,MIR27A
GOBP_NEURAL_PRECURSOR_CELL_PROLIFERATION	144	1	0.296619	1	DISP3
GOBP_CELLULAR_GLUCOSE_HOMEOSTASIS	165	1	0.296747	1	NR1D1
GOBP_REGULATION_OF_INSULIN_SECRETION	167	1	0.296836	1	NR1D1
GOBP_SMOOTH_MUSCLE_CELL_PROLIFERATION	178	1	0.297082	1	AKT1,MIR27A,PTEN
GOBP_POSITIVE_REGULATION_OF_NEURON_PROJECTION_DEVELOPMENT	147	1	0.298547	1	DHX36
GOBP_LYMPHOCYTE_ACTIVATION_INVOLVED_IN_IMMUNE_RESPONSE	212	1	0.298754	1	PGLYRP2
GOBP_MONOCARBOXYLIC_ACID_BIOSYNTHETIC_PROCESS	224	1	0.298841	1	NR1D1
GOBP_REGULATION_OF_CELL_CYCLE_G1_S_PHASE_TRANSITION	191	1	0.298945	1	AKT1,PTEN
GOBP_NEGATIVE_REGULATION_OF_NEURON_PROJECTION_DEVELOPMENT	137	1	0.299099	1	GFI1,PTEN
GOBP_NEGATIVE_REGULATION_OF_DNA_BINDING_TRANSCRIPTION_FACTOR_ACTIVITY	200	1	0.300229	1	GFI1,MIR27A
GOBP_POSITIVE_REGULATION_OF_CELL_GROWTH	169	1	0.302373	1	AKT1
GOBP_PURINE_CONTAINING_COMPOUND_BIOSYNTHETIC_PROCESS	201	1	0.304715	1	GUCY2D
GOBP_REGULATION_OF_INNATE_IMMUNE_RESPONSE	322	1	0.304842	1	POLR3B
GOBP_REGULATION_OF_LYMPHOCYTE_DIFFERENTIATION	208	1	0.305327	1	PGLYRP2
GOBP_RRNA_METABOLIC_PROCESS	275	1	0.305604	1	GTF3C1,NCL
GOBP_ENDOTHELIAL_CELL_PROLIFERATION	198	1	0.306118	1	AKT1,MIR23A,MIR27A
GOBP_REGULATION_OF_LEUKOCYTE_MIGRATION	244	1	0.306896	1	AKT1
GOBP_ENDOCRINE_SYSTEM_DEVELOPMENT	136	1	0.307073	1	AKT1
GOBP_BIOLOGICAL_PROCESS_INVOLVED_IN_INTERACTION_WITH_HOST	244	1	0.309052	1	PGLYRP2
GOBP_ADAPTIVE_THERMOGENESIS	171	1	0.310013	1	NR1D1
GOBP_REGULATION_OF_HISTONE_MODIFICATION	191	1	0.311148	1	GFI1
GOBP_NEGATIVE_REGULATION_OF_SUPRAMOLECULAR_FIBER_ORGANIZATION	164	1	0.312315	1	RHPN1
GOBP_REGULATION_OF_CARBOHYDRATE_METABOLIC_PROCESS	177	1	0.31297	1	AKT1
GOBP_NEGATIVE_REGULATION_OF_CYTOSKELETON_ORGANIZATION	158	1	0.313172	1	RHPN1
GOBP_NEGATIVE_REGULATION_OF_CELL_CELL_ADHESION	242	1	0.313493	1	AKT1,MIR27A
GOBP_REGULATION_OF_LEUKOCYTE_MEDIATED_IMMUNITY	372	1	0.314309	1	DHX36
GOBP_NEGATIVE_REGULATION_OF_NERVOUS_SYSTEM_DEVELOPMENT	156	1	0.315072	1	PTEN,NR1D1
GOBP_PROTEIN_IMPORT	214	1	0.315815	1	AKT1
GOBP_NEGATIVE_REGULATION_OF_PEPTIDASE_ACTIVITY	278	1	0.316914	1	AKT1
GOBP_MULTI_MULTICELLULAR_ORGANISM_PROCESS	204	1	0.319124	1	AKT1
GOBP_CARDIOCYTE_DIFFERENTIATION	162	1	0.319776	1	DHX36,MIR23A
GOBP_CELLULAR_LIPID_CATABOLIC_PROCESS	240	1	0.323034	1	AKT1
GOBP_REGULATION_OF_CHROMOSOME_ORGANIZATION	232	1	0.323064	1	DHX36
GOBP_POSITIVE_REGULATION_OF_EPITHELIAL_CELL_MIGRATION	174	1	0.323117	1	AKT1,MIR23A,MIR27A
GOBP_RESPONSE_TO_REACTIVE_OXYGEN_SPECIES	205	1	0.323717	1	AKT1
GOBP_DENDRITE_MORPHOGENESIS	138	1	0.324312	1	DHX36,PTEN
GOBP_REGULATION_OF_CATION_CHANNEL_ACTIVITY	186	1	0.326017	1	SHISA6
GOBP_ORGANIC_ACID_CATABOLIC_PROCESS	257	1	0.328029	1	AKT1
GOBP_GLUCOSE_METABOLIC_PROCESS	202	1	0.328952	1	AKT1
GOBP_POSITIVE_REGULATION_OF_IMMUNE_EFFECTOR_PROCESS	363	1	0.331559	1	DHX36
GOBP_LIPID_MODIFICATION	239	1	0.334711	1	AKT1,MIR27A,PTEN
GOBP_INOSITOL_LIPID_MEDIATED_SIGNALING	191	1	0.335599	1	AKT1,PTEN
GOBP_SENSORY_PERCEPTION_OF_LIGHT_STIMULUS	223	1	0.337746	1	GUCY2D
GOBP_ORGAN_GROWTH	178	1	0.33806	1	AKT1,MIR23A,PTEN
GOBP_MYELOID_LEUKOCYTE_ACTIVATION	274	1	0.339053	1	NR1D1
GOBP_HORMONE_MEDIATED_SIGNALING_PATHWAY	206	1	0.339163	1	NR1D1
GOBP_NOTCH_SIGNALING_PATHWAY	189	1	0.342019	1	AKT1
GOBP_POSITIVE_REGULATION_OF_INTRACELLULAR_TRANSPORT	201	1	0.342666	1	PCNT
GOBP_HORMONE_METABOLIC_PROCESS	254	1	0.343056	1	GFI1
GOBP_POSITIVE_REGULATION_OF_DEVELOPMENTAL_GROWTH	174	1	0.344887	1	AKT1
GOBP_INSULIN_SECRETION	200	1	0.34491	1	NR1D1
GOBP_TEMPERATURE_HOMEOSTASIS	198	1	0.345015	1	NR1D1
GOBP_RESPONSE_TO_MONOSACCHARIDE	213	1	0.345451	1	NR1D1
GOBP_ACTIN_FILAMENT_BUNDLE_ORGANIZATION	174	1	0.3465	1	RHPN1
GOBP_NEGATIVE_REGULATION_OF_DEFENSE_RESPONSE	356	1	0.347699	1	NR1D1
GOBP_IMPORT_ACROSS_PLASMA_MEMBRANE	189	1	0.348134	1	AKT1
GOBP_REGULATION_OF_INTRACELLULAR_PROTEIN_TRANSPORT	228	1	0.349562	1	PCNT
GOBP_NEGATIVE_REGULATION_OF_APOPTOTIC_SIGNALING_PATHWAY	245	1	0.35225	1	AKT1
GOBP_NEGATIVE_REGULATION_OF_WNT_SIGNALING_PATHWAY	173	1	0.353526	1	SHISA6
GOBP_NEGATIVE_REGULATION_OF_NEURON_DEATH	263	1	0.354537	1	AKT1
GOBP_POSITIVE_REGULATION_OF_TRANSMEMBRANE_TRANSPORT	203	1	0.354986	1	AKT1
GOBP_MAINTENANCE_OF_LOCATION_IN_CELL	218	1	0.356637	1	AKT1
GOBP_REGULATION_OF_CYSTEINE_TYPE_ENDOPEPTIDASE_ACTIVITY	259	1	0.356744	1	AKT1
GOBP_REGULATION_OF_PROTEIN_BINDING	208	1	0.357692	1	AKT1
GOBP_NEGATIVE_REGULATION_OF_CELL_GROWTH	201	1	0.358453	1	PRDM11
GOBP_PROTEIN_KINASE_B_SIGNALING	236	1	0.359496	1	AKT1,PTEN
GOBP_REGULATION_OF_RAS_PROTEIN_SIGNAL_TRANSDUCTION	203	1	0.360979	1	PSD3
GOBP_CELLULAR_RESPONSE_TO_INORGANIC_SUBSTANCE	220	1	0.364022	1	AKT1
GOBP_POSITIVE_REGULATION_OF_ERK1_AND_ERK2_CASCADE	263	1	0.365418	1	MIR23A,MIR27A,PTEN
GOBP_POSITIVE_REGULATION_OF_EPITHELIAL_CELL_PROLIFERATION	215	1	0.365935	1	AKT1,MIR23A,MIR27A
GOBP_NUCLEOSIDE_PHOSPHATE_BIOSYNTHETIC_PROCESS	255	1	0.367504	1	GUCY2D
GOBP_NEGATIVE_REGULATION_OF_CELL_PROJECTION_ORGANIZATION	184	1	0.367663	1	GFI1,PTEN
GOBP_NEGATIVE_REGULATION_OF_CELL_DEVELOPMENT	199	1	0.367846	1	PTEN,NR1D1
GOBP_CELLULAR_RESPONSE_TO_INSULIN_STIMULUS	210	1	0.369179	1	AKT1
GOBP_EXTRINSIC_APOPTOTIC_SIGNALING_PATHWAY	241	1	0.371588	1	AKT1,PTEN
GOBP_REGULATION_OF_ENDOTHELIAL_CELL_MIGRATION	237	1	0.372939	1	AKT1,MIR23A,MIR27A
GOBP_POSITIVE_REGULATION_OF_DEFENSE_RESPONSE	377	1	0.373221	1	POLR3B
GOBP_POSITIVE_REGULATION_OF_PROTEIN_SERINE_THREONINE_KINASE_ACTIVITY	221	1	0.374154	1	AKT1
GOBP_NEGATIVE_REGULATION_OF_CELLULAR_AMIDE_METABOLIC_PROCESS	287	1	0.374547	1	DHX36,MIR27A,NCL
GOBP_REGULATION_OF_PROTEIN_MODIFICATION_BY_SMALL_PROTEIN_CONJUGATION_OR_REMOVAL	254	1	0.374697	1	AKT1,PTEN
GOBP_POSITIVE_REGULATION_OF_PROTEIN_CATABOLIC_PROCESS	255	1	0.377672	1	AKT1,PTEN
GOBP_NEGATIVE_REGULATION_OF_CELL_CYCLE_PHASE_TRANSITION	279	1	0.383187	1	PTEN,DOT1L
GOBP_RESPONSE_TO_CARBOHYDRATE	239	1	0.384902	1	NR1D1
GOBP_POSITIVE_REGULATION_OF_LEUKOCYTE_CELL_CELL_ADHESION	369	1	0.385688	1	AKT1
GOBP_POSITIVE_REGULATION_OF_CELL_CYCLE_PROCESS	267	1	0.385736	1	AKT1
GOBP_ACTOMYOSIN_STRUCTURE_ORGANIZATION	210	1	0.387798	1	RHPN1
GOBP_REGULATION_OF_SYNAPTIC_PLASTICITY	218	1	0.391623	1	SHISA6,PTEN
GOBP_REGULATION_OF_CELLULAR_PROTEIN_CATABOLIC_PROCESS	274	1	0.39392	1	AKT1,PTEN
GOBP_BIOLOGICAL_PROCESS_INVOLVED_IN_SYMBIOTIC_INTERACTION	340	1	0.394371	1	PGLYRP2
GOBP_ADENYLATE_CYCLASE_MODULATING_G_PROTEIN_COUPLED_RECEPTOR_SIGNALING_PATHWAY	250	1	0.395024	1	GABBR1
GOBP_MUSCLE_CELL_PROLIFERATION	238	1	0.39716	1	AKT1,MIR27A,PTEN
GOBP_ORGANIC_ACID_BIOSYNTHETIC_PROCESS	318	1	0.397725	1	NR1D1
GOBP_EPITHELIAL_CELL_DEVELOPMENT	221	1	0.399475	1	AKT1
GOBP_GERM_CELL_DEVELOPMENT	307	1	0.401736	1	AKT1
GOBP_CELL_ACTIVATION_INVOLVED_IN_IMMUNE_RESPONSE	306	1	0.401783	1	PGLYRP2
GOBP_MONOSACCHARIDE_METABOLIC_PROCESS	260	1	0.40347	1	AKT1
GOBP_NEGATIVE_REGULATION_OF_KINASE_ACTIVITY	258	1	0.405424	1	AKT1,PTEN
GOBP_REGULATION_OF_NEURON_DIFFERENTIATION	191	1	0.408322	1	DISP3
GOBP_NEGATIVE_REGULATION_OF_PROTEOLYSIS	370	1	0.412377	1	AKT1
GOBP_REGULATION_OF_SYNAPSE_STRUCTURE_OR_ACTIVITY	230	1	0.417056	1	DHX36,PTEN
GOBP_IMPORT_INTO_CELL	249	1	0.4197	1	AKT1
GOBP_SODIUM_ION_TRANSPORT	248	1	0.420141	1	AKT1
GOBP_REGULATION_OF_PROTEIN_SECRETION	278	1	0.423332	1	NR1D1
GOBP_NEGATIVE_REGULATION_OF_CYTOKINE_PRODUCTION	409	1	0.426148	1	PGLYRP2
GOBP_POSITIVE_REGULATION_OF_DNA_BINDING_TRANSCRIPTION_FACTOR_ACTIVITY	316	1	0.426298	1	AKT1,PTEN
GOBP_REGULATION_OF_PROTEIN_STABILITY	325	1	0.426838	1	PTEN,NR1D1
GOBP_LIPID_CATABOLIC_PROCESS	355	1	0.427407	1	AKT1
GOBP_RESPONSE_TO_INSULIN	262	1	0.430017	1	AKT1
GOBP_NEGATIVE_REGULATION_OF_CELLULAR_MACROMOLECULE_BIOSYNTHETIC_PROCESS	346	1	0.430261	1	DHX36,MIR27A,NCL
GOBP_ORGANIC_HYDROXY_COMPOUND_TRANSPORT	315	1	0.431079	1	GABBR1,MIR27A
GOBP_POSITIVE_REGULATION_OF_NEUROGENESIS	235	1	0.432246	1	DHX36
GOBP_HOMEOSTASIS_OF_NUMBER_OF_CELLS	310	1	0.432705	1	AKT1
GOBP_NEGATIVE_REGULATION_OF_GROWTH	258	1	0.433836	1	PRDM11,PTEN
GOBP_NEGATIVE_REGULATION_OF_CELL_CYCLE_PROCESS	329	1	0.435679	1	PTEN,DOT1L
GOBP_MACROAUTOPHAGY	331	1	0.435712	1	AKT1
GOBP_INTRACELLULAR_RECEPTOR_SIGNALING_PATHWAY	288	1	0.435935	1	NR1D1
GOBP_NUCLEAR_TRANSPORT	322	1	0.436083	1	AKT1
GOBP_STEM_CELL_DIFFERENTIATION	226	1	0.438119	1	DHX36
GOBP_NEGATIVE_REGULATION_OF_HYDROLASE_ACTIVITY	391	1	0.439172	1	AKT1
GOBP_NEGATIVE_REGULATION_OF_TRANSFERASE_ACTIVITY	294	1	0.440593	1	AKT1,PTEN
GOBP_INTRINSIC_APOPTOTIC_SIGNALING_PATHWAY	318	1	0.440763	1	AKT1
GOBP_POSITIVE_REGULATION_OF_GROWTH	262	1	0.443324	1	AKT1
GOBP_REGULATION_OF_LEUKOCYTE_DIFFERENTIATION	338	1	0.44446	1	PGLYRP2
GOBP_PROTEIN_LOCALIZATION_TO_NUCLEUS	317	1	0.453144	1	AKT1
GOBP_POSITIVE_REGULATION_OF_CELL_CELL_ADHESION	437	1	0.457507	1	AKT1
GOBP_DENDRITE_DEVELOPMENT	239	1	0.459338	1	DHX36,PTEN
GOBP_REGULATION_OF_CANONICAL_WNT_SIGNALING_PATHWAY	253	1	0.459418	1	SHISA6
GOBP_REGULATION_OF_MITOTIC_CELL_CYCLE_PHASE_TRANSITION	337	1	0.463314	1	AKT1,PTEN
GOBP_REGULATION_OF_ACTIN_FILAMENT_ORGANIZATION	280	1	0.465059	1	RHPN1
GOBP_POSITIVE_REGULATION_OF_ESTABLISHMENT_OF_PROTEIN_LOCALIZATION	333	1	0.467283	1	PCNT
GOBP_REGULATION_OF_TRANSPORTER_ACTIVITY	301	1	0.469919	1	SHISA6
GOBP_CELLULAR_RESPONSE_TO_PEPTIDE_HORMONE_STIMULUS	297	1	0.472677	1	AKT1
GOBP_REGULATION_OF_T_CELL_ACTIVATION	467	1	0.472992	1	AKT1,MIR27A
GOBP_PROTEIN_LOCALIZATION_TO_PLASMA_MEMBRANE	299	1	0.473048	1	AKT1
GOBP_NEGATIVE_REGULATION_OF_CELL_ADHESION	352	1	0.473806	1	AKT1,MIR27A,PTEN
GOBP_SMALL_MOLECULE_CATABOLIC_PROCESS	391	1	0.474628	1	AKT1,PTEN
GOBP_POSITIVE_REGULATION_OF_SECRETION	324	1	0.47474	1	GABBR1
GOBP_FATTY_ACID_METABOLIC_PROCESS	413	1	0.480594	1	AKT1
GOBP_REGULATION_OF_INTRACELLULAR_TRANSPORT	335	1	0.481438	1	PCNT
GOBP_REGULATION_OF_AUTOPHAGY	363	1	0.485294	1	AKT1
GOBP_MAINTENANCE_OF_LOCATION	339	1	0.488595	1	AKT1
GOBP_POSITIVE_REGULATION_OF_CELL_CYCLE	346	1	0.489359	1	AKT1
GOBP_CELLULAR_PROCESS_INVOLVED_IN_REPRODUCTION_IN_MULTICELLULAR_ORGANISM	415	1	0.49002	1	AKT1
GOBP_SECOND_MESSENGER_MEDIATED_SIGNALING	317	1	0.490349	1	GUCY2D
GOBP_LEUKOCYTE_MIGRATION	422	1	0.493578	1	AKT1
GOBP_CELLULAR_RESPONSE_TO_CHEMICAL_STRESS	359	1	0.494822	1	AKT1
GOBP_POSITIVE_REGULATION_OF_NERVOUS_SYSTEM_DEVELOPMENT	283	1	0.497155	1	DHX36
GOBP_STRIATED_MUSCLE_CELL_DIFFERENTIATION	297	1	0.498449	1	AKT1,MIR23A
GOBP_RESPONSE_TO_OXYGEN_LEVELS	336	1	0.500288	1	AKT1,PTEN
GOBP_ERK1_AND_ERK2_CASCADE	375	1	0.500986	1	MIR23A,MIR27A,PTEN
GOBP_RIBOSE_PHOSPHATE_METABOLIC_PROCESS	389	1	0.506117	1	GUCY2D
GOBP_REGULATION_OF_APOPTOTIC_SIGNALING_PATHWAY	391	1	0.511433	1	AKT1,PTEN
GOBP_NEGATIVE_REGULATION_OF_CELL_CYCLE	425	1	0.522311	1	PTEN,DOT1L
GOBP_RESPONSE_TO_METAL_ION	356	1	0.522495	1	AKT1
GOBP_REGULATION_OF_SMALL_GTPASE_MEDIATED_SIGNAL_TRANSDUCTION	318	1	0.523426	1	PSD3
GOBP_PEPTIDYL_SERINE_MODIFICATION	327	1	0.5244	1	AKT1,PTEN
GOBP_REGULATION_OF_CELL_MORPHOGENESIS	313	1	0.524727	1	DHX36
GOBP_POSITIVE_REGULATION_OF_CELL_DEVELOPMENT	310	1	0.524948	1	DHX36
GOBP_CILIUM_ORGANIZATION	406	1	0.525372	1	PCNT
GOBP_PROTEIN_LOCALIZATION_TO_EXTRACELLULAR_REGION	379	1	0.527053	1	NR1D1
GOBP_POSITIVE_REGULATION_OF_PROTEOLYSIS	416	1	0.528121	1	AKT1,PTEN
GOBP_REGULATION_OF_HEMOPOIESIS	434	1	0.530845	1	PGLYRP2
GOBP_PURINE_CONTAINING_COMPOUND_METABOLIC_PROCESS	412	1	0.530865	1	GUCY2D
GOBP_PROTEIN_LOCALIZATION_TO_CELL_PERIPHERY	350	1	0.531948	1	AKT1
GOBP_CANONICAL_WNT_SIGNALING_PATHWAY	310	1	0.532426	1	SHISA6,PTEN
GOBP_REGULATION_OF_CATION_TRANSMEMBRANE_TRANSPORT	353	1	0.535521	1	SHISA6
GOBP_NEURON_DEATH	418	1	0.538048	1	AKT1
GOBP_ESTABLISHMENT_OF_PROTEIN_LOCALIZATION_TO_ORGANELLE	442	1	0.538384	1	AKT1
GOBP_RAS_PROTEIN_SIGNAL_TRANSDUCTION	365	1	0.538923	1	PSD3
GOBP_REGULATION_OF_PROTEIN_CATABOLIC_PROCESS	424	1	0.545951	1	AKT1,PTEN
GOBP_CELLULAR_RESPONSE_TO_PEPTIDE	377	1	0.551932	1	AKT1
GOBP_REGULATION_OF_DEVELOPMENTAL_GROWTH	329	1	0.553274	1	AKT1,PTEN
GOBP_REGULATION_OF_WNT_SIGNALING_PATHWAY	333	1	0.560338	1	SHISA6
GOBP_REGULATION_OF_PROTEIN_SERINE_THREONINE_KINASE_ACTIVITY	401	1	0.565217	1	AKT1,PTEN
GOBP_NEGATIVE_REGULATION_OF_LOCOMOTION	405	1	0.56523	1	AKT1,PTEN
GOBP_POSITIVE_REGULATION_OF_CELL_PROJECTION_ORGANIZATION	341	1	0.565273	1	DHX36
GOBP_RESPONSE_TO_OXIDATIVE_STRESS	473	1	0.566728	1	AKT1
GOBP_REGULATION_OF_SUPRAMOLECULAR_FIBER_ORGANIZATION	405	1	0.568986	1	RHPN1
GOBP_RESPONSE_TO_PEPTIDE_HORMONE	403	1	0.570364	1	AKT1
GOBP_IN_UTERO_EMBRYONIC_DEVELOPMENT	415	1	0.570429	1	AKT1
GOBP_NEGATIVE_REGULATION_OF_PHOSPHORYLATION	405	1	0.572131	1	AKT1,PTEN
GOBP_POSITIVE_REGULATION_OF_PROTEIN_KINASE_ACTIVITY	418	1	0.57812	1	AKT1
GOBP_REGULATION_OF_METAL_ION_TRANSPORT	422	1	0.582475	1	AKT1
GOBP_MUSCLE_CELL_DIFFERENTIATION	400	1	0.602819	1	AKT1,MIR23A
GOBP_REGULATION_OF_ACTIN_FILAMENT_BASED_PROCESS	403	1	0.603491	1	RHPN1
GOBP_REPRODUCTIVE_SYSTEM_DEVELOPMENT	432	1	0.609481	1	AKT1,PTEN
GOBP_NEGATIVE_REGULATION_OF_PHOSPHORUS_METABOLIC_PROCESS	482	1	0.619763	1	AKT1,PTEN
GOBP_GLAND_DEVELOPMENT	458	1	0.656365	1	AKT1,PTEN
GOBP_ACTIN_FILAMENT_ORGANIZATION	464	1	0.656719	1	RHPN1
GOBP_CELL_CELL_SIGNALING_BY_WNT	458	1	0.673639	1	SHISA6,PTEN
GOBP_EMBRYONIC_ORGAN_DEVELOPMENT	486	1	0.698397	1	AKT1
GOBP_LUNG_MORPHOGENESIS	58	0	1	1	NA
GOBP_RESPONSE_TO_ANTIBIOTIC	51	0	1	1	NA
GOBP_MITOTIC_CYTOKINETIC_PROCESS	24	0	1	1	NA
GOBP_POSITIVE_REGULATION_OF_CELL_DIVISION	89	0	1	1	NA
GOBP_ACTIVATION_OF_GTPASE_ACTIVITY	109	0	1	1	NA
GOBP_CELLULAR_RESPONSE_TO_EXTRACELLULAR_STIMULUS	249	0	1	1	NA
GOBP_ACTIN_FILAMENT_BASED_MOVEMENT	133	0	1	1	NA
GOBP_PHOTORECEPTOR_CELL_DIFFERENTIATION	71	0	1	1	NA
GOBP_CELL_FATE_COMMITMENT	294	0	1	1	NA
GOBP_CHONDROITIN_SULFATE_PROTEOGLYCAN_METABOLIC_PROCESS	36	0	1	1	NA
GOBP_ER_ASSOCIATED_MISFOLDED_PROTEIN_CATABOLIC_PROCESS	24	0	1	1	NA
GOBP_GANGLIOSIDE_METABOLIC_PROCESS	38	0	1	1	NA
GOBP_REGULATION_OF_T_CELL_DIFFERENTIATION_IN_THYMUS	25	0	1	1	NA
GOBP_CELLULAR_RESPONSE_TO_AMYLOID_BETA	59	0	1	1	NA
GOBP_CHLORIDE_TRANSPORT	116	0	1	1	NA
GOBP_GLUTAMINE_FAMILY_AMINO_ACID_BIOSYNTHETIC_PROCESS	17	0	1	1	NA
GOBP_ANIMAL_ORGAN_MATURATION	35	0	1	1	NA
GOBP_FIBRINOLYSIS	25	0	1	1	NA
GOBP_MONOCYTE_CHEMOTACTIC_PROTEIN_1_PRODUCTION	27	0	1	1	NA
GOBP_POSITIVE_REGULATION_OF_HETEROTYPIC_CELL_CELL_ADHESION	37	0	1	1	NA
GOBP_REGULATION_OF_ERYTHROCYTE_DIFFERENTIATION	57	0	1	1	NA
GOBP_RESPONSE_TO_LITHIUM_ION	24	0	1	1	NA
GOBP_MEMBRANE_DEPOLARIZATION	85	0	1	1	NA
GOBP_PROXIMAL_DISTAL_PATTERN_FORMATION	44	0	1	1	NA
GOBP_REGULATION_OF_INTRACELLULAR_STEROID_HORMONE_RECEPTOR_SIGNALING_PATHWAY	69	0	1	1	NA
GOBP_REGULATION_OF_SYNAPTIC_VESICLE_RECYCLING	21	0	1	1	NA
GOBP_REGULATION_OF_TISSUE_REMODELING	92	0	1	1	NA
GOBP_ANTIGEN_PROCESSING_AND_PRESENTATION_OF_ENDOGENOUS_PEPTIDE_ANTIGEN	94	0	1	1	NA
GOBP_DEVELOPMENTAL_PIGMENTATION	47	0	1	1	NA
GOBP_DNA_CATABOLIC_PROCESS_ENDONUCLEOLYTIC	26	0	1	1	NA
GOBP_POSITIVE_REGULATION_OF_PATTERN_RECOGNITION_RECEPTOR_SIGNALING_PATHWAY	64	0	1	1	NA
GOBP_ADP_METABOLIC_PROCESS	89	0	1	1	NA
GOBP_CATECHOL_CONTAINING_COMPOUND_METABOLIC_PROCESS	55	0	1	1	NA
GOBP_CELLULAR_RESPONSE_TO_STEROL	25	0	1	1	NA
GOBP_CHROMATIN_ASSEMBLY_OR_DISASSEMBLY	235	0	1	1	NA
GOBP_GRANULOCYTE_ACTIVATION	59	0	1	1	NA
GOBP_HISTONE_UBIQUITINATION	52	0	1	1	NA
GOBP_INDUCTION_OF_POSITIVE_CHEMOTAXIS	20	0	1	1	NA
GOBP_LONG_CHAIN_FATTY_ACID_BIOSYNTHETIC_PROCESS	34	0	1	1	NA
GOBP_NEGATIVE_REGULATION_OF_DNA_REPLICATION	30	0	1	1	NA
GOBP_PYRIDINE_NUCLEOTIDE_METABOLIC_PROCESS	34	0	1	1	NA
GOBP_REGULATION_OF_CELL_KILLING	229	0	1	1	NA
GOBP_REGULATION_OF_EPIDERMAL_GROWTH_FACTOR_ACTIVATED_RECEPTOR_ACTIVITY	29	0	1	1	NA
GOBP_REGULATION_OF_T_HELPER_CELL_DIFFERENTIATION	49	0	1	1	NA
GOBP_RESPONSE_TO_AMYLOID_BETA	72	0	1	1	NA
GOBP_RESPONSE_TO_MITOCHONDRIAL_DEPOLARISATION	21	0	1	1	NA
GOBP_RNA_SURVEILLANCE	20	0	1	1	NA
GOBP_CYTOPLASMIC_PATTERN_RECOGNITION_RECEPTOR_SIGNALING_PATHWAY	75	0	1	1	NA
GOBP_DNA_DEPENDENT_DNA_REPLICATION	157	0	1	1	NA
GOBP_ELECTRON_TRANSPORT_CHAIN	166	0	1	1	NA
GOBP_ENAMEL_MINERALIZATION	22	0	1	1	NA
GOBP_LEUKOTRIENE_METABOLIC_PROCESS	32	0	1	1	NA
GOBP_NEGATIVE_REGULATION_OF_ACTIVATED_T_CELL_PROLIFERATION	20	0	1	1	NA
GOBP_NEGATIVE_REGULATION_OF_ANTIGEN_PROCESSING_AND_PRESENTATION	23	0	1	1	NA
GOBP_NEGATIVE_REGULATION_OF_CELL_KILLING	107	0	1	1	NA
GOBP_NEGATIVE_REGULATION_OF_PROTEIN_ACETYLATION	20	0	1	1	NA
GOBP_POLARIZED_EPITHELIAL_CELL_DIFFERENTIATION	26	0	1	1	NA
GOBP_POSITIVE_REGULATION_OF_ACUTE_INFLAMMATORY_RESPONSE	39	0	1	1	NA
GOBP_POSITIVE_REGULATION_OF_CHEMOKINE_PRODUCTION	88	0	1	1	NA
GOBP_REGULATION_OF_CARDIAC_MUSCLE_CONTRACTION	77	0	1	1	NA
GOBP_REGULATION_OF_CENTROSOME_CYCLE	54	0	1	1	NA
GOBP_REGULATION_OF_DNA_STRAND_ELONGATION	28	0	1	1	NA
GOBP_REGULATION_OF_MYOBLAST_DIFFERENTIATION	62	0	1	1	NA
GOBP_SOMITOGENESIS	66	0	1	1	NA
GOBP_CELL_JUNCTION_MAINTENANCE	46	0	1	1	NA
GOBP_CELLULAR_RESPONSE_TO_INTERFERON_GAMMA	143	0	1	1	NA
GOBP_CELLULAR_RESPONSE_TO_UNFOLDED_PROTEIN	118	0	1	1	NA
GOBP_CELLULAR_RESPONSE_TO_VITAMIN_D	21	0	1	1	NA
GOBP_CELLULAR_SODIUM_ION_HOMEOSTASIS	23	0	1	1	NA
GOBP_CYTOPLASMIC_PATTERN_RECOGNITION_RECEPTOR_SIGNALING_PATHWAY_IN_RESPONSE_TO_VIRUS	42	0	1	1	NA
GOBP_DEOXYRIBOSE_PHOSPHATE_CATABOLIC_PROCESS	29	0	1	1	NA
GOBP_DNA_BIOSYNTHETIC_PROCESS	202	0	1	1	NA
GOBP_DNA_METHYLATION_DEPENDENT_HETEROCHROMATIN_ASSEMBLY	25	0	1	1	NA
GOBP_EMBRYONIC_AXIS_SPECIFICATION	42	0	1	1	NA
GOBP_EYE_PHOTORECEPTOR_CELL_DEVELOPMENT	45	0	1	1	NA
GOBP_FC_EPSILON_RECEPTOR_SIGNALING_PATHWAY	26	0	1	1	NA
GOBP_GRANULOCYTE_DIFFERENTIATION	35	0	1	1	NA
GOBP_IMMUNE_RESPONSE_TO_TUMOR_CELL	40	0	1	1	NA
GOBP_INTERMEMBRANE_LIPID_TRANSFER	49	0	1	1	NA
GOBP_MICROTUBULE_ANCHORING	26	0	1	1	NA
GOBP_MONOSACCHARIDE_CATABOLIC_PROCESS	39	0	1	1	NA
GOBP_NEGATIVE_REGULATION_OF_ATP_DEPENDENT_ACTIVITY	20	0	1	1	NA
GOBP_NEGATIVE_REGULATION_OF_BIOMINERALIZATION	33	0	1	1	NA
GOBP_NEGATIVE_REGULATION_OF_INTERLEUKIN_1_BETA_PRODUCTION	55	0	1	1	NA
GOBP_NLS_BEARING_PROTEIN_IMPORT_INTO_NUCLEUS	20	0	1	1	NA
GOBP_PLASMA_MEMBRANE_FUSION	31	0	1	1	NA
GOBP_POSITIVE_REGULATION_OF_CALCIUM_MEDIATED_SIGNALING	45	0	1	1	NA
GOBP_PROTEIN_LIPID_COMPLEX_SUBUNIT_ORGANIZATION	59	0	1	1	NA
GOBP_REGULATION_OF_CELL_CELL_ADHESION_MEDIATED_BY_CADHERIN	35	0	1	1	NA
GOBP_REGULATION_OF_COMPLEMENT_ACTIVATION	21	0	1	1	NA
GOBP_REGULATION_OF_DOUBLE_STRAND_BREAK_REPAIR	105	0	1	1	NA
GOBP_REGULATION_OF_ERAD_PATHWAY	24	0	1	1	NA
GOBP_REGULATION_OF_ESTABLISHMENT_OR_MAINTENANCE_OF_CELL_POLARITY	27	0	1	1	NA
GOBP_REGULATION_OF_NIK_NF_KAPPAB_SIGNALING	128	0	1	1	NA
GOBP_REGULATION_OF_SPINDLE_ORGANIZATION	55	0	1	1	NA
GOBP_REGULATION_OF_UBIQUITIN_PROTEIN_LIGASE_ACTIVITY	25	0	1	1	PTEN
GOBP_RESPONSE_TO_PROTOZOAN	26	0	1	1	NA
GOBP_T_CELL_LINEAGE_COMMITMENT	27	0	1	1	NA
GOBP_TRANSCRIPTION_BY_RNA_POLYMERASE_I	62	0	1	1	NCL
GOBP_TRNA_MODIFICATION	87	0	1	1	NA
GOBP_WOUND_HEALING	473	0	1	1	PTEN
GOBP_ANTIGEN_PROCESSING_AND_PRESENTATION_OF_EXOGENOUS_PEPTIDE_ANTIGEN	141	0	1	1	NA
GOBP_ASYMMETRIC_CELL_DIVISION	24	0	1	1	NA
GOBP_BENZENE_CONTAINING_COMPOUND_METABOLIC_PROCESS	28	0	1	1	NA
GOBP_CARDIAC_MUSCLE_CELL_ACTION_POTENTIAL	75	0	1	1	NA
GOBP_CELL_FATE_COMMITMENT_INVOLVED_IN_FORMATION_OF_PRIMARY_GERM_LAYER	46	0	1	1	NA
GOBP_CELLULAR_COMPONENT_ASSEMBLY_INVOLVED_IN_MORPHOGENESIS	116	0	1	1	NA
GOBP_CELLULAR_DEFENSE_RESPONSE	160	0	1	1	NA
GOBP_CELLULAR_OXIDANT_DETOXIFICATION	110	0	1	1	NA
GOBP_CELLULAR_RESPONSE_TO_LOW_DENSITY_LIPOPROTEIN_PARTICLE_STIMULUS	22	0	1	1	NA
GOBP_CEREBELLAR_PURKINJE_CELL_LAYER_DEVELOPMENT	29	0	1	1	NA
GOBP_DNA_STRAND_ELONGATION	47	0	1	1	NA
GOBP_GLYCOLIPID_BIOSYNTHETIC_PROCESS	76	0	1	1	NA
GOBP_HIGH_DENSITY_LIPOPROTEIN_PARTICLE_CLEARANCE	21	0	1	1	NA
GOBP_INTERSTRAND_CROSS_LINK_REPAIR	32	0	1	1	NA
GOBP_LIVER_MORPHOGENESIS	31	0	1	1	NA
GOBP_MELANOCYTE_DIFFERENTIATION	26	0	1	1	NA
GOBP_MEMBRANE_PROTEIN_ECTODOMAIN_PROTEOLYSIS	56	0	1	1	NA
GOBP_MICROTUBULE_BASED_TRANSPORT	195	0	1	1	NA
GOBP_MITOCHONDRION_MORPHOGENESIS	21	0	1	1	NA
GOBP_MODIFICATION_OF_SYNAPTIC_STRUCTURE	20	0	1	1	NA
GOBP_NCRNA_3_END_PROCESSING	38	0	1	1	NA
GOBP_NEGATIVE_REGULATION_OF_INTERLEUKIN_2_PRODUCTION	38	0	1	1	NA
GOBP_NEGATIVE_REGULATION_OF_T_CELL_MEDIATED_IMMUNITY	45	0	1	1	NA
GOBP_NEGATIVE_REGULATION_OF_VIRAL_GENOME_REPLICATION	64	0	1	1	NA
GOBP_NEUTROPHIL_ACTIVATION_INVOLVED_IN_IMMUNE_RESPONSE	23	0	1	1	NA
GOBP_NUCLEOSIDE_METABOLIC_PROCESS	60	0	1	1	NA
GOBP_PHARYNGEAL_SYSTEM_DEVELOPMENT	29	0	1	1	NA
GOBP_POSITIVE_REGULATION_OF_BINDING	182	0	1	1	NA
GOBP_POSITIVE_REGULATION_OF_OLIGODENDROCYTE_DIFFERENTIATION	23	0	1	1	NA
GOBP_POSITIVE_REGULATION_OF_RECEPTOR_INTERNALIZATION	28	0	1	1	NA
GOBP_POSITIVE_REGULATION_OF_RNA_SPLICING	41	0	1	1	NCL
GOBP_REGULATION_OF_APPETITE	23	0	1	1	NA
GOBP_REGULATION_OF_CELL_CYCLE_CHECKPOINT	47	0	1	1	NA
GOBP_REGULATION_OF_COAGULATION	72	0	1	1	NA
GOBP_REGULATION_OF_LYMPHOCYTE_CHEMOTAXIS	30	0	1	1	NA
GOBP_REGULATION_OF_MEMBRANE_REPOLARIZATION	38	0	1	1	NA
GOBP_REGULATION_OF_SPROUTING_ANGIOGENESIS	66	0	1	1	MIR23A
GOBP_REGULATION_OF_TOLERANCE_INDUCTION	40	0	1	1	NA
GOBP_REGULATION_OF_TRANSLATIONAL_ELONGATION	20	0	1	1	NA
GOBP_REGULATION_OF_TRANSLATIONAL_FIDELITY	40	0	1	1	NA
GOBP_REGULATION_OF_VACUOLE_ORGANIZATION	64	0	1	1	NA
GOBP_RESPONSE_TO_BMP	171	0	1	1	NA
GOBP_RESPONSE_TO_LIGHT_INTENSITY	23	0	1	1	NA
GOBP_SUBSTANTIA_NIGRA_DEVELOPMENT	44	0	1	1	NA
GOBP_SYMPATHETIC_NERVOUS_SYSTEM_DEVELOPMENT	22	0	1	1	NA
GOBP_SYNAPTIC_VESICLE_LOCALIZATION	56	0	1	1	PTEN
GOBP_T_CELL_CHEMOTAXIS	29	0	1	1	NA
GOBP_T_HELPER_17_CELL_DIFFERENTIATION	27	0	1	1	NA
GOBP_TOLL_LIKE_RECEPTOR_9_SIGNALING_PATHWAY	20	0	1	1	NA
GOBP_TOOTH_MINERALIZATION	28	0	1	1	NA
GOBP_TRABECULA_FORMATION	27	0	1	1	NA
GOBP_VASCULAR_ENDOTHELIAL_GROWTH_FACTOR_PRODUCTION	65	0	1	1	NA
GOBP_VIRAL_TRANSCRIPTION	70	0	1	1	NA
GOBP_ACTIVATION_OF_ADENYLATE_CYCLASE_ACTIVITY	32	0	1	1	NA
GOBP_ANTERIOR_POSTERIOR_AXIS_SPECIFICATION	56	0	1	1	NA
GOBP_AXONAL_TRANSPORT	66	0	1	1	NA
GOBP_BILE_ACID_AND_BILE_SALT_TRANSPORT	30	0	1	1	NA
GOBP_CELL_CYCLE_DNA_REPLICATION	41	0	1	1	NA
GOBP_COENZYME_A_METABOLIC_PROCESS	21	0	1	1	NA
GOBP_ENDOCARDIAL_CUSHION_DEVELOPMENT	50	0	1	1	NA
GOBP_ESTABLISHMENT_OF_PROTEIN_LOCALIZATION_TO_ENDOPLASMIC_RETICULUM	45	0	1	1	NA
GOBP_GLUTAMINE_METABOLIC_PROCESS	24	0	1	1	NA
GOBP_GRANULOCYTE_MACROPHAGE_COLONY_STIMULATING_FACTOR_PRODUCTION	20	0	1	1	NA
GOBP_HISTONE_PHOSPHORYLATION	44	0	1	1	NA
GOBP_INOSITOL_PHOSPHATE_METABOLIC_PROCESS	54	0	1	1	PTEN
GOBP_INTERLEUKIN_17_PRODUCTION	45	0	1	1	NA
GOBP_INTRACILIARY_TRANSPORT	37	0	1	1	NA
GOBP_LIPOPROTEIN_LOCALIZATION	22	0	1	1	NA
GOBP_LYSOSOMAL_PROTEIN_CATABOLIC_PROCESS	19	0	1	1	NA
GOBP_MATURATION_OF_5_8S_RRNA_FROM_TRICISTRONIC_RRNA_TRANSCRIPT_SSU_RRNA_5_8S_RRNA_LSU_RRNA	26	0	1	1	NA
GOBP_MEMBRANE_FUSION	171	0	1	1	NA
GOBP_MEMBRANE_LIPID_CATABOLIC_PROCESS	46	0	1	1	NA
GOBP_MITOCHONDRIAL_GENOME_MAINTENANCE	27	0	1	1	NA
GOBP_MITOCHONDRIAL_RNA_PROCESSING	19	0	1	1	NA
GOBP_MITOPHAGY	30	0	1	1	NA
GOBP_MORPHOGENESIS_OF_A_POLARIZED_EPITHELIUM	94	0	1	1	NA
GOBP_MORPHOGENESIS_OF_AN_EPITHELIAL_FOLD	22	0	1	1	NA
GOBP_NEGATIVE_REGULATION_OF_BLOOD_VESSEL_ENDOTHELIAL_CELL_PROLIFERATION_INVOLVED_IN_SPROUTING_ANGIOGENESIS	20	0	1	1	NA
GOBP_NEGATIVE_REGULATION_OF_EXOCYTOSIS	36	0	1	1	NA
GOBP_NEGATIVE_REGULATION_OF_INTERLEUKIN_10_PRODUCTION	34	0	1	1	NA
GOBP_NEGATIVE_REGULATION_OF_NUCLEOTIDE_METABOLIC_PROCESS	24	0	1	1	NA
GOBP_NEGATIVE_REGULATION_OF_PROTEIN_TYROSINE_KINASE_ACTIVITY	39	0	1	1	NA
GOBP_NEUTROPHIL_MEDIATED_IMMUNITY	38	0	1	1	NA
GOBP_NODAL_SIGNALING_PATHWAY	15	0	1	1	NA
GOBP_ORGAN_OR_TISSUE_SPECIFIC_IMMUNE_RESPONSE	35	0	1	1	NA
GOBP_POSITIVE_REGULATION_OF_EXTRINSIC_APOPTOTIC_SIGNALING_PATHWAY	57	0	1	1	PTEN
GOBP_POSITIVE_REGULATION_OF_MAST_CELL_ACTIVATION	18	0	1	1	NA
GOBP_POSITIVE_REGULATION_OF_MEMORY_T_CELL_DIFFERENTIATION	21	0	1	1	NA
GOBP_PURINE_RIBONUCLEOSIDE_METABOLIC_PROCESS	21	0	1	1	NA
GOBP_PYRIMIDINE_CONTAINING_COMPOUND_BIOSYNTHETIC_PROCESS	34	0	1	1	NA
GOBP_PYRIMIDINE_NUCLEOSIDE_MONOPHOSPHATE_METABOLIC_PROCESS	21	0	1	1	NA
GOBP_REGULATION_OF_BROWN_FAT_CELL_DIFFERENTIATION	23	0	1	1	NA
GOBP_REGULATION_OF_DOUBLE_STRAND_BREAK_REPAIR_VIA_HOMOLOGOUS_RECOMBINATION	64	0	1	1	NA
GOBP_REGULATION_OF_INTRACELLULAR_ESTROGEN_RECEPTOR_SIGNALING_PATHWAY	35	0	1	1	NA
GOBP_REGULATION_OF_MACROPHAGE_DERIVED_FOAM_CELL_DIFFERENTIATION	33	0	1	1	NA
GOBP_REGULATION_OF_RECEPTOR_INTERNALIZATION	66	0	1	1	NA
GOBP_REGULATION_OF_VIRAL_ENTRY_INTO_HOST_CELL	75	0	1	1	NA
GOBP_REGULATION_OF_WOUND_HEALING	141	0	1	1	PTEN
GOBP_REGULATORY_T_CELL_DIFFERENTIATION	62	0	1	1	NA
GOBP_RETINOIC_ACID_METABOLIC_PROCESS	34	0	1	1	NA
GOBP_RIBOSOMAL_LARGE_SUBUNIT_BIOGENESIS	75	0	1	1	NA
GOBP_RRNA_MODIFICATION	35	0	1	1	NA
GOBP_STRIATED_MUSCLE_CELL_DEVELOPMENT	71	0	1	1	NA
GOBP_VESICLE_MEDIATED_TRANSPORT_BETWEEN_ENDOSOMAL_COMPARTMENTS	46	0	1	1	NA
GOBP_ADULT_LOCOMOTORY_BEHAVIOR	78	0	1	1	NA
GOBP_ASPARTATE_FAMILY_AMINO_ACID_BIOSYNTHETIC_PROCESS	22	0	1	1	NA
GOBP_AXONAL_TRANSPORT_OF_MITOCHONDRION	18	0	1	1	NA
GOBP_BLOOD_VESSEL_REMODELING	43	0	1	1	NA
GOBP_BRANCHING_INVOLVED_IN_MAMMARY_GLAND_DUCT_MORPHOGENESIS	28	0	1	1	NA
GOBP_CAMERA_TYPE_EYE_MORPHOGENESIS	138	0	1	1	NA
GOBP_CARBOHYDRATE_PHOSPHORYLATION	25	0	1	1	NA
GOBP_CARDIAC_MUSCLE_CELL_PROLIFERATION	57	0	1	1	PTEN
GOBP_CELLULAR_IRON_ION_HOMEOSTASIS	57	0	1	1	NA
GOBP_CHROMATIN_DISASSEMBLY	23	0	1	1	NA
GOBP_CONNECTIVE_TISSUE_REPLACEMENT	19	0	1	1	NA
GOBP_DETECTION_OF_MECHANICAL_STIMULUS	59	0	1	1	NA
GOBP_DETECTION_OF_MECHANICAL_STIMULUS_INVOLVED_IN_SENSORY_PERCEPTION_OF_PAIN	20	0	1	1	NA
GOBP_EMBRYONIC_DIGIT_MORPHOGENESIS	58	0	1	1	NA
GOBP_FIBROBLAST_GROWTH_FACTOR_RECEPTOR_SIGNALING_PATHWAY	83	0	1	1	NA
GOBP_FUSION_OF_SPERM_TO_EGG_PLASMA_MEMBRANE_INVOLVED_IN_SINGLE_FERTILIZATION	26	0	1	1	NA
GOBP_G_PROTEIN_COUPLED_RECEPTOR_SIGNALING_PATHWAY_COUPLED_TO_CYCLIC_NUCLEOTIDE_SECOND_MESSENGER	64	0	1	1	NA
GOBP_HEPATOCYTE_APOPTOTIC_PROCESS	20	0	1	1	NA
GOBP_HISTONE_LYSINE_DEMETHYLATION	23	0	1	1	NA
GOBP_INNER_EAR_RECEPTOR_CELL_DEVELOPMENT	46	0	1	1	NA
GOBP_INTERLEUKIN_5_PRODUCTION	21	0	1	1	NA
GOBP_METANEPHRIC_NEPHRON_DEVELOPMENT	45	0	1	1	NA
GOBP_MITOCHONDRIAL_TRANSMEMBRANE_TRANSPORT	100	0	1	1	NA
GOBP_MODULATION_BY_HOST_OF_VIRAL_PROCESS	30	0	1	1	NA
GOBP_MOTILE_CILIUM_ASSEMBLY	54	0	1	1	NA
GOBP_MYELOID_DENDRITIC_CELL_DIFFERENTIATION	26	0	1	1	NA
GOBP_NEGATIVE_REGULATION_OF_ALPHA_BETA_T_CELL_DIFFERENTIATION	24	0	1	1	NA
GOBP_NEGATIVE_REGULATION_OF_BMP_SIGNALING_PATHWAY	59	0	1	1	NA
GOBP_NEGATIVE_REGULATION_OF_CYTOKINE_PRODUCTION_INVOLVED_IN_IMMUNE_RESPONSE	45	0	1	1	NA
GOBP_NEGATIVE_REGULATION_OF_GTPASE_ACTIVITY	32	0	1	1	NA
GOBP_NEGATIVE_REGULATION_OF_INCLUSION_BODY_ASSEMBLY	20	0	1	1	NA
GOBP_NEGATIVE_REGULATION_OF_INTRACELLULAR_PROTEIN_TRANSPORT	42	0	1	1	NA
GOBP_NEGATIVE_REGULATION_OF_PHOSPHATIDYLINOSITOL_3_KINASE_SIGNALING	18	0	1	1	PTEN
GOBP_NEGATIVE_REGULATION_OF_POSTTRANSCRIPTIONAL_GENE_SILENCING	34	0	1	1	NA
GOBP_NEGATIVE_REGULATION_OF_RECEPTOR_MEDIATED_ENDOCYTOSIS	38	0	1	1	MIR27A
GOBP_NEGATIVE_REGULATION_OF_VASCULAR_ENDOTHELIAL_CELL_PROLIFERATION	21	0	1	1	NA
GOBP_NUCLEOTIDE_TRANSPORT	36	0	1	1	NA
GOBP_OVULATION_CYCLE_PROCESS	49	0	1	1	NA
GOBP_PIGMENTATION	100	0	1	1	NA
GOBP_POSITIVE_REGULATION_OF_CALCIUM_ION_TRANSMEMBRANE_TRANSPORT	68	0	1	1	NA
GOBP_POSITIVE_REGULATION_OF_CELLULAR_RESPONSE_TO_INSULIN_STIMULUS	24	0	1	1	NA
GOBP_POSITIVE_REGULATION_OF_EXCITATORY_POSTSYNAPTIC_POTENTIAL	28	0	1	1	PTEN
GOBP_POSITIVE_REGULATION_OF_MACROPHAGE_DERIVED_FOAM_CELL_DIFFERENTIATION	20	0	1	1	NA
GOBP_POSITIVE_REGULATION_OF_RUFFLE_ASSEMBLY	20	0	1	1	NA
GOBP_POSITIVE_REGULATION_OF_TYPE_I_INTERFERON_MEDIATED_SIGNALING_PATHWAY	21	0	1	1	NA
GOBP_PROTEIN_K48_LINKED_DEUBIQUITINATION	32	0	1	1	NA
GOBP_QUINONE_METABOLIC_PROCESS	38	0	1	1	NA
GOBP_REGULATION_OF_ANIMAL_ORGAN_MORPHOGENESIS	136	0	1	1	NA
GOBP_REGULATION_OF_BONE_REMODELING	54	0	1	1	NA
GOBP_REGULATION_OF_CELLULAR_AMINE_METABOLIC_PROCESS	34	0	1	1	NA
GOBP_REGULATION_OF_LIPID_STORAGE	65	0	1	1	NA
GOBP_REGULATION_OF_MEMBRANE_PROTEIN_ECTODOMAIN_PROTEOLYSIS	31	0	1	1	NA
GOBP_REGULATION_OF_PHOSPHOLIPASE_C_ACTIVITY	43	0	1	1	NA
GOBP_REGULATION_OF_PROTEIN_AUTOPHOSPHORYLATION	44	0	1	1	NA
GOBP_REGULATION_OF_SKELETAL_MUSCLE_CELL_DIFFERENTIATION	20	0	1	1	NA
GOBP_REGULATION_OF_WATER_LOSS_VIA_SKIN	30	0	1	1	NA
GOBP_RESPONSE_TO_MINERALOCORTICOID	29	0	1	1	NA
GOBP_RESPONSE_TO_STARVATION	196	0	1	1	NA
GOBP_SNRNA_METABOLIC_PROCESS	54	0	1	1	NA
GOBP_TRANSEPITHELIAL_TRANSPORT	33	0	1	1	NA
GOBP_TRANSLESION_SYNTHESIS	24	0	1	1	NA
GOBP_V_D_J_RECOMBINATION	20	0	1	1	NA
GOBP_WATER_SOLUBLE_VITAMIN_METABOLIC_PROCESS	65	0	1	1	NA
GOBP_ACTIN_FILAMENT_POLYMERIZATION	173	0	1	1	NA
GOBP_AORTA_DEVELOPMENT	62	0	1	1	NA
GOBP_AXIS_ELONGATION	27	0	1	1	NA
GOBP_B_CELL_PROLIFERATION	87	0	1	1	NA
GOBP_BILE_ACID_SECRETION	21	0	1	1	NA
GOBP_BIOMINERALIZATION	177	0	1	1	NA
GOBP_BONE_GROWTH	32	0	1	1	NA
GOBP_C4_DICARBOXYLATE_TRANSPORT	27	0	1	1	NA
GOBP_CALCIUM_ION_REGULATED_EXOCYTOSIS	69	0	1	1	NA
GOBP_CARDIAC_ATRIUM_DEVELOPMENT	38	0	1	1	NA
GOBP_CELL_SURFACE_RECEPTOR_SIGNALING_PATHWAY_INVOLVED_IN_HEART_DEVELOPMENT	31	0	1	1	NA
GOBP_CELLULAR_RESPONSE_TO_ZINC_ION	22	0	1	1	NA
GOBP_CENTRIOLE_ASSEMBLY	44	0	1	1	NA
GOBP_DEOXYRIBONUCLEOSIDE_MONOPHOSPHATE_METABOLIC_PROCESS	24	0	1	1	NA
GOBP_DIENCEPHALON_DEVELOPMENT	76	0	1	1	NA
GOBP_DOUBLE_STRAND_BREAK_REPAIR_VIA_NONHOMOLOGOUS_END_JOINING	69	0	1	1	NA
GOBP_ENDOTHELIAL_CELL_CHEMOTAXIS	28	0	1	1	NA
GOBP_ENDOTHELIUM_DEVELOPMENT	159	0	1	1	NA
GOBP_ESTABLISHMENT_OF_MITOTIC_SPINDLE_LOCALIZATION	37	0	1	1	NA
GOBP_FEEDING_BEHAVIOR	104	0	1	1	NA
GOBP_FOREBRAIN_NEURON_DEVELOPMENT	20	0	1	1	NA
GOBP_GLYCEROPHOSPHOLIPID_CATABOLIC_PROCESS	40	0	1	1	NA
GOBP_INTERLEUKIN_13_PRODUCTION	29	0	1	1	NA
GOBP_ISOPRENOID_METABOLIC_PROCESS	137	0	1	1	NA
GOBP_LOCOMOTORY_BEHAVIOR	197	0	1	1	PTEN
GOBP_METANEPHRIC_NEPHRON_MORPHOGENESIS	31	0	1	1	NA
GOBP_NEGATIVE_REGULATION_OF_CALCIUM_ION_IMPORT	20	0	1	1	NA
GOBP_NEGATIVE_REGULATION_OF_CELL_CYCLE_G1_S_PHASE_TRANSITION	92	0	1	1	PTEN
GOBP_NEGATIVE_REGULATION_OF_CELL_SUBSTRATE_JUNCTION_ORGANIZATION	19	0	1	1	PTEN
GOBP_NEGATIVE_REGULATION_OF_COAGULATION	53	0	1	1	NA
GOBP_NEGATIVE_REGULATION_OF_MICROTUBULE_POLYMERIZATION_OR_DEPOLYMERIZATION	37	0	1	1	NA
GOBP_NEGATIVE_REGULATION_OF_RESPONSE_TO_CYTOKINE_STIMULUS	94	0	1	1	MIR27A
GOBP_NEUROTRANSMITTER_BIOSYNTHETIC_PROCESS	22	0	1	1	NA
GOBP_NON_CANONICAL_WNT_SIGNALING_PATHWAY	71	0	1	1	NA
GOBP_NUCLEOTIDE_SUGAR_METABOLIC_PROCESS	34	0	1	1	NA
GOBP_OOGENESIS	103	0	1	1	NA
GOBP_PHOSPHATE_ION_TRANSPORT	27	0	1	1	NA
GOBP_PHOSPHATIDYLCHOLINE_BIOSYNTHETIC_PROCESS	36	0	1	1	NA
GOBP_PHYSIOLOGICAL_CARDIAC_MUSCLE_HYPERTROPHY	31	0	1	1	MIR23A
GOBP_POSITIVE_REGULATION_OF_ALPHA_BETA_T_CELL_DIFFERENTIATION	63	0	1	1	NA
GOBP_POSITIVE_REGULATION_OF_CELL_JUNCTION_ASSEMBLY	111	0	1	1	NA
GOBP_POSITIVE_REGULATION_OF_HISTONE_METHYLATION	58	0	1	1	NA
GOBP_POSITIVE_REGULATION_OF_INTERFERON_GAMMA_PRODUCTION	120	0	1	1	NA
GOBP_POSITIVE_REGULATION_OF_NEURON_DEATH	98	0	1	1	NA
GOBP_POSITIVE_REGULATION_OF_OSSIFICATION	54	0	1	1	NA
GOBP_POSITIVE_REGULATION_OF_PROTEIN_AUTOPHOSPHORYLATION	26	0	1	1	NA
GOBP_POSITIVE_REGULATION_OF_SMOOTH_MUSCLE_CELL_MIGRATION	44	0	1	1	NA
GOBP_POSITIVE_REGULATION_OF_TRANSLATIONAL_INITIATION	33	0	1	1	NA
GOBP_POSITIVE_REGULATION_OF_VASCULAR_PERMEABILITY	20	0	1	1	NA
GOBP_PROTEIN_K11_LINKED_UBIQUITINATION	28	0	1	1	NA
GOBP_PROTEIN_LOCALIZATION_TO_VACUOLE	69	0	1	1	NA
GOBP_REGULATION_OF_ACTIN_FILAMENT_LENGTH	159	0	1	1	NA
GOBP_REGULATION_OF_ANTIGEN_RECEPTOR_MEDIATED_SIGNALING_PATHWAY	72	0	1	1	NA
GOBP_REGULATION_OF_CELL_CYCLE_G2_M_PHASE_TRANSITION	113	0	1	1	NA
GOBP_REGULATION_OF_CHROMATIN_ASSEMBLY_OR_DISASSEMBLY	38	0	1	1	NA
GOBP_REGULATION_OF_MUSCLE_ORGAN_DEVELOPMENT	54	0	1	1	NA
GOBP_REGULATION_OF_NUCLEAR_DIVISION	147	0	1	1	NA
GOBP_REGULATION_OF_PROTEIN_LOCALIZATION_TO_SYNAPSE	22	0	1	1	NA
GOBP_REGULATION_OF_PROTEIN_SUMOYLATION	22	0	1	1	NA
GOBP_REGULATION_OF_SYNAPTIC_TRANSMISSION_GABAERGIC	36	0	1	1	PTEN
GOBP_REGULATION_OF_TRIGLYCERIDE_BIOSYNTHETIC_PROCESS	20	0	1	1	NA
GOBP_RESPIRATORY_ELECTRON_TRANSPORT_CHAIN	114	0	1	1	NA
GOBP_RESPONSE_TO_FATTY_ACID	63	0	1	1	NA
GOBP_RESPONSE_TO_IRON_ION	31	0	1	1	NA
GOBP_RESPONSE_TO_PURINE_CONTAINING_COMPOUND	133	0	1	1	NA
GOBP_RIBONUCLEOSIDE_MONOPHOSPHATE_METABOLIC_PROCESS	56	0	1	1	NA
GOBP_RNA_EXPORT_FROM_NUCLEUS	85	0	1	1	NA
GOBP_RRNA_METHYLATION	25	0	1	1	NA
GOBP_RUFFLE_ORGANIZATION	68	0	1	1	NA
GOBP_SENSORY_PERCEPTION_OF_BITTER_TASTE	81	0	1	1	NA
GOBP_SINGLE_STRANDED_VIRAL_RNA_REPLICATION_VIA_DOUBLE_STRANDED_DNA_INTERMEDIATE	22	0	1	1	NA
GOBP_SPERMATID_DIFFERENTIATION	188	0	1	1	NA
GOBP_T_CELL_MEDIATED_IMMUNE_RESPONSE_TO_TUMOR_CELL	21	0	1	1	NA
GOBP_VASCULAR_ENDOTHELIAL_GROWTH_FACTOR_SIGNALING_PATHWAY	48	0	1	1	NA
GOBP_VIRAL_LIFE_CYCLE	377	0	1	1	NA
GOBP_VIRAL_RELEASE_FROM_HOST_CELL	36	0	1	1	NA
GOBP_3_UTR_MEDIATED_MRNA_STABILIZATION	19	0	1	1	NA
GOBP_AMINOGLYCAN_BIOSYNTHETIC_PROCESS	82	0	1	1	NA
GOBP_AMYLOID_PRECURSOR_PROTEIN_BIOSYNTHETIC_PROCESS	26	0	1	1	NA
GOBP_ANTIGEN_PROCESSING_AND_PRESENTATION	257	0	1	1	NA
GOBP_AXIS_SPECIFICATION	93	0	1	1	NA
GOBP_CAMP_MEDIATED_SIGNALING	53	0	1	1	NA
GOBP_CATECHOL_CONTAINING_COMPOUND_BIOSYNTHETIC_PROCESS	24	0	1	1	NA
GOBP_CELLULAR_RESPONSE_TO_DSRNA	29	0	1	1	NA
GOBP_CHOLESTEROL_EFFLUX	79	0	1	1	MIR27A
GOBP_COLLAGEN_METABOLIC_PROCESS	113	0	1	1	NA
GOBP_COLLATERAL_SPROUTING	24	0	1	1	NA
GOBP_CORTICAL_CYTOSKELETON_ORGANIZATION	69	0	1	1	NA
GOBP_DEVELOPMENT_OF_PRIMARY_SEXUAL_CHARACTERISTICS	224	0	1	1	NA
GOBP_DOPAMINE_METABOLIC_PROCESS	39	0	1	1	NA
GOBP_EMBRYONIC_SKELETAL_SYSTEM_DEVELOPMENT	130	0	1	1	NA
GOBP_ENDOCRINE_PROCESS	86	0	1	1	NA
GOBP_ENDODERMAL_CELL_FATE_COMMITMENT	22	0	1	1	NA
GOBP_EPOXYGENASE_P450_PATHWAY	18	0	1	1	NA
GOBP_EXTRACELLULAR_MATRIX_DISASSEMBLY	78	0	1	1	NA
GOBP_FEMALE_GENITALIA_DEVELOPMENT	20	0	1	1	NA
GOBP_FEMALE_SEX_DIFFERENTIATION	122	0	1	1	NA
GOBP_HEPATOCYTE_GROWTH_FACTOR_RECEPTOR_SIGNALING_PATHWAY	23	0	1	1	NA
GOBP_HISTONE_DEUBIQUITINATION	41	0	1	1	NA
GOBP_HISTONE_H3_K27_METHYLATION	26	0	1	1	NA
GOBP_HOMEOSTASIS_OF_NUMBER_OF_CELLS_WITHIN_A_TISSUE	27	0	1	1	NA
GOBP_HOMOLOGOUS_RECOMBINATION	66	0	1	1	NA
GOBP_INFLAMMATORY_CELL_APOPTOTIC_PROCESS	23	0	1	1	NA
GOBP_INNATE_IMMUNE_RESPONSE_ACTIVATING_SIGNAL_TRANSDUCTION	25	0	1	1	NA
GOBP_INTRACELLULAR_ESTROGEN_RECEPTOR_SIGNALING_PATHWAY	52	0	1	1	NA
GOBP_LEUKOCYTE_TETHERING_OR_ROLLING	41	0	1	1	NA
GOBP_MALE_MEIOSIS_I	31	0	1	1	NA
GOBP_MANNOSYLATION	34	0	1	1	NA
GOBP_MESONEPHRIC_TUBULE_MORPHOGENESIS	66	0	1	1	NA
GOBP_METAPHASE_ANAPHASE_TRANSITION_OF_CELL_CYCLE	65	0	1	1	NA
GOBP_MITOCHONDRIAL_CYTOCHROME_C_OXIDASE_ASSEMBLY	22	0	1	1	NA
GOBP_MYELIN_ASSEMBLY	22	0	1	1	NA
GOBP_MYELOID_CELL_DEVELOPMENT	85	0	1	1	NA
GOBP_NECROTIC_CELL_DEATH	71	0	1	1	NA
GOBP_NEGATIVE_REGULATION_OF_CELLULAR_PROTEIN_CATABOLIC_PROCESS	83	0	1	1	NA
GOBP_NEGATIVE_REGULATION_OF_CHOLESTEROL_EFFLUX	22	0	1	1	MIR27A
GOBP_NEGATIVE_REGULATION_OF_EPITHELIAL_CELL_MIGRATION	118	0	1	1	PTEN
GOBP_NEGATIVE_REGULATION_OF_ESTABLISHMENT_OF_PROTEIN_LOCALIZATION	130	0	1	1	NA
GOBP_NEGATIVE_REGULATION_OF_PEPTIDYL_LYSINE_ACETYLATION	18	0	1	1	NA
GOBP_NEGATIVE_REGULATION_OF_PLASMA_MEMBRANE_BOUNDED_CELL_PROJECTION_ASSEMBLY	33	0	1	1	NA
GOBP_NEGATIVE_REGULATION_OF_SIGNAL_TRANSDUCTION_BY_P53_CLASS_MEDIATOR	36	0	1	1	NA
GOBP_NEGATIVE_REGULATION_OF_SYSTEMIC_ARTERIAL_BLOOD_PRESSURE	27	0	1	1	NA
GOBP_NEGATIVE_REGULATION_OF_UBIQUITIN_PROTEIN_TRANSFERASE_ACTIVITY	22	0	1	1	NA
GOBP_NEUROMUSCULAR_JUNCTION_DEVELOPMENT	42	0	1	1	NA
GOBP_NEUROPEPTIDE_SIGNALING_PATHWAY	109	0	1	1	NA
GOBP_NUCLEIC_ACID_PHOSPHODIESTER_BOND_HYDROLYSIS	287	0	1	1	NA
GOBP_OLFACTORY_LOBE_DEVELOPMENT	35	0	1	1	NA
GOBP_PEPTIDE_ANTIGEN_ASSEMBLY_WITH_MHC_PROTEIN_COMPLEX	102	0	1	1	NA
GOBP_PEPTIDYL_L_CYSTEINE_S_PALMITOYLATION	21	0	1	1	NA
GOBP_PEPTIDYL_SERINE_DEPHOSPHORYLATION	21	0	1	1	NA
GOBP_PHAGOCYTOSIS	266	0	1	1	NA
GOBP_PHOSPHATIDYLINOSITOL_BIOSYNTHETIC_PROCESS	140	0	1	1	PTEN
GOBP_POSITIVE_REGULATION_OF_CHOLESTEROL_EFFLUX	29	0	1	1	NA
GOBP_POSITIVE_REGULATION_OF_G_PROTEIN_COUPLED_RECEPTOR_SIGNALING_PATHWAY	27	0	1	1	NA
GOBP_POSITIVE_REGULATION_OF_GTPASE_ACTIVITY	287	0	1	1	NA
GOBP_POSITIVE_REGULATION_OF_MACROPHAGE_MIGRATION	28	0	1	1	NA
GOBP_POSITIVE_REGULATION_OF_MUSCLE_CONTRACTION	47	0	1	1	NA
GOBP_POSITIVE_REGULATION_OF_MYELOID_CELL_DIFFERENTIATION	118	0	1	1	NA
GOBP_POSITIVE_REGULATION_OF_MYELOID_LEUKOCYTE_DIFFERENTIATION	68	0	1	1	NA
GOBP_POSITIVE_REGULATION_OF_NATURAL_KILLER_CELL_MEDIATED_IMMUNITY	94	0	1	1	NA
GOBP_POSITIVE_REGULATION_OF_PLASMA_MEMBRANE_BOUNDED_CELL_PROJECTION_ASSEMBLY	111	0	1	1	NA
GOBP_POSITIVE_REGULATION_OF_RECEPTOR_MEDIATED_ENDOCYTOSIS	56	0	1	1	NA
GOBP_POSITIVE_REGULATION_OF_RESPONSE_TO_DNA_DAMAGE_STIMULUS	124	0	1	1	NA
GOBP_POSITIVE_REGULATION_OF_RHO_PROTEIN_SIGNAL_TRANSDUCTION	30	0	1	1	NA
GOBP_POSITIVE_REGULATION_OF_STEM_CELL_PROLIFERATION	29	0	1	1	NA
GOBP_POST_GOLGI_VESICLE_MEDIATED_TRANSPORT	114	0	1	1	NA
GOBP_POSTREPLICATION_REPAIR	33	0	1	1	NA
GOBP_REGULATION_OF_CELL_PROJECTION_ASSEMBLY	223	0	1	1	NA
GOBP_REGULATION_OF_CELLULAR_PH	78	0	1	1	NA
GOBP_REGULATION_OF_G0_TO_G1_TRANSITION	18	0	1	1	NA
GOBP_REGULATION_OF_MYELOID_LEUKOCYTE_DIFFERENTIATION	143	0	1	1	NA
GOBP_REGULATION_OF_MYOBLAST_FUSION	28	0	1	1	NA
GOBP_REGULATION_OF_OSTEOBLAST_PROLIFERATION	30	0	1	1	NA
GOBP_REGULATION_OF_PHOSPHATASE_ACTIVITY	111	0	1	1	NA
GOBP_REGULATION_OF_PROTEIN_ACETYLATION	80	0	1	1	NA
GOBP_REGULATION_OF_PROTEIN_KINASE_A_SIGNALING	21	0	1	1	NA
GOBP_REGULATION_OF_SUBSTRATE_ADHESION_DEPENDENT_CELL_SPREADING	59	0	1	1	NA
GOBP_REGULATION_OF_TELOMERASE_ACTIVITY	55	0	1	1	NA
GOBP_REGULATION_OF_TRIGLYCERIDE_METABOLIC_PROCESS	49	0	1	1	NA
GOBP_RESPONSE_TO_HYDROGEN_PEROXIDE	127	0	1	1	NA
GOBP_RESPONSE_TO_INCREASED_OXYGEN_LEVELS	23	0	1	1	NA
GOBP_RESPONSE_TO_VITAMIN	81	0	1	1	NA
GOBP_RESPONSE_TO_XENOBIOTIC_STIMULUS	435	0	1	1	NA
GOBP_RIBONUCLEOSIDE_MONOPHOSPHATE_BIOSYNTHETIC_PROCESS	31	0	1	1	NA
GOBP_SKIN_DEVELOPMENT	291	0	1	1	NA
GOBP_SMAD_PROTEIN_SIGNAL_TRANSDUCTION	83	0	1	1	NA
GOBP_SOMATIC_DIVERSIFICATION_OF_IMMUNOGLOBULINS	66	0	1	1	NA
GOBP_SOMATIC_STEM_CELL_POPULATION_MAINTENANCE	51	0	1	1	NA
GOBP_SYNAPTIC_TRANSMISSION_CHOLINERGIC	33	0	1	1	NA
GOBP_TONGUE_DEVELOPMENT	20	0	1	1	NA
GOBP_VASCULAR_ASSOCIATED_SMOOTH_MUSCLE_CELL_MIGRATION	37	0	1	1	NA
GOBP_VESICLE_BUDDING_FROM_MEMBRANE	66	0	1	1	NA
GOBP_VIRAL_BUDDING	29	0	1	1	NA
GOBP_WATER_HOMEOSTASIS	69	0	1	1	NA
GOBP_ACETYL_COA_METABOLIC_PROCESS	33	0	1	1	NA
GOBP_ACUTE_INFLAMMATORY_RESPONSE	123	0	1	1	NA
GOBP_ADRENAL_GLAND_DEVELOPMENT	29	0	1	1	NA
GOBP_ALDITOL_METABOLIC_PROCESS	21	0	1	1	NA
GOBP_B_CELL_DIFFERENTIATION	127	0	1	1	NA
GOBP_BICARBONATE_TRANSPORT	29	0	1	1	NA
GOBP_CELL_ADHESION_MEDIATED_BY_INTEGRIN	87	0	1	1	NA
GOBP_CELL_AGGREGATION	23	0	1	1	NA
GOBP_CELL_DIFFERENTIATION_INVOLVED_IN_EMBRYONIC_PLACENTA_DEVELOPMENT	26	0	1	1	NA
GOBP_CELLULAR_RESPONSE_TO_GROWTH_HORMONE_STIMULUS	23	0	1	1	NA
GOBP_CEREBRAL_CORTEX_RADIALLY_ORIENTED_CELL_MIGRATION	42	0	1	1	NA
GOBP_CHEMOKINE_C_X_C_MOTIF_LIGAND_2_PRODUCTION	25	0	1	1	NA
GOBP_DETECTION_OF_CHEMICAL_STIMULUS_INVOLVED_IN_SENSORY_PERCEPTION_OF_TASTE	84	0	1	1	NA
GOBP_DEVELOPMENT_OF_PRIMARY_FEMALE_SEXUAL_CHARACTERISTICS	105	0	1	1	NA
GOBP_DNA_REPLICATION	295	0	1	1	NA
GOBP_EMBRYONIC_HINDLIMB_MORPHOGENESIS	29	0	1	1	NA
GOBP_EPITHELIAL_CELL_MORPHOGENESIS	37	0	1	1	NA
GOBP_ESTABLISHMENT_OR_MAINTENANCE_OF_BIPOLAR_CELL_POLARITY	49	0	1	1	NA
GOBP_EXOCYTIC_PROCESS	76	0	1	1	NA
GOBP_EXTRACELLULAR_MATRIX_ASSEMBLY	51	0	1	1	NA
GOBP_EXTRACELLULAR_VESICLE_BIOGENESIS	25	0	1	1	NA
GOBP_GOLGI_TO_PLASMA_MEMBRANE_TRANSPORT	63	0	1	1	NA
GOBP_GRANULOCYTE_MIGRATION	157	0	1	1	NA
GOBP_HEAT_GENERATION	23	0	1	1	NA
GOBP_HEMOSTASIS	247	0	1	1	NA
GOBP_HISTONE_H4_ACETYLATION	72	0	1	1	NA
GOBP_HISTONE_MRNA_METABOLIC_PROCESS	24	0	1	1	NA
GOBP_KERATINOCYTE_MIGRATION	22	0	1	1	PTEN
GOBP_KILLING_BY_HOST_OF_SYMBIONT_CELLS	28	0	1	1	NA
GOBP_LEUKOCYTE_DEGRANULATION	81	0	1	1	NA
GOBP_LYMPH_VESSEL_MORPHOGENESIS	23	0	1	1	NA
GOBP_MEMBRANE_RAFT_ORGANIZATION	33	0	1	1	NA
GOBP_MESENCHYME_DEVELOPMENT	303	0	1	1	PTEN
GOBP_MESODERMAL_CELL_DIFFERENTIATION	40	0	1	1	NA
GOBP_MESONEPHROS_DEVELOPMENT	101	0	1	1	NA
GOBP_MITOCHONDRIAL_FISSION	45	0	1	1	NA
GOBP_MITOCHONDRIAL_GENE_EXPRESSION	114	0	1	1	NA
GOBP_MITOTIC_SPINDLE_ASSEMBLY	81	0	1	1	NA
GOBP_NEGATIVE_REGULATION_OF_CD4_POSITIVE_ALPHA_BETA_T_CELL_ACTIVATION	38	0	1	1	NA
GOBP_NEGATIVE_REGULATION_OF_CYCLIN_DEPENDENT_PROTEIN_SERINE_THREONINE_KINASE_ACTIVITY	36	0	1	1	PTEN
GOBP_NEGATIVE_REGULATION_OF_ERK1_AND_ERK2_CASCADE	73	0	1	1	PTEN
GOBP_NEGATIVE_REGULATION_OF_LIPOPROTEIN_PARTICLE_CLEARANCE	20	0	1	1	MIR27A
GOBP_NEGATIVE_REGULATION_OF_NERVOUS_SYSTEM_PROCESS	27	0	1	1	PTEN
GOBP_NEGATIVE_REGULATION_OF_PHOSPHATASE_ACTIVITY	49	0	1	1	NA
GOBP_NEGATIVE_REGULATION_OF_SMOOTH_MUSCLE_CELL_PROLIFERATION	71	0	1	1	PTEN
GOBP_NEGATIVE_REGULATION_OF_STRIATED_MUSCLE_CELL_DIFFERENTIATION	41	0	1	1	NA
GOBP_NEURON_DEATH_IN_RESPONSE_TO_OXIDATIVE_STRESS	39	0	1	1	NA
GOBP_NEURON_MATURATION	47	0	1	1	NA
GOBP_NEUTRAL_LIPID_CATABOLIC_PROCESS	46	0	1	1	NA
GOBP_NUCLEAR_TRANSCRIBED_MRNA_CATABOLIC_PROCESS_EXONUCLEOLYTIC	24	0	1	1	NA
GOBP_NUCLEOBASE_CONTAINING_COMPOUND_TRANSPORT	223	0	1	1	NA
GOBP_NUCLEOBASE_CONTAINING_SMALL_MOLECULE_CATABOLIC_PROCESS	33	0	1	1	NA
GOBP_NUCLEOTIDE_TRANSMEMBRANE_TRANSPORT	19	0	1	1	NA
GOBP_O_GLYCAN_PROCESSING	43	0	1	1	NA
GOBP_POSITIVE_REGULATION_OF_ALPHA_BETA_T_CELL_ACTIVATION	95	0	1	1	NA
GOBP_POSITIVE_REGULATION_OF_ALPHA_BETA_T_CELL_PROLIFERATION	37	0	1	1	NA
GOBP_POSITIVE_REGULATION_OF_ESTABLISHMENT_OF_PROTEIN_LOCALIZATION_TO_MITOCHONDRION	42	0	1	1	NA
GOBP_POSITIVE_REGULATION_OF_FATTY_ACID_TRANSPORT	26	0	1	1	NA
GOBP_POSITIVE_REGULATION_OF_INTERLEUKIN_1_BETA_PRODUCTION	93	0	1	1	NA
GOBP_POSITIVE_REGULATION_OF_INTERLEUKIN_17_PRODUCTION	24	0	1	1	NA
GOBP_POSITIVE_REGULATION_OF_LIPID_KINASE_ACTIVITY	37	0	1	1	NA
GOBP_POSITIVE_REGULATION_OF_LYMPHOCYTE_DIFFERENTIATION	131	0	1	1	NA
GOBP_POSITIVE_REGULATION_OF_MONONUCLEAR_CELL_MIGRATION	85	0	1	1	NA
GOBP_POSITIVE_REGULATION_OF_NUCLEOCYTOPLASMIC_TRANSPORT	59	0	1	1	NA
GOBP_POSITIVE_REGULATION_OF_RESPONSE_TO_TUMOR_CELL	19	0	1	1	NA
GOBP_POSITIVE_REGULATION_OF_SIGNALING_RECEPTOR_ACTIVITY	44	0	1	1	NA
GOBP_POSITIVE_REGULATION_OF_T_HELPER_1_TYPE_IMMUNE_RESPONSE	21	0	1	1	NA
GOBP_POSITIVE_REGULATION_OF_TRANSCRIPTION_FROM_RNA_POLYMERASE_II_PROMOTER_INVOLVED_IN_CELLULAR_RESPONSE_TO_CHEMICAL_STIMULUS	25	0	1	1	NA
GOBP_POSITIVE_REGULATION_OF_VIRAL_LIFE_CYCLE	25	0	1	1	NA
GOBP_POSITIVE_REGULATION_OF_WNT_SIGNALING_PATHWAY	140	0	1	1	NA
GOBP_PROTEIN_DNA_COMPLEX_SUBUNIT_ORGANIZATION	266	0	1	1	NA
GOBP_PROTEIN_LOCALIZATION_TO_SYNAPSE	70	0	1	1	NA
GOBP_PROTEIN_MATURATION	315	0	1	1	NA
GOBP_PROTEIN_PROCESSING	248	0	1	1	NA
GOBP_PROTEIN_SUMOYLATION	55	0	1	1	NA
GOBP_PYRIMIDINE_RIBONUCLEOTIDE_METABOLIC_PROCESS	29	0	1	1	NA
GOBP_RECEPTOR_METABOLIC_PROCESS	182	0	1	1	NA
GOBP_REGULATION_OF_ACTIN_FILAMENT_BASED_MOVEMENT	40	0	1	1	NA
GOBP_REGULATION_OF_AEROBIC_RESPIRATION	37	0	1	1	NA
GOBP_REGULATION_OF_ANIMAL_ORGAN_FORMATION	28	0	1	1	NA
GOBP_REGULATION_OF_ANION_TRANSMEMBRANE_TRANSPORT	30	0	1	1	NA
GOBP_REGULATION_OF_APOPTOTIC_CELL_CLEARANCE	25	0	1	1	NA
GOBP_REGULATION_OF_B_CELL_APOPTOTIC_PROCESS	23	0	1	1	PTEN
GOBP_REGULATION_OF_BIOMINERALIZATION	106	0	1	1	NA
GOBP_REGULATION_OF_CELL_AGING	106	0	1	1	PTEN
GOBP_REGULATION_OF_EPITHELIAL_TO_MESENCHYMAL_TRANSITION	106	0	1	1	PTEN
GOBP_REGULATION_OF_EXTENT_OF_CELL_GROWTH	109	0	1	1	NA
GOBP_REGULATION_OF_HEART_CONTRACTION	212	0	1	1	NA
GOBP_REGULATION_OF_HISTONE_DEACETYLATION	41	0	1	1	NA
GOBP_REGULATION_OF_KIDNEY_DEVELOPMENT	34	0	1	1	NA
GOBP_REGULATION_OF_LIPASE_ACTIVITY	91	0	1	1	NA
GOBP_REGULATION_OF_MICROTUBULE_CYTOSKELETON_ORGANIZATION	171	0	1	1	NA
GOBP_REGULATION_OF_NEUTROPHIL_MIGRATION	40	0	1	1	NA
GOBP_REGULATION_OF_PHOSPHATIDYLINOSITOL_3_KINASE_SIGNALING	123	0	1	1	PTEN
GOBP_REGULATION_OF_PROTEIN_POLYMERIZATION	214	0	1	1	NA
GOBP_REGULATION_OF_RNA_SPLICING	159	0	1	1	NCL
GOBP_REGULATION_OF_STRIATED_MUSCLE_CELL_DIFFERENTIATION	99	0	1	1	NA
GOBP_RESPONSE_TO_AXON_INJURY	86	0	1	1	PTEN
GOBP_RESPONSE_TO_CAMP	90	0	1	1	NA
GOBP_RESPONSE_TO_INTERFERON_GAMMA	170	0	1	1	NA
GOBP_RETINA_LAYER_FORMATION	35	0	1	1	NA
GOBP_SCF_DEPENDENT_PROTEASOMAL_UBIQUITIN_DEPENDENT_PROTEIN_CATABOLIC_PROCESS	51	0	1	1	NA
GOBP_SENSORY_PERCEPTION_OF_TASTE	101	0	1	1	NA
GOBP_SPLICEOSOMAL_SNRNP_ASSEMBLY	58	0	1	1	NA
GOBP_STRESS_ACTIVATED_PROTEIN_KINASE_SIGNALING_CASCADE	272	0	1	1	NA
GOBP_T_CELL_DIFFERENTIATION_IN_THYMUS	81	0	1	1	NA
GOBP_T_CELL_MIGRATION	70	0	1	1	NA
GOBP_TAIL_ANCHORED_MEMBRANE_PROTEIN_INSERTION_INTO_ER_MEMBRANE	22	0	1	1	NA
GOBP_TELOMERE_CAPPING	43	0	1	1	NA
GOBP_TUBE_FORMATION	166	0	1	1	NA
GOBP_TYROSINE_PHOSPHORYLATION_OF_STAT_PROTEIN	93	0	1	1	NA
GOBP_VASCULAR_PROCESS_IN_CIRCULATORY_SYSTEM	281	0	1	1	MIR23A
GOBP_VESICLE_FUSION_TO_PLASMA_MEMBRANE	23	0	1	1	NA
GOBP_ALTERNATIVE_MRNA_SPLICING_VIA_SPLICEOSOME	78	0	1	1	NA
GOBP_AMINE_CATABOLIC_PROCESS	28	0	1	1	NA
GOBP_AMYLOID_PRECURSOR_PROTEIN_METABOLIC_PROCESS	106	0	1	1	NA
GOBP_ANDROGEN_METABOLIC_PROCESS	33	0	1	1	NA
GOBP_ANTIMICROBIAL_HUMORAL_IMMUNE_RESPONSE_MEDIATED_BY_ANTIMICROBIAL_PEPTIDE	69	0	1	1	NA
GOBP_BONE_CELL_DEVELOPMENT	48	0	1	1	NA
GOBP_BONE_REMODELING	93	0	1	1	NA
GOBP_CALCIUM_ION_IMPORT	99	0	1	1	NA
GOBP_CALCIUM_ION_TRANSMEMBRANE_TRANSPORT	320	0	1	1	NA
GOBP_CAMERA_TYPE_EYE_PHOTORECEPTOR_CELL_DIFFERENTIATION	26	0	1	1	NA
GOBP_CARBOHYDRATE_DERIVATIVE_TRANSPORT	81	0	1	1	NA
GOBP_CARDIAC_CELL_DEVELOPMENT	92	0	1	1	MIR23A
GOBP_CARDIAC_VENTRICLE_DEVELOPMENT	130	0	1	1	NA
GOBP_CELLULAR_CARBOHYDRATE_CATABOLIC_PROCESS	40	0	1	1	NA
GOBP_CELLULAR_COMPONENT_MAINTENANCE	71	0	1	1	NA
GOBP_CELLULAR_PIGMENTATION	53	0	1	1	NA
GOBP_CELLULAR_RESPONSE_TO_XENOBIOTIC_STIMULUS	177	0	1	1	NA
GOBP_CELLULAR_SENESCENCE	137	0	1	1	NA
GOBP_CENTROMERE_COMPLEX_ASSEMBLY	30	0	1	1	NA
GOBP_CENTROSOME_DUPLICATION	77	0	1	1	NA
GOBP_CERAMIDE_METABOLIC_PROCESS	119	0	1	1	NA
GOBP_CHROMATIN_REMODELING	273	0	1	1	NA
GOBP_COGNITION	351	0	1	1	PTEN
GOBP_CYTOPLASMIC_SEQUESTERING_OF_PROTEIN	19	0	1	1	NA
GOBP_DEVELOPMENTAL_INDUCTION	35	0	1	1	NA
GOBP_EMBRYONIC_CAMERA_TYPE_EYE_DEVELOPMENT	38	0	1	1	NA
GOBP_EMBRYONIC_HEART_TUBE_DEVELOPMENT	88	0	1	1	NA
GOBP_EMBRYONIC_PLACENTA_MORPHOGENESIS	28	0	1	1	NA
GOBP_ENDOCARDIAL_CUSHION_FORMATION	31	0	1	1	NA
GOBP_EPIDERMAL_CELL_DIFFERENTIATION	216	0	1	1	NA
GOBP_EXCRETION	65	0	1	1	NA
GOBP_FATTY_ACID_BIOSYNTHETIC_PROCESS	169	0	1	1	NA
GOBP_GLAND_MORPHOGENESIS	138	0	1	1	NA
GOBP_GLUTAMINE_FAMILY_AMINO_ACID_CATABOLIC_PROCESS	34	0	1	1	NA
GOBP_GLYCOPROTEIN_CATABOLIC_PROCESS	30	0	1	1	NA
GOBP_HEPARAN_SULFATE_PROTEOGLYCAN_METABOLIC_PROCESS	32	0	1	1	NA
GOBP_HINDBRAIN_MORPHOGENESIS	45	0	1	1	NA
GOBP_HYDROGEN_PEROXIDE_BIOSYNTHETIC_PROCESS	17	0	1	1	NA
GOBP_ICOSANOID_METABOLIC_PROCESS	124	0	1	1	NA
GOBP_INTRA_GOLGI_VESICLE_MEDIATED_TRANSPORT	35	0	1	1	NA
GOBP_MACROPHAGE_DIFFERENTIATION	54	0	1	1	NA
GOBP_MAINTENANCE_OF_BLOOD_BRAIN_BARRIER	35	0	1	1	NA
GOBP_MITOCHONDRIAL_OUTER_MEMBRANE_PERMEABILIZATION	43	0	1	1	NA
GOBP_MITOTIC_METAPHASE_PLATE_CONGRESSION	59	0	1	1	NA
GOBP_MYOBLAST_PROLIFERATION	26	0	1	1	NA
GOBP_MYOTUBE_CELL_DEVELOPMENT	39	0	1	1	NA
GOBP_NEGATIVE_REGULATION_OF_B_CELL_ACTIVATION	33	0	1	1	NA
GOBP_NEGATIVE_REGULATION_OF_BLOOD_CIRCULATION	39	0	1	1	NA
GOBP_NEGATIVE_REGULATION_OF_BONE_REMODELING	21	0	1	1	NA
GOBP_NEGATIVE_REGULATION_OF_CALCIUM_ION_TRANSMEMBRANE_TRANSPORT	48	0	1	1	NA
GOBP_NEGATIVE_REGULATION_OF_CELL_MIGRATION_INVOLVED_IN_SPROUTING_ANGIOGENESIS	36	0	1	1	NA
GOBP_NEGATIVE_REGULATION_OF_CHONDROCYTE_DIFFERENTIATION	26	0	1	1	NA
GOBP_NEGATIVE_REGULATION_OF_GENE_EXPRESSION_EPIGENETIC	89	0	1	1	NA
GOBP_NEGATIVE_REGULATION_OF_GLUCOSE_IMPORT	24	0	1	1	NA
GOBP_NEGATIVE_REGULATION_OF_ION_TRANSMEMBRANE_TRANSPORT	111	0	1	1	NA
GOBP_NEGATIVE_REGULATION_OF_REGULATED_SECRETORY_PATHWAY	27	0	1	1	NA
GOBP_NEGATIVE_REGULATION_OF_STEROL_TRANSPORT	31	0	1	1	MIR27A
GOBP_NEURON_MIGRATION	162	0	1	1	NA
GOBP_NEUTROPHIL_MIGRATION	132	0	1	1	NA
GOBP_NUCLEOBASE_BIOSYNTHETIC_PROCESS	18	0	1	1	NA
GOBP_NUCLEOSIDE_TRIPHOSPHATE_METABOLIC_PROCESS	106	0	1	1	NA
GOBP_NUCLEUS_LOCALIZATION	25	0	1	1	NA
GOBP_OLIGOSACCHARIDE_METABOLIC_PROCESS	72	0	1	1	NA
GOBP_OSTEOBLAST_PROLIFERATION	36	0	1	1	NA
GOBP_PARASYMPATHETIC_NERVOUS_SYSTEM_DEVELOPMENT	19	0	1	1	NA
GOBP_PEPTIDYL_TYROSINE_DEPHOSPHORYLATION	110	0	1	1	PTEN
GOBP_PHOSPHATIDIC_ACID_METABOLIC_PROCESS	46	0	1	1	NA
GOBP_POSITIVE_REGULATION_OF_ADAPTIVE_IMMUNE_RESPONSE	177	0	1	1	NA
GOBP_POSITIVE_REGULATION_OF_AMYLOID_BETA_FORMATION	29	0	1	1	NA
GOBP_POSITIVE_REGULATION_OF_EXOCYTOSIS	86	0	1	1	NA
GOBP_POSITIVE_REGULATION_OF_INTERLEUKIN_10_PRODUCTION	43	0	1	1	NA
GOBP_POSITIVE_REGULATION_OF_LIPID_TRANSPORT	90	0	1	1	NA
GOBP_POSITIVE_REGULATION_OF_MAP_KINASE_ACTIVITY	135	0	1	1	NA
GOBP_POSITIVE_REGULATION_OF_MESENCHYMAL_CELL_PROLIFERATION	23	0	1	1	NA
GOBP_POSITIVE_REGULATION_OF_NEURON_APOPTOTIC_PROCESS	58	0	1	1	NA
GOBP_POSITIVE_REGULATION_OF_PEPTIDYL_THREONINE_PHOSPHORYLATION	27	0	1	1	NA
GOBP_POSITIVE_REGULATION_OF_SUPRAMOLECULAR_FIBER_ORGANIZATION	209	0	1	1	NA
GOBP_POSITIVE_REGULATION_OF_T_CELL_TOLERANCE_INDUCTION	23	0	1	1	NA
GOBP_PROSTANOID_METABOLIC_PROCESS	50	0	1	1	NA
GOBP_PROTECTION_FROM_NATURAL_KILLER_CELL_MEDIATED_CYTOTOXICITY	31	0	1	1	NA
GOBP_PROTEIN_DEGLYCOSYLATION	31	0	1	1	NA
GOBP_PROTEIN_INSERTION_INTO_ER_MEMBRANE	28	0	1	1	NA
GOBP_PROTEIN_K63_LINKED_UBIQUITINATION	72	0	1	1	NA
GOBP_PROTEIN_POLYUBIQUITINATION	259	0	1	1	NA
GOBP_PYRIMIDINE_CONTAINING_COMPOUND_METABOLIC_PROCESS	85	0	1	1	NA
GOBP_REGULATION_OF_AMYLOID_PRECURSOR_PROTEIN_CATABOLIC_PROCESS	68	0	1	1	NA
GOBP_REGULATION_OF_B_CELL_ACTIVATION	124	0	1	1	NA
GOBP_REGULATION_OF_BICELLULAR_TIGHT_JUNCTION_ASSEMBLY	30	0	1	1	NA
GOBP_REGULATION_OF_CAMP_DEPENDENT_PROTEIN_KINASE_ACTIVITY	23	0	1	1	NA
GOBP_REGULATION_OF_CELL_ADHESION_MEDIATED_BY_INTEGRIN	49	0	1	1	NA
GOBP_REGULATION_OF_CELL_SUBSTRATE_JUNCTION_ORGANIZATION	71	0	1	1	PTEN
GOBP_REGULATION_OF_CYTOKINESIS	91	0	1	1	NA
GOBP_REGULATION_OF_EXECUTION_PHASE_OF_APOPTOSIS	18	0	1	1	NA
GOBP_REGULATION_OF_FATTY_ACID_BIOSYNTHETIC_PROCESS	44	0	1	1	NA
GOBP_REGULATION_OF_FEEDING_BEHAVIOR	27	0	1	1	NA
GOBP_REGULATION_OF_GLYCOPROTEIN_METABOLIC_PROCESS	60	0	1	1	NA
GOBP_REGULATION_OF_MICROTUBULE_BASED_PROCESS	271	0	1	1	NA
GOBP_REGULATION_OF_NEUROTRANSMITTER_LEVELS	229	0	1	1	NA
GOBP_REGULATION_OF_NUCLEOCYTOPLASMIC_TRANSPORT	104	0	1	1	NA
GOBP_REGULATION_OF_PEPTIDYL_LYSINE_ACETYLATION	71	0	1	1	NA
GOBP_REGULATION_OF_PEPTIDYL_THREONINE_PHOSPHORYLATION	44	0	1	1	NA
GOBP_REGULATION_OF_REACTIVE_OXYGEN_SPECIES_BIOSYNTHETIC_PROCESS	49	0	1	1	NA
GOBP_REGULATION_OF_SENSORY_PERCEPTION	35	0	1	1	NA
GOBP_REGULATION_OF_SYNAPTIC_TRANSMISSION_GLUTAMATERGIC	77	0	1	1	NA
GOBP_REGULATION_OF_T_CELL_MEDIATED_IMMUNITY	148	0	1	1	NA
GOBP_REGULATION_OF_TOR_SIGNALING	100	0	1	1	NA
GOBP_RENAL_TUBULE_DEVELOPMENT	97	0	1	1	NA
GOBP_RESPIRATORY_SYSTEM_PROCESS	39	0	1	1	NA
GOBP_RESPONSE_TO_NUTRIENT	153	0	1	1	NA
GOBP_RESPONSE_TO_SALT	25	0	1	1	NA
GOBP_RESPONSE_TO_SALT_STRESS	34	0	1	1	NA
GOBP_RIBOSOMAL_SMALL_SUBUNIT_BIOGENESIS	78	0	1	1	NA
GOBP_RNA_SPLICING_VIA_ENDONUCLEOLYTIC_CLEAVAGE_AND_LIGATION	20	0	1	1	NA
GOBP_SKELETAL_MUSCLE_TISSUE_REGENERATION	35	0	1	1	NA
GOBP_SNRNA_TRANSCRIPTION	21	0	1	1	NA
GOBP_STEROID_CATABOLIC_PROCESS	27	0	1	1	NA
GOBP_STEROL_BIOSYNTHETIC_PROCESS	64	0	1	1	NA
GOBP_STORE_OPERATED_CALCIUM_ENTRY	20	0	1	1	NA
GOBP_STRIATED_MUSCLE_CELL_PROLIFERATION	72	0	1	1	PTEN
GOBP_SUBPALLIUM_DEVELOPMENT	26	0	1	1	NA
GOBP_SYNAPTONEMAL_COMPLEX_ORGANIZATION	38	0	1	1	NA
GOBP_T_CELL_DIFFERENTIATION	295	0	1	1	NA
GOBP_TOXIN_TRANSPORT	40	0	1	1	NA
GOBP_TRANSMISSION_OF_NERVE_IMPULSE	74	0	1	1	NA
GOBP_UNSATURATED_FATTY_ACID_BIOSYNTHETIC_PROCESS	53	0	1	1	NA
GOBP_VASCULAR_ASSOCIATED_SMOOTH_MUSCLE_CELL_PROLIFERATION	86	0	1	1	MIR27A,PTEN
GOBP_VITAMIN_TRANSMEMBRANE_TRANSPORT	27	0	1	1	NA
GOBP_ZYMOGEN_ACTIVATION	66	0	1	1	NA
GOBP_ACTIN_NUCLEATION	58	0	1	1	NA
GOBP_AMINE_BIOSYNTHETIC_PROCESS	40	0	1	1	NA
GOBP_AMINO_ACID_IMPORT	58	0	1	1	NA
GOBP_ANATOMICAL_STRUCTURE_HOMEOSTASIS	330	0	1	1	NA
GOBP_APOPTOTIC_CELL_CLEARANCE	67	0	1	1	NA
GOBP_B_CELL_ACTIVATION_INVOLVED_IN_IMMUNE_RESPONSE	83	0	1	1	NA
GOBP_B_CELL_APOPTOTIC_PROCESS	28	0	1	1	PTEN
GOBP_BIOLOGICAL_PROCESS_INVOLVED_IN_INTRASPECIES_INTERACTION_BETWEEN_ORGANISMS	56	0	1	1	PTEN
GOBP_BONE_MINERALIZATION	126	0	1	1	NA
GOBP_BRANCHING_INVOLVED_IN_BLOOD_VESSEL_MORPHOGENESIS	46	0	1	1	NA
GOBP_CALCIUM_ION_REGULATED_EXOCYTOSIS_OF_NEUROTRANSMITTER	20	0	1	1	NA
GOBP_CARDIAC_SEPTUM_MORPHOGENESIS	72	0	1	1	NA
GOBP_CELL_COMMUNICATION_INVOLVED_IN_CARDIAC_CONDUCTION	61	0	1	1	NA
GOBP_CELL_KILLING	347	0	1	1	NA
GOBP_CELL_REDOX_HOMEOSTASIS	34	0	1	1	NA
GOBP_CELLULAR_AMINO_ACID_CATABOLIC_PROCESS	122	0	1	1	NA
GOBP_CELLULAR_RESPONSE_TO_ALKALOID	46	0	1	1	NA
GOBP_CHLORIDE_TRANSMEMBRANE_TRANSPORT	65	0	1	1	NA
GOBP_CHROMOSOME_CONDENSATION	49	0	1	1	NA
GOBP_CYTOCHROME_COMPLEX_ASSEMBLY	34	0	1	1	NA
GOBP_DETECTION_OF_MECHANICAL_STIMULUS_INVOLVED_IN_SENSORY_PERCEPTION	41	0	1	1	NA
GOBP_DNA_CATABOLIC_PROCESS	30	0	1	1	NA
GOBP_DNA_METHYLATION	85	0	1	1	NA
GOBP_DNA_PACKAGING	255	0	1	1	NA
GOBP_DNA_TEMPLATED_TRANSCRIPTION_ELONGATION	92	0	1	1	NA
GOBP_EATING_BEHAVIOR	40	0	1	1	NA
GOBP_ENDOSOMAL_TRANSPORT	240	0	1	1	NA
GOBP_EPITHELIAL_TUBE_FORMATION	150	0	1	1	NA
GOBP_ESTROGEN_METABOLIC_PROCESS	47	0	1	1	NA
GOBP_EYE_MORPHOGENESIS	170	0	1	1	NA
GOBP_FACULTATIVE_HETEROCHROMATIN_ASSEMBLY	32	0	1	1	NA
GOBP_FATTY_ACYL_COA_BIOSYNTHETIC_PROCESS	31	0	1	1	NA
GOBP_FIBROBLAST_PROLIFERATION	86	0	1	1	NA
GOBP_FLUID_TRANSPORT	32	0	1	1	NA
GOBP_FOREBRAIN_CELL_MIGRATION	71	0	1	1	NA
GOBP_GLOMERULAR_EPITHELIAL_CELL_DIFFERENTIATION	22	0	1	1	NA
GOBP_GLUTATHIONE_METABOLIC_PROCESS	58	0	1	1	NA
GOBP_GLYCEROL_ETHER_METABOLIC_PROCESS	23	0	1	1	NA
GOBP_GLYCOSPHINGOLIPID_METABOLIC_PROCESS	71	0	1	1	NA
GOBP_HEAD_MORPHOGENESIS	35	0	1	1	NA
GOBP_HEART_MORPHOGENESIS	260	0	1	1	NA
GOBP_HUMORAL_IMMUNE_RESPONSE	280	0	1	1	NA
GOBP_HYDROGEN_PEROXIDE_METABOLIC_PROCESS	52	0	1	1	NA
GOBP_ICOSANOID_BIOSYNTHETIC_PROCESS	56	0	1	1	NA
GOBP_INTERLEUKIN_6_PRODUCTION	204	0	1	1	NA
GOBP_ISOPRENOID_BIOSYNTHETIC_PROCESS	31	0	1	1	NA
GOBP_LENS_MORPHOGENESIS_IN_CAMERA_TYPE_EYE	21	0	1	1	NA
GOBP_LIPID_DROPLET_ORGANIZATION	27	0	1	1	NA
GOBP_LONG_TERM_SYNAPTIC_POTENTIATION	118	0	1	1	PTEN
GOBP_LUNG_ALVEOLUS_DEVELOPMENT	44	0	1	1	NA
GOBP_MATING	46	0	1	1	PTEN
GOBP_MEIOTIC_CHROMOSOME_SEPARATION	25	0	1	1	NA
GOBP_METANEPHRIC_EPITHELIUM_DEVELOPMENT	26	0	1	1	NA
GOBP_METANEPHRIC_RENAL_VESICLE_MORPHOGENESIS	20	0	1	1	NA
GOBP_MICROTUBULE_NUCLEATION	46	0	1	1	NA
GOBP_MICROTUBULE_ORGANIZING_CENTER_LOCALIZATION	34	0	1	1	NA
GOBP_MIDBRAIN_DEVELOPMENT	94	0	1	1	NA
GOBP_MITOCHONDRIAL_TRANSPORT	214	0	1	1	NA
GOBP_MITOTIC_G1_S_TRANSITION_CHECKPOINT_SIGNALING	30	0	1	1	NA
GOBP_MONOVALENT_INORGANIC_CATION_HOMEOSTASIS	150	0	1	1	NA
GOBP_MRNA_MODIFICATION	27	0	1	1	NA
GOBP_MULTICELLULAR_ORGANISMAL_MOVEMENT	63	0	1	1	NA
GOBP_MYD88_DEPENDENT_TOLL_LIKE_RECEPTOR_SIGNALING_PATHWAY	22	0	1	1	NA
GOBP_MYOBLAST_FUSION	51	0	1	1	NA
GOBP_NATURAL_KILLER_CELL_CYTOKINE_PRODUCTION	68	0	1	1	NA
GOBP_NCRNA_CATABOLIC_PROCESS	45	0	1	1	NA
GOBP_NEGATIVE_REGULATION_OF_ACTIN_FILAMENT_DEPOLYMERIZATION	45	0	1	1	NA
GOBP_NEGATIVE_REGULATION_OF_ACTIN_FILAMENT_POLYMERIZATION	63	0	1	1	NA
GOBP_NEGATIVE_REGULATION_OF_CELL_AGING	30	0	1	1	PTEN
GOBP_NEGATIVE_REGULATION_OF_CELL_CYCLE_CHECKPOINT	21	0	1	1	NA
GOBP_NEGATIVE_REGULATION_OF_CELLULAR_SENESCENCE	22	0	1	1	NA
GOBP_NEGATIVE_REGULATION_OF_CYTOKINE_PRODUCTION_INVOLVED_IN_INFLAMMATORY_RESPONSE	48	0	1	1	NA
GOBP_NEGATIVE_REGULATION_OF_DEVELOPMENTAL_GROWTH	110	0	1	1	PTEN
GOBP_NEGATIVE_REGULATION_OF_DNA_METABOLIC_PROCESS	117	0	1	1	NA
GOBP_NEGATIVE_REGULATION_OF_DNA_RECOMBINATION	40	0	1	1	NA
GOBP_NEGATIVE_REGULATION_OF_HEART_RATE	18	0	1	1	NA
GOBP_NEGATIVE_REGULATION_OF_LEUKOCYTE_APOPTOTIC_PROCESS	55	0	1	1	NA
GOBP_NEGATIVE_REGULATION_OF_MRNA_SPLICING_VIA_SPLICEOSOME	23	0	1	1	NA
GOBP_NEGATIVE_REGULATION_OF_MYELOID_LEUKOCYTE_DIFFERENTIATION	63	0	1	1	NA
GOBP_NEGATIVE_REGULATION_OF_POTASSIUM_ION_TRANSPORT	38	0	1	1	NA
GOBP_NEGATIVE_REGULATION_OF_PROTEASOMAL_UBIQUITIN_DEPENDENT_PROTEIN_CATABOLIC_PROCESS	47	0	1	1	NA
GOBP_NEGATIVE_REGULATION_OF_RESPONSE_TO_REACTIVE_OXYGEN_SPECIES	24	0	1	1	NA
GOBP_NEGATIVE_REGULATION_OF_WOUND_HEALING	83	0	1	1	PTEN
GOBP_NEUROTRANSMITTER_METABOLIC_PROCESS	35	0	1	1	NA
GOBP_NITRIC_OXIDE_MEDIATED_SIGNAL_TRANSDUCTION	32	0	1	1	NA
GOBP_NUCLEOSIDE_PHOSPHATE_CATABOLIC_PROCESS	80	0	1	1	NA
GOBP_NUCLEOSOME_ORGANIZATION	186	0	1	1	NA
GOBP_NUCLEOTIDE_EXCISION_REPAIR	61	0	1	1	NA
GOBP_ORGANELLE_MEMBRANE_FUSION	114	0	1	1	NA
GOBP_OVULATION	23	0	1	1	NA
GOBP_P38MAPK_CASCADE	65	0	1	1	NA
GOBP_PEPTIDYL_GLUTAMIC_ACID_MODIFICATION	29	0	1	1	NA
GOBP_PEROXISOME_ORGANIZATION	35	0	1	1	NA
GOBP_PHENOL_CONTAINING_COMPOUND_METABOLIC_PROCESS	113	0	1	1	NA
GOBP_PHOSPHATIDYLINOSITOL_METABOLIC_PROCESS	171	0	1	1	PTEN
GOBP_PLATELET_MORPHOGENESIS	27	0	1	1	NA
GOBP_POLYOL_METABOLIC_PROCESS	116	0	1	1	PTEN
GOBP_PORE_COMPLEX_ASSEMBLY	21	0	1	1	NA
GOBP_POSITIVE_REGULATION_OF_AMYLOID_PRECURSOR_PROTEIN_CATABOLIC_PROCESS	40	0	1	1	NA
GOBP_POSITIVE_REGULATION_OF_BMP_SIGNALING_PATHWAY	41	0	1	1	NA
GOBP_POSITIVE_REGULATION_OF_CALCIUM_ION_TRANSPORT_INTO_CYTOSOL	54	0	1	1	NA
GOBP_POSITIVE_REGULATION_OF_CATION_CHANNEL_ACTIVITY	69	0	1	1	NA
GOBP_POSITIVE_REGULATION_OF_CD8_POSITIVE_ALPHA_BETA_T_CELL_ACTIVATION	26	0	1	1	NA
GOBP_POSITIVE_REGULATION_OF_CELL_SUBSTRATE_JUNCTION_ORGANIZATION	31	0	1	1	NA
GOBP_POSITIVE_REGULATION_OF_EMBRYONIC_DEVELOPMENT	22	0	1	1	NA
GOBP_POSITIVE_REGULATION_OF_EPITHELIAL_CELL_DIFFERENTIATION	65	0	1	1	NA
GOBP_POSITIVE_REGULATION_OF_ERAD_PATHWAY	18	0	1	1	NA
GOBP_POSITIVE_REGULATION_OF_FATTY_ACID_BIOSYNTHETIC_PROCESS	20	0	1	1	NA
GOBP_POSITIVE_REGULATION_OF_FOCAL_ADHESION_ASSEMBLY	26	0	1	1	NA
GOBP_POSITIVE_REGULATION_OF_INTERLEUKIN_12_PRODUCTION	61	0	1	1	NA
GOBP_POSITIVE_REGULATION_OF_JNK_CASCADE	108	0	1	1	NA
GOBP_POSITIVE_REGULATION_OF_LEUKOCYTE_ADHESION_TO_VASCULAR_ENDOTHELIAL_CELL	32	0	1	1	NA
GOBP_POSITIVE_REGULATION_OF_PROTEIN_TARGETING_TO_MEMBRANE	30	0	1	1	NA
GOBP_POSITIVE_REGULATION_OF_REACTIVE_OXYGEN_SPECIES_METABOLIC_PROCESS	73	0	1	1	NA
GOBP_POSITIVE_REGULATION_OF_STRIATED_MUSCLE_CELL_DIFFERENTIATION	56	0	1	1	NA
GOBP_PROTEIN_CONTAINING_COMPLEX_DISASSEMBLY	251	0	1	1	NA
GOBP_PROTEIN_DEPOLYMERIZATION	116	0	1	1	NA
GOBP_PROTEIN_HETEROTETRAMERIZATION	20	0	1	1	NA
GOBP_PROTEIN_LOCALIZATION_TO_GOLGI_APPARATUS	28	0	1	1	NA
GOBP_PROTEIN_LOCALIZATION_TO_LYSOSOME	45	0	1	1	NA
GOBP_PYRIMIDINE_RIBONUCLEOTIDE_BIOSYNTHETIC_PROCESS	21	0	1	1	NA
GOBP_REGULATION_OF_ACTIN_CYTOSKELETON_REORGANIZATION	41	0	1	1	NA
GOBP_REGULATION_OF_ARP2_3_COMPLEX_MEDIATED_ACTIN_NUCLEATION	22	0	1	1	NA
GOBP_REGULATION_OF_BLOOD_CIRCULATION	265	0	1	1	NA
GOBP_REGULATION_OF_BLOOD_PRESSURE	185	0	1	1	NA
GOBP_REGULATION_OF_CALCIUM_ION_IMPORT	51	0	1	1	NA
GOBP_REGULATION_OF_CARBOHYDRATE_CATABOLIC_PROCESS	56	0	1	1	NA
GOBP_REGULATION_OF_CARDIAC_MUSCLE_CONTRACTION_BY_CALCIUM_ION_SIGNALING	26	0	1	1	NA
GOBP_REGULATION_OF_CELL_GROWTH_INVOLVED_IN_CARDIAC_MUSCLE_CELL_DEVELOPMENT	20	0	1	1	NA
GOBP_REGULATION_OF_CELLULAR_RESPONSE_TO_HEAT	21	0	1	1	NA
GOBP_REGULATION_OF_CHROMOSOME_SEPARATION	71	0	1	1	NA
GOBP_REGULATION_OF_COLLAGEN_METABOLIC_PROCESS	42	0	1	1	NA
GOBP_REGULATION_OF_HISTONE_H3_K9_METHYLATION	31	0	1	1	NA
GOBP_REGULATION_OF_MAST_CELL_ACTIVATION_INVOLVED_IN_IMMUNE_RESPONSE	32	0	1	1	NA
GOBP_REGULATION_OF_MEMBRANE_DEPOLARIZATION	46	0	1	1	NA
GOBP_REGULATION_OF_MITOCHONDRIAL_MEMBRANE_PERMEABILITY_INVOLVED_IN_APOPTOTIC_PROCESS	55	0	1	1	NA
GOBP_REGULATION_OF_MUSCLE_SYSTEM_PROCESS	255	0	1	1	NA
GOBP_REGULATION_OF_NECROTIC_CELL_DEATH	43	0	1	1	NA
GOBP_REGULATION_OF_NEURON_MIGRATION	41	0	1	1	NA
GOBP_REGULATION_OF_NEUROTRANSMITTER_UPTAKE	24	0	1	1	NA
GOBP_REGULATION_OF_PHOSPHATIDYLINOSITOL_3_KINASE_ACTIVITY	55	0	1	1	NA
GOBP_REGULATION_OF_PROTEIN_POLYUBIQUITINATION	30	0	1	1	NA
GOBP_REGULATION_OF_RENAL_SYSTEM_PROCESS	31	0	1	1	NA
GOBP_REGULATION_OF_VIRAL_INDUCED_CYTOPLASMIC_PATTERN_RECOGNITION_RECEPTOR_SIGNALING_PATHWAY	29	0	1	1	NA
GOBP_RENAL_SYSTEM_PROCESS_INVOLVED_IN_REGULATION_OF_SYSTEMIC_ARTERIAL_BLOOD_PRESSURE	24	0	1	1	NA
GOBP_RESPONSE_TO_DEXAMETHASONE	44	0	1	1	NA
GOBP_RESPONSE_TO_ISOQUINOLINE_ALKALOID	34	0	1	1	NA
GOBP_RESPONSE_TO_TUMOR_CELL	55	0	1	1	NA
GOBP_RETROGRADE_AXONAL_TRANSPORT	21	0	1	1	NA
GOBP_REVERSE_CHOLESTEROL_TRANSPORT	27	0	1	1	NA
GOBP_RIBONUCLEOTIDE_CATABOLIC_PROCESS	45	0	1	1	NA
GOBP_ROOF_OF_MOUTH_DEVELOPMENT	98	0	1	1	NA
GOBP_SECONDARY_METABOLITE_BIOSYNTHETIC_PROCESS	26	0	1	1	NA
GOBP_SEGMENTATION	104	0	1	1	NA
GOBP_SERINE_FAMILY_AMINO_ACID_METABOLIC_PROCESS	39	0	1	1	NA
GOBP_SISTER_CHROMATID_COHESION	56	0	1	1	NA
GOBP_SMOOTH_MUSCLE_TISSUE_DEVELOPMENT	25	0	1	1	NA
GOBP_SPERM_MOTILITY	119	0	1	1	NA
GOBP_SPINDLE_ASSEMBLY	145	0	1	1	NA
GOBP_TRIGLYCERIDE_CATABOLIC_PROCESS	30	0	1	1	NA
GOBP_TRIGLYCERIDE_METABOLIC_PROCESS	117	0	1	1	NA
GOBP_TUMOR_NECROSIS_FACTOR_SUPERFAMILY_CYTOKINE_PRODUCTION	230	0	1	1	NA
GOBP_TYPE_2_IMMUNE_RESPONSE	36	0	1	1	NA
GOBP_UTERUS_DEVELOPMENT	25	0	1	1	NA
GOBP_VACUOLAR_ACIDIFICATION	23	0	1	1	NA
GOBP_VASCULAR_ASSOCIATED_SMOOTH_MUSCLE_CELL_DIFFERENTIATION	36	0	1	1	NA
GOBP_VESICLE_TRANSPORT_ALONG_MICROTUBULE	47	0	1	1	NA
GOBP_VIRION_ASSEMBLY	38	0	1	1	NA
GOBP_VITAMIN_TRANSPORT	57	0	1	1	NA
GOBP_ACTION_POTENTIAL	148	0	1	1	NA
GOBP_ACTIVATION_OF_CYSTEINE_TYPE_ENDOPEPTIDASE_ACTIVITY	20	0	1	1	NA
GOBP_ACTIVIN_RECEPTOR_SIGNALING_PATHWAY	50	0	1	1	NA
GOBP_AMYLOID_BETA_FORMATION	63	0	1	1	NA
GOBP_ANTIGEN_PROCESSING_AND_PRESENTATION_OF_EXOGENOUS_PEPTIDE_ANTIGEN_VIA_MHC_CLASS_I	22	0	1	1	NA
GOBP_ATTACHMENT_OF_SPINDLE_MICROTUBULES_TO_KINETOCHORE	40	0	1	1	NA
GOBP_AUTONOMIC_NERVOUS_SYSTEM_DEVELOPMENT	46	0	1	1	NA
GOBP_B_CELL_MEDIATED_IMMUNITY	262	0	1	1	NA
GOBP_CARDIAC_CHAMBER_DEVELOPMENT	172	0	1	1	NA
GOBP_CARDIAC_CONDUCTION	98	0	1	1	NA
GOBP_CARDIAC_MUSCLE_CELL_MEMBRANE_REPOLARIZATION	39	0	1	1	NA
GOBP_CELL_CELL_RECOGNITION	78	0	1	1	NA
GOBP_CELL_JUNCTION_ASSEMBLY	433	0	1	1	PTEN
GOBP_CELL_PROLIFERATION_INVOLVED_IN_HEART_MORPHOGENESIS	21	0	1	1	NA
GOBP_CELLULAR_COMPONENT_DISASSEMBLY_INVOLVED_IN_EXECUTION_PHASE_OF_APOPTOSIS	29	0	1	1	NA
GOBP_CELLULAR_EXTRAVASATION	89	0	1	1	NA
GOBP_CELLULAR_MODIFIED_AMINO_ACID_METABOLIC_PROCESS	192	0	1	1	NA
GOBP_CELLULAR_RESPONSE_TO_DEXAMETHASONE_STIMULUS	28	0	1	1	NA
GOBP_CELLULAR_RESPONSE_TO_GONADOTROPIN_STIMULUS	19	0	1	1	NA
GOBP_CILIUM_MOVEMENT	186	0	1	1	NA
GOBP_COLLAGEN_ACTIVATED_SIGNALING_PATHWAY	39	0	1	1	NA
GOBP_CYTOSOLIC_TRANSPORT	184	0	1	1	NA
GOBP_DE_NOVO_PROTEIN_FOLDING	54	0	1	1	NA
GOBP_DEFENSE_RESPONSE_TO_FUNGUS	54	0	1	1	NA
GOBP_DENDRITIC_CELL_DIFFERENTIATION	79	0	1	1	NA
GOBP_DNA_REPLICATION_DEPENDENT_CHROMATIN_ORGANIZATION	39	0	1	1	NA
GOBP_DORSAL_SPINAL_CORD_DEVELOPMENT	21	0	1	1	NA
GOBP_ECTODERM_DEVELOPMENT	29	0	1	1	NA
GOBP_EMBRYONIC_PATTERN_SPECIFICATION	72	0	1	1	NA
GOBP_ENDOPLASMIC_RETICULUM_MANNOSE_TRIMMING	20	0	1	1	NA
GOBP_ENDOSOME_TO_LYSOSOME_TRANSPORT	59	0	1	1	NA
GOBP_EPHRIN_RECEPTOR_SIGNALING_PATHWAY	52	0	1	1	NA
GOBP_ESTABLISHMENT_OF_CELL_POLARITY	148	0	1	1	NA
GOBP_EXTERNAL_ENCAPSULATING_STRUCTURE_ORGANIZATION	354	0	1	1	NA
GOBP_FC_RECEPTOR_SIGNALING_PATHWAY	53	0	1	1	NA
GOBP_FEMALE_GAMETE_GENERATION	159	0	1	1	NA
GOBP_FOLIC_ACID_CONTAINING_COMPOUND_METABOLIC_PROCESS	31	0	1	1	NA
GOBP_GLOMERULUS_DEVELOPMENT	66	0	1	1	NA
GOBP_GLYCEROLIPID_BIOSYNTHETIC_PROCESS	274	0	1	1	PTEN
GOBP_GLYCOPROTEIN_METABOLIC_PROCESS	400	0	1	1	NA
GOBP_GLYCOSYLATION	254	0	1	1	NA
GOBP_GOLGI_TO_VACUOLE_TRANSPORT	26	0	1	1	NA
GOBP_HEART_VALVE_DEVELOPMENT	67	0	1	1	NA
GOBP_HINDBRAIN_DEVELOPMENT	157	0	1	1	NA
GOBP_HIPPO_SIGNALING	38	0	1	1	NA
GOBP_HIPPOCAMPUS_DEVELOPMENT	89	0	1	1	PTEN
GOBP_HISTONE_H3_K9_METHYLATION	44	0	1	1	NA
GOBP_HOMOLOGOUS_CHROMOSOME_PAIRING_AT_MEIOSIS	71	0	1	1	NA
GOBP_IMMUNE_RESPONSE_INHIBITING_CELL_SURFACE_RECEPTOR_SIGNALING_PATHWAY	60	0	1	1	NA
GOBP_IMMUNOGLOBULIN_PRODUCTION	211	0	1	1	NA
GOBP_INNER_EAR_RECEPTOR_CELL_STEREOCILIUM_ORGANIZATION	33	0	1	1	NA
GOBP_LENS_FIBER_CELL_DIFFERENTIATION	39	0	1	1	NA
GOBP_LONG_CHAIN_FATTY_ACYL_COA_METABOLIC_PROCESS	26	0	1	1	NA
GOBP_MICROTUBULE_BASED_MOVEMENT	398	0	1	1	NA
GOBP_MIDBRAIN_DOPAMINERGIC_NEURON_DIFFERENTIATION	21	0	1	1	NA
GOBP_MISMATCH_REPAIR	31	0	1	1	NA
GOBP_MITOTIC_NUCLEAR_DIVISION	318	0	1	1	NA
GOBP_MOLTING_CYCLE	119	0	1	1	NA
GOBP_MONOCYTE_DIFFERENTIATION	42	0	1	1	NA
GOBP_NCRNA_PROCESSING	403	0	1	1	NA
GOBP_NEGATIVE_REGULATION_OF_AXON_EXTENSION_INVOLVED_IN_AXON_GUIDANCE	29	0	1	1	NA
GOBP_NEGATIVE_REGULATION_OF_CD4_POSITIVE_ALPHA_BETA_T_CELL_DIFFERENTIATION	20	0	1	1	NA
GOBP_NEGATIVE_REGULATION_OF_CHEMOTAXIS	78	0	1	1	NA
GOBP_NEGATIVE_REGULATION_OF_DNA_BIOSYNTHETIC_PROCESS	38	0	1	1	NA
GOBP_NEGATIVE_REGULATION_OF_DNA_REPAIR	33	0	1	1	NA
GOBP_NEGATIVE_REGULATION_OF_INTERLEUKIN_6_PRODUCTION	76	0	1	1	NA
GOBP_NEGATIVE_REGULATION_OF_INTERLEUKIN_8_PRODUCTION	33	0	1	1	NA
GOBP_NEGATIVE_REGULATION_OF_JNK_CASCADE	40	0	1	1	NA
GOBP_NEGATIVE_REGULATION_OF_LYMPHOCYTE_APOPTOTIC_PROCESS	34	0	1	1	NA
GOBP_NEGATIVE_REGULATION_OF_NECROTIC_CELL_DEATH	22	0	1	1	NA
GOBP_NEGATIVE_REGULATION_OF_PEPTIDE_SECRETION	40	0	1	1	NA
GOBP_NEGATIVE_REGULATION_OF_PROTEASOMAL_PROTEIN_CATABOLIC_PROCESS	57	0	1	1	NA
GOBP_NEGATIVE_REGULATION_OF_SMOOTH_MUSCLE_CELL_MIGRATION	39	0	1	1	NA
GOBP_NEGATIVE_REGULATION_OF_T_CELL_RECEPTOR_SIGNALING_PATHWAY	28	0	1	1	NA
GOBP_NEURON_FATE_COMMITMENT	72	0	1	1	NA
GOBP_NUCLEOSIDE_MONOPHOSPHATE_BIOSYNTHETIC_PROCESS	41	0	1	1	NA
GOBP_ODONTOGENESIS_OF_DENTIN_CONTAINING_TOOTH	91	0	1	1	NA
GOBP_OLIGODENDROCYTE_DEVELOPMENT	42	0	1	1	PTEN
GOBP_ORGANOPHOSPHATE_CATABOLIC_PROCESS	162	0	1	1	PTEN
GOBP_OUTFLOW_TRACT_SEPTUM_MORPHOGENESIS	26	0	1	1	NA
GOBP_PATHWAY_RESTRICTED_SMAD_PROTEIN_PHOSPHORYLATION	75	0	1	1	NA
GOBP_PEPTIDYL_ASPARAGINE_MODIFICATION	23	0	1	1	NA
GOBP_PHOSPHATIDYLCHOLINE_METABOLIC_PROCESS	90	0	1	1	NA
GOBP_PHOSPHORYLATION_OF_RNA_POLYMERASE_II_C_TERMINAL_DOMAIN	20	0	1	1	NA
GOBP_PIRNA_METABOLIC_PROCESS	24	0	1	1	NA
GOBP_POSITIVE_REGULATION_OF_ACTIVATED_T_CELL_PROLIFERATION	33	0	1	1	NA
GOBP_POSITIVE_REGULATION_OF_AUTOPHAGY	142	0	1	1	NA
GOBP_POSITIVE_REGULATION_OF_B_CELL_MEDIATED_IMMUNITY	59	0	1	1	NA
GOBP_POSITIVE_REGULATION_OF_CANONICAL_WNT_SIGNALING_PATHWAY	103	0	1	1	NA
GOBP_POSITIVE_REGULATION_OF_CD4_POSITIVE_ALPHA_BETA_T_CELL_DIFFERENTIATION	42	0	1	1	NA
GOBP_POSITIVE_REGULATION_OF_CELL_ADHESION_MEDIATED_BY_INTEGRIN	23	0	1	1	NA
GOBP_POSITIVE_REGULATION_OF_CELL_CYCLE_G2_M_PHASE_TRANSITION	31	0	1	1	NA
GOBP_POSITIVE_REGULATION_OF_CELLULAR_EXTRAVASATION	21	0	1	1	NA
GOBP_POSITIVE_REGULATION_OF_CILIUM_ASSEMBLY	27	0	1	1	NA
GOBP_POSITIVE_REGULATION_OF_DEFENSE_RESPONSE_TO_VIRUS_BY_HOST	35	0	1	1	NA
GOBP_POSITIVE_REGULATION_OF_EPITHELIAL_TO_MESENCHYMAL_TRANSITION	52	0	1	1	NA
GOBP_POSITIVE_REGULATION_OF_GLYCOLYTIC_PROCESS	20	0	1	1	NA
GOBP_POSITIVE_REGULATION_OF_HISTONE_ACETYLATION	31	0	1	1	NA
GOBP_POSITIVE_REGULATION_OF_HISTONE_MODIFICATION	110	0	1	1	NA
GOBP_POSITIVE_REGULATION_OF_INFLAMMATORY_RESPONSE	178	0	1	1	NA
GOBP_POSITIVE_REGULATION_OF_LIPASE_ACTIVITY	70	0	1	1	NA
GOBP_POSITIVE_REGULATION_OF_LYMPHOCYTE_MEDIATED_IMMUNITY	220	0	1	1	NA
GOBP_POSITIVE_REGULATION_OF_MITOCHONDRIAL_FISSION	23	0	1	1	NA
GOBP_POSITIVE_REGULATION_OF_NF_KAPPAB_TRANSCRIPTION_FACTOR_ACTIVITY	190	0	1	1	NA
GOBP_POSITIVE_REGULATION_OF_NIK_NF_KAPPAB_SIGNALING	80	0	1	1	NA
GOBP_POSITIVE_REGULATION_OF_NOTCH_SIGNALING_PATHWAY	47	0	1	1	NA
GOBP_POSITIVE_REGULATION_OF_REPRODUCTIVE_PROCESS	83	0	1	1	NA
GOBP_POSITIVE_REGULATION_OF_T_CELL_MEDIATED_CYTOTOXICITY	82	0	1	1	NA
GOBP_POSITIVE_REGULATION_OF_VACUOLE_ORGANIZATION	22	0	1	1	NA
GOBP_PROTEIN_CATABOLIC_PROCESS_IN_THE_VACUOLE	22	0	1	1	NA
GOBP_PROTEIN_EXIT_FROM_ENDOPLASMIC_RETICULUM	50	0	1	1	NA
GOBP_PROTEIN_LOCALIZATION_TO_ENDOSOME	24	0	1	1	NA
GOBP_PROTEIN_TARGETING_TO_LYSOSOME	23	0	1	1	NA
GOBP_PROTEOGLYCAN_BIOSYNTHETIC_PROCESS	57	0	1	1	NA
GOBP_PURINE_CONTAINING_COMPOUND_TRANSMEMBRANE_TRANSPORT	23	0	1	1	NA
GOBP_PURINE_NUCLEOSIDE_MONOPHOSPHATE_METABOLIC_PROCESS	43	0	1	1	NA
GOBP_PYRIMIDINE_DEOXYRIBONUCLEOTIDE_METABOLIC_PROCESS	25	0	1	1	NA
GOBP_QUATERNARY_AMMONIUM_GROUP_TRANSPORT	21	0	1	1	NA
GOBP_REGULATION_OF_AMYLOID_BETA_CLEARANCE	27	0	1	1	NA
GOBP_REGULATION_OF_CALCIUM_ION_DEPENDENT_EXOCYTOSIS	45	0	1	1	NA
GOBP_REGULATION_OF_CALCIUM_ION_TRANSPORT_INTO_CYTOSOL	103	0	1	1	NA
GOBP_REGULATION_OF_CAMP_MEDIATED_SIGNALING	31	0	1	1	NA
GOBP_REGULATION_OF_CELL_MATRIX_ADHESION	134	0	1	1	PTEN
GOBP_REGULATION_OF_CHEMOTAXIS	247	0	1	1	NA
GOBP_REGULATION_OF_CHRONIC_INFLAMMATORY_RESPONSE	23	0	1	1	NA
GOBP_REGULATION_OF_DEPHOSPHORYLATION	163	0	1	1	NA
GOBP_REGULATION_OF_EPITHELIAL_CELL_APOPTOTIC_PROCESS	111	0	1	1	NA
GOBP_REGULATION_OF_HIPPO_SIGNALING	20	0	1	1	NA
GOBP_REGULATION_OF_ICOSANOID_SECRETION	24	0	1	1	NA
GOBP_REGULATION_OF_LIPOPROTEIN_LIPASE_ACTIVITY	20	0	1	1	NA
GOBP_REGULATION_OF_P38MAPK_CASCADE	55	0	1	1	NA
GOBP_REGULATION_OF_PEPTIDYL_SERINE_PHOSPHORYLATION_OF_STAT_PROTEIN	11	0	1	1	NA
GOBP_REGULATION_OF_PHOSPHOPROTEIN_PHOSPHATASE_ACTIVITY	85	0	1	1	NA
GOBP_REGULATION_OF_REPRODUCTIVE_PROCESS	176	0	1	1	NA
GOBP_REGULATION_OF_SODIUM_ION_TRANSMEMBRANE_TRANSPORT	66	0	1	1	NA
GOBP_REGULATION_OF_T_CELL_PROLIFERATION	242	0	1	1	NA
GOBP_REGULATION_OF_TRANSCRIPTION_ELONGATION_FROM_RNA_POLYMERASE_II_PROMOTER	45	0	1	1	NA
GOBP_REGULATION_OF_TRANSLATIONAL_INITIATION	85	0	1	1	NA
GOBP_REGULATION_OF_URINE_VOLUME	23	0	1	1	NA
GOBP_REGULATION_OF_VIRAL_GENOME_REPLICATION	94	0	1	1	NA
GOBP_RESPONSE_TO_AMINO_ACID_STARVATION	49	0	1	1	NA
GOBP_RESPONSE_TO_DOPAMINE	88	0	1	1	NA
GOBP_RESPONSE_TO_FIBROBLAST_GROWTH_FACTOR	118	0	1	1	NA
GOBP_RESPONSE_TO_LEUKEMIA_INHIBITORY_FACTOR	97	0	1	1	NCL
GOBP_RESPONSE_TO_MUSCLE_ACTIVITY	22	0	1	1	NA
GOBP_RESPONSE_TO_PH	46	0	1	1	NA
GOBP_RESPONSE_TO_PLATELET_DERIVED_GROWTH_FACTOR	21	0	1	1	NA
GOBP_RESPONSE_TO_TESTOSTERONE	41	0	1	1	NA
GOBP_RIBONUCLEOSIDE_METABOLIC_PROCESS	36	0	1	1	NA
GOBP_RNA_METHYLATION	79	0	1	1	NA
GOBP_SEMI_LUNAR_VALVE_DEVELOPMENT	43	0	1	1	NA
GOBP_SENSORY_ORGAN_MORPHOGENESIS	289	0	1	1	NA
GOBP_SINGLE_FERTILIZATION	166	0	1	1	NA
GOBP_STEROL_TRANSPORT	143	0	1	1	MIR27A
GOBP_SYNAPTIC_VESICLE_MEMBRANE_ORGANIZATION	25	0	1	1	NA
GOBP_T_CELL_RECEPTOR_SIGNALING_PATHWAY	171	0	1	1	NA
GOBP_T_HELPER_1_CELL_DIFFERENTIATION	21	0	1	1	NA
GOBP_TERTIARY_ALCOHOL_METABOLIC_PROCESS	23	0	1	1	NA
GOBP_TETRAHYDROFOLATE_METABOLIC_PROCESS	22	0	1	1	NA
GOBP_TRICARBOXYLIC_ACID_CYCLE	30	0	1	1	NA
GOBP_UROGENITAL_SYSTEM_DEVELOPMENT	366	0	1	1	PTEN
GOBP_VASODILATION	56	0	1	1	NA
GOBP_WALKING_BEHAVIOR	32	0	1	1	NA
GOBP_ACUTE_INFLAMMATORY_RESPONSE_TO_ANTIGENIC_STIMULUS	28	0	1	1	NA
GOBP_ADIPOSE_TISSUE_DEVELOPMENT	46	0	1	1	NA
GOBP_AEROBIC_RESPIRATION	190	0	1	1	NA
GOBP_ALCOHOL_CATABOLIC_PROCESS	53	0	1	1	PTEN
GOBP_ALPHA_BETA_T_CELL_PROLIFERATION	51	0	1	1	NA
GOBP_AMINO_ACID_ACTIVATION	58	0	1	1	NA
GOBP_AMINO_SUGAR_METABOLIC_PROCESS	38	0	1	1	NA
GOBP_ANTIGEN_PROCESSING_AND_PRESENTATION_OF_PEPTIDE_ANTIGEN_VIA_MHC_CLASS_I	92	0	1	1	NA
GOBP_ANTIGEN_PROCESSING_AND_PRESENTATION_OF_PEPTIDE_OR_POLYSACCHARIDE_ANTIGEN_VIA_MHC_CLASS_II	114	0	1	1	NA
GOBP_ATRIAL_CARDIAC_MUSCLE_CELL_TO_AV_NODE_CELL_SIGNALING	19	0	1	1	NA
GOBP_B_CELL_ACTIVATION	243	0	1	1	NA
GOBP_B_CELL_HOMEOSTASIS	30	0	1	1	NA
GOBP_BARBED_END_ACTIN_FILAMENT_CAPPING	26	0	1	1	NA
GOBP_BASE_CONVERSION_OR_SUBSTITUTION_EDITING	22	0	1	1	NA
GOBP_BLASTOCYST_GROWTH	20	0	1	1	NA
GOBP_C21_STEROID_HORMONE_BIOSYNTHETIC_PROCESS	21	0	1	1	NA
GOBP_CALCIUM_ION_TRANSPORT_INTO_CYTOSOL	171	0	1	1	NA
GOBP_CARDIAC_MUSCLE_CELL_CONTRACTION	73	0	1	1	NA
GOBP_CARDIAC_MUSCLE_TISSUE_DEVELOPMENT	240	0	1	1	MIR23A,PTEN
GOBP_CARDIAC_RIGHT_VENTRICLE_MORPHOGENESIS	22	0	1	1	NA
GOBP_CARDIOLIPIN_METABOLIC_PROCESS	18	0	1	1	NA
GOBP_CD4_POSITIVE_CD25_POSITIVE_ALPHA_BETA_REGULATORY_T_CELL_DIFFERENTIATION	19	0	1	1	NA
GOBP_CELL_CELL_JUNCTION_ASSEMBLY	157	0	1	1	NA
GOBP_CELL_COMMUNICATION_BY_ELECTRICAL_COUPLING	36	0	1	1	NA
GOBP_CELL_DIFFERENTIATION_IN_HINDBRAIN	21	0	1	1	NA
GOBP_CELLULAR_RESPIRATION	237	0	1	1	NA
GOBP_CELLULAR_RESPONSE_TO_COPPER_ION	31	0	1	1	NA
GOBP_CELLULAR_RESPONSE_TO_EXTERNAL_STIMULUS	312	0	1	1	NA
GOBP_CELLULAR_RESPONSE_TO_GLUCOSE_STARVATION	47	0	1	1	NA
GOBP_CERAMIDE_BIOSYNTHETIC_PROCESS	73	0	1	1	NA
GOBP_CEREBRAL_CORTEX_CELL_MIGRATION	52	0	1	1	NA
GOBP_CEREBRAL_CORTEX_DEVELOPMENT	126	0	1	1	NA
GOBP_CHAPERONE_MEDIATED_PROTEIN_COMPLEX_ASSEMBLY	31	0	1	1	NA
GOBP_CHONDROCYTE_DIFFERENTIATION	113	0	1	1	NA
GOBP_CHROMOSOME_SEGREGATION	364	0	1	1	NA
GOBP_COLLAGEN_CATABOLIC_PROCESS	48	0	1	1	NA
GOBP_CYTOSKELETON_DEPENDENT_CYTOKINESIS	98	0	1	1	NA
GOBP_DENDRITE_EXTENSION	38	0	1	1	NA
GOBP_DEPHOSPHORYLATION	466	0	1	1	PTEN
GOBP_DETECTION_OF_TEMPERATURE_STIMULUS	24	0	1	1	NA
GOBP_DNA_DAMAGE_RESPONSE_SIGNAL_TRANSDUCTION_BY_P53_CLASS_MEDIATOR	71	0	1	1	NA
GOBP_DNA_METHYLATION_OR_DEMETHYLATION	109	0	1	1	NA
GOBP_DOPAMINE_RECEPTOR_SIGNALING_PATHWAY	38	0	1	1	NA
GOBP_DOSAGE_COMPENSATION	20	0	1	1	NA
GOBP_EMBRYO_IMPLANTATION	58	0	1	1	NA
GOBP_EMBRYONIC_APPENDAGE_MORPHOGENESIS	129	0	1	1	NA
GOBP_EMBRYONIC_FORELIMB_MORPHOGENESIS	34	0	1	1	NA
GOBP_EMBRYONIC_HEMOPOIESIS	24	0	1	1	NA
GOBP_EMBRYONIC_ORGAN_MORPHOGENESIS	310	0	1	1	NA
GOBP_ENDOCHONDRAL_BONE_MORPHOGENESIS	57	0	1	1	NA
GOBP_ENDODERM_DEVELOPMENT	86	0	1	1	NA
GOBP_ENDOTHELIAL_CELL_DEVELOPMENT	82	0	1	1	NA
GOBP_ENTRAINMENT_OF_CIRCADIAN_CLOCK	35	0	1	1	NA
GOBP_EPITHELIAL_TO_MESENCHYMAL_TRANSITION_INVOLVED_IN_ENDOCARDIAL_CUSHION_FORMATION	20	0	1	1	NA
GOBP_EPITHELIAL_TUBE_MORPHOGENESIS	376	0	1	1	NA
GOBP_ESTABLISHMENT_OF_PROTEIN_LOCALIZATION_TO_MEMBRANE	258	0	1	1	NA
GOBP_EXIT_FROM_MITOSIS	34	0	1	1	NA
GOBP_FILOPODIUM_ASSEMBLY	66	0	1	1	NA
GOBP_FOAM_CELL_DIFFERENTIATION	41	0	1	1	NA
GOBP_FOREBRAIN_DEVELOPMENT	398	0	1	1	PTEN
GOBP_GAMMA_DELTA_T_CELL_ACTIVATION	36	0	1	1	NA
GOBP_GLIAL_CELL_MIGRATION	63	0	1	1	NA
GOBP_GLUCOSAMINE_CONTAINING_COMPOUND_METABOLIC_PROCESS	23	0	1	1	NA
GOBP_GLUTAMINE_FAMILY_AMINO_ACID_METABOLIC_PROCESS	84	0	1	1	NA
GOBP_GLYCOPROTEIN_BIOSYNTHETIC_PROCESS	323	0	1	1	NA
GOBP_GLYCOSPHINGOLIPID_BIOSYNTHETIC_PROCESS	36	0	1	1	NA
GOBP_GLYCOSYL_COMPOUND_CATABOLIC_PROCESS	36	0	1	1	NA
GOBP_GMP_METABOLIC_PROCESS	26	0	1	1	NA
GOBP_GOLGI_VESICLE_TRANSPORT	309	0	1	1	NA
GOBP_HEMATOPOIETIC_STEM_CELL_DIFFERENTIATION	30	0	1	1	NA
GOBP_HETEROCHROMATIN_ORGANIZATION	83	0	1	1	NA
GOBP_HISTONE_EXCHANGE	23	0	1	1	NA
GOBP_HISTONE_H2A_ACETYLATION	22	0	1	1	NA
GOBP_HISTONE_H2A_MONOUBIQUITINATION	22	0	1	1	NA
GOBP_IMMUNE_RESPONSE_INHIBITING_SIGNAL_TRANSDUCTION	62	0	1	1	NA
GOBP_INCLUSION_BODY_ASSEMBLY	40	0	1	1	NA
GOBP_INTERLEUKIN_1_PRODUCTION	172	0	1	1	NA
GOBP_INTERMEDIATE_FILAMENT_BASED_PROCESS	78	0	1	1	NA
GOBP_INTESTINAL_EPITHELIAL_CELL_DIFFERENTIATION	23	0	1	1	NA
GOBP_INTRINSIC_APOPTOTIC_SIGNALING_PATHWAY_IN_RESPONSE_TO_ENDOPLASMIC_RETICULUM_STRESS	72	0	1	1	NA
GOBP_IRON_ION_TRANSPORT	57	0	1	1	NA
GOBP_KERATINIZATION	60	0	1	1	NA
GOBP_LEUKOCYTE_ADHESION_TO_VASCULAR_ENDOTHELIAL_CELL	61	0	1	1	NA
GOBP_LEUKOCYTE_MEDIATED_CYTOTOXICITY	292	0	1	1	NA
GOBP_LEUKOTRIENE_BIOSYNTHETIC_PROCESS	18	0	1	1	NA
GOBP_LIPID_DIGESTION	20	0	1	1	NA
GOBP_LIPID_EXPORT_FROM_CELL	48	0	1	1	NA
GOBP_LUNG_EPITHELIUM_DEVELOPMENT	37	0	1	1	NA
GOBP_LYMPH_NODE_DEVELOPMENT	32	0	1	1	NA
GOBP_MAINTENANCE_OF_CELL_NUMBER	158	0	1	1	NA
GOBP_MATING_BEHAVIOR	20	0	1	1	PTEN
GOBP_MEIOSIS_I_CELL_CYCLE_PROCESS	154	0	1	1	NA
GOBP_MEMBRANE_DEPOLARIZATION_DURING_CARDIAC_MUSCLE_CELL_ACTION_POTENTIAL	23	0	1	1	NA
GOBP_MICROTUBULE_ORGANIZING_CENTER_ORGANIZATION	148	0	1	1	NA
GOBP_MICROVILLUS_ASSEMBLY	20	0	1	1	NA
GOBP_MIRNA_METABOLIC_PROCESS	29	0	1	1	NA
GOBP_MITOCHONDRIAL_DEPOLARIZATION	21	0	1	1	NA
GOBP_MITOCHONDRIAL_ELECTRON_TRANSPORT_NADH_TO_UBIQUINONE	57	0	1	1	NA
GOBP_MITOTIC_G2_DNA_DAMAGE_CHECKPOINT_SIGNALING	40	0	1	1	NA
GOBP_MITOTIC_G2_M_TRANSITION_CHECKPOINT	55	0	1	1	NA
GOBP_MITOTIC_INTRA_S_DNA_DAMAGE_CHECKPOINT_SIGNALING	26	0	1	1	NA
GOBP_MUSCLE_ADAPTATION	123	0	1	1	NA
GOBP_MYELOID_CELL_HOMEOSTASIS	185	0	1	1	NA
GOBP_NADP_METABOLIC_PROCESS	34	0	1	1	NA
GOBP_NEGATIVE_REGULATION_OF_CELL_JUNCTION_ASSEMBLY	40	0	1	1	PTEN
GOBP_NEGATIVE_REGULATION_OF_CELLULAR_RESPONSE_TO_GROWTH_FACTOR_STIMULUS	110	0	1	1	NA
GOBP_NEGATIVE_REGULATION_OF_CELLULAR_RESPONSE_TO_INSULIN_STIMULUS	40	0	1	1	NA
GOBP_NEGATIVE_REGULATION_OF_DNA_BINDING	50	0	1	1	NA
GOBP_NEGATIVE_REGULATION_OF_INTERLEUKIN_17_PRODUCTION	22	0	1	1	NA
GOBP_NEGATIVE_REGULATION_OF_NATURAL_KILLER_CELL_MEDIATED_IMMUNITY	99	0	1	1	NA
GOBP_NEGATIVE_REGULATION_OF_NUCLEAR_DIVISION	55	0	1	1	NA
GOBP_NEGATIVE_REGULATION_OF_ORGAN_GROWTH	36	0	1	1	PTEN
GOBP_NEGATIVE_REGULATION_OF_ORGANELLE_ASSEMBLY	48	0	1	1	NA
GOBP_NEGATIVE_REGULATION_OF_OSSIFICATION	40	0	1	1	NA
GOBP_NEGATIVE_REGULATION_OF_PEPTIDYL_THREONINE_PHOSPHORYLATION	20	0	1	1	NA
GOBP_NEGATIVE_REGULATION_OF_PROGRAMMED_NECROTIC_CELL_DEATH	19	0	1	1	NA
GOBP_NEGATIVE_REGULATION_OF_REACTIVE_OXYGEN_SPECIES_BIOSYNTHETIC_PROCESS	19	0	1	1	NA
GOBP_NEGATIVE_REGULATION_OF_RECEPTOR_SIGNALING_PATHWAY_VIA_STAT	35	0	1	1	NA
GOBP_NEGATIVE_REGULATION_OF_RHO_PROTEIN_SIGNAL_TRANSDUCTION	24	0	1	1	NA
GOBP_NEGATIVE_REGULATION_OF_SMOOTH_MUSCLE_CELL_DIFFERENTIATION	19	0	1	1	NA
GOBP_NEGATIVE_REGULATION_OF_T_CELL_MEDIATED_CYTOTOXICITY	21	0	1	1	NA
GOBP_NEGATIVE_REGULATION_OF_TUMOR_NECROSIS_FACTOR_MEDIATED_SIGNALING_PATHWAY	28	0	1	1	NA
GOBP_NEGATIVE_REGULATION_OF_TYPE_I_INTERFERON_MEDIATED_SIGNALING_PATHWAY	20	0	1	1	NA
GOBP_NEGATIVE_REGULATION_OF_VASCULAR_ASSOCIATED_SMOOTH_MUSCLE_CELL_PROLIFERATION	36	0	1	1	PTEN
GOBP_NEURAL_CREST_CELL_DIFFERENTIATION	96	0	1	1	NA
GOBP_NEURAL_RETINA_DEVELOPMENT	81	0	1	1	NA
GOBP_NEUROMUSCULAR_PROCESS	167	0	1	1	PTEN
GOBP_NEUROMUSCULAR_PROCESS_CONTROLLING_BALANCE	52	0	1	1	NA
GOBP_NEURON_CELLULAR_HOMEOSTASIS	32	0	1	1	NA
GOBP_NEURONAL_ACTION_POTENTIAL	35	0	1	1	NA
GOBP_NEUROTRANSMITTER_SECRETION	145	0	1	1	NA
GOBP_NEUROTROPHIN_TRK_RECEPTOR_SIGNALING_PATHWAY	27	0	1	1	NA
GOBP_NOREPINEPHRINE_TRANSPORT	23	0	1	1	NA
GOBP_NUCLEOSOME_MOBILIZATION	32	0	1	1	NA
GOBP_ORGAN_INDUCTION	23	0	1	1	NA
GOBP_ORGANELLE_FUSION	150	0	1	1	NA
GOBP_OUTER_DYNEIN_ARM_ASSEMBLY	21	0	1	1	NA
GOBP_PALLIUM_DEVELOPMENT	190	0	1	1	PTEN
GOBP_PATTERN_SPECIFICATION_PROCESS	472	0	1	1	NA
GOBP_PHENOL_CONTAINING_COMPOUND_BIOSYNTHETIC_PROCESS	50	0	1	1	NA
GOBP_PLASMA_MEMBRANE_PHOSPHOLIPID_SCRAMBLING	27	0	1	1	NA
GOBP_POSITIVE_REGULATION_OF_APOPTOTIC_CELL_CLEARANCE	23	0	1	1	NA
GOBP_POSITIVE_REGULATION_OF_CELL_MATRIX_ADHESION	58	0	1	1	NA
GOBP_POSITIVE_REGULATION_OF_CELL_MIGRATION_INVOLVED_IN_SPROUTING_ANGIOGENESIS	35	0	1	1	MIR23A,MIR27A
GOBP_POSITIVE_REGULATION_OF_CELLULAR_RESPONSE_TO_TRANSFORMING_GROWTH_FACTOR_BETA_STIMULUS	33	0	1	1	NA
GOBP_POSITIVE_REGULATION_OF_GLIAL_CELL_DIFFERENTIATION	43	0	1	1	NA
GOBP_POSITIVE_REGULATION_OF_GLYCOPROTEIN_METABOLIC_PROCESS	27	0	1	1	NA
GOBP_POSITIVE_REGULATION_OF_HEART_RATE	28	0	1	1	NA
GOBP_POSITIVE_REGULATION_OF_HOMOTYPIC_CELL_CELL_ADHESION	25	0	1	1	NA
GOBP_POSITIVE_REGULATION_OF_MEIOTIC_CELL_CYCLE	27	0	1	1	NA
GOBP_POSITIVE_REGULATION_OF_MEMBRANE_PROTEIN_ECTODOMAIN_PROTEOLYSIS	24	0	1	1	NA
GOBP_POSITIVE_REGULATION_OF_MUSCLE_HYPERTROPHY	37	0	1	1	NA
GOBP_POSITIVE_REGULATION_OF_MYOBLAST_FUSION	23	0	1	1	NA
GOBP_POSITIVE_REGULATION_OF_NATURAL_KILLER_CELL_MEDIATED_CYTOTOXICITY	42	0	1	1	NA
GOBP_POSITIVE_REGULATION_OF_NUCLEAR_DIVISION	66	0	1	1	NA
GOBP_POSITIVE_REGULATION_OF_POSTTRANSCRIPTIONAL_GENE_SILENCING	30	0	1	1	NA
GOBP_POSITIVE_REGULATION_OF_PROTEIN_CONTAINING_COMPLEX_DISASSEMBLY	44	0	1	1	NA
GOBP_POSITIVE_REGULATION_OF_REACTIVE_OXYGEN_SPECIES_BIOSYNTHETIC_PROCESS	22	0	1	1	NA
GOBP_POSITIVE_REGULATION_OF_SMOOTHENED_SIGNALING_PATHWAY	36	0	1	1	NA
GOBP_POSITIVE_REGULATION_OF_STRESS_ACTIVATED_PROTEIN_KINASE_SIGNALING_CASCADE	146	0	1	1	NA
GOBP_POSITIVE_REGULATION_OF_SYNAPTIC_TRANSMISSION_GLUTAMATERGIC	29	0	1	1	NA
GOBP_POSITIVE_REGULATION_OF_SYNCYTIUM_FORMATION_BY_PLASMA_MEMBRANE_FUSION	32	0	1	1	NA
GOBP_POSITIVE_REGULATION_OF_T_CELL_CYTOKINE_PRODUCTION	33	0	1	1	NA
GOBP_POSITIVE_REGULATION_OF_TOLERANCE_INDUCTION	26	0	1	1	NA
GOBP_POSITIVE_REGULATION_OF_TOLL_LIKE_RECEPTOR_SIGNALING_PATHWAY	34	0	1	1	NA
GOBP_POSITIVE_REGULATION_OF_TRANSCRIPTION_REGULATORY_REGION_DNA_BINDING	24	0	1	1	NA
GOBP_POSITIVE_REGULATION_OF_VASCULAR_ASSOCIATED_SMOOTH_MUSCLE_CELL_PROLIFERATION	51	0	1	1	MIR27A
GOBP_POSITIVE_REGULATION_OF_VASCULAR_ENDOTHELIAL_CELL_PROLIFERATION	26	0	1	1	MIR27A
GOBP_POSTSYNAPTIC_SIGNAL_TRANSDUCTION	48	0	1	1	NA
GOBP_PROSTAGLANDIN_TRANSPORT	21	0	1	1	NA
GOBP_PROSTATE_GLAND_DEVELOPMENT	50	0	1	1	PTEN
GOBP_PROTEIN_DEMETHYLATION	29	0	1	1	NA
GOBP_PROTEIN_KINASE_C_ACTIVATING_G_PROTEIN_COUPLED_RECEPTOR_SIGNALING_PATHWAY	28	0	1	1	NA
GOBP_PURINE_NUCLEOSIDE_MONOPHOSPHATE_BIOSYNTHETIC_PROCESS	21	0	1	1	NA
GOBP_PURINE_NUCLEOTIDE_TRANSPORT	28	0	1	1	NA
GOBP_PYRIDINE_NUCLEOTIDE_BIOSYNTHETIC_PROCESS	30	0	1	1	NA
GOBP_PYRIMIDINE_CONTAINING_COMPOUND_CATABOLIC_PROCESS	43	0	1	1	NA
GOBP_PYRIMIDINE_NUCLEOBASE_METABOLIC_PROCESS	19	0	1	1	NA
GOBP_REACTIVE_OXYGEN_SPECIES_BIOSYNTHETIC_PROCESS	59	0	1	1	NA
GOBP_RECEPTOR_INTERNALIZATION	128	0	1	1	NA
GOBP_REGIONALIZATION	363	0	1	1	NA
GOBP_REGULATION_OF_ACTIVIN_RECEPTOR_SIGNALING_PATHWAY	32	0	1	1	NA
GOBP_REGULATION_OF_AXONOGENESIS	153	0	1	1	PTEN
GOBP_REGULATION_OF_CALCIUM_ION_TRANSMEMBRANE_TRANSPORT	155	0	1	1	NA
GOBP_REGULATION_OF_CALCIUM_ION_TRANSMEMBRANE_TRANSPORTER_ACTIVITY	91	0	1	1	NA
GOBP_REGULATION_OF_CARDIAC_CONDUCTION	27	0	1	1	NA
GOBP_REGULATION_OF_CATECHOLAMINE_METABOLIC_PROCESS	20	0	1	1	NA
GOBP_REGULATION_OF_CELL_MIGRATION_INVOLVED_IN_SPROUTING_ANGIOGENESIS	72	0	1	1	MIR23A,MIR27A
GOBP_REGULATION_OF_CELL_SIZE	183	0	1	1	PTEN
GOBP_REGULATION_OF_CELLULAR_RESPONSE_TO_INSULIN_STIMULUS	66	0	1	1	NA
GOBP_REGULATION_OF_CHONDROCYTE_DIFFERENTIATION	54	0	1	1	NA
GOBP_REGULATION_OF_CHROMOSOME_SEGREGATION	90	0	1	1	NA
GOBP_REGULATION_OF_CILIUM_ASSEMBLY	89	0	1	1	NA
GOBP_REGULATION_OF_ENDOCYTOSIS	227	0	1	1	MIR27A
GOBP_REGULATION_OF_EXTRACELLULAR_MATRIX_ORGANIZATION	62	0	1	1	NA
GOBP_REGULATION_OF_GLUCONEOGENESIS	49	0	1	1	NA
GOBP_REGULATION_OF_HEART_GROWTH	72	0	1	1	PTEN
GOBP_REGULATION_OF_HEART_RATE_BY_CARDIAC_CONDUCTION	40	0	1	1	NA
GOBP_REGULATION_OF_HUMORAL_IMMUNE_RESPONSE	57	0	1	1	NA
GOBP_REGULATION_OF_INSULIN_LIKE_GROWTH_FACTOR_RECEPTOR_SIGNALING_PATHWAY	23	0	1	1	NA
GOBP_REGULATION_OF_LOW_DENSITY_LIPOPROTEIN_PARTICLE_CLEARANCE	23	0	1	1	MIR27A
GOBP_REGULATION_OF_MONOCYTE_CHEMOTAXIS	33	0	1	1	NA
GOBP_REGULATION_OF_NEUTROPHIL_CHEMOTAXIS	30	0	1	1	NA
GOBP_REGULATION_OF_PLATELET_DERIVED_GROWTH_FACTOR_RECEPTOR_SIGNALING_PATHWAY	23	0	1	1	NA
GOBP_REGULATION_OF_PROTEIN_TARGETING_TO_MEMBRANE	34	0	1	1	NA
GOBP_REGULATION_OF_REACTIVE_OXYGEN_SPECIES_METABOLIC_PROCESS	155	0	1	1	NA
GOBP_REGULATION_OF_RECEPTOR_BINDING	25	0	1	1	NA
GOBP_REGULATION_OF_RELEASE_OF_SEQUESTERED_CALCIUM_ION_INTO_CYTOSOL	80	0	1	1	NA
GOBP_REGULATION_OF_RESPONSE_TO_EXTRACELLULAR_STIMULUS	27	0	1	1	NA
GOBP_REGULATION_OF_RHO_PROTEIN_SIGNAL_TRANSDUCTION	92	0	1	1	NA
GOBP_REGULATION_OF_STEM_CELL_POPULATION_MAINTENANCE	46	0	1	1	NA
GOBP_REGULATION_OF_VASCULAR_ASSOCIATED_SMOOTH_MUSCLE_CELL_DIFFERENTIATION	24	0	1	1	NA
GOBP_REGULATION_OF_VASOCONSTRICTION	61	0	1	1	NA
GOBP_RESPONSE_TO_ACTIVITY	74	0	1	1	NA
GOBP_RESPONSE_TO_DIETARY_EXCESS	29	0	1	1	NA
GOBP_RESPONSE_TO_INTERLEUKIN_4	32	0	1	1	NA
GOBP_RESPONSE_TO_MISFOLDED_PROTEIN	35	0	1	1	NA
GOBP_RESPONSE_TO_PROGESTERONE	39	0	1	1	NA
GOBP_RESPONSE_TO_TRANSFORMING_GROWTH_FACTOR_BETA	266	0	1	1	MIR27A
GOBP_RESPONSE_TO_TYPE_I_INTERFERON	65	0	1	1	NA
GOBP_RETROGRADE_VESICLE_MEDIATED_TRANSPORT_GOLGI_TO_ENDOPLASMIC_RETICULUM	57	0	1	1	NA
GOBP_RIG_I_SIGNALING_PATHWAY	35	0	1	1	NA
GOBP_RNA_PHOSPHODIESTER_BOND_HYDROLYSIS_EXONUCLEOLYTIC	43	0	1	1	NA
GOBP_SEROTONIN_TRANSPORT	21	0	1	1	NA
GOBP_SISTER_CHROMATID_SEGREGATION	204	0	1	1	NA
GOBP_SPERM_EGG_RECOGNITION	58	0	1	1	NA
GOBP_STEROID_HORMONE_BIOSYNTHETIC_PROCESS	53	0	1	1	NA
GOBP_SUBSTRATE_ADHESION_DEPENDENT_CELL_SPREADING	112	0	1	1	NA
GOBP_T_CELL_ACTIVATION_INVOLVED_IN_IMMUNE_RESPONSE	123	0	1	1	NA
GOBP_T_CELL_MEDIATED_CYTOTOXICITY	115	0	1	1	NA
GOBP_T_CELL_PROLIFERATION	271	0	1	1	NA
GOBP_TELOMERASE_RNA_LOCALIZATION	20	0	1	1	NA
[truncated: 1,774 more rows]
