# Supplementary material for: Insights from a methylome-wide association study of antidepressant exposure
Source: Nat Commun. 2025 Feb 24;16:1908. doi: 10.1038/s41467-024-55356-x (PMC11850842; doi:10.1038/s41467-024-55356-x)
Supplement: Supplementary file 17 — Supplementary Data 14 [file 41467_2024_55356_MOESM17_ESM.xlsx]

## Sheet: Sheet1
Supplementary Data 14: The overlapping methylation sites between the top 1% of Generation Scotland probes (Illumina EPIC array) and top 1% NESDA (MBD-Sequencing) primers in the self-reported antidepressant MWAS, which were significantly enriched (OR = 1.39, P = 0.042). The tests for enrichment in the overlap were conducted using Cramer's V. A total of 100,000 permutations were performed using the…
chr	start_NESDA	end_ NESDA	stat_NESDA	pval_NESDA	label_GS	start_GS	end_GS	beta_GS	pval_GS	source	start	end	score	strand	frame	gene_id	gene_version	gene_name	gene_source	gene_biotype
1	1126235	1126236	2.60203	0.00944347	cg10333212	1126163	1126164	0.00572289	0.00989745	ensembl_havana	1109264	1133315	.	+	.	ENSG00000162571	9	TTLL10	ensembl_havana	protein_coding
1	2162623	2162624	-2.63595	0.00855707	cg01787285	2162682	2162683	-0.00675478	0.00435778	ensembl_havana	2160134	2241558	.	+	.	ENSG00000157933	9	SKI	ensembl_havana	protein_coding
1	2386545	2386546	-2.85448	0.00442526	cg00113712	2386451	2386452	-0.00722114	0.00827775	ensembl_havana	2357419	2436969	.	+	.	ENSG00000149527	13	PLCH2	ensembl_havana	protein_coding
1	2386551	2386552	-2.72475	0.0065793	cg00113712	2386451	2386452	-0.00722114	0.00827775	ensembl_havana	2357419	2436969	.	+	.	ENSG00000149527	13	PLCH2	ensembl_havana	protein_coding
1	15375565	15375566	2.72931	0.00648993	cg20675796	15375511	15375512	0.00614504	0.0114462	ensembl_havana	14925200	15444539	.	+	.	ENSG00000189337	11	KAZN	ensembl_havana	protein_coding
1	59523597	59523598	-2.65489	0.00809531	cg02804609	59523557	59523558	-0.00594816	0.00542915	havana	59521671	59543788	.	-	.	ENSG00000235215	2	RP11-145M4.2	havana	lincRNA
1	94079704	94079705	2.69548	0.00718033	cg20705214	94079704	94079705	0.00522997	0.00889115	ensembl_havana	94027347	94312706	.	-	.	ENSG00000137936	12	BCAR3	ensembl_havana	protein_coding
1	111584539	111584540	2.7957	0.00530624	cg19928198	111584447	111584448	0.00629857	0.0076378	ensembl	111584456	111584547	.	+	.	ENSG00000252760	1	RNA5SP54	ensembl	rRNA
1	198602868	198602869	-2.75369	0.00603	cg17227839	198602868	198602869	-0.00940698	0.00327897	NA	NA	NA	NA	NA	NA	NA	NA	NA	NA	NA
1	200709051	200709052	-2.96556	0.00311366	cg14175580	200709051	200709052	-0.00605267	0.0062353	ensembl_havana	200708686	200829832	.	+	.	ENSG00000118200	10	CAMSAP2	ensembl_havana	protein_coding
2	1425710	1425711	-2.74336	0.0062212	cg26277787	1425560	1425561	-0.00487845	0.0106555	ensembl_havana	1377995	1547483	.	+	.	ENSG00000115705	16	TPO	ensembl_havana	protein_coding
2	19250799	19250800	2.68107	0.00749398	cg07726812	19250758	19250759	0.00560989	0.0028763	havana	19167729	19546509	.	-	.	ENSG00000236204	1	AC092594.1	havana	lincRNA
2	19250803	19250804	2.76399	0.00584485	cg07726812	19250758	19250759	0.00560989	0.0028763	havana	19167729	19546509	.	-	.	ENSG00000236204	1	AC092594.1	havana	lincRNA
2	24308274	24308275	2.66301	0.00790449	cg08965143	24308246	24308247	0.00760876	0.0112753	ensembl_havana	24299396	24392509	.	+	.	ENSG00000219626	4	FAM228B	ensembl_havana	protein_coding
2	36635516	36635517	-2.7754	0.00564557	cg23336143	36635519	36635520	-0.00495441	0.0089828	ensembl_havana	36583069	36778278	.	+	.	ENSG00000150938	5	CRIM1	ensembl_havana	protein_coding
2	36635519	36635520	-2.68129	0.00748913	cg23336143	36635519	36635520	-0.00495441	0.0089828	ensembl_havana	36583069	36778278	.	+	.	ENSG00000150938	5	CRIM1	ensembl_havana	protein_coding
2	85838469	85838470	2.92948	0.00349444	cg15672725	85838476	85838477	0.00762471	0.00267991	ensembl_havana	85829979	85876403	.	+	.	ENSG00000168883	15	USP39	ensembl_havana	protein_coding
2	85838476	85838477	3.00223	0.00276575	cg15672725	85838476	85838477	0.00762471	0.00267991	ensembl_havana	85829979	85876403	.	+	.	ENSG00000168883	15	USP39	ensembl_havana	protein_coding
2	95740288	95740289	-2.89944	0.00384339	cg07106169	95740362	95740363	-0.00870961	0.00814445	NA	NA	NA	NA	NA	NA	NA	NA	NA	NA	NA
2	95740328	95740329	-3.57378	0.000373518	cg07106169	95740362	95740363	-0.00870961	0.00814445	NA	NA	NA	NA	NA	NA	NA	NA	NA	NA	NA
2	95740362	95740363	-2.72952	0.00648576	cg07106169	95740362	95740363	-0.00870961	0.00814445	NA	NA	NA	NA	NA	NA	NA	NA	NA	NA	NA
2	153451060	153451061	2.91042	0.00371231	cg22807817	153451117	153451118	0.00655816	0.00506675	ensembl_havana	153191751	153506348	.	+	.	ENSG00000157827	15	FMNL2	ensembl_havana	protein_coding
2	153451117	153451118	2.76905	0.00575563	cg22807817	153451117	153451118	0.00655816	0.00506675	ensembl_havana	153191751	153506348	.	+	.	ENSG00000157827	15	FMNL2	ensembl_havana	protein_coding
2	153451121	153451122	3.02607	0.00255908	cg22807817	153451117	153451118	0.00655816	0.00506675	ensembl_havana	153191751	153506348	.	+	.	ENSG00000157827	15	FMNL2	ensembl_havana	protein_coding
2	173178800	173178801	3.56624	0.000384241	cg18930236	173178682	173178683	0.00664155	0.00372981	NA	NA	NA	NA	NA	NA	NA	NA	NA	NA	NA
2	173178808	173178809	3.67922	0.000250044	cg18930236	173178682	173178683	0.00664155	0.00372981	NA	NA	NA	NA	NA	NA	NA	NA	NA	NA	NA
2	238877409	238877410	-2.6497	0.00821976	cg00731526	238877332	238877333	-0.0062382	0.0108369	ensembl_havana	238875469	238951236	.	+	.	ENSG00000184182	14	UBE2F	ensembl_havana	protein_coding
2	239225546	239225547	-3.15916	0.00164332	cg05014842	239225457	239225458	-0.00642945	0.00271543	NA	NA	NA	NA	NA	NA	NA	NA	NA	NA	NA
2	239709428	239709429	-2.68178	0.00747823	cg24464012	239709369	239709370	-0.00472567	0.00949965	NA	NA	NA	NA	NA	NA	NA	NA	NA	NA	NA
2	242460531	242460532	2.75785	0.00595461	cg14646998	242460454	242460455	0.00743579	0.0074844	NA	NA	NA	NA	NA	NA	NA	NA	NA	NA	NA
2	242460536	242460537	2.65957	0.00798475	cg14646998	242460454	242460455	0.00743579	0.0074844	NA	NA	NA	NA	NA	NA	NA	NA	NA	NA	NA
3	10325711	10325712	-2.61861	0.00900035	cg02084912	10325711	10325712	-0.00529901	0.0068063	havana	10291056	10327480	.	+	.	ENSG00000272410	1	RP11-438J1.1	havana	protein_coding
3	10664283	10664284	2.93044	0.00348374	cg03151802	10664348	10664349	0.00632695	0.0062553	ensembl_havana	10365707	10749716	.	-	.	ENSG00000157087	12	ATP2B2	ensembl_havana	protein_coding
3	10664348	10664349	2.8643	0.00429174	cg03151802	10664348	10664349	0.00632695	0.0062553	ensembl_havana	10365707	10749716	.	-	.	ENSG00000157087	12	ATP2B2	ensembl_havana	protein_coding
3	33360407	33360408	-3.13005	0.00181299	cg07119224	33360407	33360408	-0.00559816	0.0101952	ensembl_havana	33318517	33445154	.	+	.	ENSG00000153558	9	FBXL2	ensembl_havana	protein_coding
3	41197656	41197657	-2.63986	0.00846006	cg19441201	41197519	41197520	-0.00553106	0.0101274	NA	NA	NA	NA	NA	NA	NA	NA	NA	NA	NA
3	182083052	182083053	2.6843	0.00742249	cg23587025	182082909	182082910	0.005186	0.0105687	havana	182082935	182086044	.	+	.	ENSG00000242012	1	RP11-338L18.1	havana	lincRNA
3	182911640	182911641	2.78297	0.00551684	cg05502478	182911560	182911561	0.00539072	0.00382001	ensembl_havana	182895831	183146566	.	-	.	ENSG00000053524	7	MCF2L2	ensembl_havana	protein_coding
3	186157081	186157082	3.04251	0.00242488	cg27315111	186157146	186157147	0.00743372	0.00266044	NA	NA	NA	NA	NA	NA	NA	NA	NA	NA	NA
3	186157146	186157147	3.21842	0.00134235	cg27315111	186157146	186157147	0.00743372	0.00266044	NA	NA	NA	NA	NA	NA	NA	NA	NA	NA	NA
3	186370361	186370362	-2.61902	0.00898978	cg17206748	186370508	186370509	-0.0075816	0.00333047	ensembl_havana	186353758	186370930	.	+	.	ENSG00000090512	7	FETUB	ensembl_havana	protein_coding
4	1669309	1669310	-2.68449	0.00741847	cg09527715	1669191	1669192	-0.00503466	0.0105477	ensembl_havana	1619642	1686029	.	-	.	ENSG00000174137	8	FAM53A	ensembl_havana	protein_coding
4	5958226	5958227	-2.93791	0.00340189	cg01754163	5958106	5958107	-0.00638254	0.00361001	NA	NA	NA	NA	NA	NA	NA	NA	NA	NA	NA
4	37827590	37827591	2.75629	0.00598276	cg02263880	37827702	37827703	0.00593164	0.00201565	NA	NA	NA	NA	NA	NA	NA	NA	NA	NA	NA
4	75549710	75549711	-2.68374	0.00743497	cg10164414	75549803	75549804	-0.00462317	0.0109802	NA	NA	NA	NA	NA	NA	NA	NA	NA	NA	NA
4	83764350	83764351	2.59601	0.009609	cg06736849	83764482	83764483	0.00630516	0.00788505	ensembl_havana	83739814	83822319	.	-	.	ENSG00000138674	12	SEC31A	ensembl_havana	protein_coding
5	30870768	30870769	2.84666	0.00453425	cg07254706	30870768	30870769	0.00543951	0.00956595	NA	NA	NA	NA	NA	NA	NA	NA	NA	NA	NA
5	30870783	30870784	3.13106	0.00180682	cg07254706	30870768	30870769	0.00543951	0.00956595	NA	NA	NA	NA	NA	NA	NA	NA	NA	NA	NA
5	140937347	140937348	-2.70799	0.0069176	cg25359597	140937331	140937332	-0.00575727	0.0077066	ensembl_havana	140894583	140998622	.	-	.	ENSG00000131504	11	DIAPH1	ensembl_havana	protein_coding
6	30073747	30073748	2.66905	0.007765	cg27351624	30073747	30073748	0.00540201	0.0115025	ensembl_havana	30070674	30080883	.	-	.	ENSG00000204616	6	TRIM31	ensembl_havana	protein_coding
6	30073775	30073776	2.61917	0.00898577	cg27351624	30073747	30073748	0.00540201	0.0115025	ensembl_havana	30070674	30080883	.	-	.	ENSG00000204616	6	TRIM31	ensembl_havana	protein_coding
6	34108261	34108262	3.02899	0.00253477	cg13490368	34108164	34108165	0.00516047	0.0100363	ensembl_havana	33989628	34123399	.	-	.	ENSG00000124493	9	GRM4	ensembl_havana	protein_coding
6	34108300	34108301	2.58059	0.0100451	cg13490368	34108164	34108165	0.00516047	0.0100363	ensembl_havana	33989628	34123399	.	-	.	ENSG00000124493	9	GRM4	ensembl_havana	protein_coding
6	39017884	39017885	-2.90272	0.00380378	cg16375660	39017748	39017749	-0.00665726	0.00940845	ensembl_havana	39016574	39055519	.	+	.	ENSG00000112164	5	GLP1R	ensembl_havana	protein_coding
6	39758331	39758332	-2.88691	0.00399807	cg01701302	39758343	39758344	-0.00575504	0.0091625	NA	NA	NA	NA	NA	NA	NA	NA	NA	NA	NA
6	39758341	39758342	-2.78476	0.0054868	cg01701302	39758343	39758344	-0.00575504	0.0091625	NA	NA	NA	NA	NA	NA	NA	NA	NA	NA	NA
6	39758343	39758344	-2.7816	0.00553988	cg01701302	39758343	39758344	-0.00575504	0.0091625	NA	NA	NA	NA	NA	NA	NA	NA	NA	NA	NA
6	47276983	47276984	-2.94712	0.00330326	cg00700596	47277029	47277030	-0.00564126	0.00731475	ensembl_havana	47199268	47277641	.	-	.	ENSG00000146072	6	TNFRSF21	ensembl_havana	protein_coding
6	143267658	143267659	2.9802	0.00297021	cg06773553	143267593	143267594	0.00539348	0.00424218	havana	143267184	143277835	.	-	.	ENSG00000224460	1	RP11-439L18.2	havana	lincRNA
6	143267661	143267662	2.95176	0.0032546	cg06773553	143267593	143267594	0.00539348	0.00424218	havana	143267184	143277835	.	-	.	ENSG00000224460	1	RP11-439L18.2	havana	lincRNA
6	143267663	143267664	2.93489	0.00343474	cg06773553	143267593	143267594	0.00539348	0.00424218	havana	143267184	143277835	.	-	.	ENSG00000224460	1	RP11-439L18.2	havana	lincRNA
6	143267665	143267666	2.91328	0.00367889	cg06773553	143267593	143267594	0.00539348	0.00424218	havana	143267184	143277835	.	-	.	ENSG00000224460	1	RP11-439L18.2	havana	lincRNA
6	143997701	143997702	2.68324	0.007446	cg00395486	143997701	143997702	0.00685268	0.00183967	ensembl_havana	143857982	144152322	.	+	.	ENSG00000112419	10	PHACTR2	ensembl_havana	protein_coding
6	143997757	143997758	2.69509	0.00718865	cg00395486	143997701	143997702	0.00685268	0.00183967	ensembl_havana	143857982	144152322	.	+	.	ENSG00000112419	10	PHACTR2	ensembl_havana	protein_coding
6	143997764	143997765	2.67415	0.00764881	cg00395486	143997701	143997702	0.00685268	0.00183967	ensembl_havana	143857982	144152322	.	+	.	ENSG00000112419	10	PHACTR2	ensembl_havana	protein_coding
6	164012156	164012157	-2.68475	0.00741279	cg14625425	164012034	164012035	-0.00478666	0.0114562	NA	NA	NA	NA	NA	NA	NA	NA	NA	NA	NA
6	168396573	168396574	-2.75528	0.00600109	cg18887969	168396626	168396627	-0.00657142	0.0053397	ensembl_havana	168393502	168397757	.	-	.	ENSG00000229921	2	KIF25-AS1	ensembl_havana	lincRNA
6	168396628	168396629	-2.65338	0.00813136	cg18887969	168396626	168396627	-0.00657142	0.0053397	ensembl_havana	168393502	168397757	.	-	.	ENSG00000229921	2	KIF25-AS1	ensembl_havana	lincRNA
7	2013823	2013824	-2.6291	0.00872994	cg05352965	2013956	2013957	-0.00474457	0.0093283	ensembl_havana	1855429	2272878	.	-	.	ENSG00000002822	11	MAD1L1	ensembl_havana	protein_coding
7	18544755	18544756	-3.25023	0.00120262	cg25734283	18544696	18544697	-0.00640108	0.0110162	ensembl_havana	18126572	19042039	.	+	.	ENSG00000048052	17	HDAC9	ensembl_havana	protein_coding
7	30391530	30391531	2.64065	0.0084405	cg18869098	30391530	30391531	0.00849991	0.00172023	ensembl_havana	30323923	30452118	.	+	.	ENSG00000180233	9	ZNRF2	ensembl_havana	protein_coding
7	47420192	47420193	2.60128	0.00946402	cg09578113	47420152	47420153	0.00791853	0.0058331	ensembl_havana	47314752	47622156	.	-	.	ENSG00000136205	12	TNS3	ensembl_havana	protein_coding
7	50824043	50824044	2.82833	0.00479924	cg19740223	50824025	50824026	0.00556476	0.0083487	ensembl_havana	50657760	50861159	.	-	.	ENSG00000106070	13	GRB10	ensembl_havana	protein_coding
7	77684856	77684857	-2.98068	0.00296558	cg08281157	77684856	77684857	-0.00564354	0.00310236	ensembl_havana	77646393	79082890	.	-	.	ENSG00000187391	13	MAGI2	ensembl_havana	protein_coding
7	77684897	77684898	-3.04844	0.00237814	cg08281157	77684856	77684857	-0.00564354	0.00310236	ensembl_havana	77646393	79082890	.	-	.	ENSG00000187391	13	MAGI2	ensembl_havana	protein_coding
7	77684905	77684906	-3.0768	0.00216556	cg08281157	77684856	77684857	-0.00564354	0.00310236	ensembl_havana	77646393	79082890	.	-	.	ENSG00000187391	13	MAGI2	ensembl_havana	protein_coding
7	93520105	93520106	-2.75358	0.00603201	cg26739865	93520172	93520173	-0.00578345	0.00326728	ensembl_havana	93220885	93540577	.	+	.	ENSG00000127928	8	GNGT1	ensembl_havana	protein_coding
7	93520109	93520110	-2.77678	0.00562195	cg26739865	93520172	93520173	-0.00578345	0.00326728	ensembl_havana	93220885	93540577	.	+	.	ENSG00000127928	8	GNGT1	ensembl_havana	protein_coding
7	93520113	93520114	-3.04811	0.00238069	cg26739865	93520172	93520173	-0.00578345	0.00326728	ensembl_havana	93220885	93540577	.	+	.	ENSG00000127928	8	GNGT1	ensembl_havana	protein_coding
7	93520120	93520121	-3.16155	0.00163011	cg26739865	93520172	93520173	-0.00578345	0.00326728	ensembl_havana	93220885	93540577	.	+	.	ENSG00000127928	8	GNGT1	ensembl_havana	protein_coding
7	93520123	93520124	-3.18554	0.00150239	cg26739865	93520172	93520173	-0.00578345	0.00326728	ensembl_havana	93220885	93540577	.	+	.	ENSG00000127928	8	GNGT1	ensembl_havana	protein_coding
7	93520128	93520129	-3.0633	0.00226452	cg26739865	93520172	93520173	-0.00578345	0.00326728	ensembl_havana	93220885	93540577	.	+	.	ENSG00000127928	8	GNGT1	ensembl_havana	protein_coding
7	93520157	93520158	-2.72975	0.00648127	cg26739865	93520172	93520173	-0.00578345	0.00326728	ensembl_havana	93220885	93540577	.	+	.	ENSG00000127928	8	GNGT1	ensembl_havana	protein_coding
7	93520172	93520173	-2.82951	0.00478181	cg26739865	93520172	93520173	-0.00578345	0.00326728	ensembl_havana	93220885	93540577	.	+	.	ENSG00000127928	8	GNGT1	ensembl_havana	protein_coding
7	116211686	116211687	3.13431	0.00178719	cg22599091	116211686	116211687	0.00859925	0.0023284	havana	116211014	116254874	.	-	.	ENSG00000231210	2	AC006159.3	havana	lincRNA
7	129269630	129269631	-2.71949	0.00668381	cg11170503	129269630	129269631	-0.00481439	0.0105158	ensembl_havana	129251555	129396922	.	+	.	ENSG00000106459	10	NRF1	ensembl_havana	protein_coding
7	150935714	150935715	-2.75448	0.00601565	cg12926839	150935770	150935771	-0.00704469	0.00347191	ensembl_havana	150929575	150935908	.	+	.	ENSG00000033100	10	CHPF2	ensembl_havana	protein_coding
8	2044235	2044236	2.64076	0.00843761	cg15456293	2044148	2044149	0.00519921	0.0110951	ensembl_havana	1993155	2113475	.	+	.	ENSG00000036448	5	MYOM2	ensembl_havana	protein_coding
8	2044261	2044262	2.74285	0.0062307	cg15456293	2044148	2044149	0.00519921	0.0110951	ensembl_havana	1993155	2113475	.	+	.	ENSG00000036448	5	MYOM2	ensembl_havana	protein_coding
8	114421113	114421114	-2.62307	0.00888454	cg10160654	114421164	114421165	-0.005486	0.00454493	ensembl_havana	113235157	114449328	.	-	.	ENSG00000164796	13	CSMD3	ensembl_havana	protein_coding
8	146013862	146013863	-2.94372	0.00333933	cg02088582	146013879	146013880	-0.0116286	0.00076736	NA	NA	NA	NA	NA	NA	NA	NA	NA	NA	NA
8	146013879	146013880	-2.69743	0.00713882	cg02088582	146013879	146013880	-0.0116286	0.00076736	NA	NA	NA	NA	NA	NA	NA	NA	NA	NA	NA
9	72044334	72044335	-2.71235	0.0068281	cg11032145	72044252	72044253	-0.00633126	0.00310291	ensembl_havana	72042446	72287222	.	-	.	ENSG00000107282	5	APBA1	ensembl_havana	protein_coding
9	126561628	126561629	-2.90922	0.0037264	cg09876574	126561628	126561629	-0.00649922	0.000790055	ensembl_havana	126141933	126692431	.	-	.	ENSG00000119522	11	DENND1A	ensembl_havana	protein_coding
9	135134207	135134208	2.79579	0.00530479	cg14261395	135134239	135134240	0.00511974	0.0079578	NA	NA	NA	NA	NA	NA	NA	NA	NA	NA	NA
9	135134214	135134215	2.70101	0.00706317	cg14261395	135134239	135134240	0.00511974	0.0079578	NA	NA	NA	NA	NA	NA	NA	NA	NA	NA	NA
9	135134239	135134240	2.62435	0.00885153	cg14261395	135134239	135134240	0.00511974	0.0079578	NA	NA	NA	NA	NA	NA	NA	NA	NA	NA	NA
10	13862737	13862738	-2.958	0.00319015	cg19282199	13862737	13862738	-0.00684859	0.00222285	ensembl_havana	13685706	14504141	.	-	.	ENSG00000151474	15	FRMD4A	ensembl_havana	protein_coding
10	13862745	13862746	-2.97347	0.00303532	cg19282199	13862737	13862738	-0.00684859	0.00222285	ensembl_havana	13685706	14504141	.	-	.	ENSG00000151474	15	FRMD4A	ensembl_havana	protein_coding
10	13862764	13862765	-2.75015	0.00609499	cg19282199	13862737	13862738	-0.00684859	0.00222285	ensembl_havana	13685706	14504141	.	-	.	ENSG00000151474	15	FRMD4A	ensembl_havana	protein_coding
10	13862767	13862768	-2.66235	0.00791979	cg19282199	13862737	13862738	-0.00684859	0.00222285	ensembl_havana	13685706	14504141	.	-	.	ENSG00000151474	15	FRMD4A	ensembl_havana	protein_coding
10	15761761	15761762	-3.12153	0.0018656	cg19944763	15761854	15761855	-0.00537859	0.00540795	ensembl_havana	15555948	15762124	.	-	.	ENSG00000077943	7	ITGA8	ensembl_havana	protein_coding
10	15761765	15761766	-2.92387	0.00355737	cg19944763	15761854	15761855	-0.00537859	0.00540795	ensembl_havana	15555948	15762124	.	-	.	ENSG00000077943	7	ITGA8	ensembl_havana	protein_coding
10	15761778	15761779	-2.7063	0.00695253	cg19944763	15761854	15761855	-0.00537859	0.00540795	ensembl_havana	15555948	15762124	.	-	.	ENSG00000077943	7	ITGA8	ensembl_havana	protein_coding
10	44071073	44071074	2.89172	0.00393812	cg18572061	44071073	44071074	0.00499459	0.00666635	NA	NA	NA	NA	NA	NA	NA	NA	NA	NA	NA
10	105552448	105552449	2.71995	0.00667467	cg19140548	105552406	105552407	0.0052612	0.0109827	ensembl_havana	105348285	105615301	.	-	.	ENSG00000107957	12	SH3PXD2A	ensembl_havana	protein_coding
10	106089307	106089308	-3.02099	0.00260187	cg00242936	106089307	106089308	-0.0108688	0.00228787	ensembl_havana	106071894	106098162	.	-	.	ENSG00000148841	11	ITPRIP	ensembl_havana	protein_coding
10	126211658	126211659	-2.7486	0.00612352	cg03499943	126211704	126211705	-0.00634306	0.0078618	ensembl_havana	126150403	126306457	.	+	.	ENSG00000107902	9	LHPP	ensembl_havana	protein_coding
10	134527413	134527414	2.7041	0.00699829	cg01214711	134527428	134527429	0.00716623	0.0097115	ensembl_havana	134351324	134596979	.	+	.	ENSG00000068383	14	INPP5A	ensembl_havana	protein_coding
10	134527428	134527429	2.62209	0.00890978	cg01214711	134527428	134527429	0.00716623	0.0097115	ensembl_havana	134351324	134596979	.	+	.	ENSG00000068383	14	INPP5A	ensembl_havana	protein_coding
10	134790752	134790753	-2.66285	0.00790821	cg22622667	134790769	134790770	-0.00678071	0.00377122	NA	NA	NA	NA	NA	NA	NA	NA	NA	NA	NA
11	2973847	2973848	-3.11068	0.00193463	cg10490315	2973968	2973969	-0.00894776	4.68833e-05	ensembl_havana	2965667	3013607	.	-	.	ENSG00000205531	8	NAP1L4	ensembl_havana	protein_coding
11	2973852	2973853	-3.12464	0.00184621	cg10490315	2973968	2973969	-0.00894776	4.68833e-05	ensembl_havana	2965667	3013607	.	-	.	ENSG00000205531	8	NAP1L4	ensembl_havana	protein_coding
11	2973879	2973880	-3.07871	0.00215194	cg10490315	2973968	2973969	-0.00894776	4.68833e-05	ensembl_havana	2965667	3013607	.	-	.	ENSG00000205531	8	NAP1L4	ensembl_havana	protein_coding
11	2973887	2973888	-3.06622	0.00224272	cg10490315	2973968	2973969	-0.00894776	4.68833e-05	ensembl_havana	2965667	3013607	.	-	.	ENSG00000205531	8	NAP1L4	ensembl_havana	protein_coding
11	2973895	2973896	-2.99929	0.0027923	cg10490315	2973968	2973969	-0.00894776	4.68833e-05	ensembl_havana	2965667	3013607	.	-	.	ENSG00000205531	8	NAP1L4	ensembl_havana	protein_coding
11	77451631	77451632	2.63124	0.00867547	cg14628837	77451597	77451598	0.00595532	0.009141	ensembl_havana	77371041	77532063	.	-	.	ENSG00000048649	9	RSF1	ensembl_havana	protein_coding
12	573270	573271	2.59609	0.00960675	cg05908615	573270	573271	0.00532589	0.0108603	ensembl_havana	569530	672675	.	+	.	ENSG00000139044	6	B4GALNT3	ensembl_havana	protein_coding
12	11804034	11804035	3.62291	0.000310202	cg12403778	11804115	11804116	0.00626911	0.0069769	ensembl_havana	11802788	12048336	.	+	.	ENSG00000139083	6	ETV6	ensembl_havana	protein_coding
12	11804051	11804052	3.28856	0.00105222	cg12403778	11804115	11804116	0.00626911	0.0069769	ensembl_havana	11802788	12048336	.	+	.	ENSG00000139083	6	ETV6	ensembl_havana	protein_coding
12	11804081	11804082	3.67865	0.0002506	cg12403778	11804115	11804116	0.00626911	0.0069769	ensembl_havana	11802788	12048336	.	+	.	ENSG00000139083	6	ETV6	ensembl_havana	protein_coding
12	11804115	11804116	2.65627	0.00806262	cg12403778	11804115	11804116	0.00626911	0.0069769	ensembl_havana	11802788	12048336	.	+	.	ENSG00000139083	6	ETV6	ensembl_havana	protein_coding
12	53004048	53004049	3.63858	0.000292217	cg07153441	53004142	53004143	0.00707024	0.00105113	havana	52995251	53009089	.	+	.	ENSG00000257495	1	RP11-641A6.2	havana	antisense
12	53004107	53004108	3.81144	0.000149056	cg07153441	53004142	53004143	0.00707024	0.00105113	havana	52995251	53009089	.	+	.	ENSG00000257495	1	RP11-641A6.2	havana	antisense
12	53004142	53004143	2.82508	0.00484776	cg07153441	53004142	53004143	0.00707024	0.00105113	havana	52995251	53009089	.	+	.	ENSG00000257495	1	RP11-641A6.2	havana	antisense
12	56491916	56491917	2.70355	0.0070098	cg18365041	56491916	56491917	0.00556894	0.008188	ensembl_havana	56473641	56497289	.	+	.	ENSG00000065361	10	ERBB3	ensembl_havana	protein_coding
12	56491926	56491927	2.66803	0.00778834	cg18365041	56491916	56491917	0.00556894	0.008188	ensembl_havana	56473641	56497289	.	+	.	ENSG00000065361	10	ERBB3	ensembl_havana	protein_coding
12	56491959	56491960	2.91277	0.00368479	cg18365041	56491916	56491917	0.00556894	0.008188	ensembl_havana	56473641	56497289	.	+	.	ENSG00000065361	10	ERBB3	ensembl_havana	protein_coding
12	56491984	56491985	3.10313	0.00198404	cg18365041	56491916	56491917	0.00556894	0.008188	ensembl_havana	56473641	56497289	.	+	.	ENSG00000065361	10	ERBB3	ensembl_havana	protein_coding
12	56492004	56492005	2.8261	0.00483249	cg18365041	56491916	56491917	0.00556894	0.008188	ensembl_havana	56473641	56497289	.	+	.	ENSG00000065361	10	ERBB3	ensembl_havana	protein_coding
12	65951721	65951722	3.06263	0.00226948	cg25014776	65951721	65951722	0.00935699	0.00381528	havana	65860600	66036152	.	-	.	ENSG00000250748	2	RP11-230G5.2	havana	lincRNA
12	65951790	65951791	3.92031	9.62211e-05	cg25014776	65951721	65951722	0.00935699	0.00381528	havana	65860600	66036152	.	-	.	ENSG00000250748	2	RP11-230G5.2	havana	lincRNA
12	75785061	75785062	2.61474	0.00910208	cg07311024	75785089	75785090	0.00508723	0.0100427	ensembl_havana	75784850	75826468	.	+	.	ENSG00000180481	6	GLIPR1L2	ensembl_havana	protein_coding
12	75785067	75785068	2.84651	0.00453632	cg07311024	75785089	75785090	0.00508723	0.0100427	ensembl_havana	75784850	75826468	.	+	.	ENSG00000180481	6	GLIPR1L2	ensembl_havana	protein_coding
13	27769437	27769438	-3.08919	0.00207831	cg19291696	27769437	27769438	-0.00705858	0.00734805	NA	NA	NA	NA	NA	NA	NA	NA	NA	NA	NA
13	27769458	27769459	-3.1498	0.00169621	cg19291696	27769437	27769438	-0.00705858	0.00734805	NA	NA	NA	NA	NA	NA	NA	NA	NA	NA	NA
13	27769542	27769543	-3.11966	0.0018773	cg19291696	27769437	27769438	-0.00705858	0.00734805	NA	NA	NA	NA	NA	NA	NA	NA	NA	NA	NA
13	42676604	42676605	2.76362	0.0058514	cg20211831	42676604	42676605	0.00870407	0.00380535	ensembl_havana	42614176	42830714	.	+	.	ENSG00000102780	12	DGKH	ensembl_havana	protein_coding
13	53424856	53424857	-3.08487	0.00210836	cg02783086	53424812	53424813	-0.00865976	0.0066701	NA	NA	NA	NA	NA	NA	NA	NA	NA	NA	NA
13	53424870	53424871	-3.00503	0.0027407	cg02783086	53424812	53424813	-0.00865976	0.0066701	NA	NA	NA	NA	NA	NA	NA	NA	NA	NA	NA
13	53424897	53424898	-3.62196	0.000311323	cg02783086	53424812	53424813	-0.00865976	0.0066701	NA	NA	NA	NA	NA	NA	NA	NA	NA	NA	NA
13	53424909	53424910	-3.47374	0.000541594	cg02783086	53424812	53424813	-0.00865976	0.0066701	NA	NA	NA	NA	NA	NA	NA	NA	NA	NA	NA
13	53424942	53424943	-2.83231	0.00474052	cg02783086	53424812	53424813	-0.00865976	0.0066701	NA	NA	NA	NA	NA	NA	NA	NA	NA	NA	NA
13	68652996	68652997	-3.05565	0.00232235	cg08631386	68652895	68652896	-0.00616111	0.00159435	NA	NA	NA	NA	NA	NA	NA	NA	NA	NA	NA
13	114896114	114896115	-2.87823	0.00410857	cg10002066	114896192	114896193	-0.0114252	0.000915965	ensembl_havana	114747194	114898086	.	-	.	ENSG00000185989	9	RASA3	ensembl_havana	protein_coding
14	50467470	50467471	2.67648	0.00759635	cg25053413	50467526	50467527	0.0059409	0.0088756	ensembl_havana	50448430	50474238	.	-	.	ENSG00000214900	4	C14orf182	ensembl_havana	protein_coding
15	22923756	22923757	-2.68355	0.00743909	cg11403739	22923741	22923742	-0.00477411	0.00789445	ensembl_havana	22892005	23006016	.	+	.	ENSG00000068793	13	CYFIP1	ensembl_havana	protein_coding
15	40854490	40854491	-2.78624	0.00546198	cg08418102	40854378	40854379	-0.00530313	0.0115745	ensembl_havana	40820882	40857256	.	-	.	ENSG00000128891	11	C15orf57	ensembl_havana	protein_coding
15	40854500	40854501	-3.13638	0.00177474	cg08418102	40854378	40854379	-0.00530313	0.0115745	ensembl_havana	40820882	40857256	.	-	.	ENSG00000128891	11	C15orf57	ensembl_havana	protein_coding
15	40854503	40854504	-2.7225	0.00662384	cg08418102	40854378	40854379	-0.00530313	0.0115745	ensembl_havana	40820882	40857256	.	-	.	ENSG00000128891	11	C15orf57	ensembl_havana	protein_coding
15	61319373	61319374	2.8616	0.00432805	cg24598906	61319340	61319341	0.00553462	0.00341786	ensembl_havana	60780483	61521518	.	-	.	ENSG00000069667	11	RORA	ensembl_havana	protein_coding
15	61319432	61319433	3.01145	0.00268408	cg24598906	61319340	61319341	0.00553462	0.00341786	ensembl_havana	60780483	61521518	.	-	.	ENSG00000069667	11	RORA	ensembl_havana	protein_coding
15	65387482	65387483	2.99894	0.00279543	cg15831835	65387482	65387483	0.00670604	0.0103239	ensembl_havana	65385338	65407535	.	-	.	ENSG00000246922	4	UBAP1L	ensembl_havana	protein_coding
15	65387488	65387489	2.93248	0.00346118	cg15831835	65387482	65387483	0.00670604	0.0103239	ensembl_havana	65385338	65407535	.	-	.	ENSG00000246922	4	UBAP1L	ensembl_havana	protein_coding
15	86424012	86424013	-2.89073	0.0039504	cg22324793	86424012	86424013	-0.00638994	0.00357428	NA	NA	NA	NA	NA	NA	NA	NA	NA	NA	NA
15	99069000	99069001	-2.72847	0.00650629	cg13496862	99069041	99069042	-0.00736852	0.00030589	NA	NA	NA	NA	NA	NA	NA	NA	NA	NA	NA
15	99069041	99069042	-2.63234	0.00864774	cg13496862	99069041	99069042	-0.00736852	0.00030589	NA	NA	NA	NA	NA	NA	NA	NA	NA	NA	NA
15	99069044	99069045	-2.66782	0.00779305	cg13496862	99069041	99069042	-0.00736852	0.00030589	NA	NA	NA	NA	NA	NA	NA	NA	NA	NA	NA
15	99069051	99069052	-2.60538	0.00935236	cg13496862	99069041	99069042	-0.00736852	0.00030589	NA	NA	NA	NA	NA	NA	NA	NA	NA	NA	NA
16	810950	810951	-2.91932	0.00360908	cg03561787	810950	810951	-0.00783464	0.00304761	ensembl_havana	810762	818865	.	+	.	ENSG00000102854	10	MSLN	ensembl_havana	protein_coding
16	810972	810973	-2.68297	0.00745183	cg03561787	810950	810951	-0.00783464	0.00304761	ensembl_havana	810762	818865	.	+	.	ENSG00000102854	10	MSLN	ensembl_havana	protein_coding
16	1604868	1604869	2.95808	0.00318933	cg01822102	1604980	1604981	0.0060458	0.00512495	ensembl_havana	1560428	1662111	.	-	.	ENSG00000187535	9	IFT140	ensembl_havana	protein_coding
16	1604885	1604886	2.8782	0.00410904	cg01822102	1604980	1604981	0.0060458	0.00512495	ensembl_havana	1560428	1662111	.	-	.	ENSG00000187535	9	IFT140	ensembl_havana	protein_coding
16	1604891	1604892	2.88017	0.0040837	cg01822102	1604980	1604981	0.0060458	0.00512495	ensembl_havana	1560428	1662111	.	-	.	ENSG00000187535	9	IFT140	ensembl_havana	protein_coding
16	2081502	2081503	-2.76528	0.00582188	cg10943955	2081446	2081447	-0.00682949	0.000515055	ensembl_havana	2075357	2089027	.	+	.	ENSG00000065054	9	SLC9A3R2	ensembl_havana	protein_coding
16	67891976	67891977	-2.6401	0.00845391	cg01241890	67891976	67891977	-0.0065999	0.00942305	ensembl_havana	67880635	67906470	.	+	.	ENSG00000102898	7	NUTF2	ensembl_havana	protein_coding
16	67892094	67892095	-2.68232	0.00746621	cg01241890	67891976	67891977	-0.0065999	0.00942305	ensembl_havana	67880635	67906470	.	+	.	ENSG00000102898	7	NUTF2	ensembl_havana	protein_coding
16	67892109	67892110	-2.90379	0.00379103	cg01241890	67891976	67891977	-0.0065999	0.00942305	ensembl_havana	67880635	67906470	.	+	.	ENSG00000102898	7	NUTF2	ensembl_havana	protein_coding
16	69139418	69139419	2.7558	0.00599163	cg00505936	69139418	69139419	0.0053002	0.0117173	NA	NA	NA	NA	NA	NA	NA	NA	NA	NA	NA
17	6556270	6556271	2.70782	0.00692114	cg25657222	6556270	6556271	0.00664324	0.00475833	havana	6554971	6556791	.	+	.	ENSG00000212734	4	C17orf100	havana	protein_coding
17	6556306	6556307	2.96565	0.00311267	cg25657222	6556270	6556271	0.00664324	0.00475833	havana	6554971	6556791	.	+	.	ENSG00000212734	4	C17orf100	havana	protein_coding
17	6556322	6556323	2.87153	0.00419581	cg25657222	6556270	6556271	0.00664324	0.00475833	havana	6554971	6556791	.	+	.	ENSG00000212734	4	C17orf100	havana	protein_coding
17	8844641	8844642	-2.667	0.00781207	cg07687574	8844581	8844582	-0.010188	0.00367206	ensembl_havana	8782233	8869029	.	-	.	ENSG00000141506	9	PIK3R5	ensembl_havana	protein_coding
17	8844651	8844652	-2.97909	0.00298089	cg07687574	8844581	8844582	-0.010188	0.00367206	ensembl_havana	8782233	8869029	.	-	.	ENSG00000141506	9	PIK3R5	ensembl_havana	protein_coding
17	8844676	8844677	-3.22757	0.00130068	cg07687574	8844581	8844582	-0.010188	0.00367206	ensembl_havana	8782233	8869029	.	-	.	ENSG00000141506	9	PIK3R5	ensembl_havana	protein_coding
17	14205358	14205359	2.71779	0.0067179	cg04164190	14205456	14205457	0.00671635	0.00074832	ensembl_havana	14204400	14252721	.	+	.	ENSG00000125430	4	HS3ST3B1	ensembl_havana	protein_coding
17	14205366	14205367	2.80576	0.00514499	cg04164190	14205456	14205457	0.00671635	0.00074832	ensembl_havana	14204400	14252721	.	+	.	ENSG00000125430	4	HS3ST3B1	ensembl_havana	protein_coding
17	14205378	14205379	2.75141	0.00607172	cg04164190	14205456	14205457	0.00671635	0.00074832	ensembl_havana	14204400	14252721	.	+	.	ENSG00000125430	4	HS3ST3B1	ensembl_havana	protein_coding
17	14205388	14205389	2.78835	0.00542691	cg04164190	14205456	14205457	0.00671635	0.00074832	ensembl_havana	14204400	14252721	.	+	.	ENSG00000125430	4	HS3ST3B1	ensembl_havana	protein_coding
17	74354093	74354094	-2.69612	0.00716663	cg06640840	74353954	74353955	-0.00844893	0.00062719	ensembl_havana	74305567	74380602	.	-	.	ENSG00000161542	12	PRPSAP1	ensembl_havana	protein_coding
17	80020976	80020977	-2.74403	0.00620868	cg03579384	80021024	80021025	-0.00498573	0.0113181	ensembl_havana	80015382	80023763	.	-	.	ENSG00000169718	13	DUS1L	ensembl_havana	protein_coding
18	21083901	21083902	3.197	0.00144473	cg11922607	21083993	21083994	0.00658093	0.00230802	ensembl_havana	21083473	21111746	.	+	.	ENSG00000141452	5	C18orf8	ensembl_havana	protein_coding
18	21083903	21083904	3.17353	0.00156511	cg11922607	21083993	21083994	0.00658093	0.00230802	ensembl_havana	21083473	21111746	.	+	.	ENSG00000141452	5	C18orf8	ensembl_havana	protein_coding
18	21084077	21084078	2.68187	0.00747627	cg11922607	21083993	21083994	0.00658093	0.00230802	ensembl_havana	21083473	21111746	.	+	.	ENSG00000141452	5	C18orf8	ensembl_havana	protein_coding
18	21084080	21084081	2.93801	0.00340079	cg11922607	21083993	21083994	0.00658093	0.00230802	ensembl_havana	21083473	21111746	.	+	.	ENSG00000141452	5	C18orf8	ensembl_havana	protein_coding
18	21084083	21084084	3.30273	0.00100114	cg11922607	21083993	21083994	0.00658093	0.00230802	ensembl_havana	21083473	21111746	.	+	.	ENSG00000141452	5	C18orf8	ensembl_havana	protein_coding
18	21084088	21084089	3.37105	0.000785721	cg11922607	21083993	21083994	0.00658093	0.00230802	ensembl_havana	21083473	21111746	.	+	.	ENSG00000141452	5	C18orf8	ensembl_havana	protein_coding
18	21084090	21084091	3.39884	0.000711118	cg11922607	21083993	21083994	0.00658093	0.00230802	ensembl_havana	21083473	21111746	.	+	.	ENSG00000141452	5	C18orf8	ensembl_havana	protein_coding
18	21084095	21084096	3.06794	0.00223001	cg11922607	21083993	21083994	0.00658093	0.00230802	ensembl_havana	21083473	21111746	.	+	.	ENSG00000141452	5	C18orf8	ensembl_havana	protein_coding
18	21084098	21084099	3.04091	0.00243772	cg11922607	21083993	21083994	0.00658093	0.00230802	ensembl_havana	21083473	21111746	.	+	.	ENSG00000141452	5	C18orf8	ensembl_havana	protein_coding
19	872553	872554	-2.66507	0.00785661	cg22838050	872690	872691	-0.00517752	0.00491754	ensembl_havana	867962	893218	.	-	.	ENSG00000175221	10	MED16	ensembl_havana	protein_coding
19	872562	872563	-2.62011	0.00896126	cg22838050	872690	872691	-0.00517752	0.00491754	ensembl_havana	867962	893218	.	-	.	ENSG00000175221	10	MED16	ensembl_havana	protein_coding
19	872600	872601	-2.64857	0.00824685	cg22838050	872690	872691	-0.00517752	0.00491754	ensembl_havana	867962	893218	.	-	.	ENSG00000175221	10	MED16	ensembl_havana	protein_coding
19	3876815	3876816	-2.61761	0.00902653	cg21191470	3876740	3876741	-0.00596489	0.00741025	NA	NA	NA	NA	NA	NA	NA	NA	NA	NA	NA
19	4050683	4050684	-2.67804	0.0075615	cg00523353	4050606	4050607	-0.0049502	0.0113437	ensembl_havana	4044362	4066943	.	-	.	ENSG00000178951	4	ZBTB7A	ensembl_havana	protein_coding
19	4544310	4544311	2.64926	0.00823024	cg02715602	4544446	4544447	0.00702627	0.0085543	ensembl_havana	4542600	4559820	.	-	.	ENSG00000167680	11	SEMA6B	ensembl_havana	protein_coding
19	39260377	39260378	-2.66406	0.00788005	cg26703956	39260304	39260305	-0.00579994	0.00249349	ensembl_havana	39220827	39260544	.	-	.	ENSG00000182472	4	CAPN12	ensembl_havana	protein_coding
19	54168855	54168856	2.66686	0.00781513	cg05237332	54168855	54168856	0.00527013	0.0089896	NA	NA	NA	NA	NA	NA	NA	NA	NA	NA	NA
20	49816929	49816930	-2.58304	0.00997461	cg03907087	49816929	49816930	-0.00500631	0.0111833	NA	NA	NA	NA	NA	NA	NA	NA	NA	NA	NA
20	49816944	49816945	-2.80294	0.0051897	cg03907087	49816929	49816930	-0.00500631	0.0111833	NA	NA	NA	NA	NA	NA	NA	NA	NA	NA	NA
22	34478839	34478840	-2.83589	0.00468829	cg18554704	34478892	34478893	-0.0065041	0.00229388	havana	34413462	34584414	.	+	.	ENSG00000236052	1	LL22NC03-86D4.1	havana	lincRNA
22	49280917	49280918	2.75933	0.00592787	cg08410290	49280941	49280942	0.00486183	0.0109947	NA	NA	NA	NA	NA	NA	NA	NA	NA	NA	NA
