# Supplementary material for: Insights from a methylome-wide association study of antidepressant exposure
Source: Nat Commun. 2025 Feb 24;16:1908. doi: 10.1038/s41467-024-55356-x (PMC11850842; doi:10.1038/s41467-024-55356-x)
Supplement: Supplementary file 18 — Supplementary Data 15 [file 41467_2024_55356_MOESM18_ESM.xlsx]

## Sheet: Sheet1
Supplementary Data 15: All CpGs with non-zero weights in the LASSO model, and therefore taken forward to calculate the methylation profile score in external cohorts (as a weighted sum of methylation values). The EWAS catalog was searched using the 'ewascatalog' R package for other studies with n>1000 which reported significant CpG-trait associations.
CpG	Weight	Traits associated with CpG	Gene	PMID	Trait (PMID)
cg00053927	-0.000200265	NA	NA	NA	()
cg00156216	0.000217556	age	APLP2	33450751	age (33450751)
cg00390724	0.000717902	Birthweight, age, psychosis, schizophrenia, sex	-	31015461:33450751:33646943:33646943:33450751	Birthweight (31015461) : age (33450751) : psychosis (33646943) : schizophrenia (33646943) : sex (33450751)
cg00737344	0.00212256	age	SLC7A9	33450751	age (33450751)
cg00988227	0.000543353	age	PTGER4	33450751	age (33450751)
cg01577361	0.000556251	age	CSRNP2	33450751	age (33450751)
cg01681367	-0.000757145	Braak stage, C-reactive protein (CRP) levels, Incident COPD, Maternal body mass index, Prevalent Breast Cancer (Self-report), Smoking, age	SPN	34112773:doi.org/10.1101/2023.11.02.23298000:10.1101/2023.01.10.23284387:33517419:10.1101/2023.01.10.23284387:31536415:33450751	Braak stage (34112773) : C-reactive protein (CRP) levels (doi.org/10.1101/2023.11.02.23298000) : Incident COPD (10.1101/2023.01.10.23284387) : Maternal body mass index (33517419) : Prevalent Breast Cancer (Self-report) (10.1101/2023.01.10.23284387) : Smoking (31536415) : age (33450751)
cg01726073	-0.00162259	NA	NA	NA	()
cg02127965	0.00125916	age	CEACAM19	33450751	age (33450751)
cg02143988	-0.000867942	sex	-	33450751	sex (33450751)
cg02183564	0.00546536	Birthweight, C-reactive protein (CRP) levels, Gestational age, Prevalent Chronic Pain (Self-report), Prevalent Type 2 Diabetes (Self-report), age	CCDC146	31015461:doi.org/10.1101/2023.11.02.23298000:27717397:10.1101/2023.01.10.23284387:10.1101/2023.01.10.23284387:33450751	Birthweight (31015461) : C-reactive protein (CRP) levels (doi.org/10.1101/2023.11.02.23298000) : Gestational age (27717397) : Prevalent Chronic Pain (Self-report) (10.1101/2023.01.10.23284387) : Prevalent Type 2 Diabetes (Self-report) (10.1101/2023.01.10.23284387) : age (33450751)
cg02300377	-0.002855	Smoking, age	PARVA	31536415:33450751	Smoking (31536415) : age (33450751)
cg02300818	-0.000676908	age	-	33450751	age (33450751)
cg02656851	0.000493802	age	SOX6	33450751	age (33450751)
cg02674870	-0.000345818	age	-	33450751	age (33450751)
cg02790691	-0.000898555	Alcohol consumption, Alcohol consumption per day, C-reactive protein (CRP) levels, Gestational age, Incident COPD, Mediterranean diet, age	DTNA	31789449:27843151:doi.org/10.1101/2023.11.02.23298000:27717397:10.1101/2023.01.10.23284387:32525743:33450751	Alcohol consumption (31789449) : Alcohol consumption per day (27843151) : C-reactive protein (CRP) levels (doi.org/10.1101/2023.11.02.23298000) : Gestational age (27717397) : Incident COPD (10.1101/2023.01.10.23284387) : Mediterranean diet (32525743) : age (33450751)
cg02923571	-0.00126538	NA	NA	NA	()
cg02970830	-0.000446778	Birthweight, age	TSSK4	31015461:33450751	Birthweight (31015461) : age (33450751)
cg02974931	-0.000181678	Incident COPD, age	GDF10	10.1101/2023.01.10.23284387:33450751	Incident COPD (10.1101/2023.01.10.23284387) : age (33450751)
cg03076210	-0.000194244	age	CAPZB	33450751	age (33450751)
cg03103192	-0.000259106	age	SPATA18	33450751	age (33450751)
cg03172765	0.00180066	C-reactive protein (CRP) levels, Incident COPD, Prevalent Chronic Kidney Disease (Estimated), Prevalent Ischemic Heart Disease (Self-report), Prevalent Type 2 Diabetes (Self-report), age, sex	PSMD1	doi.org/10.1101/2023.11.02.23298000:10.1101/2023.01.10.23284387:10.1101/2023.01.10.23284387:10.1101/2023.01.10.23284387:10.1101/2023.01.10.23284387:33450751:33450751	C-reactive protein (CRP) levels (doi.org/10.1101/2023.11.02.23298000) : Incident COPD (10.1101/2023.01.10.23284387) : Prevalent Chronic Kidney Disease (Estimated) (10.1101/2023.01.10.23284387) : Prevalent Ischemic Heart Disease (Self-report) (10.1101/2023.01.10.23284387) : Prevalent Type 2 Diabetes (Self-report) (10.1101/2023.01.10.23284387) : age (33450751) : sex (33450751)
cg03173467	-2.98476e-05	age	TMEM80;DEAF1	33450751	age (33450751)
cg03271080	0.000317803	Air pollution exposure, age	POLR1A	26731791:33450751	Air pollution exposure (26731791) : age (33450751)
cg03414732	0.000417124	NA	NA	NA	()
cg03502215	-0.00047791	NA	NA	NA	()
cg03639864	0.000166638	age	SLC8A1	33450751	age (33450751)
cg03704024	0.000695898	NA	NA	NA	()
cg03716032	0.000385737	Gestational age, age	-	27717397:33450751	Gestational age (27717397) : age (33450751)
cg03861593	0.000249392	age	FOXO3	33450751	age (33450751)
cg03872217	0.000620261	monozygotic twinning, sex	-	34584077:33450751	monozygotic twinning (34584077) : sex (33450751)
cg03945387	-0.000797506	Incident Liver Cirrhosis, Maternal body mass index, Maternal overweight/obesity, age, age*sex	ZNF688	10.1101/2023.01.10.23284387:29016858:29016858:33450751:33450751	Incident Liver Cirrhosis (10.1101/2023.01.10.23284387) : Maternal body mass index (29016858) : Maternal overweight/obesity (29016858) : age (33450751) : age*sex (33450751)
cg04173586	0.00347195	Alcohol consumption, COVID-19 Severity (Hospitalisation), Sex, age, alzheimers disease braak stage, estimated glomerular filtration rate (eGFR), schizophrenia	DOT1L	31789449:10.1101/2023.01.10.23284387:26500701:33450751:33257653:33931109:33646943	Alcohol consumption (31789449) : COVID-19 Severity (Hospitalisation) (10.1101/2023.01.10.23284387) : Sex (26500701) : age (33450751) : alzheimers disease braak stage (33257653) : estimated glomerular filtration rate (eGFR) (33931109) : schizophrenia (33646943)
cg04271791	-0.000765384	NA	NA	NA	()
cg04897621	0.000378122	age	NR4A3	33450751	age (33450751)
cg04984575	-0.000777821	age	L3MBTL	33450751	age (33450751)
cg05063138	-0.000430206	age	PKNOX2	33450751	age (33450751)
cg05420495	-1.86112e-05	age	WNT6	33450751	age (33450751)
cg05603985	-0.000345173	Alcohol consumption, Alcohol consumption per day, Birthweight, C-reactive protein (CRP) levels, Gestational age, Incident COPD, Incident Ischemic Heart Disease, Incident Lung Cancer, Incident Stroke, Incident Type 2 Diabetes, Prevalent COPD (Self-report), Prevalent Chronic Pain (Self-report), Prevalent Type 2 Diabetes (Self-report), Sex, Smoking, age, sex	SKI	31789449:27843151:31015461:doi.org/10.1101/2023.11.02.23298000:27717397:10.1101/2023.01.10.23284387:10.1101/2023.01.10.23284387:10.1101/2023.01.10.23284387:10.1101/2023.01.10.23284387:10.1101/2023.01.10.23284387:10.1101/2023.01.10.23284387:10.1101/2023.01.10.23284387:10.1101/2023.01.10.23284387:26500701:31536415:33450751:33450751	Alcohol consumption (31789449) : Alcohol consumption per day (27843151) : Birthweight (31015461) : C-reactive protein (CRP) levels (doi.org/10.1101/2023.11.02.23298000) : Gestational age (27717397) : Incident COPD (10.1101/2023.01.10.23284387) : Incident Ischemic Heart Disease (10.1101/2023.01.10.23284387) : Incident Lung Cancer (10.1101/2023.01.10.23284387) : Incident Stroke (10.1101/2023.01.10.…
cg05689516	-0.00142711	NA	NA	NA	()
cg05877740	2.06729e-05	age	KIAA0101	33450751	age (33450751)
cg06096336	0.000919657	Alcohol consumption per day, BMI, Body mass index, C-reactive protein (CRP) levels, Depressive symptoms, Gestational age, Incident COPD, Incident Type 2 Diabetes, Prevalent Type 2 Diabetes (Self-report), Smoking, age	PSMD1;HTR2B	27843151:29278407:29762635:doi.org/10.1101/2023.11.02.23298000:29998287:27717397:10.1101/2023.01.10.23284387:10.1101/2023.01.10.23284387:10.1101/2023.01.10.23284387:31536415:33450751	Alcohol consumption per day (27843151) : BMI (29278407) : Body mass index (29762635) : C-reactive protein (CRP) levels (doi.org/10.1101/2023.11.02.23298000) : Depressive symptoms (29998287) : Gestational age (27717397) : Incident COPD (10.1101/2023.01.10.23284387) : Incident Type 2 Diabetes (10.1101/2023.01.10.23284387) : Prevalent Type 2 Diabetes (Self-report) (10.1101/2023.01.10.23284387) : Smo…
cg06152845	-0.000272471	NA	NA	NA	()
cg06623698	0.00121206	Sex, age, sex	PACSIN1	26500701:33450751:33450751	Sex (26500701) : age (33450751) : sex (33450751)
cg06690548	-0.000439325	Alanine aminotransferase, Alcohol Consumption, Alcohol consumption, Alcohol consumption per day, All cause mortality, Atrial fibrillation, BMI, Body mass index, C-reactive protein, C-reactive protein (CRP) levels, Diastolic Blood Pressure, FAw6toFA, Gamma-glutamyl transferase, Hepatic Fat, Incident COPD, Incident Ischemic Heart Disease, Incident Liver Cirrhosis, Incident Osteoarthritis, Incident …	SLC7A11	28624579:31386212:31789449:27843151:32697766:28067321:29278407:28002404:27955697:doi.org/10.1101/2023.11.02.23298000:29198723:33413638:28624579:30936141:10.1101/2023.01.10.23284387:10.1101/2023.01.10.23284387:10.1101/2023.01.10.23284387:10.1101/2023.01.10.23284387:10.1101/2023.01.10.23284387:33413638:24014485:33771206:32144264:10.1101/2023.01.10.23284387:10.1101/2023.01.10.23284387:10.1101/2023.0…	Alanine aminotransferase (28624579) : Alcohol Consumption (31386212) : Alcohol consumption (31789449) : Alcohol consumption per day (27843151) : All cause mortality (32697766) : Atrial fibrillation (28067321) : BMI (29278407) : Body mass index (28002404) : C-reactive protein (27955697) : C-reactive protein (CRP) levels (doi.org/10.1101/2023.11.02.23298000) : Diastolic Blood Pressure (29198723) : …
cg06760771	0.00139386	C-reactive protein (CRP) levels, Incident COPD, age	RNASE11;RNASE12	doi.org/10.1101/2023.11.02.23298000:10.1101/2023.01.10.23284387:33450751	C-reactive protein (CRP) levels (doi.org/10.1101/2023.11.02.23298000) : Incident COPD (10.1101/2023.01.10.23284387) : age (33450751)
cg06855182	-0.000912866	age	HDAC4	33450751	age (33450751)
cg07033372	-9.58662e-05	Incident COPD, Smoking, age	SLC32A1	10.1101/2023.01.10.23284387:31536415:33450751	Incident COPD (10.1101/2023.01.10.23284387) : Smoking (31536415) : age (33450751)
cg07204739	-0.000475453	age	WNT3A	33450751	age (33450751)
cg07306108	-0.000441332	age	PTPRN2	33450751	age (33450751)
cg07663789	-0.000596672	Incident COPD, age	NPR3	10.1101/2023.01.10.23284387:33450751	Incident COPD (10.1101/2023.01.10.23284387) : age (33450751)
cg07739841	0.00104297	age	FNDC1	33450751	age (33450751)
cg07869548	-0.000142363	age	NETO2	33450751	age (33450751)
cg08064697	-0.000367788	age	-	33450751	age (33450751)
cg08263571	-0.000365667	age	-	33450751	age (33450751)
cg08476843	-0.00146894	age	STARD13	33450751	age (33450751)
cg08521178	0.0009098	age	-	33450751	age (33450751)
cg08527546	0.00214236
cg08547367	0.000413526	age	MAGI2	33450751	age (33450751)
cg08576518	0.00132634	age	PTPRN2	33450751	age (33450751)
cg08667998	-1.50119e-05	age	-	33450751	age (33450751)
cg08815745	-0.000527112	age	C17orf96	33450751	age (33450751)
cg08832069	-6.25638e-05	age	-	33450751	age (33450751)
cg08907118	0.000697373	C-reactive protein (CRP) levels, Prevalent Chronic Pain (Self-report), Prevalent Type 2 Diabetes (Self-report), Sex, age	GTF3C1	doi.org/10.1101/2023.11.02.23298000:10.1101/2023.01.10.23284387:10.1101/2023.01.10.23284387:26500701:33450751	C-reactive protein (CRP) levels (doi.org/10.1101/2023.11.02.23298000) : Prevalent Chronic Pain (Self-report) (10.1101/2023.01.10.23284387) : Prevalent Type 2 Diabetes (Self-report) (10.1101/2023.01.10.23284387) : Sex (26500701) : age (33450751)
cg09237846	-0.000497426	Incident COPD, age	CHST11	10.1101/2023.01.10.23284387:33450751	Incident COPD (10.1101/2023.01.10.23284387) : age (33450751)
cg09238106	-0.000968686	age	-	33450751	age (33450751)
cg09638638	0.000951406	age	ROBO2	33450751	age (33450751)
cg09740313	6.96558e-05	Hypertensive disorders of pregnancy, age	C10orf81	31230546:33450751	Hypertensive disorders of pregnancy (31230546) : age (33450751)
cg09845205	-0.000994482	NA	NA	NA	()
cg09905973	0.00111175	C-reactive protein (CRP) levels, age, sex	CXCR1	doi.org/10.1101/2023.11.02.23298000:33450751:33450751	C-reactive protein (CRP) levels (doi.org/10.1101/2023.11.02.23298000) : age (33450751) : sex (33450751)
cg09906747	0.0013929	age	SON;GART	33450751	age (33450751)
cg09970593	-0.000211804	Sex, age	OPRD1	26500701:33450751	Sex (26500701) : age (33450751)
cg09984146	-6.87555e-05	NA	NA	NA	()
cg10074498	-0.000288529	age	-	33450751	age (33450751)
cg10310274	0.000565701	Incident COPD, age	-	10.1101/2023.01.10.23284387:33450751	Incident COPD (10.1101/2023.01.10.23284387) : age (33450751)
cg10409341	-0.00120327	Incident COPD, Smoking, age	MEX3B	10.1101/2023.01.10.23284387:31536415:33450751	Incident COPD (10.1101/2023.01.10.23284387) : Smoking (31536415) : age (33450751)
cg10574006	-0.000145587	Birthweight, C-reactive protein (CRP) levels, Gestational age, Prevalent Rheumatoid Arthritis (Self-report), Sex, age, sex	-	31015461:doi.org/10.1101/2023.11.02.23298000:27717397:10.1101/2023.01.10.23284387:26500701:33450751:33450751	Birthweight (31015461) : C-reactive protein (CRP) levels (doi.org/10.1101/2023.11.02.23298000) : Gestational age (27717397) : Prevalent Rheumatoid Arthritis (Self-report) (10.1101/2023.01.10.23284387) : Sex (26500701) : age (33450751) : sex (33450751)
cg10650018	0.000489963	Incident Chronic Kidney Disease, Sex, sex	HTR7	10.1101/2023.01.10.23284387:26500701:33450751	Incident Chronic Kidney Disease (10.1101/2023.01.10.23284387) : Sex (26500701) : sex (33450751)
cg10974104	2.19644e-05
cg10997640	-9.17604e-05	age	CYC1	33450751	age (33450751)
cg11038343	-0.000609558	age	-	33450751	age (33450751)
cg11088682	0.00120964	age	NCEH1	33450751	age (33450751)
cg11092487	0.000730845	Incident COPD, age, age*sex	MYH7B	10.1101/2023.01.10.23284387:33450751:33450751	Incident COPD (10.1101/2023.01.10.23284387) : age (33450751) : age*sex (33450751)
cg11093356	0.00111572	age	DDX19A	33450751	age (33450751)
cg11314569	-0.000427497	age	-	33450751	age (33450751)
cg11766468	0.00142112	Alcohol consumption, Incident Osteoarthritis, Incident Type 2 Diabetes, age, age*sex, sex	EVI5L	31789449:10.1101/2023.01.10.23284387:10.1101/2023.01.10.23284387:33450751:33450751:33450751	Alcohol consumption (31789449) : Incident Osteoarthritis (10.1101/2023.01.10.23284387) : Incident Type 2 Diabetes (10.1101/2023.01.10.23284387) : age (33450751) : age*sex (33450751) : sex (33450751)
cg11786013	0.000761475	NA	NA	NA	()
cg12146386	-0.000372819	age	-	33450751	age (33450751)
cg12397584	0.000384525
cg12614633	0.00105521	age	USP48	33450751	age (33450751)
cg12727040	0.000208466	NA	NA	NA	()
cg12737854	-0.000405576	age	GLI3	33450751	age (33450751)
cg13170450	0.000872442	age	TXLNA	33450751	age (33450751)
cg13259118	0.00119456	age	HIF1A	33450751	age (33450751)
cg13376598	-0.000657511	age	LUZP2	33450751	age (33450751)
cg13384284	0.00123735	Cancer treatment: asparaginase enzymes, age, sex	-	33823916:33450751:33450751	Cancer treatment: asparaginase enzymes (33823916) : age (33450751) : sex (33450751)
cg13429270	0.000707587	age	FAM38B	33450751	age (33450751)
cg13532456	-3.05441e-05
cg13569486	0.000655139	C-reactive protein (CRP) levels, age, sex	-	doi.org/10.1101/2023.11.02.23298000:33450751:33450751	C-reactive protein (CRP) levels (doi.org/10.1101/2023.11.02.23298000) : age (33450751) : sex (33450751)
cg13582775	2.40135e-05	Maternal smoking in pregnancy, Prenatal smoke exposure, Sex, age, sex	-	27040690:31536415:26500701:33450751:33450751	Maternal smoking in pregnancy (27040690) : Prenatal smoke exposure (31536415) : Sex (26500701) : age (33450751) : sex (33450751)
cg13795120	-8.94261e-05	age	RASSF7;C11orf35	33450751	age (33450751)
cg13935079	0.000259596	age	KDM4C	33450751	age (33450751)
cg13951450	0.000551018	NA	NA	NA	()
cg14155193	5.13242e-06	age	FAM125B	33450751	age (33450751)
cg14214685	0.000192827	age	HMGN2	33450751	age (33450751)
cg14244360	0.000379262	age	EDN1	33450751	age (33450751)
cg14258143	-0.000182906	Gestational age, Hypertensive disorders of pregnancy	FAM167B	27717397:31230546	Gestational age (27717397) : Hypertensive disorders of pregnancy (31230546)
cg14482684	0.000117136	age	FAM59A	33450751	age (33450751)
cg14537362	-0.000111456	Smoking, age	LMX1B	31552803:33450751	Smoking (31552803) : age (33450751)
cg14553895	-0.000622231	C-reactive protein (CRP) levels, Gestational age, Incident COPD, Incident Stroke, Incident Type 2 Diabetes, Prevalent Chronic Pain (Self-report), Smoking, age, gestational age	PIK3CA	doi.org/10.1101/2023.11.02.23298000:27717397:10.1101/2023.01.10.23284387:10.1101/2023.01.10.23284387:10.1101/2023.01.10.23284387:10.1101/2023.01.10.23284387:31536415:33450751:30966880	C-reactive protein (CRP) levels (doi.org/10.1101/2023.11.02.23298000) : Gestational age (27717397) : Incident COPD (10.1101/2023.01.10.23284387) : Incident Stroke (10.1101/2023.01.10.23284387) : Incident Type 2 Diabetes (10.1101/2023.01.10.23284387) : Prevalent Chronic Pain (Self-report) (10.1101/2023.01.10.23284387) : Smoking (31536415) : age (33450751) : gestational age (30966880)
cg14588336	-0.0011307	age, sex	-	33450751:33450751	age (33450751) : sex (33450751)
cg14600484	0.00096034	C-reactive protein (CRP) levels, Incident COPD, Incident Type 2 Diabetes, Prevalent Type 2 Diabetes (Self-report), age	GPR61	doi.org/10.1101/2023.11.02.23298000:10.1101/2023.01.10.23284387:10.1101/2023.01.10.23284387:10.1101/2023.01.10.23284387:33450751	C-reactive protein (CRP) levels (doi.org/10.1101/2023.11.02.23298000) : Incident COPD (10.1101/2023.01.10.23284387) : Incident Type 2 Diabetes (10.1101/2023.01.10.23284387) : Prevalent Type 2 Diabetes (Self-report) (10.1101/2023.01.10.23284387) : age (33450751)
cg14673267	0.000182437	age	SLC6A1	33450751	age (33450751)
cg14990413	-0.000165645	Smoking	RNF144A	31536415	Smoking (31536415)
cg15033153	0.00173333	mesotrione	RAB7A	34516295	mesotrione (34516295)
cg15292097	0.00041699	age	-	33450751	age (33450751)
cg15330117	-0.000516457	Incident COPD, Prevalent Ischemic Heart Disease (Self-report), age	FLJ45983;GATA3	10.1101/2023.01.10.23284387:10.1101/2023.01.10.23284387:33450751	Incident COPD (10.1101/2023.01.10.23284387) : Prevalent Ischemic Heart Disease (Self-report) (10.1101/2023.01.10.23284387) : age (33450751)
cg15410236	6.24947e-05	Body mass index, Prevalent Breast Cancer (Self-report), Smoking, age, alzheimers disease braak stage, fasting insulin	ARID3A	33239103:10.1101/2023.01.10.23284387:31536415:33450751:33257653:31197173	Body mass index (33239103) : Prevalent Breast Cancer (Self-report) (10.1101/2023.01.10.23284387) : Smoking (31536415) : age (33450751) : alzheimers disease braak stage (33257653) : fasting insulin (31197173)
cg15556709	0.000161879	C-reactive protein (CRP) levels, Gestational age, Incident COPD, Incident Type 2 Diabetes, Prevalent Type 2 Diabetes (Self-report)	C7orf44	doi.org/10.1101/2023.11.02.23298000:27717397:10.1101/2023.01.10.23284387:10.1101/2023.01.10.23284387:10.1101/2023.01.10.23284387	C-reactive protein (CRP) levels (doi.org/10.1101/2023.11.02.23298000) : Gestational age (27717397) : Incident COPD (10.1101/2023.01.10.23284387) : Incident Type 2 Diabetes (10.1101/2023.01.10.23284387) : Prevalent Type 2 Diabetes (Self-report) (10.1101/2023.01.10.23284387)
cg15776416	-0.000255667	age	MUC4	33450751	age (33450751)
cg15897613	-4.72952e-05	NA	NA	NA	()
cg15972506	-0.00337119	maternal pre-pregnancy body mass index	SLC6A1	NA	maternal pre-pregnancy body mass index (NA)
cg16202600	2.56495e-05	age	SERPINE2	33450751	age (33450751)
cg16489931	-7.79142e-05	age	-	33450751	age (33450751)
cg16512458	-0.000675391	Gestational age, age	TMEM63A	27717397:33450751	Gestational age (27717397) : age (33450751)
cg16724148	0.00096405	Alcohol consumption, C-reactive protein (CRP) levels, Incident COPD, Incident Type 2 Diabetes, Prevalent Chronic Pain (Self-report), Prevalent Type 2 Diabetes (Self-report), age, body mass index	AGL	31789449:doi.org/10.1101/2023.11.02.23298000:10.1101/2023.01.10.23284387:10.1101/2023.01.10.23284387:10.1101/2023.01.10.23284387:10.1101/2023.01.10.23284387:33450751:31510868	Alcohol consumption (31789449) : C-reactive protein (CRP) levels (doi.org/10.1101/2023.11.02.23298000) : Incident COPD (10.1101/2023.01.10.23284387) : Incident Type 2 Diabetes (10.1101/2023.01.10.23284387) : Prevalent Chronic Pain (Self-report) (10.1101/2023.01.10.23284387) : Prevalent Type 2 Diabetes (Self-report) (10.1101/2023.01.10.23284387) : age (33450751) : body mass index (31510868)
cg16928400	-0.000989962
cg17271970	-0.000361162	age	-	33450751	age (33450751)
cg17271974	0.00103139	age	-	33450751	age (33450751)
cg17328438	-0.00249362	NA	NA	NA	()
cg17353177	-0.00126153	age	BAT5	33450751	age (33450751)
cg17443080	-0.00665119	Alcohol consumption, C-reactive protein (CRP) levels, Diastolic Blood Pressure, Incident COPD, Incident Stroke, Prenatal smoke exposure, Prevalent Chronic Pain (Self-report), Prevalent Ischemic Heart Disease (Self-report), Prevalent Type 2 Diabetes (Self-report), Systolic Blood Pressure, age	EGFL7	31789449:doi.org/10.1101/2023.11.02.23298000:29198723:10.1101/2023.01.10.23284387:10.1101/2023.01.10.23284387:31536415:10.1101/2023.01.10.23284387:10.1101/2023.01.10.23284387:10.1101/2023.01.10.23284387:29198723:33450751	Alcohol consumption (31789449) : C-reactive protein (CRP) levels (doi.org/10.1101/2023.11.02.23298000) : Diastolic Blood Pressure (29198723) : Incident COPD (10.1101/2023.01.10.23284387) : Incident Stroke (10.1101/2023.01.10.23284387) : Prenatal smoke exposure (31536415) : Prevalent Chronic Pain (Self-report) (10.1101/2023.01.10.23284387) : Prevalent Ischemic Heart Disease (Self-report) (10.1101/…
cg17470397	-0.000421701	Birthweight, C-reactive protein (CRP) levels	-	31015461:doi.org/10.1101/2023.11.02.23298000	Birthweight (31015461) : C-reactive protein (CRP) levels (doi.org/10.1101/2023.11.02.23298000)
cg17522466	0.000134215	NA	NA	NA	()
cg17546366	0.000586178	age	-	33450751	age (33450751)
cg17683211	0.000647873	NA	NA	NA	()
cg18047920	-0.000341057	Birthweight, Gestational age	NAPRT1	31015461:27717397	Birthweight (31015461) : Gestational age (27717397)
cg18132228	-4.78528e-05	age, sex	PRTG	33450751:33450751	age (33450751) : sex (33450751)
cg18133209	-0.00233384	age	SMARCAL1	33450751	age (33450751)
cg18318818	0.00152152	Alcohol consumption, C-reactive protein (CRP) levels, Incident COPD, Sex, age, sex	CACNA1G	31789449:doi.org/10.1101/2023.11.02.23298000:10.1101/2023.01.10.23284387:26500701:33450751:33450751	Alcohol consumption (31789449) : C-reactive protein (CRP) levels (doi.org/10.1101/2023.11.02.23298000) : Incident COPD (10.1101/2023.01.10.23284387) : Sex (26500701) : age (33450751) : sex (33450751)
cg18377660	0.000557493	age	DAB1	33450751	age (33450751)
cg18394552	0.00113985	Alcohol consumption, Alcohol consumption per day, C-reactive protein (CRP) levels, Incident COPD, Incident Ischemic Heart Disease, Incident Liver Cirrhosis, Incident Type 2 Diabetes, Prevalent Chronic Kidney Disease (Estimated), Prevalent Chronic Pain (Self-report), Prevalent Ischemic Heart Disease (Self-report), Prevalent Rheumatoid Arthritis (Self-report), Prevalent Type 2 Diabetes (Self-report…	-	31789449:27843151:doi.org/10.1101/2023.11.02.23298000:10.1101/2023.01.10.23284387:10.1101/2023.01.10.23284387:10.1101/2023.01.10.23284387:10.1101/2023.01.10.23284387:10.1101/2023.01.10.23284387:10.1101/2023.01.10.23284387:10.1101/2023.01.10.23284387:10.1101/2023.01.10.23284387:10.1101/2023.01.10.23284387:31536415:33450751	Alcohol consumption (31789449) : Alcohol consumption per day (27843151) : C-reactive protein (CRP) levels (doi.org/10.1101/2023.11.02.23298000) : Incident COPD (10.1101/2023.01.10.23284387) : Incident Ischemic Heart Disease (10.1101/2023.01.10.23284387) : Incident Liver Cirrhosis (10.1101/2023.01.10.23284387) : Incident Type 2 Diabetes (10.1101/2023.01.10.23284387) : Prevalent Chronic Kidney Dise…
cg18703511	0.000442978	age	-	33450751	age (33450751)
cg18749563	-0.000525156	NA	NA	NA	()
cg18759732	-0.000518192	NA	NA	NA	()
cg18853935	0.000501718	age	-	33450751	age (33450751)
cg18952647	-0.000391805	Incident COPD, Smoking, age	BNC1	10.1101/2023.01.10.23284387:31536415:33450751	Incident COPD (10.1101/2023.01.10.23284387) : Smoking (31536415) : age (33450751)
cg19475020	0.0020766	age	-	33450751	age (33450751)
cg19598479	-0.000332862	NA	NA	NA	()
cg19692710	0.00170267	Gestational age, age	DNAJB13	27717397:33450751	Gestational age (27717397) : age (33450751)
cg19693031	-0.00264277	Alcohol consumption, Alcohol consumption per day, C-reactive protein (CRP) levels, Diastolic Blood Pressure, FAw6toFA, Hepatic Fat, IDL.FC_pct, IDL.TG_pct, Ile, Incident Type 2 Diabetes, L-LDL-FC_pct, L-VLDL-C, L-VLDL-FC, L-VLDL-L, L-VLDL-P, L-VLDL-PL, L-VLDL-TG, M-VLDL-FC, M-VLDL-L, M-VLDL-P, M-VLDL-PL, M-VLDL-TG, M35186_1-arachidonoylglycerophosphoethanolamine*, MUFA, MUFAtoFA, Maternal smoking…	TXNIP	31789449:27843151:doi.org/10.1101/2023.11.02.23298000:29198723:33413638:30936141:33413638:33413638:33413638:10.1101/2023.01.10.23284387:33413638:33413638:33413638:33413638:33413638:33413638:33413638:33413638:33413638:33413638:33413638:33413638:24014485:33413638:33413638:27040690:32525743:33413638:31536415:10.1101/2023.01.10.23284387:33413638:33413638:33413638:33413638:28213390:33413638:26500701:2…	Alcohol consumption (31789449) : Alcohol consumption per day (27843151) : C-reactive protein (CRP) levels (doi.org/10.1101/2023.11.02.23298000) : Diastolic Blood Pressure (29198723) : FAw6toFA (33413638) : Hepatic Fat (30936141) : IDL.FC_pct (33413638) : IDL.TG_pct (33413638) : Ile (33413638) : Incident Type 2 Diabetes (10.1101/2023.01.10.23284387) : L-LDL-FC_pct (33413638) : L-VLDL-C (33413638) …
cg19783150	-0.000221415	age	-	33450751	age (33450751)
cg19910147	0.000296921	age	NAT2	33450751	age (33450751)
cg19990316	-0.00222629	age	-	33450751	age (33450751)
cg20025658	0.000964278	Birthweight, C-reactive protein (CRP) levels, Gestational age, Smoking, age, sex	CXCR1	31015461:doi.org/10.1101/2023.11.02.23298000:27717397:31536415:33450751:33450751	Birthweight (31015461) : C-reactive protein (CRP) levels (doi.org/10.1101/2023.11.02.23298000) : Gestational age (27717397) : Smoking (31536415) : age (33450751) : sex (33450751)
cg20070659	-0.000112009	Sex, age, sex	-	26500701:33450751:33450751	Sex (26500701) : age (33450751) : sex (33450751)
cg20096897	0.000231532	Sex, sex	THBD	26500701:33450751	Sex (26500701) : sex (33450751)
cg20107733	0.000330016	age	SRRM2	33450751	age (33450751)
cg20312087	0.000358551	age	MGC70857	33450751	age (33450751)
cg20355301	-0.000171944	age	C9orf3;MIR24-1	33450751	age (33450751)
cg20565082	0.00164572	age	-	33450751	age (33450751)
cg20602843	0.000401765	age	RBP4	33450751	age (33450751)
cg20692810	0.00146256	NA	NA	NA	()
cg20695003	-3.72385e-05	NA	NA	NA	()
cg21017775	-3.5028e-05	age	ELF5	33450751	age (33450751)
cg21526205	-0.000343566	age	ST6GALNAC3	33450751	age (33450751)
cg21810245	0.000291179	age	CAPN5	33450751	age (33450751)
cg21888330	0.00183053	Maternal overweight/obesity, age	-	29016858:33450751	Maternal overweight/obesity (29016858) : age (33450751)
cg22040815	6.2477e-05	age	RAB11A	33450751	age (33450751)
cg22044892	0.000424739	Incident Osteoarthritis, age	KLK7	10.1101/2023.01.10.23284387:33450751	Incident Osteoarthritis (10.1101/2023.01.10.23284387) : age (33450751)
cg22189286	0.000645069	Sex, age, sex	HSPB8	26500701:33450751:33450751	Sex (26500701) : age (33450751) : sex (33450751)
cg22455271	-0.000181043	age, sex	TNS3	33450751:33450751	age (33450751) : sex (33450751)
cg22490084	-0.000918673	age	-	33450751	age (33450751)
cg22526430	-0.00127478	age	DDX1	33450751	age (33450751)
cg22580275	-0.000496943	age	-	33450751	age (33450751)
cg22768487	-0.000488263	C-reactive protein (CRP) levels, age, fasting insulin	CELSR1	doi.org/10.1101/2023.11.02.23298000:33450751:31197173	C-reactive protein (CRP) levels (doi.org/10.1101/2023.11.02.23298000) : age (33450751) : fasting insulin (31197173)
cg22987457	-0.000116401	age	-	33450751	age (33450751)
cg23164681	0.000232045	maternal pre-pregnancy body mass index	HLA-L	NA	maternal pre-pregnancy body mass index (NA)
cg23286609	-0.00233877	C-reactive protein (CRP) levels, age	DTNA	doi.org/10.1101/2023.11.02.23298000:33450751	C-reactive protein (CRP) levels (doi.org/10.1101/2023.11.02.23298000) : age (33450751)
cg23316886	0.000640891	age	SLC25A21	33450751	age (33450751)
cg23341612	-0.00113776	age*sex	HKDC1	33450751	age*sex (33450751)
cg23418968	-0.0012949	age	-	33450751	age (33450751)
cg23551132	0.00014018	age	NUBPL	33450751	age (33450751)
cg23903708	4.99355e-05	Alcohol consumption per day, C-reactive protein (CRP) levels, Gestational age, Incident COPD, Sex, sex	DNMT3A	27843151:doi.org/10.1101/2023.11.02.23298000:27717397:10.1101/2023.01.10.23284387:26500701:33450751	Alcohol consumption per day (27843151) : C-reactive protein (CRP) levels (doi.org/10.1101/2023.11.02.23298000) : Gestational age (27717397) : Incident COPD (10.1101/2023.01.10.23284387) : Sex (26500701) : sex (33450751)
cg24162801	0.000967264	C-reactive protein (CRP) levels, Gestational age, age	C1orf21	doi.org/10.1101/2023.11.02.23298000:27717397:33450751	C-reactive protein (CRP) levels (doi.org/10.1101/2023.11.02.23298000) : Gestational age (27717397) : age (33450751)
cg24174557	-0.00227041	Alcohol consumption per day, BMI, Body mass index, C-reactive protein, C-reactive protein (CRP) levels, Educational attainment, Gestational age, Incident COPD, Incident Liver Cirrhosis, Incident Osteoarthritis, Incident Stroke, Incident Type 2 Diabetes, Prevalent Chronic Pain (Self-report), Prevalent Rheumatoid Arthritis (Self-report), Prevalent Type 2 Diabetes (Self-report), Smoking, Triglycerid…	TMEM49	27843151:29278407:28002404:27955697:doi.org/10.1101/2023.11.02.23298000:29086770:27717397:10.1101/2023.01.10.23284387:10.1101/2023.01.10.23284387:10.1101/2023.01.10.23284387:10.1101/2023.01.10.23284387:10.1101/2023.01.10.23284387:10.1101/2023.01.10.23284387:10.1101/2023.01.10.23284387:10.1101/2023.01.10.23284387:31536415:28194238:29762635:33450751:31197173	Alcohol consumption per day (27843151) : BMI (29278407) : Body mass index (28002404) : C-reactive protein (27955697) : C-reactive protein (CRP) levels (doi.org/10.1101/2023.11.02.23298000) : Educational attainment (29086770) : Gestational age (27717397) : Incident COPD (10.1101/2023.01.10.23284387) : Incident Liver Cirrhosis (10.1101/2023.01.10.23284387) : Incident Osteoarthritis (10.1101/2023.01…
cg24242194	5.3638e-05
cg24399529	0.00119222	C-reactive protein (CRP) levels, Cognitive abilities: digit test, Incident COPD, Incident Ischemic Heart Disease, Incident Lung Cancer, Incident Type 2 Diabetes, Prevalent COPD (Self-report), Prevalent Chronic Pain (Self-report), Prevalent Ischemic Heart Disease (Self-report), Smoking, age	MIR548H4;TMEM84	doi.org/10.1101/2023.11.02.23298000:29311653:10.1101/2023.01.10.23284387:10.1101/2023.01.10.23284387:10.1101/2023.01.10.23284387:10.1101/2023.01.10.23284387:10.1101/2023.01.10.23284387:10.1101/2023.01.10.23284387:10.1101/2023.01.10.23284387:31536415:33450751	C-reactive protein (CRP) levels (doi.org/10.1101/2023.11.02.23298000) : Cognitive abilities: digit test (29311653) : Incident COPD (10.1101/2023.01.10.23284387) : Incident Ischemic Heart Disease (10.1101/2023.01.10.23284387) : Incident Lung Cancer (10.1101/2023.01.10.23284387) : Incident Type 2 Diabetes (10.1101/2023.01.10.23284387) : Prevalent COPD (Self-report) (10.1101/2023.01.10.23284387) : P…
cg24694018	-0.000386148	C-reactive protein (CRP) levels, Gestational age, Healthy eating, Incident COPD, Incident Chronic Kidney Disease, Incident Type 2 Diabetes, Maternal body mass index, Nitrogen dioxide exposure, Prevalent Chronic Pain (Self-report), Prevalent Ischemic Heart Disease (Self-report), Prevalent Type 2 Diabetes (Self-report), Serum high-density lipoprotein cholesterol, Smoking, age	POLR3GL	doi.org/10.1101/2023.11.02.23298000:27717397:32525743:10.1101/2023.01.10.23284387:10.1101/2023.01.10.23284387:10.1101/2023.01.10.23284387:29016858:29410382:10.1101/2023.01.10.23284387:10.1101/2023.01.10.23284387:10.1101/2023.01.10.23284387:28213390:31536415:33450751	C-reactive protein (CRP) levels (doi.org/10.1101/2023.11.02.23298000) : Gestational age (27717397) : Healthy eating (32525743) : Incident COPD (10.1101/2023.01.10.23284387) : Incident Chronic Kidney Disease (10.1101/2023.01.10.23284387) : Incident Type 2 Diabetes (10.1101/2023.01.10.23284387) : Maternal body mass index (29016858) : Nitrogen dioxide exposure (29410382) : Prevalent Chronic Pain (Se…
cg25318301	0.000161358	NA	NA	NA	()
cg25530735	-0.000902643	age	-	33450751	age (33450751)
cg25798600	0.0006376	age	MAS1L	33450751	age (33450751)
cg25828445	-6.46454e-05	age	-	33450751	age (33450751)
cg25885170	0.000464865	age	LOC407835	33450751	age (33450751)
cg25924746	-0.00280491	Alcohol consumption, Alcohol consumption per day, C-reactive protein (CRP) levels, Gestational age, Incident Type 2 Diabetes, Prevalent COPD (Self-report), Prevalent Type 2 Diabetes (Self-report), age, fasting insulin, sex	IRS2	31789449:27843151:doi.org/10.1101/2023.11.02.23298000:27717397:10.1101/2023.01.10.23284387:10.1101/2023.01.10.23284387:10.1101/2023.01.10.23284387:33450751:31197173:33450751	Alcohol consumption (31789449) : Alcohol consumption per day (27843151) : C-reactive protein (CRP) levels (doi.org/10.1101/2023.11.02.23298000) : Gestational age (27717397) : Incident Type 2 Diabetes (10.1101/2023.01.10.23284387) : Prevalent COPD (Self-report) (10.1101/2023.01.10.23284387) : Prevalent Type 2 Diabetes (Self-report) (10.1101/2023.01.10.23284387) : age (33450751) : fasting insulin (…
cg26141247	-0.000708293	age	PPP4R4	33450751	age (33450751)
cg26155556	-0.00104515	age	GREM2	33450751	age (33450751)
cg26192826	0.000418091	age, sex	CPT1A	33450751:33450751	age (33450751) : sex (33450751)
cg26253974	0.00151589	Prevalent Prostate Cancer (Self-report), age	LQK1;FLVCR1	10.1101/2023.01.10.23284387:33450751	Prevalent Prostate Cancer (Self-report) (10.1101/2023.01.10.23284387) : age (33450751)
cg26558862	-0.000720763	ADHD, sex	PBRM1	33184255:33450751	ADHD (33184255) : sex (33450751)
cg26562972	0.000552657	C-reactive protein (CRP) levels, age	-	doi.org/10.1101/2023.11.02.23298000:33450751	C-reactive protein (CRP) levels (doi.org/10.1101/2023.11.02.23298000) : age (33450751)
cg26624914	0.000252258	C-reactive protein (CRP) levels, Gestational age, Incident COPD, Incident Osteoarthritis, Incident Type 2 Diabetes, Prevalent Type 2 Diabetes (Self-report), Sex, age, fasting insulin	SUGT1P1;AQP3	doi.org/10.1101/2023.11.02.23298000:27717397:10.1101/2023.01.10.23284387:10.1101/2023.01.10.23284387:10.1101/2023.01.10.23284387:10.1101/2023.01.10.23284387:26500701:33450751:31197173	C-reactive protein (CRP) levels (doi.org/10.1101/2023.11.02.23298000) : Gestational age (27717397) : Incident COPD (10.1101/2023.01.10.23284387) : Incident Osteoarthritis (10.1101/2023.01.10.23284387) : Incident Type 2 Diabetes (10.1101/2023.01.10.23284387) : Prevalent Type 2 Diabetes (Self-report) (10.1101/2023.01.10.23284387) : Sex (26500701) : age (33450751) : fasting insulin (31197173)
cg26851984	-0.000152717	C-reactive protein (CRP) levels, Gestational age, age	-	doi.org/10.1101/2023.11.02.23298000:27717397:33450751	C-reactive protein (CRP) levels (doi.org/10.1101/2023.11.02.23298000) : Gestational age (27717397) : age (33450751)
cg26858238	0.000956348	C-reactive protein (CRP) levels, Prevalent Chronic Pain (Self-report), age	DAXX	doi.org/10.1101/2023.11.02.23298000:10.1101/2023.01.10.23284387:33450751	C-reactive protein (CRP) levels (doi.org/10.1101/2023.11.02.23298000) : Prevalent Chronic Pain (Self-report) (10.1101/2023.01.10.23284387) : age (33450751)
cg26980138	0.000570034
cg27030141	-0.000587013	age	ATE1	33450751	age (33450751)
cg27241804	-0.00040499	NA	NA	NA	()
cg27261378	-0.0002681	age	XRCC1	33450751	age (33450751)
cg27299949	0.000571856	age	COX7B2	33450751	age (33450751)
cg27477148	0.000888434	age	NFIC	33450751	age (33450751)
cg27577720	-0.000591973	age	-	33450751	age (33450751)
cg27661394	-4.43322e-07	Birthweight, C-reactive protein (CRP) levels, age	-	31015461:doi.org/10.1101/2023.11.02.23298000:33450751	Birthweight (31015461) : C-reactive protein (CRP) levels (doi.org/10.1101/2023.11.02.23298000) : age (33450751)
