# Supplementary material for: Insights from a methylome-wide association study of antidepressant exposure
Source: Nat Commun. 2025 Feb 24;16:1908. doi: 10.1038/s41467-024-55356-x (PMC11850842; doi:10.1038/s41467-024-55356-x)
Supplement: Supplementary file 19 — Supplementary Data 16 [file 41467_2024_55356_MOESM19_ESM.xlsx]

## Sheet: Sheet1
Supplementary Data 16: The background gene list provided to FUMA analysis, consisting of all the genes which are annotated to the Illumina EPIC array, extracted using the Infinium MethylationEPIC BeadChip database.
A1BG
A1BG-AS1
A1CF
A2BP1
A2LD1
A2M
A2M-AS1
A2ML1
A2MP1
A3GALT2
A4GALT
A4GNT
AA06
AAA1
AAAS
AACS
AACSL
AACSP1
AADAC
AADACL2
AADACL2-AS1
AADACL3
AADACL4
AADACP1
AADAT
AAED1
AAGAB
AAK1
AAMDC
AAMP
AANAT
AAR2
AARD
AARS
AARS2
AARSD1
AASDH
AASDHPPT
AASS
AATBC
AATF
AATK
AATK-AS1
ABALON
ABAT
ABCA1
ABCA10
ABCA11P
ABCA12
ABCA13
ABCA17P
ABCA2
ABCA3
ABCA4
ABCA5
ABCA6
ABCA7
ABCA8
ABCA9
ABCA9-AS1
ABCB1
ABCB10
ABCB11
ABCB4
ABCB5
ABCB6
ABCB7
ABCB8
ABCB9
ABCC1
ABCC10
ABCC11
ABCC12
ABCC13
ABCC2
ABCC3
ABCC4
ABCC5
ABCC5-AS1
ABCC6
ABCC6P1
ABCC6P2
ABCC8
ABCC9
ABCD1
ABCD2
ABCD3
ABCD4
ABCE1
ABCF1
ABCF2
ABCF3
ABCG1
ABCG2
ABCG4
ABCG5
ABCG8
ABHD1
ABHD10
ABHD11
ABHD11-AS1
ABHD12
ABHD12B
ABHD13
ABHD14A
ABHD14A-ACY1
ABHD14B
ABHD15
ABHD16A
ABHD16B
ABHD17A
ABHD17B
ABHD17C
ABHD2
ABHD3
ABHD4
ABHD5
ABHD6
ABHD8
ABI1
ABI2
ABI3
ABI3BP
ABL1
ABL2
ABLIM1
ABLIM2
ABLIM3
ABO
ABP1
ABR
ABRA
ABRACL
ABT1
ABTB1
ABTB2
ACAA1
ACAA2
ACACA
ACACB
ACAD10
ACAD11
ACAD8
ACAD9
ACADL
ACADM
ACADS
ACADSB
ACADVL
ACAN
ACAP1
ACAP2
ACAP3
ACAT1
ACAT2
ACBD3
ACBD4
ACBD5
ACBD6
ACBD7
ACCN1
ACCN2
ACCN3
ACCN4
ACCN5
ACCS
ACCSL
ACD
ACE
ACE2
ACER1
ACER2
ACER3
ACHE
ACIN1
ACKR1
ACKR2
ACKR3
ACKR4
ACLY
ACMSD
ACN9
ACO1
ACO2
ACOT1
ACOT11
ACOT12
ACOT13
ACOT2
ACOT4
ACOT6
ACOT7
ACOT8
ACOT9
ACOX1
ACOX2
ACOX3
ACOXL
ACP1
ACP2
ACP5
ACP6
ACPL2
ACPP
ACPT
ACR
ACRBP
ACRC
ACRV1
ACSBG1
ACSBG2
ACSF2
ACSF3
ACSL1
ACSL3
ACSL4
ACSL5
ACSL6
ACSM1
ACSM2A
ACSM2B
ACSM3
ACSM4
ACSM5
ACSM6
ACSS1
ACSS2
ACSS3
ACTA1
ACTA2
ACTA2-AS1
ACTB
ACTBL2
ACTC1
ACTG1
ACTG1P17
ACTG1P20
ACTG2
ACTL10
ACTL6A
ACTL6B
ACTL7A
ACTL7B
ACTL8
ACTL9
ACTN1
ACTN1-AS1
ACTN2
ACTN3
ACTN4
ACTR10
ACTR1A
ACTR1B
ACTR2
ACTR3
ACTR3B
ACTR3BP2
ACTR3BP5
ACTR3C
ACTR5
ACTR6
ACTR8
ACTRT1
ACTRT2
ACVR1
ACVR1B
ACVR1C
ACVR2A
ACVR2B
ACVR2B-AS1
ACVRL1
ACY1
ACY3
ACYP1
ACYP2
ADA
ADAD1
ADAD2
ADAL
ADAM10
ADAM11
ADAM12
ADAM15
ADAM17
ADAM18
ADAM19
ADAM1A
ADAM2
ADAM20
ADAM20P1
ADAM21
ADAM21P1
ADAM22
ADAM23
ADAM28
ADAM29
ADAM30
ADAM32
ADAM33
ADAM3A
ADAM5
ADAM5P
ADAM6
ADAM7
ADAM8
ADAM9
ADAMDEC1
ADAMTS1
ADAMTS10
ADAMTS12
ADAMTS13
ADAMTS14
ADAMTS15
ADAMTS16
ADAMTS17
ADAMTS18
ADAMTS19
ADAMTS19-AS1
ADAMTS2
ADAMTS20
ADAMTS3
ADAMTS4
ADAMTS5
ADAMTS6
ADAMTS7
ADAMTS8
ADAMTS9
ADAMTS9-AS1
ADAMTS9-AS2
ADAMTSL1
ADAMTSL2
ADAMTSL3
ADAMTSL4
ADAMTSL4-AS1
ADAMTSL5
ADAP1
ADAP2
ADAR
ADARB1
ADARB2
ADARB2-AS1
ADAT1
ADAT2
ADAT3
ADC
ADCK1
ADCK2
ADCK3
ADCK4
ADCK5
ADCY1
ADCY10
ADCY10P1
ADCY2
ADCY3
ADCY4
ADCY5
ADCY6
ADCY7
ADCY8
ADCY9
ADCYAP1
ADCYAP1R1
ADD1
ADD2
ADD3
ADD3-AS1
ADGB
ADGRA1
ADGRA1-AS1
ADGRA2
ADGRA3
ADGRB1
ADGRB2
ADGRB3
ADGRD1
ADGRE1
ADGRE2
ADGRE3
ADGRE4P
ADGRE5
ADGRF1
ADGRF2
ADGRF3
ADGRF4
ADGRF5
ADGRG1
ADGRG2
ADGRG3
ADGRG4
ADGRG5
ADGRG6
ADGRG7
ADGRL1
ADGRL2
ADGRL3
ADGRL3-AS1
ADGRL4
ADGRV1
ADH1A
ADH1B
ADH1C
ADH4
ADH5
ADH6
ADH7
ADHFE1
ADI1
ADIG
ADIPOQ
ADIPOQ-AS1
ADIPOR1
ADIPOR2
ADIRF
ADK
ADM
ADM2
ADM5
ADNP
ADNP-AS1
ADNP2
ADO
ADORA1
ADORA2A
ADORA2A-AS1
ADORA2B
ADORA3
ADPGK
ADPGK-AS1
ADPRH
ADPRHL1
ADPRHL2
ADPRM
ADRA1A
ADRA1B
ADRA1D
ADRA2A
ADRA2B
ADRA2C
ADRB1
ADRB2
ADRB3
ADRBK1
ADRBK2
ADRM1
ADSL
ADSS
ADSSL1
ADTRP
AEBP1
AEBP2
AEN
AES
AFAP1
AFAP1-AS1
AFAP1L1
AFAP1L2
AFARP1
AFF1
AFF2
AFF3
AFF4
AFG3L1
AFG3L1P
AFG3L2
AFM
AFMID
AFP
AFTPH
AGA
AGAP1
AGAP1-IT1
AGAP11
AGAP2
AGAP2-AS1
AGAP3
AGAP4
AGAP5
AGAP6
AGAP7
AGAP7P
AGAP8
AGBL1
AGBL1-AS1
AGBL2
AGBL3
AGBL4
AGBL4-IT1
AGBL5
AGBL5-AS1
AGER
AGFG1
AGFG2
AGGF1
AGK
AGL
AGMAT
AGMO
AGO1
AGO2
AGO3
AGO4
AGPAT1
AGPAT2
AGPAT3
AGPAT4
AGPAT5
AGPAT6
AGPAT9
AGPHD1
AGPS
AGR2
AGR3
AGRN
AGRP
AGT
AGTPBP1
AGTR1
AGTR2
AGTRAP
AGXT
AGXT2
AGXT2L1
AGXT2L2
AHCTF1
AHCTF1P1
AHCY
AHCYL1
AHCYL2
AHDC1
AHI1
AHNAK
AHNAK2
AHR
AHRR
AHSA1
AHSA2
AHSG
AHSP
AICDA
AIDA
AIF1
AIF1L
AIFM1
AIFM2
AIFM3
AIG1
AIM1
AIM1L
AIM2
AIMP1
AIMP2
AIP
AIPL1
AIRE
AIRN
AJAP1
AJUBA
AK1
AK2
AK3
AK3L1
AK4
AK5
AK6
AK7
AK8
AK9
AKAP1
AKAP10
AKAP11
AKAP12
AKAP13
AKAP14
AKAP2
AKAP3
AKAP4
AKAP5
AKAP6
AKAP7
AKAP8
AKAP8L
AKAP9
AKD1
AKIP1
AKIRIN1
AKIRIN2
AKNA
AKNAD1
AKR1A1
AKR1B1
AKR1B10
AKR1B15
AKR1C1
AKR1C2
AKR1C3
AKR1C4
AKR1C6P
AKR1C8P
AKR1CL1
AKR1D1
AKR1E2
AKR7A2
AKR7A2P1
AKR7A3
AKR7L
AKT1
AKT1S1
AKT2
AKT3
AKTIP
ALAD
ALAS1
ALAS2
ALB
ALCAM
ALDH16A1
ALDH18A1
ALDH1A1
ALDH1A2
ALDH1A3
ALDH1B1
ALDH1L1
ALDH1L1-AS1
ALDH1L1-AS2
ALDH1L2
ALDH2
ALDH3A1
ALDH3A2
ALDH3B1
ALDH3B2
ALDH4A1
ALDH5A1
ALDH6A1
ALDH7A1
ALDH8A1
ALDH9A1
ALDOA
ALDOB
ALDOC
ALG1
ALG10
ALG10B
ALG11
ALG12
ALG13
ALG14
ALG1L
ALG1L2
ALG1L9P
ALG2
ALG3
ALG5
ALG6
ALG8
ALG9
ALK
ALKBH1
ALKBH2
ALKBH3
ALKBH3-AS1
ALKBH4
ALKBH5
ALKBH6
ALKBH7
ALKBH8
ALLC
ALMS1
ALMS1-IT1
ALMS1P
ALOX12
ALOX12-AS1
ALOX12B
ALOX12P2
ALOX15
ALOX15B
ALOX15P1
ALOX5
ALOX5AP
ALOXE3
ALPI
ALPK1
ALPK2
ALPK3
ALPL
ALPP
ALPPL2
ALS2
ALS2CL
ALS2CR11
ALS2CR12
ALS2CR4
ALS2CR8
ALX1
ALX3
ALX4
ALYREF
AMAC1
AMAC1L2
AMAC1L3
AMACR
AMBN
AMBP
AMBRA1
AMD1
AMDHD1
AMDHD2
AMELX
AMELY
AMER1
AMER2
AMER3
AMFR
AMH
AMHR2
AMICA1
AMIGO1
AMIGO2
AMIGO3
AMMECR1
AMMECR1L
AMN
AMN1
AMOT
AMOTL1
AMOTL2
AMPD1
AMPD2
AMPD3
AMPH
AMT
AMTN
AMY1A
AMY1B
AMY1C
AMY2A
AMY2B
AMZ1
AMZ2
AMZ2P1
ANAPC1
ANAPC10
ANAPC11
ANAPC13
ANAPC15
ANAPC16
ANAPC1P1
ANAPC2
ANAPC4
ANAPC5
ANAPC7
ANG
ANGEL1
ANGEL2
ANGPT1
ANGPT2
ANGPT4
ANGPTL1
ANGPTL2
ANGPTL3
ANGPTL4
ANGPTL5
ANGPTL6
ANGPTL7
ANK1
ANK2
ANK3
ANKAR
ANKDD1A
ANKDD1B
ANKEF1
ANKFN1
ANKFY1
ANKH
ANKHD1
ANKHD1-EIF4EBP3
ANKIB1
ANKK1
ANKLE1
ANKLE2
ANKMY1
ANKMY2
ANKRA2
ANKRD1
ANKRD10
ANKRD11
ANKRD12
ANKRD13A
ANKRD13B
ANKRD13C
ANKRD13D
ANKRD16
ANKRD17
ANKRD18A
ANKRD18B
ANKRD18DP
ANKRD19
ANKRD19P
ANKRD2
ANKRD20A1
ANKRD20A11P
ANKRD20A19P
ANKRD20A2
ANKRD20A3
ANKRD20A4
ANKRD20A5P
ANKRD20A8P
ANKRD20A9P
ANKRD20B
ANKRD22
ANKRD23
ANKRD24
ANKRD26
ANKRD26P1
ANKRD26P3
ANKRD27
ANKRD28
ANKRD29
ANKRD30A
ANKRD30B
ANKRD30BL
ANKRD30BP3
ANKRD31
ANKRD32
ANKRD33
ANKRD33B
ANKRD34A
ANKRD34B
ANKRD34C
ANKRD34C-AS1
ANKRD35
ANKRD36
ANKRD36B
ANKRD36BL1
ANKRD36BP2
ANKRD36C
ANKRD37
ANKRD39
ANKRD40
ANKRD42
ANKRD43
ANKRD44
ANKRD44-IT1
ANKRD45
ANKRD46
ANKRD49
ANKRD5
ANKRD50
ANKRD52
ANKRD53
ANKRD54
ANKRD55
ANKRD56
ANKRD57
ANKRD58
ANKRD6
ANKRD60
ANKRD61
ANKRD62
ANKRD62P1-PARP4P3
ANKRD63
ANKRD65
ANKRD66
ANKRD7
ANKRD9
ANKS1A
ANKS1B
ANKS3
ANKS4B
ANKS6
ANKUB1
ANKZF1
ANLN
ANO1
ANO1-AS2
ANO10
ANO2
ANO3
ANO4
ANO5
ANO6
ANO7
ANO8
ANO9
ANOS1
ANP32A
ANP32B
ANP32C
ANP32D
ANP32E
ANPEP
ANTXR1
ANTXR2
ANTXRL
ANTXRLP1
ANUBL1
ANXA1
ANXA10
ANXA11
ANXA13
ANXA2
ANXA2P1
ANXA2P2
ANXA2P3
ANXA2R
ANXA3
ANXA4
ANXA5
ANXA6
ANXA7
ANXA8
ANXA8L1
ANXA8L2
ANXA9
AOAH
AOAH-IT1
AOC1
AOC2
AOC3
AOC4P
AOX1
AOX2P
AP1AR
AP1B1
AP1B1P1
AP1G1
AP1G2
AP1M1
AP1M2
AP1S1
AP1S2
AP1S3
AP2A1
AP2A2
AP2B1
AP2M1
AP2S1
AP3B1
AP3B2
AP3D1
AP3M1
AP3M2
AP3S1
AP3S2
AP4B1
AP4B1-AS1
AP4E1
AP4M1
AP4S1
AP5B1
AP5M1
AP5Z1
APAF1
APBA1
APBA2
APBA3
APBB1
APBB1IP
APBB2
APBB3
APC
APC2
APCDD1
APCDD1L
APCDD1L-AS1
APCS
APEH
APELA
APEX1
APEX2
APH1A
APH1B
API5
APIP
APITD1
APITD1-CORT
APLF
APLN
APLNR
APLP1
APLP2
APMAP
APOA1
APOA1-AS
APOA1BP
APOA2
APOA4
APOA5
APOB
APOB48R
APOBEC1
APOBEC2
APOBEC3A
APOBEC3A_B
APOBEC3B
APOBEC3B-AS1
APOBEC3C
APOBEC3D
APOBEC3F
APOBEC3G
APOBEC3H
APOBEC4
APOBR
APOC1
APOC1P1
APOC2
APOC3
APOC4
APOC4-APOC2
APOD
APOE
APOF
APOH
APOL1
APOL2
APOL3
APOL4
APOL5
APOL6
APOLD1
APOM
APOO
APOOL
APOOP5
APOPT1
APP
APPBP2
APPL1
APPL2
APRT
APTR
APTX
AQP1
AQP10
AQP11
AQP12A
AQP12B
AQP2
AQP3
AQP4
AQP4-AS1
AQP5
AQP6
AQP7
AQP7P1
AQP7P2
AQP8
AQP9
AQR
AR
ARAF
ARAP1
ARAP2
ARAP3
ARC
ARCN1
AREG
AREL1
ARF1
ARF3
ARF4
ARF5
ARF6
ARFGAP1
ARFGAP2
ARFGAP3
ARFGEF1
ARFGEF2
ARFGEF3
ARFIP1
ARFIP2
ARFRP1
ARG1
ARG2
ARGFX
ARGFXP2
ARGLU1
ARHGAP1
ARHGAP10
ARHGAP11A
ARHGAP11B
ARHGAP12
ARHGAP15
ARHGAP17
ARHGAP18
ARHGAP19
ARHGAP19-SLIT1
ARHGAP20
ARHGAP21
ARHGAP22
ARHGAP23
ARHGAP24
ARHGAP25
ARHGAP26
ARHGAP26-AS1
ARHGAP26-IT1
ARHGAP27
ARHGAP28
ARHGAP29
ARHGAP30
ARHGAP31
ARHGAP31-AS1
ARHGAP32
ARHGAP33
ARHGAP35
ARHGAP36
ARHGAP39
ARHGAP4
ARHGAP40
ARHGAP42
ARHGAP44
ARHGAP5
ARHGAP5-AS1
ARHGAP6
ARHGAP8
ARHGAP9
ARHGDIA
ARHGDIB
ARHGDIG
ARHGEF1
ARHGEF10
ARHGEF10L
ARHGEF11
ARHGEF12
ARHGEF15
ARHGEF16
ARHGEF17
ARHGEF18
ARHGEF19
ARHGEF2
ARHGEF25
ARHGEF26
ARHGEF26-AS1
ARHGEF28
ARHGEF3
ARHGEF3-AS1
ARHGEF33
ARHGEF37
ARHGEF38
ARHGEF38-IT1
ARHGEF39
ARHGEF4
ARHGEF40
ARHGEF5
ARHGEF5L
ARHGEF6
ARHGEF7
ARHGEF7-AS1
ARHGEF7-AS2
ARHGEF9
ARHGEF9-IT1
ARID1A
ARID1B
ARID2
ARID3A
ARID3B
ARID3C
ARID4A
ARID4B
ARID5A
ARID5B
ARIH1
ARIH2
ARIH2OS
ARL1
ARL10
ARL11
ARL13A
ARL13B
ARL14
ARL14EP
ARL14EPL
ARL15
ARL16
ARL17A
ARL17B
ARL2
ARL2-SNX15
ARL2BP
ARL3
ARL4A
ARL4C
ARL4D
ARL5A
ARL5B
ARL5C
ARL6
ARL6IP1
ARL6IP4
ARL6IP5
ARL6IP6
ARL8A
ARL8B
ARL9
ARMC1
ARMC10
ARMC12
ARMC2
ARMC2-AS1
ARMC3
ARMC4
ARMC5
ARMC6
ARMC7
ARMC8
ARMC9
ARMCX1
ARMCX2
ARMCX3
ARMCX4
ARMCX5
ARMCX5-GPRASP2
ARMCX6
ARMS2
ARMT1
ARNT
ARNT2
ARNTL
ARNTL2
ARNTL2-AS1
ARPC1A
ARPC1B
ARPC2
ARPC3
ARPC4
ARPC4-TTLL3
ARPC5
ARPC5L
ARPIN
ARPM1
ARPP-21
ARPP19
ARPP21
ARR3
ARRB1
ARRB2
ARRDC1
ARRDC1-AS1
ARRDC2
ARRDC3
ARRDC3-AS1
ARRDC4
ARRDC5
ARSA
ARSB
ARSD
ARSE
ARSF
ARSG
ARSH
ARSI
ARSJ
ARSK
ART1
ART3
ART4
ART5
ARTN
ARV1
ARVCF
ARX
AS3MT
ASAH1
ASAH2
ASAH2B
ASAM
ASAP1
ASAP1-IT2
ASAP1IT1
ASAP2
ASAP3
ASB1
ASB10
ASB11
ASB12
ASB13
ASB14
ASB15
ASB16
ASB16-AS1
ASB17
ASB18
ASB2
ASB3
ASB4
ASB5
ASB6
ASB7
ASB8
ASB9
ASB9P1
ASCC1
ASCC2
ASCC3
ASCL1
ASCL2
ASCL3
ASCL4
ASCL5
ASF1A
ASF1B
ASFMR1
ASGR1
ASGR2
ASH1L
ASH1L-AS1
ASH2L
ASIC1
ASIC2
ASIC3
ASIC4
ASIC5
ASIP
ASL
ASNA1
ASNS
ASNSD1
ASPA
ASPDH
ASPG
ASPH
ASPHD1
ASPHD2
ASPM
ASPN
ASPRV1
ASPSCR1
ASRGL1
ASS1
ASTE1
ASTL
ASTN1
ASTN2
ASTN2-AS1
ASUN
ASXL1
ASXL2
ASXL3
ASZ1
ATAD1
ATAD2
ATAD2B
ATAD3A
ATAD3B
ATAD3C
ATAD5
ATAT1
ATCAY
ATE1
ATE1-AS1
ATF1
ATF2
ATF3
ATF4
ATF5
ATF6
ATF6B
ATF7
ATF7IP
ATF7IP2
ATG10
ATG101
ATG12
ATG13
ATG14
ATG16L1
ATG16L2
ATG2A
ATG2B
ATG3
ATG4A
ATG4B
ATG4C
ATG4D
ATG5
ATG7
ATG9A
ATG9B
ATHL1
ATIC
ATL1
ATL2
ATL3
ATM
ATMIN
ATN1
ATOH1
ATOH7
ATOH8
ATOX1
ATP10A
ATP10B
ATP10D
ATP11A
ATP11A-AS1
ATP11AUN
ATP11B
ATP11C
ATP12A
ATP13A1
ATP13A2
ATP13A3
ATP13A4
ATP13A4-AS1
ATP13A5
ATP13A5-AS1
ATP1A1
ATP1A1-AS1
ATP1A2
ATP1A3
ATP1A4
ATP1B1
ATP1B2
ATP1B3
ATP1B4
ATP2A1
ATP2A1-AS1
ATP2A2
ATP2A3
ATP2B1
ATP2B2
ATP2B2-IT2
ATP2B3
ATP2B4
ATP2C1
ATP2C2
ATP4A
ATP4B
ATP5A1
ATP5B
ATP5C1
ATP5D
ATP5E
ATP5EP2
ATP5F1
ATP5G1
ATP5G2
ATP5G3
ATP5H
ATP5I
ATP5J
ATP5J2
ATP5J2-PTCD1
ATP5L
ATP5L2
ATP5O
ATP5S
ATP5SL
ATP6AP1
ATP6AP1L
ATP6AP2
ATP6V0A1
ATP6V0A2
ATP6V0A4
ATP6V0B
ATP6V0C
ATP6V0D1
ATP6V0D2
ATP6V0E1
ATP6V0E2
ATP6V0E2-AS1
ATP6V1A
ATP6V1B1
ATP6V1B1-AS1
ATP6V1B2
ATP6V1C1
ATP6V1C2
ATP6V1D
ATP6V1E1
ATP6V1E2
ATP6V1F
ATP6V1G1
ATP6V1G2
ATP6V1G2-DDX39B
ATP6V1G3
ATP6V1H
ATP7A
ATP7B
ATP8A1
ATP8A2
ATP8B1
ATP8B2
ATP8B3
ATP8B4
ATP8B5P
ATP9A
ATP9B
ATPAF1
ATPAF2
ATPBD4
ATPGD1
ATPIF1
ATR
ATRAID
ATRIP
ATRN
ATRNL1
ATRX
ATXN1
ATXN10
ATXN1L
ATXN2
ATXN2L
ATXN3
ATXN3L
ATXN7
ATXN7L1
ATXN7L2
ATXN7L3
ATXN7L3B
ATXN8OS
AUH
AUNIP
AUP1
AURKA
AURKAIP1
AURKAPS1
AURKB
AURKC
AUTS2
AVEN
AVIL
AVL9
AVP
AVPI1
AVPR1A
AVPR1B
AVPR2
AWAT1
AWAT2
AXDND1
AXIN1
AXIN2
AXL
AZGP1
AZGP1P1
AZI1
AZI2
AZIN1
AZIN1-AS1
AZIN2
AZU1
B2M
B3GALNT1
B3GALNT2
B3GALT1
B3GALT2
B3GALT4
B3GALT5
B3GALT5-AS1
B3GALT6
B3GALTL
B3GAT1
B3GAT2
B3GAT3
B3GLCT
B3GNT1
B3GNT2
B3GNT3
B3GNT4
B3GNT5
B3GNT6
B3GNT7
B3GNT8
B3GNT9
B3GNTL1
B4GALNT1
B4GALNT2
B4GALNT3
B4GALNT4
B4GALT1
B4GALT1-AS1
B4GALT2
B4GALT3
B4GALT4
B4GALT4-AS1
B4GALT5
B4GALT6
B4GALT7
B4GAT1
B9D1
B9D2
BAALC
BAALC-AS2
BAAT
BABAM1
BACE1
BACE1-AS
BACE2
BACH1
BACH1-IT2
BACH2
BAD
BAG1
BAG2
BAG3
BAG4
BAG5
BAG6
BAGE
BAGE2
BAGE3
BAGE4
BAGE5
BAHCC1
BAHD1
BAI1
BAI2
BAI3
BAIAP2
BAIAP2-AS1
BAIAP2L1
BAIAP2L2
BAIAP3
BAK1
BAMBI
BANF1
BANF2
BANK1
BANP
BAP1
BARD1
BARHL1
BARHL2
BARX1
BARX2
BASE
BASP1
BAT1
BAT2
BAT2L1
BAT2L2
BAT3
BAT4
BAT5
BATF
BATF2
BATF3
BAX
BAZ1A
BAZ1B
BAZ2A
BAZ2B
BBC3
BBIP1
BBOX1
BBOX1-AS1
BBS1
BBS10
BBS12
BBS2
BBS4
BBS5
BBS7
BBS9
BBX
BCAM
BCAN
BCAP29
BCAP31
BCAR1
BCAR3
BCAR4
BCAS1
BCAS2
BCAS3
BCAS4
BCAT1
BCAT2
BCCIP
BCDIN3D
BCDIN3D-AS1
BCHE
BCKDHA
BCKDHB
BCKDK
BCL10
BCL11A
BCL11B
BCL2
BCL2A1
BCL2L1
BCL2L10
BCL2L11
BCL2L12
BCL2L13
BCL2L14
BCL2L15
BCL2L2
BCL2L2-PABPN1
BCL3
BCL6
BCL6B
BCL7A
BCL7B
BCL7C
BCL8
BCL9
BCL9L
BCLAF1
BCMO1
BCO1
BCO2
BCOR
BCORL1
BCORL2
BCR
BCRP2
BCRP3
BCS1L
BCYRN1
BDH1
BDH2
BDKRB1
BDKRB2
BDNF
BDNF-AS
BDNFOS
BDP1
BEAN
BEAN1
BEAN1-AS1
BECN1
BECN2
BEGAIN
BEND2
BEND3
BEND4
BEND5
BEND6
BEND7
BEST1
BEST2
BEST3
BEST4
BET1
BET1L
BET3L
BEX1
BEX2
BEX4
BEX5
BEYLA
BFAR
BFSP1
BFSP2
BGLAP
BGLT3
BGN
BHLHA15
BHLHA9
BHLHB9
BHLHE22
BHLHE23
BHLHE40
BHLHE40-AS1
BHLHE41
BHMG1
BHMT
BHMT2
BICC1
BICD1
BICD2
BID
BIK
BIN1
BIN2
BIN3
BIN3-IT1
BIRC2
BIRC3
BIRC5
BIRC6
BIRC6-AS2
BIRC7
BIRC8
BISPR
BIVM
BIVM-ERCC5
BLACAT1
BLACE
BLCAP
BLID
BLK
BLM
BLMH
BLNK
BLOC1S1
BLOC1S1-RDH5
BLOC1S2
BLOC1S3
BLOC1S4
BLOC1S5
BLOC1S5-TXNDC5
BLOC1S6
BLVRA
BLVRB
BLZF1
BMF
BMI1
BMP1
BMP10
BMP15
BMP2
BMP2K
BMP3
BMP4
BMP5
BMP6
BMP7
BMP7-AS1
BMP8A
BMP8B
BMPER
BMPR1A
BMPR1B
BMPR1B-AS1
BMPR2
BMS1
BMS1P1
BMS1P20
BMS1P21
BMS1P4
BMS1P5
BMX
BNC1
BNC2
BNIP1
BNIP2
BNIP3
BNIP3L
BNIPL
BOC
BOD1
BOD1L
BOD1L1
BOD1L2
BOK
BOK-AS1
BOLA1
BOLA2
BOLA2B
BOLA3
BOLA3-AS1
BOLL
BOP1
BORA
BPESC1
BPGM
BPHL
BPI
BPIFA1
BPIFA2
BPIFA3
BPIFA4P
BPIFB1
BPIFB2
BPIFB3
BPIFB4
BPIFB6
BPIFC
BPIL1
BPIL2
BPIL3
BPNT1
BPTF
BRAF
BRAP
BRAT1
BRCA1
BRCA2
BRCAT107
BRCAT54
BRCC3
BRD1
BRD2
BRD3
BRD4
BRD7
BRD7P3
BRD8
BRD9
BRDT
BRE
BRE-AS1
BREA2
BRF1
BRF2
BRI3
BRI3BP
BRICD5
BRINP1
BRINP2
BRINP3
BRIP1
BRIX1
BRK1
BRMS1
BRMS1L
BROX
BRP44
BRP44L
BRPF1
BRPF3
BRS3
BRSK1
BRSK2
BRUNOL4
BRUNOL5
BRUNOL6
BRWD1
BRWD1-AS1
BRWD1-IT2
BRWD3
BSCL2
BSDC1
BSG
BSN
BSN-AS2
BSND
BSPH1
BSPRY
BST1
BST2
BSX
BTAF1
BTBD1
BTBD10
BTBD11
BTBD12
BTBD16
BTBD17
BTBD18
BTBD19
BTBD2
BTBD3
BTBD6
BTBD7
BTBD8
BTBD9
BTC
BTD
BTF3
BTF3L1
BTF3L4
BTG1
BTG2
BTG3
BTG4
BTK
BTLA
BTN1A1
BTN2A1
BTN2A2
BTN2A3
BTN2A3P
BTN3A1
BTN3A2
BTN3A3
BTNL10
BTNL2
BTNL3
BTNL8
BTNL9
BTRC
BUB1
BUB1B
BUB3
BUD13
BUD31
BVES
BVES-AS1
BYSL
BZRAP1
BZRAP1-AS1
BZW1
BZW1L1
BZW2
C10orf10
C10orf104
C10orf105
C10orf107
C10orf108
C10orf11
C10orf110
C10orf111
C10orf113
C10orf114
C10orf116
C10orf118
C10orf119
C10orf12
C10orf120
C10orf122
C10orf125
C10orf126
C10orf128
C10orf129
C10orf131
[truncated: 25,365 more rows]
