# Supplementary material for: Insights from a methylome-wide association study of antidepressant exposure
Source: Nat Commun. 2025 Feb 24;16:1908. doi: 10.1038/s41467-024-55356-x (PMC11850842; doi:10.1038/s41467-024-55356-x)
Supplement: Supplementary file 20 — Supplementary Data 17 [file 41467_2024_55356_MOESM20_ESM.xlsx]

## Sheet: Sheet1
Supplementary Data 17: The MSigDB GO Biological Processes Gene Sets (with more than 20 and less than 500 genes) which were tested for enrichmend in the study .
gs_name	num_genes	genes
GOBP_3_PHOSPHOADENOSINE_5_PHOSPHOSULFATE_METABOLIC_PROCESS	21	ABHD14B, BPNT1, ENPP1, PAPSS1, PAPSS2, SLC26A1, SLC26A2, SLC35B2, SLC35B3, SULT1A1, SULT1A2, SULT1A3, SULT1A4, SULT1B1, SULT1C3, SULT1C4, SULT1E1, SULT2A1, SULT2B1, TPST1, TPST2
GOBP_3_UTR_MEDIATED_MRNA_STABILIZATION	24	ANGEL2, BOLL, DAZ1, DAZ2, DAZ3, DAZ4, DAZL, ELAVL1, ELAVL4, HNRNPA0, HNRNPC, LARP4B, MAPK14, MAPKAPK2, METTL16, MYD88, RBM10, RBM24, TARDBP, TENT4A, TENT4B, TIRAP, YBX3, ZFP36
GOBP_ACETYL_COA_METABOLIC_PROCESS	35	AADAT, AASS, ACACA, ACACA, ACACB, ACAT1, ACLY, ACOT12, ACSS1, ACSS2, DIP2A, DLAT, DLD, DLST, HMGCS1, HMGCS2, MLYCD, MPC2, MVD, MVK, NUDT7, NUDT8, PDHA1, PDHA2, PDHB, PDHX, PDK1, PDK2, PDK3, PDK4, PIPOX, PMVK, PPCS, TDO2, TDO2
GOBP_ACIDIC_AMINO_ACID_TRANSPORT	78	ABAT, ADORA1, ADORA2A, APBA1, APBA1, ARL6IP1, ARL6IP5, ATP1A2, AVP, AVPR1A, AVPR1B, CLN8, CLN8, DTNBP1, GABBR1, GABBR1, GABBR1, GABBR1, GABBR1, GABBR1, GABBR1, GIPC1, GJA1, GRM1, GRM2, GRM7, HRH3, ITGB1, KCNJ10, KMO, LRRC8A, LRRC8C, LRRC8D, LRRC8E, NF1, NPY5R, NTRK2, NTSR1, P2RX7, PER2, PRAF2, PSEN1, RAB3GAP1, SLC12A2, SLC17A6, SLC17A7, SLC17A8, SLC1A1, SLC1A2, SLC1A3, SLC1A4, SLC1A6, SLC1A7, SLC…
GOBP_ACID_SECRETION	66	ABAT, ABCB11, ABCB11, ABCB4, AGXT, APBA1, APBA1, CASR, CCKBR, CES1, CES1, CHRM5, DRD2, DRD3, GABBR1, GABBR1, GABBR1, GABBR1, GABBR1, GABBR1, GABBR1, GHRL, HIP1R, HRH2, HTR1B, KCNQ1, KCNQ1, MIR33A, MYC, NF1, NTSR1, OPRL1, OPRL1, OXT, OXTR, P2RX7, PRKAA1, PTGER3, SCT, SCT, SGK1, SLC10A1, SLC22A16, SLC26A6, SLC26A7, SLC51A, SLC51B, SLC6A1, SLC9A3R1, SLC9A4, SNX10, SV2A, TFF2, TNF, TNF, TNF, TNF, TNF…
GOBP_ACROSOME_REACTION	45	ABHD2, ACR, ACR, ADCY3, AKAP3, B4GALT1, CACNA1H, CCDC87, CRISP1, EQTN, FAM170B, GLRA1, GLRB, HYAL3, IFTAP, IQCF1, PCSK4, PKDREJ, PLA2G10, PLA2G10, PLB1, PLCB1, PLCD4, POMZP3, POMZP3, PRND, PRSS37, RAB3A, RIMS1, ROPN1B, SERPINA10, SERPINA10, SPESP1, SPINK1, SPINK13, STX2, STXBP1, SYT6, TNP2, TRIM36, UNC13B, ZP2, ZP2, ZP3, ZP4
GOBP_ACTIN_CYTOSKELETON_REORGANIZATION	113	ABI3, ABL1, ABL2, ANTXR1, ANXA1, ARAP1, ARHGDIA, ARHGDIB, ASB2, ASB2, ATP2C1, AUTS2, BAIAP2, BAIAP2L1, BAIAP2L2, BCAR1, BCAR1, BCAS3, BRSK2, CAPN10, CASS4, CCL27, CD2AP, CDC42, CDC42BPA, CDC42BPB, CDC42BPG, CDK5, CLDN19, CLDN3, CSF1R, CSF3, CTTN, CTTN, CXADR, DAPK3, DMTN, DTNBP1, EFS, EPS8, ESAM, EZR, F11R, FARP2, FER, FES, FGF10, FGF7, FLNA, GAB1, GDPD2, GMFG, GPR65, GRB2, GSN, HAX1, HCK, HCLS1,…
GOBP_ACTIN_FILAMENT_BASED_MOVEMENT	139	ACTA2, ACTC1, ACTN4, ACTN4, ADORA1, AKAP9, ANK2, ATP1A1, ATP1A2, ATP2A1, ATP2A2, BIN1, CACNA1C, CACNA1C, CACNA1D, CACNA1G, CACNA2D1, CACNB2, CAMK2D, CAV1, CAV3, CCDC88C, CTNNA3, DLG1, DSC2, DSG2, DSP, EMP2, EPB41L5, EPDR1, FGF12, FGF13, FLNA, FNBP1L, FRMD6, GATA4, GATA4, GJA1, GJA5, GJC1, GPD1L, GSN, HCN4, JUP, KCNA5, KCND3, KCNE1, KCNE1B, KCNE2, KCNE3, KCNE4, KCNE5, KCNH2, KCNJ2, KCNJ3, KCNJ5, K…
GOBP_ACTIN_FILAMENT_BASED_TRANSPORT	24	ACTN4, ACTN4, FNBP1L, MYO15A, MYO19, MYO19, MYO1A, MYO1B, MYO1C, MYO1D, MYO1E, MYO1F, MYO1F, MYO1G, MYO1H, MYO5A, MYO5B, MYO5C, MYO6, MYO7A, MYO7B, SUN2, SYNE2, WASL
GOBP_ACTIN_FILAMENT_BUNDLE_ORGANIZATION	181	ABL1, ACTG1, ACTN1, ADD1, ADD2, AIF1, AIF1, AIF1, AIF1, AIF1, AIF1, AIF1L, ALMS1, APOA1, ARAP1, ARHGAP28, ARHGAP6, ARHGEF10, ARHGEF10, ARHGEF10L, ARHGEF15, ARHGEF18, ARHGEF5, ARHGEF5, ARRB1, ASAP3, ASAP3, BAG4, BAIAP2, BAIAP2L1, BAIAP2L2, BBS4, CALD1, CARMIL1, CCDC88A, CCN2, CD47, CDC42, CGNL1, CLASP1, CLASP2, CORO1B, CORO2B, CUL3, CX3CL1, DLC1, DLC1, DMTN, DPYSL3, ELN, EPHA1, EPHA1, EPS8, ESPN, …
GOBP_ACTIN_FILAMENT_DEPOLYMERIZATION	61	ACTN2, ADD1, ADD2, ADD3, AVIL, CAPG, CAPZA1, CAPZA2, CAPZA3, CAPZB, CARMIL1, CARMIL2, CFL1, CFL2, CRACD, DMTN, DSTN, EPS8, F2RL1, FLII, FLII, GSN, IQANK1, IQANK1, LIMA1, LMOD1, LMOD2, LMOD3, MICAL1, MICAL2, MICAL3, MTPN, PDXP, PIK3CA, PLEK, PLEKHH2, PPP1R9B, RDX, SCIN, SEMA5A, SH3BP1, SPTA1, SPTAN1, SPTB, SPTBN1, SPTBN2, SPTBN4, SPTBN5, SVIL, SWAP70, TMOD1, TMOD2, TMOD3, TMOD4, TRIOBP, TWF1, TWF2…
GOBP_ACTIN_FILAMENT_ORGANIZATION	489	ABI1, ABI2, ABITRAM, ABL1, ACTA1, ACTC1, ACTG1, ACTN1, ACTN2, ACTR2, ACTR3, ADD1, ADD2, ADD3, AIF1, AIF1, AIF1, AIF1, AIF1, AIF1, AIF1L, ALDOA, ALMS1, ALOX15, ANG, AP1AR, APOA1, ARAP1, ARF1, ARF6, ARFGEF1, ARFIP1, ARFIP2, ARHGAP12, ARHGAP17, ARHGAP17, ARHGAP18, ARHGAP25, ARHGAP28, ARHGAP35, ARHGAP40, ARHGAP6, ARHGEF10, ARHGEF10, ARHGEF10L, ARHGEF15, ARHGEF18, ARHGEF2, ARHGEF5, ARHGEF5, ARPC1A, AR…
GOBP_ACTIN_FILAMENT_POLYMERIZATION	183	ABITRAM, ABL1, ADD1, ADD2, ADD3, AIF1, AIF1, AIF1, AIF1, AIF1, AIF1, ALOX15, ANG, ARF6, ARFGEF1, ARHGAP18, ARHGAP28, ARHGAP40, ARHGAP6, ARPC1A, ARPC1B, ARPC2, ARPC3, ARPC4, ARPC5, ARPC5L, AVIL, BAG4, BAIAP2, BAIAP2L1, BAIAP2L2, BBS4, BIN1, C15orf62, CAPG, CAPZA1, CAPZA2, CAPZA3, CAPZB, CARMIL1, CARMIL2, CATIP, CCL11, CCL21, CCL24, CCL26, CCR7, CDC42EP1, CDC42EP2, CDC42EP3, CDC42EP4, CDC42EP5, CDC…
GOBP_ACTIN_MEDIATED_CELL_CONTRACTION	106	ACTA2, ACTC1, ADORA1, AKAP9, ANK2, ATP1A1, ATP1A2, ATP2A1, ATP2A2, BIN1, CACNA1C, CACNA1C, CACNA1D, CACNA1G, CACNA2D1, CACNB2, CAMK2D, CAV1, CAV3, CCDC88C, CTNNA3, DLG1, DSC2, DSG2, DSP, EMP2, EPB41L5, EPDR1, FGF12, FGF13, FLNA, FRMD6, GATA4, GATA4, GJA1, GJA5, GJC1, GPD1L, GSN, HCN4, JUP, KCNA5, KCND3, KCNE1, KCNE1B, KCNE2, KCNE3, KCNE4, KCNE5, KCNH2, KCNJ2, KCNJ3, KCNJ5, KCNJ8, KCNN2, KCNQ1, KC…
GOBP_ACTIN_NUCLEATION	62	ABI2, ACTR2, ACTR3, AP1AR, ARF1, ARFIP1, ARFIP2, ARPC1A, ARPC1B, ARPC2, ARPC3, ARPC4, ARPC5, ARPC5L, ARPIN, BRK1, CORO1A, CORO1B, CTNNA2, CYFIP1, CYFIP1, CYFIP1, DNAI3, EVL, FCHSD2, FMN1, GMFB, GMFG, GSN, HIP1R, IQGAP2, JMY, LMOD1, LMOD2, LMOD3, MAGEL2, MAGEL2, NCKAP1, PICK1, SCIN, SPIRE1, SPIRE2, TRIM27, TRIM27, TRIM27, TRIM27, TRIM27, TRIM27, TRIM27, VIL1, WAS, WASF1, WASF2, WASF3, WASH3P, WASH…
GOBP_ACTIN_POLYMERIZATION_OR_DEPOLYMERIZATION	214	ABI1, ABI2, ABITRAM, ABL1, ACTN2, ADD1, ADD2, ADD3, AIF1, AIF1, AIF1, AIF1, AIF1, AIF1, ALOX15, ANG, ARF6, ARFGEF1, ARHGAP18, ARHGAP28, ARHGAP35, ARHGAP40, ARHGAP6, ARPC1A, ARPC1B, ARPC2, ARPC3, ARPC4, ARPC5, ARPC5L, AVIL, BAG4, BAIAP2, BAIAP2L1, BAIAP2L2, BBS4, BIN1, BRK1, C15orf62, CAPG, CAPZA1, CAPZA2, CAPZA3, CAPZB, CARMIL1, CARMIL2, CATIP, CCL11, CCL21, CCL24, CCL26, CCR7, CDC42EP1, CDC42EP2…
GOBP_ACTION_POTENTIAL	154	ADRA1A, AKAP6, AKAP9, ANK2, ANK3, ATP1A1, ATP1A2, ATP1B1, ATP2A2, BIN1, CACNA1C, CACNA1C, CACNA1D, CACNA1G, CACNA1H, CACNA1I, CACNA2D1, CACNB2, CACNB3, CALM1, CALM3, CAMK2D, CAV1, CAV3, CD36, CHRNA1, CHRNA4, CHRNB2, CHRNB4, CLCN1, CLDN19, CLN3, CNR1, CNR2, CNTNAP1, CTNNA3, CXADR, DLG1, DMD, DRD1, DSC2, DSG2, DSP, FGF12, FGF13, FKBP1B, FLNA, FMR1, GBA, GBA, GJA1, GJA5, GJC1, GJD2, GLRA1, GNA11, GN…
GOBP_ACTIVATED_T_CELL_PROLIFERATION	65	ABL1, AGER, AGER, AGER, AGER, AGER, AGER, AGER, ARG1, BTN2A2, BTN3A1, CADM1, CASP3, CD24, CD274, CLC, CRTAM, EPO, FADD, FOXP3, FOXP3, FYN, GPAM, HHLA2, HMGB1, ICOSLG, IDO1, IGF1, IGF2, IGFBP2, IL12B, IL12RB1, IL18, IL2, IL23A, IL23R, IL27RA, IL27RA, IL2RA, JAK3, LGALS9, LILRB4, LILRB4, LILRB4, LILRB4, LILRB4, LRRC32, MIR181C, MIR181C, MIR21, MIR30B, PDCD1LG2, PRKAR1A, PRNP, PYCARD, RC3H1, RIPK3, …
GOBP_ACTIVATION_OF_ADENYLATE_CYCLASE_ACTIVITY	34	ACR, ACR, ADCYAP1, ADORA2B, ADORA3, ADRB1, ADRB2, ADRB3, AVPR2, CALCA, CALCR, CALM3, CAP1, CAP2, CRHR1, CRHR1, CRHR1, DRD1, DRD5, EDNRA, FSHR, GHRHR, GIPR, GLP1R, LGR4, LGR5, LHCGR, P2RY11, RAF1, RXFP1, RXFP2, TMIGD3, TSHR, VIPR2
GOBP_ACTIVATION_OF_CYSTEINE_TYPE_ENDOPEPTIDASE_ACTIVITY	20	APAF1, ASPH, BAD, BAK1, CASP8, CASP9, CIDEB, CIDEB, CYCS, CYFIP2, FADD, GRIN2A, IFI16, LGMN, NLRC4, NLRP6, PERP, PYCARD, RIPK2, TBC1D10A
GOBP_ACTIVATION_OF_CYSTEINE_TYPE_ENDOPEPTIDASE_ACTIVITY_INVOLVED_IN_APOPTOTIC_PROCESS	92	ACER2, AIFM1, ANP32B, APAF1, ATP2A3, BAD, BAK1, BAX, BBC3, BCL2L10, BCL2L13, BEX3, BID, BOK, CARD8, CASP1, CASP10, CASP12, CASP2, CASP4, CASP5, CASP8, CASP8AP2, CASP8AP2, CASP9, CFLAR, COL4A3, CRADD, CTSH, CYCS, DAP, DIABLO, DLC1, DLC1, EGLN3, EIF2AK3, F2R, F3, FAM162A, FASLG, HIP1, HIP1R, HSPD1, HSPE1, IFT57, JAK2, KHDC1, KHDC1L, LAPTM5, LCK, MAPT, MAPT, MAPT, MIR15A, MTCH1, MUL1, NGFR, NKX3-1, …
GOBP_ACTIVATION_OF_GTPASE_ACTIVITY	133	ABR, ABR, ABR, ADPRH, AKT2, APC2, ARHGAP22, ARHGAP24, ARHGAP25, ARHGAP29, ARHGAP42, ARHGAP45, ARHGEF10, ARHGEF10, ARHGEF15, ARHGEF16, ARHGEF19, ARHGEF26, ARHGEF26, ARHGEF5, ARHGEF5, BCAS3, BCR, CCDC125, CCDC125, CCL21, CCR7, CORO1C, CRK, CRKL, CXCL13, DOCK7, ECT2, EPHA1, EPHA1, EPHA2, EVI5, EVI5L, FOXJ1, GARNL3, GMIP, GPR65, GRTP1, MTSS2, NDEL1, NEDD9, NGEF, NTF3, NTRK3, PIP5K1A, PTK2B, RABGAP1, …
GOBP_ACTIVATION_OF_INNATE_IMMUNE_RESPONSE	76	AIM2, CASP6, CGAS, CLEC6A, CLEC7A, CREBBP, EP300, FCN1, FFAR2, FYN, HCK, HEXIM1, HMGB1, HSP90AA1, IFI16, IKBKB, KIR2DS2, KIR2DS2, KIR2DS2, KIR2DS2, KIR2DS2, KIR2DS2, KIR2DS2, KIR2DS2, KIR2DS2, KIR2DS2, KIR2DS2, KIR2DS2, KIR2DS2, KLRC2, KLRC3, KLRC3, KLRC4, KLRC4-KLRK1, KLRD1, KLRK1, LILRA2, LILRA2, LILRA2, LILRA2, LYN, MAP3K7, MATR3, MATR3, MAVS, MBL2, MNDA, NLRC4, NONO, PAK1, PAK2, PAK3, PLCG2, …
GOBP_ACTIVATION_OF_PHOSPHOLIPASE_C_ACTIVITY	30	ADCYAP1R1, ADRA1A, AGT, ANG, ARHGAP6, AVPR1A, AVPR1B, C5AR1, CD86, EDNRA, EGFR, GNA15, GNAQ, GPR55, HTR2A, HTR2B, ITK, LPAR1, LPAR2, NMUR1, P2RY12, P2RY6, PHB, PHB2, PLCB2, PTH, RASGRP4, S1PR4, SELE, TXK
GOBP_ACTIVATION_OF_PROTEIN_KINASE_ACTIVITY	150	ABL1, ACVR2B, ADCY8, ADNP, ADRA2A, ADRA2B, ADRA2C, ADRB2, AGAP2, AGT, ANG, ANGPT1, ANGPT4, AXIN1, BORA, CAB39, CALCA, CARD10, CARD14, CCDC88A, CCL5, CCL5, CD300A, CD86, CDK5R1, CDK5R2, CHI3L1, CHRNA3, CLSPN, COPS8, DAXX, DAXX, DAXX, DAXX, DAXX, DAXX, DBF4B, DGKQ, DLG1, DRD2, DUSP19, DYNAP, ECT2, EFNA5, EGF, EMP2, EPO, FGF1, FGF13, GAS6, GH1, GHR, GPRC5A, GPRC5B, GPRC5C, GPRC5D, GREM1, GREM1, GREM…
GOBP_ACTIVATION_OF_PROTEIN_KINASE_B_ACTIVITY	31	ADRA2A, ADRA2B, ADRA2C, ANG, CCDC88A, DYNAP, FGF1, GAS6, IGF1, IL18, INS, INSR, ITGB1BP1, MIR143, MIR21, MT3, MTOR, NRG1, NTF3, NTRK3, OSBPL8, PARK7, PDGFB, PDPK1, PINK1, PPIA, PRKCZ, SLC1A1, SRC, TXN, WNT5A
GOBP_ACTIVIN_RECEPTOR_SIGNALING_PATHWAY	58	ACVR1, ACVR1B, ACVR1C, ACVR2A, ACVR2B, ACVRL1, AMHR2, BMP10, BMPR2, CER1, CFC1, CFC1B, CITED2, CSNK2B, CSNK2B, CSNK2B, CSNK2B, CSNK2B, CSNK2B, CSNK2B, CSNK2B, DACT1, DACT2, DAND5, DMRT1, FGF10, FGF9, FKBP1A, FOXH1, FST, FSTL3, GDF2, GDF6, GDF7, HJV, IGSF1, INHBA, INHBB, LEMD3, MAGI2, MEN1, NODAL, NOMO1, NOMO1, NOMO3, NOMO3, SHH, SKI, SMAD2, SMAD3, SMAD7, TDGF1, TDGF1P3, TGFBR1, TGFBR2, TGIF2, ZC3…
GOBP_ACTOMYOSIN_STRUCTURE_ORGANIZATION	214	ABL1, ACTA1, ACTC1, ACTG1, ACTN2, ADPRHL1, AKAP13, ALKBH4, ALMS1, ANKRD1, ANLN, APOA1, ARAP1, ARHGAP28, ARHGAP6, ARHGEF10, ARHGEF10, ARHGEF10L, ARHGEF15, ARHGEF18, ARHGEF5, ARHGEF5, ARRB1, ASAP3, ASAP3, BAG4, BBS4, BMP10, CAPN3, CARMIL1, CASQ1, CAV3, CCDC88A, CCN2, CD47, CDC42, CDC42BPA, CDC42BPB, CDC42BPG, CFL2, CFLAR, CGNL1, CIT, CLASP1, CLASP2, CNN1, CNN2, CNN3, CORO2B, CSRP1, CSRP2, CSRP3, CU…
GOBP_ACUTE_INFLAMMATORY_RESPONSE	131	A2M, ACVR1, ADAM8, ADORA1, ADRA2A, AHSG, ALOX5AP, ANO6, APCS, APOA2, APOL2, ASH1L, ASS1, B4GALT1, BTK, C2CD4A, C2CD4B, C3, CCR7, CD163, CD6, CEBPB, CNR1, CREB3L3, CRP, CTNNBIP1, DNASE1, DNASE1L3, EDNRB, EIF2AK1, ELANE, ELANE, EPO, EXT1, F12, F2, F3, F8, FCGR1A, FCGR2B, FCGR3A, FFAR2, FFAR3, FN1, FUT7, GATA3, GSTP1, HAMP, HLA-E, HLA-E, HLA-E, HLA-E, HLA-E, HLA-E, HLA-E, HP, HPR, IGHG1, IGHG1, IL1A…
GOBP_ACUTE_INFLAMMATORY_RESPONSE_TO_ANTIGENIC_STIMULUS	33	A2M, BTK, C3, CCR7, CD6, CNR1, ELANE, ELANE, EXT1, FCGR1A, FCGR2B, FCGR3A, FUT7, GATA3, HLA-E, HLA-E, HLA-E, HLA-E, HLA-E, HLA-E, HLA-E, IGHG1, IGHG1, IL20RB, IL31RA, NLRP6, NPY, NPY5R, OPRM1, PARK7, PLA2G2D, SELENOS, ZP3
GOBP_ACUTE_PHASE_RESPONSE	58	A2M, AHSG, APCS, APOL2, ASS1, CD163, CEBPB, CNR1, CRP, EDNRB, EPO, F2, F8, FN1, HAMP, HP, IL1A, IL1B, IL22, IL6, IL6R, INS, ITIH4, LBP, MBL2, MRGPRX1, ORM1, ORM2, PLSCR1, PTGER3, PTGES, PTGS2, REG3A, REG3G, SAA1, SAA1, SAA2, SAA4, SERPINA1, SERPINA1, SERPINA3, SERPINF2, SERPINF2, SIGIRR, TFR2, TFRC, TNF, TNF, TNF, TNF, TNF, TNF, TNF, TNF, TNFRSF11A, TNFSF11, TRPV1, UGT1A1
GOBP_ACYLGLYCEROL_HOMEOSTASIS	43	ABCG5, ABCG8, ACSM2A, ADORA1, ANGPTL3, ANGPTL4, ANGPTL8, APOA1, APOA4, APOA5, APOC2, APOC3, APOC4, APOE, C1QTNF3, CETP, DGAT2, FITM2, FUNDC2, GCKR, GIP, GPIHBP1, HNF4A, IL18, LIPC, LPL, MED13, MIR208A, MIR33A, MIR34A, MIR379, MLXIPL, MTLN, NR1H3, NR1H4, PLA2G12B, PNPLA8, RORA, SCARB1, SESN2, SESN2, SIRT1, XBP1
GOBP_ADAPTATION_OF_SIGNALING_PATHWAY	26	ADM, ADRB2, ADRB3, APELA, APLN, APLNR, ARR3, ARRB1, ARRB2, DNM2, DRD2, DRD3, GIPR, GRK2, GRK3, GRM5, GTF2H2, GTF2H2, GTF2H2, HTR1B, HTR2B, NECAB2, RS1, SAG, SAG, UBQLN2
GOBP_ADAPTIVE_THERMOGENESIS	175	ABHD6, ACADL, ACHE, ACOT11, ACOT13, ACSL1, ACTN3, ACVR2B, ADAM17, ADAMTS5, ADCYAP1, ADIPOQ, ADIPOR1, ADIPOR2, ADIPOR2, ADRB1, ADRB2, ADRB3, ALDH1A1, ALMS1, ALPL, APC, APPL2, ARNTL, ARRDC3, ATF4, BMP8A, BSCL2, CAV1, CCR2, CD36, CEBPB, CIDEA, CMKLR1, CNOT3, CNOT3, CNOT3, CNOT3, CNOT3, CNOT3, CNOT3, CNOT3, CNOT3, CNOT3, CPT2, CXCR4, DBH, DDIT3, DECR1, DHRS7B, DIO2, DOCK7, DYNC1H1, EBF2, EHMT1, ELOVL…
GOBP_ADENYLATE_CYCLASE_ACTIVATING_ADRENERGIC_RECEPTOR_SIGNALING_PATHWAY	28	ADCY9, ADRA1A, ADRA1B, ADRA1D, ADRA2A, ADRA2B, ADRA2C, ADRB1, ADRB2, ADRB3, AKAP13, ARRDC3, ATP2B4, CHGA, CHGA, CRTC3, DRD1, DRD2, DRD3, DRD5, GNAI2, GPR101, MIR1-1, MIR133A1, PDE4B, PDE4D, PLN, RAPGEF2
GOBP_ADENYLATE_CYCLASE_ACTIVATING_G_PROTEIN_COUPLED_RECEPTOR_SIGNALING_PATHWAY	162	ABCA1, ADCY1, ADCY2, ADCY3, ADCY4, ADCY4, ADCY5, ADCY6, ADCY7, ADCY8, ADCY9, ADCYAP1, ADGRB1, ADGRB2, ADGRB3, ADGRD1, ADGRD2, ADGRE1, ADGRE2, ADGRE3, ADGRE5, ADGRF1, ADGRG1, ADGRG2, ADGRG3, ADGRG4, ADGRG5, ADGRG6, ADGRG7, ADGRL1, ADGRL1, ADGRL2, ADGRL3, ADGRL4, ADM, ADM2, ADM5, ADORA2A, ADORA2B, ADRA1A, ADRA1B, ADRA1D, ADRA2A, ADRA2B, ADRA2C, ADRB1, ADRB2, ADRB3, AKAP13, APLP1, ARRDC3, ATP2B4, CA…
GOBP_ADENYLATE_CYCLASE_INHIBITING_G_PROTEIN_COUPLED_RECEPTOR_SIGNALING_PATHWAY	86	ADCY5, ADCY6, ADORA1, ADRA2A, AKAP12, AKAP5, CASR, CHRM1, CHRM2, CHRM3, CHRM4, CHRM5, CORT, DRD2, DRD3, DRD4, DRD4, EDN1, EDNRA, FFAR3, FLNA, FPR2, GABBR1, GABBR1, GABBR1, GABBR1, GABBR1, GABBR1, GABBR1, GABBR2, GNAI1, GNAI2, GNAI3, GNAT1, GNAZ, GPR176, GPR37, GPR37L1, GRIK3, GRM1, GRM2, GRM3, GRM4, GRM5, GRM6, GRM7, GRM8, HRH3, HRH4, HTR1A, HTR1B, HTR1D, HTR1E, HTR1F, HTR4, HTR5A, INSL3, LPAR1, …
GOBP_ADENYLATE_CYCLASE_MODULATING_G_PROTEIN_COUPLED_RECEPTOR_SIGNALING_PATHWAY	258	ABCA1, ADCY1, ADCY2, ADCY3, ADCY4, ADCY4, ADCY5, ADCY6, ADCY7, ADCY8, ADCY9, ADCYAP1, ADCYAP1R1, ADGRB1, ADGRB2, ADGRB3, ADGRD1, ADGRD2, ADGRE1, ADGRE2, ADGRE3, ADGRE5, ADGRF1, ADGRG1, ADGRG2, ADGRG3, ADGRG4, ADGRG5, ADGRG6, ADGRG7, ADGRL1, ADGRL1, ADGRL2, ADGRL3, ADGRL4, ADM, ADM2, ADM5, ADORA1, ADORA2A, ADORA2B, ADRA1A, ADRA1B, ADRA1D, ADRA2A, ADRA2B, ADRA2C, ADRB1, ADRB2, ADRB3, AKAP12, AKAP13…
GOBP_ADHERENS_JUNCTION_ORGANIZATION	53	ACTB, ADAM10, ADD1, BMP6, CAMSAP3, CDC42, CDH1, CDH10, CDH11, CDH12, CDH18, CDH19, CDH20, CDH22, CDH24, CDH5, CDH6, CDH7, CDH8, CDH9, CDHR3, CSK, CTNNB1, DCHS1, DLG5, DLG5, DSP, EFNB2, EPHA4, FERMT2, HIPK1, INAVA, JAM3, KIFC3, MTSS1, NUMB, NUMBL, PAK2, PIP5K1C, PLEC, PLEKHA7, PTPN23, RAMP2, RDX, SMAD7, SRC, TBCD, TBCD, TJP1, TJP1, VCL, VEGFA, ZNF703
GOBP_ADIPOSE_TISSUE_DEVELOPMENT	47	ACAT1, AMER1, ARID5B, ARRDC3, ATF2, BBS4, CASR, CDK4, CSF1, DGAT2, DHRS7B, DYRK1B, DYRK1B, EBF2, FTO, GHRL, HMGCS2, KLF7, LEP, LRP5, LRP5L, NAMPT, NR1H4, OXCT1, PAXIP1, PGRMC2, PIK3CA, PLAAT3, POU4F2, PPARD, PPARGC1A, RORC, SELENOM, SH3PXD2B, SIRT1, SLC25A25, SORL1, SOX8, SPART, SPI1, SPTLC2, TBL1XR1, TRPM4, UBB, UMODL1, XBP1, ZNF516
GOBP_ADP_METABOLIC_PROCESS	94	ACTN3, ADPGK, AK1, AK2, AK3, AK4, AK5, AK9, ALDOA, ALDOB, ALDOC, APP, ARL2, ARNT, BAD, BPGM, CBFA2T3, DDIT4, DHTKD1, EIF6, ENO1, ENO2, ENO3, ENO4, ENTPD5, EP300, FBP1, FOXK1, FOXK2, GALK1, GAPDH, GAPDHS, GCK, GIT1, GPD1, GPI, GPI, HDAC4, HIF1A, HK1, HK2, HK3, HKDC1, HTR2A, IFNG, IGF1, INS, INSR, JMJD8, LDHA, LDHA, MLXIPL, MYC, NCOR1, NT5E, NUDT9, NUPR1, OGDH, OGDHL, OGT, P2RX7, PFKFB1, PFKFB2, PF…
GOBP_ADRENAL_GLAND_DEVELOPMENT	30	APOA1, ARID5B, ARMC5, ASCL1, CDKN1C, CDKN1C, CITED2, CRH, CYP1B1, DKK3, INSM1, INSR, LY6E, LY6E, MDK, NF1, NR0B1, NR5A1, PBX1, PDGFRA, SALL1, SMAD2, SMAD3, SMAD4, STRA6, STRA6, TSPO, WNT11, WNT4, WT1
GOBP_ADRENERGIC_RECEPTOR_SIGNALING_PATHWAY	35	ADCY9, ADRA1A, ADRA1B, ADRA1D, ADRA2A, ADRA2B, ADRA2C, ADRB1, ADRB2, ADRB3, AKAP13, ARRDC3, ATP2B4, CHGA, CHGA, CRTC3, DRD1, DRD2, DRD3, DRD5, GNAI2, GPR101, GSK3A, KCNQ1, KCNQ1, LMBRD2, MIR1-1, MIR133A1, MIR30E, PDE4B, PDE4D, PLN, RAPGEF2, RGS2, ZDHHC21
GOBP_ADULT_BEHAVIOR	150	ABAT, ABHD12, ADAM2, ADAM2, AGRP, AGTPBP1, ALK, APP, ARCN1, ARRB2, ASIP, ATP1A2, ATP6V1B1, BBS2, BBS4, BRS3, BTBD9, CARTPT, CDK5, CEND1, CHD7, CHL1, CHRNA3, CHRNA4, CHRNA5, CHRNB1, CHRNB1, CHRNB2, CHRNB4, CLCN3, CLN8, CLN8, CNP, CNTN2, CNTNAP2, CNTNAP2, CRHBP, CSTB, CTNS, CXCL12, DAB1, DBH, DMBX1, DMRT3, DRD1, DRD2, DRD3, DRD4, DRD4, EFNB3, EHMT2, EHMT2, EHMT2, EHMT2, EHMT2, EHMT2, EHMT2, EN1, EP…
GOBP_ADULT_LOCOMOTORY_BEHAVIOR	80	ABHD12, AGTPBP1, APP, ARCN1, ARRB2, ATP1A2, BTBD9, CEND1, CHD7, CHL1, CLCN3, CLN8, CLN8, CNP, CNTN2, CSTB, CTNS, CXCL12, DAB1, DMBX1, DMRT3, DRD1, DRD2, DRD4, DRD4, EFNB3, EN1, EPHA4, EPS8, FGF12, FOXA2, FXN, GBX1, GDNF, GIGYF2, GIP, GLRA1, GLRB, GRIN2D, HIPK2, HOXB8, HOXD10, HOXD9, HTRA2, INPP5F, KCNJ10, KLHL1, LGI4, MECP2, NLGN2, NLGN2, NPC1, NR4A2, NTAN1, NTAN1, NTF4, NTSR1, OPRD1, OTOG, OXR1,…
GOBP_AEROBIC_RESPIRATION	214	ABCD1, ACO1, ACO2, ACTN3, ADSL, AFG1L, AK4, ANTKMT, ARL2, ATP5F1A, ATP5F1B, ATP5F1C, ATP5F1D, ATP5F1E, ATP5F1EP2, ATP5ME, ATP5MF, ATP5MG, ATP5PB, ATP5PD, ATP5PF, ATP5PO, ATP7A, ATPSCKMT, BID, BLOC1S1, BNIP3, C2orf69, CAT, CBFA2T3, CCNB1, CDK1, CHCHD10, CHCHD10, CHCHD10, CHCHD2, COA6, COQ9, COX10, COX15, COX4I1, COX4I2, COX5A, COX5B, COX6A1, COX6A2, COX6B2, COX7A1, COX7A2, COX7A2L, COX7A2P2, COX7B…
GOBP_AGING	384	ABAT, ABI3, ABL1, ACE, ADM, ADRA1A, AGER, AGER, AGER, AGER, AGER, AGER, AGER, AGT, AKT3, AKT3, AMFR, AMH, APAF1, APEX1, APOD, APP, ARG1, ARG2, ARNTL, ASS1, ATM, ATP2B1, ATP5F1A, ATP8A2, ATR, AURKB, AVPR1A, AVPR1B, B2M, B2M, BAK1, BAZ2B, BAZ2B, BCL2, BCL6, BECN1, BGLAP, BMPR1A, BRCA2, C1QA, CALCA, CALR, CANX, CANX, CARM1, CASP2, CASP9, CAT, CCL11, CCN2, CD68, CDK1, CDK2, CDK6, CDKN1A, CDKN1B, CDKN…
GOBP_ALCOHOL_BIOSYNTHETIC_PROCESS	150	ABCA2, ABCG1, ABCG4, ACAA2, ACER1, ACER2, ACER3, ACER3, ACLY, ADCYAP1R1, APOA1, APOA4, APOA5, APOB, APOE, ARV1, ASAH1, ASAH2, ASAH2B, AVPR1B, BMP2, BMP5, BMP6, CACNA1H, CD244, CES1, CES1, CFTR, CLCN2, CYB5R3, CYP11B1, CYP11B2, CYP27A1, CYP27B1, CYP2R1, CYP3A4, CYP51A1, CYP7A1, DAB2, DBH, DGKQ, DHCR24, DHCR7, DHDDS, DHFR, DHFRP1, DKK3, EBP, ERLIN1, ERLIN2, FDFT1, FDFT1, FDPS, FGF1, FGF2, G6PD, GBA…
GOBP_ALCOHOL_CATABOLIC_PROCESS	57	ADH4, AKR1B10, AKR1C3, AKR1D1, ALDH1B1, ALDH2, ALDH3B1, ALDH3B2, APOE, BPNT1, BPNT2, CEL, CYP27A1, CYP39A1, CYP46A1, CYP7A1, GK, GK2, GK5, GPD2, HAO1, IMPA1, IMPA2, INPP1, INPP4B, INPP5A, INPP5B, INPP5E, INPP5J, INPP5K, MIOX, MT3, MTMR2, MTMR7, NTSR1, NUDT3, OCRL, PTEN, PTEN, SCARB1, SCARF1, SCARF1, SNX17, SORD, SRD5A3, SULT1A1, SULT1A2, SULT1A3, SULT1A4, SULT1B1, SULT1C4, SULT1E1, SULT2A1, SYNJ1…
GOBP_ALCOHOL_METABOLIC_PROCESS	393	ABCA1, ABCA2, ABCA5, ABCG1, ABCG4, ACAA2, ACADL, ACADVL, ACER1, ACER2, ACER3, ACER3, ACLY, ACO2, ACP3, ACSS1, ACSS2, ADCYAP1R1, ADH1A, ADH1B, ADH1C, ADH4, ADH5, ADH6, ADH7, AKR1A1, AKR1B1, AKR1B10, AKR1B15, AKR1C1, AKR1C2, AKR1C3, AKR1C4, AKR1D1, AKR7A2, ALDH1A1, ALDH1A2, ALDH1A3, ALDH1B1, ALDH2, ALDH3A2, ALDH3B1, ALDH3B2, ANGPTL3, APOA1, APOA2, APOA4, APOA5, APOB, APOBR, APOE, APOF, APOL1, APOL2…
GOBP_ALDITOL_METABOLIC_PROCESS	22	ANGPTL3, COQ2, COQ3, DGAT2, GALK1, GK, GK2, GK5, GOT1, GPD2, LEP, MOGAT1, MOGAT2, MOGAT3, PCK1, PCK2, PCK2, PGP, PLA2G4A, SORD, TKFC, TPI1
GOBP_ALPHA_AMINO_ACID_CATABOLIC_PROCESS	109	AADAT, AASS, ACAD8, ACADSB, ACAT1, ACMSD, ADHFE1, AFMID, AGXT, AGXT2, ALDH4A1, ALDH6A1, ALDH8A1, AMT, ARG1, ARG2, ARHGAP11B, ARHGAP11B, ARHGAP11B, ASPA, ASRGL1, ATP2B4, AUH, BCAT2, BLMH, CBS, CBSL, CDO1, CRYM, CSAD, DAO, DDAH1, DDAH2, DDAH2, DDAH2, DDAH2, DDAH2, DDAH2, DDAH2, DDO, DLST, FAH, GAD1, GAD2, GCAT, GCSH, GLDC, GLS, GLS2, GLUD1, GLUD2, GLUD2, GLUL, GOT1, GOT2, GPT, GPT2, GSTZ1, HAAO, HG…
GOBP_ALPHA_AMINO_ACID_METABOLIC_PROCESS	225	AADAT, AASDHPPT, AASS, ACAD8, ACADSB, ACAT1, ACMSD, ADHFE1, ADI1, ADI1, ADSS2, AFMID, AGMAT, AGXT, AGXT2, ALDH18A1, ALDH4A1, ALDH5A1, ALDH6A1, ALDH8A1, AMDHD1, AMT, APIP, ARG1, ARG2, ARHGAP11B, ARHGAP11B, ARHGAP11B, ART4, ASL, ASNS, ASNSD1, ASPA, ASPG, ASRGL1, ASS1, ATCAY, ATF4, ATP2B4, ATP7A, AUH, AZIN1, AZIN2, BAAT, BAAT, BCAT1, BCAT2, BHMT, BHMT2, BLMH, BLOC1S6, CAD, CBS, CBSL, CDO1, CLN3, CPS…
GOBP_ALPHA_BETA_T_CELL_ACTIVATION	213	ABL1, ADA, ADORA2A, AGER, AGER, AGER, AGER, AGER, AGER, AGER, ANXA1, AP3B1, AP3D1, ARG2, ARMC5, ATF2, ATP7A, BATF, BCL11B, BCL2, BCL3, BCL6, CBFB, CBLB, CCL19, CCR2, CD160, CD274, CD28, CD300A, CD3E, CD55, CD80, CD81, CD83, CD86, CDH26, CLEC4A, CRACR2A, CRTAM, CTSL, DOCK2, EBI3, ELF4, ENTPD7, EOMES, FOXP1, FOXP3, FOXP3, FUT7, GATA3, GLI3, GPR18, GPR183, HFE, HLA-A, HLA-A, HLA-A, HLA-A, HLA-A, HLA…
GOBP_ALPHA_BETA_T_CELL_DIFFERENTIATION	128	ABL1, ADA, ANXA1, AP3B1, AP3D1, ARMC5, ATF2, ATP7A, BATF, BCL11B, BCL2, BCL3, BCL6, CBFB, CCL19, CD80, CD83, CD86, CRACR2A, CTSL, ENTPD7, EOMES, FOXP1, FOXP3, FOXP3, FUT7, GATA3, GLI3, GPR18, GPR183, HLA-DRA, HLA-DRA, HLA-DRA, HLA-DRA, HLA-DRA, HLA-DRA, HLA-DRA, HLA-DRA, HLA-DRB1, HLA-DRB1, HLA-DRB1, HLA-DRB1, HLA-DRB1, HLA-DRB1, HLX, HMGB1, IFNG, IHH, IL12B, IL12RB1, IL18, IL18R1, IL2, IL21, IL2…
GOBP_ALPHA_BETA_T_CELL_PROLIFERATION	57	ARG2, CBLB, CCR2, CD274, CD28, CD3E, CD55, CD81, DOCK2, EBI3, ELF4, HLA-A, HLA-A, HLA-A, HLA-A, HLA-A, HLA-A, HLA-A, HLA-A, HLA-E, HLA-E, HLA-E, HLA-E, HLA-E, HLA-E, HLA-E, IL12B, IL15, IL18, IL23A, IRF1, ITCH, JAK2, LGALS7B, LGALS7B, LGALS9, LGALS9B, LGALS9C, LGALS9C, MAPK8IP1, PTPN22, PTPRC, PTPRC, RASAL3, RIPK2, SH3RF1, SYK, TGFBR2, TNFRSF14, TNFRSF14, TNFSF4, TWSG1, TYK2, VSIR, XCL1, ZAP70, Z…
GOBP_ALTERNATIVE_MRNA_SPLICING_VIA_SPLICEOSOME	87	CDK13, CELF1, CELF2, CELF3, CELF4, CELF5, CELF6, DDX17, DDX5, DHX9, ESRP2, FAM172A, FMR1, FXR1, FXR2, HNRNPA1, HNRNPL, HNRNPL, HNRNPM, HNRNPU, KDM1A, KHDRBS1, KHDRBS2, KHDRBS3, MAGOH, MBNL1, MBNL2, MBNL3, MYOD1, NOVA1, NOVA2, NSRP1, PQBP1, PTBP1, PUF60, PUF60, RAVER1, RAVER2, RBFOX1, RBFOX2, RBFOX2, RBFOX3, RBM10, RBM11, RBM15, RBM15B, RBM17, RBM24, RBM25, RBM4, RBM5, RBM7, RBM8A, RBMX, RBMY1A1, …
GOBP_AMELOGENESIS	28	AMELX, AMTN, ATF2, CFTR, CNNM4, DMP1, ENAM, FAM20A, FAM20C, FAM20C, FAM20C, FAM20C, ITGB6, KLK4, KLK5, MMP20, MSX2, NECTIN1, ODAPH, PERP, PPARA, RELT, SLC24A4, SLC4A2, STIM1, TBX1, TCIRG1, WDR72
GOBP_AMIDE_TRANSPORT	345	AACS, ABAT, ABCA1, ABCA12, ABCA13, ABCA2, ABCB1, ABCB4, ABCB9, ABCC1, ABCC1, ABCC4, ABCC5, ABCC8, ABCD1, ABCG2, ACSL4, ACVR1C, ACVR2B, ADCY5, ADCY8, ADCYAP1, ADORA1, ADRA2A, AIMP1, ALOX5, ALOX5, ANO1, ANXA1, AQP10, AQP11, AQP3, AQP7, AQP7P3, AQP9, ARNTL, BAD, BAIAP3, BLK, BLK, BMP8A, BRSK2, C1QTNF12, C2CD2L, CA2, CAMK2G, CAPN10, CARTPT, CASR, CCDC186, CCL5, CCL5, CCN3, CD209, CD38, CD74, CDH17, C…
GOBP_AMINE_BIOSYNTHETIC_PROCESS	43	AANAT, AGMAT, ALDH2, AMD1, ASMT, AZIN1, AZIN2, DAO, DBH, DDC, GATA3, GCH1, GPR37, HAND2, HDC, INSM1, KL, MOXD1, MOXD2P, MOXD2P, NNMT, NR4A2, OAZ1, OAZ2, OAZ3, ODC1, PAH, PAOX, PARK7, PNMT, PRG3, SAT1, SAT2, SLC6A3, SLC6A3, SMOX, SMS, SNCA, SRM, SULT1A2, TGFB2, TH, VPS35
GOBP_AMINE_CATABOLIC_PROCESS	33	ACMSD, AFMID, ALDH7A1, ATP2B4, CHDH, COMT, DBH, DHPS, DMGDH, HAAO, HNMT, IDO1, IDO2, IL4I1, KMO, KYNU, LRTOMT, MAOA, MAOB, MIR21, MOXD1, MOXD2P, MOXD2P, PAOX, SAT1, SLC44A1, SLC6A3, SLC6A3, SMOX, SULT1A3, SULT1A4, TDO2, TDO2
GOBP_AMINE_METABOLIC_PROCESS	128	AANAT, ABAT, ACMSD, AFMID, AGMAT, ALDH2, ALDH7A1, AMD1, AOC1, AOC2, AOC3, ASMT, ATCAY, ATP2B4, ATP7A, AZIN1, AZIN2, BCKDK, BHMT, BLOC1S6, CHDH, CHRNB2, CLN3, COMT, CYP1A1, DAO, DBH, DDC, DHPS, DMGDH, DRD1, DRD2, DRD3, DRD4, DRD4, EDNRA, EPAS1, GATA3, GCDH, GCH1, GDE1, GDPD1, GDPD3, GPR37, GRIN2A, HAAO, HAND2, HDAC10, HDAC6, HDC, HNMT, HPRT1, HTR1A, IDO1, IDO2, IL4I1, INMT, INS, INSM1, ITGAM, ITGB…
GOBP_AMINE_TRANSPORT	117	ABAT, ACE2, ADORA1, ADORA2A, ADORA3, ADRA2A, ADRA2B, ADRA2C, AGT, AQP9, ARL6IP1, ARL6IP5, ATP1A2, AVP, AVPR1A, AVPR1B, CARTPT, CHGA, CHGA, CHRNA3, CHRNA4, CHRNA6, CHRNB2, CLTRN, CNR1, CRH, CXCL12, DDC, DRD1, DRD2, DRD3, DRD4, DRD4, DTNBP1, FFAR3, FGF20, GABBR1, GABBR1, GABBR1, GABBR1, GABBR1, GABBR1, GABBR1, GDNF, GHSR, GRK2, GRM2, GRM7, HRH3, HTR1B, HTR2A, ITGB1, KCNA2, KCNB1, KMO, LEP, NPY5R, N…
GOBP_AMINOACYL_TRNA_METABOLISM_INVOLVED_IN_TRANSLATIONAL_FIDELITY	25	AARS1, AARS2, AARSD1, DTD1, DTD2, IARS1, IARS2, LARS1, LARS2, PRORSD1P, TARS2, VARS1, VARS1, VARS1, VARS1, VARS1, VARS1, VARS1, VARS2, VARS2, VARS2, VARS2, VARS2, VARS2, VARS2
GOBP_AMINOGLYCAN_BIOSYNTHETIC_PROCESS	85	ABCC5, ANGPT1, AP2A1, B3GALT6, B3GAT3, B3GNT2, B3GNT3, B3GNT4, B3GNT6, B3GNT7, B3GNT8, B3GNT9, B4GALT4, B4GALT5, B4GALT7, B4GAT1, CEMIP, CHPF, CHPF2, CHST1, CHST11, CHST12, CHST13, CHST14, CHST15, CHST2, CHST3, CHST5, CHST6, CHST7, CHST9, CHSY1, CHSY3, CLTC, CSGALNACT1, CSGALNACT2, DSE, DSEL, DSEL, DSEL, EGF, EXT1, EXT2, GALNT5, GCNT2, GCNT2, GLCE, HAS1, HAS2, HAS3, HEXA, HS2ST1, HS3ST1, HS3ST2, …
GOBP_AMINOGLYCAN_CATABOLIC_PROCESS	32	CD44, CEMIP, CEMIP2, CHI3L1, CHI3L2, CHIA, CHIT1, CTBS, FGF2, FUCA1, GLB1, GNS, GUSB, HPSE2, HYAL1, HYAL2, HYAL3, HYAL4, IDS, IDUA, LYG1, LYG2, LYVE1, NAGLU, OVGP1, PGLYRP1, PGLYRP2, PGLYRP3, PGLYRP4, SGSH, SPAM1, TGFB1
GOBP_AMINOGLYCAN_METABOLIC_PROCESS	136	ABCC5, ANGPT1, AP2A1, B3GALT6, B3GAT3, B3GNT2, B3GNT3, B3GNT4, B3GNT6, B3GNT7, B3GNT8, B3GNT9, B4GALT4, B4GALT5, B4GALT7, B4GAT1, BGN, BPNT2, CD44, CEMIP, CEMIP2, CHI3L1, CHI3L2, CHIA, CHIT1, CHPF, CHPF2, CHST1, CHST11, CHST12, CHST13, CHST14, CHST15, CHST2, CHST3, CHST5, CHST6, CHST7, CHST9, CHSY1, CHSY3, CLN6, CLTC, CSGALNACT1, CSGALNACT2, CTBS, DCN, DSE, DSEL, DSEL, DSEL, EDNRA, EDNRB, EGF, EG…
GOBP_AMINO_ACID_ACTIVATION	59	AARS1, AARS2, AARSD1, AASDH, CARS1, CARS1, CARS2, DALRD3, DARS1, DARS2, EARS2, EPRS1, FARS2, FARSA, FARSB, GARS1, GATB, GATC, HARS1, HARS2, IARS1, IARS2, KARS1, LARS1, LARS2, LRRC47, MARS1, MARS2, NARS1, NARS2, PARS2, QARS1, QRSL1, RARS1, RARS2, SARS1, SARS2, SARS2, TARS1, TARS2, TARS3, VARS1, VARS1, VARS1, VARS1, VARS1, VARS1, VARS1, VARS2, VARS2, VARS2, VARS2, VARS2, VARS2, VARS2, WARS1, WARS2,…
GOBP_AMINO_ACID_IMPORT	63	ACE2, AGT, ARL6IP1, ARL6IP5, ATP1A2, CLN8, CLN8, CLTRN, GFAP, GRM1, ITGB1, KCNJ10, NTSR1, PER2, PSEN1, RGS2, RGS4, SFXN1, SFXN2, SFXN3, SH3BP4, SLC16A2, SLC1A1, SLC1A2, SLC1A3, SLC1A4, SLC1A5, SLC1A6, SLC22A2, SLC22A4, SLC25A38, SLC36A1, SLC36A4, SLC3A2, SLC43A1, SLC43A2, SLC43A2, SLC47A1, SLC6A1, SLC6A11, SLC6A12, SLC6A13, SLC6A14, SLC6A20, SLC6A5, SLC6A6, SLC6A9, SLC7A1, SLC7A11, SLC7A2, SLC7A3…
GOBP_AMINO_ACID_IMPORT_ACROSS_PLASMA_MEMBRANE	54	ACE2, AGT, ARL6IP1, ARL6IP5, ATP1A2, CLN8, CLN8, CLTRN, GFAP, GRM1, ITGB1, KCNJ10, NTSR1, PER2, PSEN1, RGS2, RGS4, SLC16A2, SLC1A1, SLC1A2, SLC1A3, SLC1A4, SLC1A5, SLC1A6, SLC22A2, SLC22A4, SLC36A1, SLC36A4, SLC3A2, SLC43A1, SLC43A2, SLC43A2, SLC47A1, SLC6A13, SLC6A14, SLC6A20, SLC6A5, SLC6A6, SLC6A9, SLC7A1, SLC7A11, SLC7A2, SLC7A3, SLC7A5, SLC7A8, TNF, TNF, TNF, TNF, TNF, TNF, TNF, TNF, TSPO2
GOBP_AMINO_ACID_TRANSMEMBRANE_TRANSPORT	109	ACE2, AGT, ARL6IP1, ARL6IP5, ATP1A2, CLN3, CLN8, CLN8, CLTRN, GFAP, GRM1, ITGB1, KCNJ10, LRRC8A, LRRC8C, LRRC8D, LRRC8E, MFSD12, NTSR1, PER2, PRAF2, PSEN1, RGS2, RGS4, SFXN1, SFXN2, SFXN3, SLC15A4, SLC16A10, SLC16A2, SLC17A6, SLC17A7, SLC17A8, SLC1A1, SLC1A2, SLC1A3, SLC1A4, SLC1A5, SLC1A6, SLC1A7, SLC22A2, SLC22A4, SLC25A12, SLC25A13, SLC25A15, SLC25A18, SLC25A2, SLC25A22, SLC25A29, SLC25A38, SL…
GOBP_AMINO_ACID_TRANSPORT	167	ABAT, ACE2, ADORA1, ADORA2A, AGT, APBA1, APBA1, ARL6IP1, ARL6IP5, ATP1A2, AVP, AVPR1A, AVPR1B, CLN3, CLN8, CLN8, CLTRN, CTNS, DTNBP1, GABBR1, GABBR1, GABBR1, GABBR1, GABBR1, GABBR1, GABBR1, GFAP, GIPC1, GJA1, GRM1, GRM2, GRM7, HRH3, HTR1B, ITGB1, KCNJ10, KMO, LEP, LLGL2, LRRC8A, LRRC8C, LRRC8D, LRRC8E, MFSD12, MYC, NF1, NPY5R, NTRK2, NTSR1, OCA2, OCA2, P2RX7, PDPN, PER2, PRAF2, PSEN1, RAB3GAP1, R…
GOBP_AMINO_SUGAR_METABOLIC_PROCESS	41	ALDH1A1, AMDHD2, B4GALNT2, CHI3L1, CHI3L2, CHIA, CHIT1, CHST1, CHST2, CHST3, CHST4, CHST5, CHST6, CHST7, CMAS, CSGALNACT1, CTBS, DPAGT1, EXTL2, FN3K, GFPT1, GFPT2, GNE, GNPDA1, GNPDA2, GNPNAT1, LARGE1, MGAT1, MGAT3, NAGK, NANP, NPL, OGA, OVGP1, PGM3, RENBP, SLC35A3, ST3GAL1, ST6GAL1, UAP1, UAP1L1
GOBP_AMMONIUM_ION_METABOLIC_PROCESS	23	ALDH2, ALDH7A1, ATP7A, BCHE, BTBD9, CHDH, DDC, DMGDH, ENPP6, GRIN2A, HDC, HNMT, HTR1A, PDE1B, PRG3, RNF180, SLC22A3, SLC29A4, SLC44A1, SRD5A1, TPH1, TPH2, TRH
GOBP_AMP_METABOLIC_PROCESS	26	ADA, ADK, ADSL, ADSS1, ADSS2, AK1, AK2, AK3, AK4, AK9, AMPD1, AMPD2, AMPD3, APRT, ATIC, GART, GART, HPRT1, NT5C1A, NT5E, NUDT2, PAICS, PFAS, PPAT, PRPS2, XDH
GOBP_AMYLOID_BETA_CLEARANCE	46	ABCA7, APOE, C3, C5AR1, CD36, CLTC, CLU, CYP51A1, HDAC1, HMGCR, IDE, IFNG, IFNGR1, IGF1R, IL4, INSR, ITGAM, ITGB2, LDLR, LRP1, LRP2, LRP4, LRPAP1, MARCO, MIR1908, MIR34A, MME, MSR1, MYOCD, PICALM, PLA2G3, RAB11A, RAB11B, RAB5A, ROCK1, SRF, TNF, TNF, TNF, TNF, TNF, TNF, TNF, TNF, TREM2, TTPA
GOBP_AMYLOID_BETA_FORMATION	65	ABCA2, ABCA7, ABCG1, APH1A, APH1B, APOE, BACE1, BIN1, CASP3, CHRNA7, CHRNA7, CHRNA7, CLU, DYRK1A, EFNA1, EPHA4, GGA3, GSAP, GSK3A, HAP1, IFNG, IFNGR1, IGF1, LRRTM3, MIR153-1, MIR15B, MIR186, MIR206, MIR24-1, MIR298, MIR29A, MIR29B1, MIR29C, MIR339, MIR346, MIR361, MIR455, NCSTN, NTRK2, PICALM, PIN1, PRNP, PSEN1, PSEN2, PSENEN, RELA, ROCK1, ROCK2, RTN1, RTN2, RTN3, RTN4, SLC2A13, SORL1, SP1, SPON1…
GOBP_AMYLOID_BETA_METABOLIC_PROCESS	75	ABCA2, ABCA7, ABCG1, ACE, APEH, APH1A, APH1B, APOE, BACE1, BACE2, BECN1, BIN1, CASP3, CHRNA7, CHRNA7, CHRNA7, CLU, DYRK1A, EFNA1, EPHA4, GGA3, GSAP, GSK3A, HAP1, IDE, IFNG, IFNGR1, IGF1, LRRTM3, MGAT3, MIR153-1, MIR15B, MIR186, MIR206, MIR24-1, MIR298, MIR29A, MIR29B1, MIR29C, MIR339, MIR346, MIR361, MIR455, MME, NAT8, NAT8B, NCSTN, NTRK2, PICALM, PIN1, PRNP, PSEN1, PSEN2, PSENEN, RELA, REN, ROCK…
GOBP_AMYLOID_FIBRIL_FORMATION	47	APOE, APP, B2M, B2M, BACE1, CD36, CHRNA7, CHRNA7, CHRNA7, CLU, CRYAB, FKBP1A, FURIN, GSN, IAPP, LDLR, MAPT, MAPT, MAPT, MDM2, MIR31, NAT8, NAT8B, PFDN1, PFDN2, PFDN4, PFDN5, PFDN6, PFDN6, PFDN6, PFDN6, PFDN6, PRKN, PSEN1, RIPK1, RIPK3, RIPK3, SERF1A, SERF1A, SERF1B, SERF1B, SERF1B, SIAH1, SIAH2, TREM2, USP9X, VBP1
GOBP_AMYLOID_PRECURSOR_PROTEIN_BIOSYNTHETIC_PROCESS	29	AATF, AATF, ABCA2, ABCA7, AGO2, BACE2, ITM2A, ITM2B, ITM2C, MIR101-1, MIR106A, MIR144, MIR147A, MIR153-1, MIR17, MIR20A, MIR298, MIR31, MIR323A, MIR346, MIR455, MIR520C, MIR644A, NCSTN, NECAB1, NECAB2, NECAB3, PAWR, SOAT1
GOBP_AMYLOID_PRECURSOR_PROTEIN_CATABOLIC_PROCESS	83	ABCA2, ABCA7, ABCG1, ADAM10, ADAM17, ADAM19, AGER, AGER, AGER, AGER, AGER, AGER, AGER, APH1A, APH1B, APOE, BACE1, BIN1, CASP3, CHRNA7, CHRNA7, CHRNA7, CLN3, CLU, DHCR24, DYRK1A, EFNA1, EFNA3, EPHA4, FKBP1A, FLOT2, GGA3, GSAP, GSK3A, HAP1, IFNG, IFNGR1, IGF1, LRRTM3, LYN, MIR107, MIR153-1, MIR15B, MIR186, MIR206, MIR24-1, MIR298, MIR29A, MIR29B1, MIR29C, MIR339, MIR346, MIR361, MIR455, NCSTN, NTRK…
GOBP_AMYLOID_PRECURSOR_PROTEIN_METABOLIC_PROCESS	111	AATF, AATF, ABCA2, ABCA7, ABCG1, ACHE, ADAM10, ADAM17, ADAM19, AGER, AGER, AGER, AGER, AGER, AGER, AGER, AGO2, APH1A, APH1B, APOE, BACE1, BACE2, BIN1, CASP3, CHRNA7, CHRNA7, CHRNA7, CLN3, CLU, DHCR24, DLG1, DYRK1A, EFNA1, EFNA3, EPHA4, FKBP1A, FLOT2, GGA3, GSAP, GSK3A, HAP1, IFNG, IFNGR1, IGF1, ITM2A, ITM2B, ITM2C, KLK6, LDLRAP1, LRRTM3, LYN, MIR101-1, MIR106A, MIR107, MIR144, MIR147A, MIR153-1, …
GOBP_ANATOMICAL_STRUCTURE_HOMEOSTASIS	352	ABCA12, ABCA3, ABCA4, ABCC8, ACACA, ACACA, ACP5, ACTB, ACTG1, ADAM8, ADGRF5, ADGRV1, ADORA1, ADRB2, AIPL1, AKT3, AKT3, ALB, ALDH1A1, ALDOA, ANGPT1, APBB2, ARMS2, ATP1B2, ATP2B1, ATP2B2, ATP2B3, ATP2B3, AZGP1, B2M, B2M, BAG3, BARD1, BAX, BBS1, BBS10, BBS12, BBS2, BBS4, BCL2, BGLAP, CACNB2, CALB1, CALB2, CALB2, CALCA, CAPN3, CARTPT, CAV3, CCDC154, CCDC66, CCN2, CCR2, CD34, CD38, CDH23, CDH3, CDH5, …
GOBP_ANATOMICAL_STRUCTURE_MATURATION	263	ABHD2, ACTL6B, ACTN3, ACVRL1, ADAMTS12, ADAMTS12, ADAMTS7, ADGRB3, AGRN, AKR1B1, ALDH1A2, ANG, ANGPTL8, ANKRD17, ANKS1A, APP, ARCN1, ASCL1, ATP6AP2, AURKA, AXL, B4GALT5, B4GALT6, BCL11A, BCL2, BFSP1, BFSP2, BHLHA15, BMP2, BNC1, BRCA2, BRD1, BSPH1, BTK, C1QA, C1QL1, C3, CABYR, CATSPER2, CATSPER3, CATSPER4, CATSPERD, CATSPERZ, CBFB, CCDC154, CCL19, CCL21, CCR6, CDC25B, CDH3, CDH5, CDK5R1, CDK5R2, C…
GOBP_ANDROGEN_METABOLIC_PROCESS	34	ADM, AKR1C4, AKR1D1, CHST10, CYP17A1, CYP19A1, CYP3A4, DHRS9, ESR1, HSD17B10, HSD17B11, HSD17B3, HSD17B4, HSD17B6, HSD17B7, HSD17B8, HSD17B8, HSD17B8, HSD17B8, HSD17B8, HSD17B8, HSD3B1, HSD3B2, MED1, PLEKHA1, SGPL1, SHH, SPP1, SRD5A1, SRD5A2, SRD5A3, TIPARP, UGT2B7, WNT4
GOBP_ANDROGEN_RECEPTOR_SIGNALING_PATHWAY	51	AR, ARID1A, CST11, DAB2, DAXX, DAXX, DAXX, DAXX, DAXX, DAXX, DDX17, DDX5, EP300, FKBP4, FOXH1, FOXP1, HDAC1, HDAC6, HEYL, KDM1A, KDM3A, KDM4C, KDM5D, NCOR1, NCOR2, NKX3-1, NODAL, PARK7, PHB, PIAS2, PKN1, PLPP1, PMEPA1, PRMT2, RHOA, RHOXF1, RNF14, RNF6, RWDD1, SAFB2, SCGB2A1, SCGB2A2, SFRP1, SIRT1, SMARCA4, TCF21, TMF1, TRIM68, UBE3A, ZBTB7A, ZMIZ1
GOBP_ANGIOGENESIS_INVOLVED_IN_WOUND_HEALING	40	ADIPOR2, ADIPOR2, ALOX5, ALOX5, B4GALT1, CD34, CX3CL1, CXCR4, DAG1, FOXC2, GATA2, GPR4, GPX1, HPSE, ITGB3, KDR, MCAM, MIR1298, MIR200B, MIR34A, MIR451A, NDNF, PIK3CB, PRCP, SERPINE1, SLC12A2, SMOC2, SRF, TAFA5, TNF, TNF, TNF, TNF, TNF, TNF, TNF, TNF, TNFAIP3, VEGFA, XBP1
GOBP_ANIMAL_ORGAN_FORMATION	65	AR, AXIN2, BMP2, BMP4, BMP7, BMPR1A, CITED2, CTNNB1, DKK1, EXT1, EYA1, FGF1, FGF10, FGF2, FGF8, FGFR2, FOLR1, FOXH1, FRS2, GATA5, GATA6, GDNF, GLI3, HAND2, HES1, HOXA11, HOXA3, HOXC11, ISL1, LEMD2, LRP2, MAP2K1, MAPK1, MAPK3, MEF2C, MESP1, MIR20A, MKS1, NKX3-2, NOG, NOTCH1, NTF4, PAX2, PAX8, PIM1, RBPJ, RDH10, ROBO1, ROBO2, SHH, SIX1, SMARCD3, SOX17, SPRY1, SULF1, TBR1, TBX5, TGFBR2, TP63, WNT11,…
GOBP_ANIMAL_ORGAN_MATURATION	37	ACTN3, ADAMTS12, ADAMTS12, ADAMTS7, ALDH1A2, BMP2, CCDC154, DCHS1, EBP, EXT1, FGFR3, GATA3, GH1, GREM1, GREM1, GREM1, IFT80, IGF1, LEP, LTF, MBTPS2, PAX2, PHOSPHO1, PLXNB1, PTH, RET, RFLNA, RFLNB, RFLNB, RHOA, RYR1, SEMA4D, SNX10, THBS3, XYLT1, XYLT1, ZBTB16
GOBP_ANIMAL_ORGAN_REGENERATION	74	ACE, ADM, ANGPT2, ANXA3, APOA2, ATIC, AURKA, AXL, BAAT, BAAT, BAK1, CCNA2, CCND1, CDK1, CEBPB, CLDN1, CPB2, CPT1A, CSNK2A2, CXCL12, EZH2, F7, FLT3, FPGS, GAS6, GATA1, GFER, GLI1, GLI3, HAMP, HGF, HMOX1, IGF2R, IHH, IL10, IL6, LCP1, LPIN1, MED1, MYC, NNMT, NOTCH1, NR0B2, NR4A3, PCNA, PDX1, PFKFB1, PGF, PNPT1, PRMT5, PRPS2, PTCH1, PTPN3, PTPRU, RGN, RPS15, SERPINA10, SERPINA10, SRSF5, TGFBR2, TGFBR…
GOBP_ANION_HOMEOSTASIS	43	ABCC6, ABCC6, ATP6V1B1, CA12, CKB, CPS1, CYB561, CYB561D2, CYB561D2, CYBRD1, ENPP1, FASLG, FGF23, FGFR4, GCM2, GLS, GRM2, KCNE3, KCNQ1, KCNQ1, KCTD7, OTC, PTH, SFRP4, SLC12A1, SLC12A2, SLC12A3, SLC12A4, SLC12A5, SLC12A6, SLC12A7, SLC12A7, SLC12A8, SLC12A9, SLC1A1, SLC34A1, SLC34A2, SLC34A3, SLC7A11, SLC9A3R1, TBXAS1, TFAP2B, XPR1
GOBP_ANION_TRANSMEMBRANE_TRANSPORT	275	ABCB1, ABCC1, ABCC1, ABCC4, ABCC5, ACE2, ADAMTS8, AGT, ANKH, ANO1, ANO2, ANO3, ANO4, ANO4, ANO4, ANO5, ANO6, ANO7, ANO9, APOL1, ARL6IP1, ARL6IP5, ATP1A2, BEST1, CASR, CFTR, CLCN1, CLCN3, CLCN6, CLCN7, CLIC2, CLN3, CLN8, CLN8, CLTRN, EMB, FOLR1, FOLR2, GABRA1, GABRA2, GABRA3, GABRA4, GABRA5, GABRA6, GABRB1, GABRB2, GABRB3, GABRD, GABRE, GABRG1, GABRG2, GABRG3, GABRP, GABRQ, GABRR1, GABRR2, GABRR3,…
GOBP_ANOIKIS	35	AKT1, ANKRD13C, BCL2, BMF, BRMS1, CAV1, CEACAM5, CEACAM6, CEACAM6, CHEK2, CRYBA1, DAPK2, E2F1, IKBKG, ITGA5, ITGB1, MAP3K7, MCL1, MTOR, MYBBP1A, NOTCH1, NTRK2, PDK4, PIK3CA, PTK2, PTRH2, SIK1, SNAI2, SRC, STK11, TFDP1, TLE1, TLE5, TSC2, ZNF304
GOBP_ANTERIOR_POSTERIOR_AXIS_SPECIFICATION	60	AURKA, BASP1, BMP4, CDX1, CDX2, CDX4, CER1, CTNNB1, DCANP1, DDIT3, EPB41L5, ETS2, FOXA2, FRS2, FZD5, GDF3, GPC3, HEY2, HOXD8, LDB1, LHX1, LHX1, MESP1, MESP2, NEUROG1, NODAL, NRARP, OTX2, PCSK6, PGAP1, PLD6, RIPPLY1, RIPPLY2, RNF2, SHH, SIX2, SKI, SMAD4, SRF, TASOR, TBX3, TBX6, TBXT, TDGF1, TDRD1, TDRD10, TDRD15, TDRD5, TDRD6, TDRD7, TDRKH, TIFAB, TMED2, WLS, WNT3, WNT3, WNT3, WNT5A, WNT8A, WT1
GOBP_ANTERIOR_POSTERIOR_PATTERN_SPECIFICATION	228	ABI1, ACVR2A, ACVR2B, ALDH1A2, ALX4, ARC, ATM, ATP6AP2, AURKA, AXIN2, BARX1, BASP1, BHLHE40, BHLHE41, BMP2, BMP4, BMPR1A, BMPR2, BPTF, BTG2, CDX1, CDX2, CDX4, CELSR2, CER1, CFC1, CFC1B, COBL, CRB2, CRKL, CTNNB1, CTNNBIP1, CYP26C1, DCANP1, DDIT3, DKK1, DLL1, DLL1, DLL3, DMRT2, EMX2, EN1, EP300, EPB41L5, ETS2, FEZF1, FEZF2, FGF8, FOXA2, FOXB1, FOXC1, FOXC2, FOXF1, FOXH1, FRS2, FUZ, FZD5, GATA4, GAT…
GOBP_ANTEROGRADE_AXONAL_TRANSPORT	51	AGBL4, AGTPBP1, AP3B1, AP3B2, AP3D1, AP3M1, AP3M2, AP3S1, AP3S2, ARL8A, ARL8B, BLOC1S1, BLOC1S2, BLOC1S3, BLOC1S4, BLOC1S5, BLOC1S6, BORCS5, BORCS5, CALY, CNIH2, DLG2, DTNBP1, FEZ1, HAP1, HSPB1, KIF1A, KIF1B, KIF1C, KIF3A, KIF3B, KIF4A, KIF5A, KIF5B, KIF5C, KIF5C, MAP1A, MAP2, MAPK8IP3, MGARP, NEFL, RAB21, RAB27B, SNAPIN, SOD1, SPAST, SPG7, TERF2, TRAK1, TRAK2, TRIM46
GOBP_ANTIBACTERIAL_HUMORAL_RESPONSE	90	ANG, BPIFA1, CAMP, CTSG, DEFA1, DEFA1, DEFA1B, DEFA1B, DEFA3, DEFA3, DEFA4, DEFA4, DEFA5, DEFA5, DEFA6, DEFA6, DEFB1, DEFB1, DMBT1, ELANE, ELANE, FGA, FGB, H2BC10, H2BC11, H2BC12, H2BC21, H2BC4, H2BC6, H2BC7, H2BC7, H2BC7, H2BC8, H2BS1, HLA-A, HLA-A, HLA-A, HLA-A, HLA-A, HLA-A, HLA-A, HLA-A, HLA-E, HLA-E, HLA-E, HLA-E, HLA-E, HLA-E, HLA-E, IGHA1, IGHA1, IGHA2, IGHA2, IGHM, IGHM, IGKV3-20, IGKV3-2…
GOBP_ANTIFUNGAL_INNATE_IMMUNE_RESPONSE	24	BCL10, CARD9, CLEC4A, CLEC4C, CLEC4D, CLEC4E, CLEC6A, CLEC7A, CX3CR1, DEFB106A, DEFB106A, DEFB106B, DEFB106B, DEFB106B, DEFB114, DEFB119, FAM3A, PLA2G5, PLCG2, RARRES2, RNASE8, SPI1, TRIM62, USP15
GOBP_ANTIGEN_PROCESSING_AND_PRESENTATION	267	ABCB9, ACE, AP3B1, AP3D1, ARL8B, ATG5, AZGP1, B2M, B2M, CALR, CCL19, CCL21, CCR7, CD1A, CD1B, CD1C, CD1D, CD1E, CD209, CD68, CD74, CD8A, CLEC4A, CLEC4M, CTSD, CTSE, CTSF, CTSH, CTSL, CTSS, CTSV, DNM2, ERAP1, ERAP2, EXT1, FCER1G, FCGR2B, FGL2, GBA, GBA, HFE, HLA-A, HLA-A, HLA-A, HLA-A, HLA-A, HLA-A, HLA-A, HLA-A, HLA-B, HLA-B, HLA-B, HLA-B, HLA-B, HLA-B, HLA-C, HLA-C, HLA-C, HLA-C, HLA-C, HLA-C, H…
GOBP_ANTIGEN_PROCESSING_AND_PRESENTATION_OF_ENDOGENOUS_ANTIGEN	101	ABCB9, ATG5, AZGP1, B2M, B2M, CD1A, CD1B, CD1C, CD1D, CD1E, CD74, ERAP1, ERAP2, HFE, HLA-A, HLA-A, HLA-A, HLA-A, HLA-A, HLA-A, HLA-A, HLA-A, HLA-B, HLA-B, HLA-B, HLA-B, HLA-B, HLA-B, HLA-C, HLA-C, HLA-C, HLA-C, HLA-C, HLA-C, HLA-C, HLA-DRA, HLA-DRA, HLA-DRA, HLA-DRA, HLA-DRA, HLA-DRA, HLA-DRA, HLA-DRA, HLA-DRB1, HLA-DRB1, HLA-DRB1, HLA-DRB1, HLA-DRB1, HLA-DRB1, HLA-E, HLA-E, HLA-E, HLA-E, HLA-E, …
GOBP_ANTIGEN_PROCESSING_AND_PRESENTATION_OF_ENDOGENOUS_PEPTIDE_ANTIGEN	94	ABCB9, AZGP1, B2M, B2M, ERAP1, ERAP2, HFE, HLA-A, HLA-A, HLA-A, HLA-A, HLA-A, HLA-A, HLA-A, HLA-A, HLA-B, HLA-B, HLA-B, HLA-B, HLA-B, HLA-B, HLA-C, HLA-C, HLA-C, HLA-C, HLA-C, HLA-C, HLA-C, HLA-DRA, HLA-DRA, HLA-DRA, HLA-DRA, HLA-DRA, HLA-DRA, HLA-DRA, HLA-DRA, HLA-DRB1, HLA-DRB1, HLA-DRB1, HLA-DRB1, HLA-DRB1, HLA-DRB1, HLA-E, HLA-E, HLA-E, HLA-E, HLA-E, HLA-E, HLA-E, HLA-F, HLA-F, HLA-F, HLA-F, …
GOBP_ANTIGEN_PROCESSING_AND_PRESENTATION_OF_ENDOGENOUS_PEPTIDE_ANTIGEN_VIA_MHC_CLASS_I_VIA_ER_PATHWAY	52	AZGP1, HLA-A, HLA-A, HLA-A, HLA-A, HLA-A, HLA-A, HLA-A, HLA-A, HLA-B, HLA-B, HLA-B, HLA-B, HLA-B, HLA-B, HLA-C, HLA-C, HLA-C, HLA-C, HLA-C, HLA-C, HLA-C, HLA-E, HLA-E, HLA-E, HLA-E, HLA-E, HLA-E, HLA-E, HLA-F, HLA-F, HLA-F, HLA-F, HLA-F, HLA-F, HLA-F, HLA-G, HLA-G, HLA-G, HLA-G, HLA-G, HLA-G, HLA-G, HLA-G, HLA-H, HLA-H, HLA-H, HLA-H, HLA-H, HLA-H, HLA-H, HLA-H
GOBP_ANTIGEN_PROCESSING_AND_PRESENTATION_OF_EXOGENOUS_ANTIGEN	158	AP3B1, AP3D1, B2M, B2M, CD1A, CD1B, CD1C, CD1D, CD1E, CD74, CLEC4A, CTSD, CTSE, CTSF, CTSL, CTSS, CTSV, DNM2, FCER1G, FCGR2B, HLA-A, HLA-A, HLA-A, HLA-A, HLA-A, HLA-A, HLA-A, HLA-A, HLA-DMA, HLA-DMA, HLA-DMA, HLA-DMA, HLA-DMA, HLA-DMA, HLA-DMA, HLA-DMA, HLA-DMB, HLA-DMB, HLA-DMB, HLA-DMB, HLA-DMB, HLA-DMB, HLA-DMB, HLA-DMB, HLA-DOA, HLA-DOA, HLA-DOA, HLA-DOA, HLA-DOA, HLA-DOA, HLA-DOA, HLA-DOB, H…
GOBP_ANTIGEN_PROCESSING_AND_PRESENTATION_OF_EXOGENOUS_PEPTIDE_ANTIGEN	148	B2M, B2M, CD74, CLEC4A, CTSD, CTSE, CTSF, CTSL, CTSS, CTSV, DNM2, FCER1G, FCGR2B, HLA-A, HLA-A, HLA-A, HLA-A, HLA-A, HLA-A, HLA-A, HLA-A, HLA-DMA, HLA-DMA, HLA-DMA, HLA-DMA, HLA-DMA, HLA-DMA, HLA-DMA, HLA-DMA, HLA-DMB, HLA-DMB, HLA-DMB, HLA-DMB, HLA-DMB, HLA-DMB, HLA-DMB, HLA-DMB, HLA-DOA, HLA-DOA, HLA-DOA, HLA-DOA, HLA-DOA, HLA-DOA, HLA-DOA, HLA-DOB, HLA-DOB, HLA-DOB, HLA-DOB, HLA-DOB, HLA-DOB, …
GOBP_ANTIGEN_PROCESSING_AND_PRESENTATION_OF_EXOGENOUS_PEPTIDE_ANTIGEN_VIA_MHC_CLASS_I	22	CLEC4A, FCER1G, HLA-A, HLA-A, HLA-A, HLA-A, HLA-A, HLA-A, HLA-A, HLA-A, IFI30, IKBKB, LNPEP, MFSD6, TAP1, TAP1, TAP1, TAP1, TAP1, TAP1, TAP1, TAP1
GOBP_ANTIGEN_PROCESSING_AND_PRESENTATION_OF_EXOGENOUS_PEPTIDE_ANTIGEN_VIA_MHC_CLASS_II	114	B2M, B2M, CD74, CTSD, CTSE, CTSF, CTSL, CTSS, CTSV, DNM2, FCER1G, FCGR2B, HLA-DMA, HLA-DMA, HLA-DMA, HLA-DMA, HLA-DMA, HLA-DMA, HLA-DMA, HLA-DMA, HLA-DMB, HLA-DMB, HLA-DMB, HLA-DMB, HLA-DMB, HLA-DMB, HLA-DMB, HLA-DMB, HLA-DOA, HLA-DOA, HLA-DOA, HLA-DOA, HLA-DOA, HLA-DOA, HLA-DOA, HLA-DOB, HLA-DOB, HLA-DOB, HLA-DOB, HLA-DOB, HLA-DOB, HLA-DPA1, HLA-DPA1, HLA-DPA1, HLA-DPA1, HLA-DPA1, HLA-DPA1, HLA-…
GOBP_ANTIGEN_PROCESSING_AND_PRESENTATION_OF_PEPTIDE_ANTIGEN	210	ABCB9, ACE, AZGP1, B2M, B2M, CALR, CD209, CD74, CLEC4A, CLEC4M, CTSD, CTSE, CTSF, CTSL, CTSS, CTSV, DNM2, ERAP1, ERAP2, FCER1G, FCGR2B, HFE, HLA-A, HLA-A, HLA-A, HLA-A, HLA-A, HLA-A, HLA-A, HLA-A, HLA-B, HLA-B, HLA-B, HLA-B, HLA-B, HLA-B, HLA-C, HLA-C, HLA-C, HLA-C, HLA-C, HLA-C, HLA-C, HLA-DMA, HLA-DMA, HLA-DMA, HLA-DMA, HLA-DMA, HLA-DMA, HLA-DMA, HLA-DMA, HLA-DMB, HLA-DMB, HLA-DMB, HLA-DMB, HLA…
GOBP_ANTIGEN_PROCESSING_AND_PRESENTATION_OF_PEPTIDE_ANTIGEN_VIA_MHC_CLASS_I	92	ABCB9, ACE, AZGP1, B2M, B2M, CALR, CLEC4A, ERAP1, ERAP2, FCER1G, HFE, HLA-A, HLA-A, HLA-A, HLA-A, HLA-A, HLA-A, HLA-A, HLA-A, HLA-B, HLA-B, HLA-B, HLA-B, HLA-B, HLA-B, HLA-C, HLA-C, HLA-C, HLA-C, HLA-C, HLA-C, HLA-C, HLA-E, HLA-E, HLA-E, HLA-E, HLA-E, HLA-E, HLA-E, HLA-F, HLA-F, HLA-F, HLA-F, HLA-F, HLA-F, HLA-F, HLA-G, HLA-G, HLA-G, HLA-G, HLA-G, HLA-G, HLA-G, HLA-G, HLA-H, HLA-H, HLA-H, HLA-H, …
GOBP_ANTIGEN_PROCESSING_AND_PRESENTATION_OF_PEPTIDE_ANTIGEN_VIA_MHC_CLASS_IB	41	AZGP1, B2M, B2M, HLA-E, HLA-E, HLA-E, HLA-E, HLA-E, HLA-E, HLA-E, HLA-F, HLA-F, HLA-F, HLA-F, HLA-F, HLA-F, HLA-F, HLA-G, HLA-G, HLA-G, HLA-G, HLA-G, HLA-G, HLA-G, HLA-G, HLA-H, HLA-H, HLA-H, HLA-H, HLA-H, HLA-H, HLA-H, HLA-H, TAP2, TAP2, TAP2, TAP2, TAP2, TAP2, TAP2, TAP2
GOBP_ANTIGEN_PROCESSING_AND_PRESENTATION_OF_PEPTIDE_OR_POLYSACCHARIDE_ANTIGEN_VIA_MHC_CLASS_II	121	ARL8B, B2M, B2M, CD74, CTSD, CTSE, CTSF, CTSL, CTSS, CTSV, DNM2, FCER1G, FCGR2B, HLA-DMA, HLA-DMA, HLA-DMA, HLA-DMA, HLA-DMA, HLA-DMA, HLA-DMA, HLA-DMA, HLA-DMB, HLA-DMB, HLA-DMB, HLA-DMB, HLA-DMB, HLA-DMB, HLA-DMB, HLA-DMB, HLA-DOA, HLA-DOA, HLA-DOA, HLA-DOA, HLA-DOA, HLA-DOA, HLA-DOA, HLA-DOB, HLA-DOB, HLA-DOB, HLA-DOB, HLA-DOB, HLA-DOB, HLA-DPA1, HLA-DPA1, HLA-DPA1, HLA-DPA1, HLA-DPA1, HLA-DPA…
GOBP_ANTIGEN_PROCESSING_AND_PRESENTATION_VIA_MHC_CLASS_IB	48	AP3B1, AP3D1, AZGP1, B2M, B2M, CD1A, CD1B, CD1C, CD1D, CD1E, HLA-E, HLA-E, HLA-E, HLA-E, HLA-E, HLA-E, HLA-E, HLA-F, HLA-F, HLA-F, HLA-F, HLA-F, HLA-F, HLA-F, HLA-G, HLA-G, HLA-G, HLA-G, HLA-G, HLA-G, HLA-G, HLA-G, HLA-H, HLA-H, HLA-H, HLA-H, HLA-H, HLA-H, HLA-H, HLA-H, TAP2, TAP2, TAP2, TAP2, TAP2, TAP2, TAP2, TAP2
GOBP_ANTIGEN_RECEPTOR_MEDIATED_SIGNALING_PATHWAY	351	ABL1, ADA, BANK1, BAX, BCAR1, BCAR1, BCL10, BCL2, BLK, BLK, BLNK, BMX, BTK, BTN1A1, BTN2A1, BTN2A2, BTN2A3P, BTN3A1, BTN3A2, BTN3A3, BTNL10, BTNL10, BTNL2, BTNL2, BTNL2, BTNL2, BTNL2, BTNL2, BTNL2, BTNL2, BTNL2, BTNL3, BTNL8, BTNL9, CACNB3, CARD11, CBLB, CCR7, CD160, CD19, CD22, CD226, CD247, CD276, CD28, CD300A, CD38, CD79A, CD79B, CD81, CD8A, CD8B, CEACAM1, CMTM3, CRKL, CSK, CTLA4, DENND1B, DGK…
GOBP_ANTIMICROBIAL_HUMORAL_IMMUNE_RESPONSE_MEDIATED_BY_ANTIMICROBIAL_PEPTIDE	93	ANG, BPIFA1, CAMP, CCL13, CXCL1, CXCL10, CXCL11, CXCL13, CXCL14, CXCL2, CXCL3, CXCL5, CXCL6, CXCL8, CXCL9, DEFA1, DEFA1, DEFA1B, DEFA1B, DEFA3, DEFA3, DEFA4, DEFA4, DEFA5, DEFA5, DEFA6, DEFA6, DEFB1, DEFB1, DEFB118, DEFB126, DEFB127, DEFB4A, DEFB4A, ELANE, ELANE, F2, FAM3A, GALP, GAPDH, GNLY, H2BC10, H2BC11, H2BC12, H2BC21, H2BC4, H2BC6, H2BC7, H2BC7, H2BC7, H2BC8, H2BS1, HMGN2, HRG, IL17A, IL17F…
GOBP_ANTIMICROBIAL_HUMORAL_RESPONSE	159	ACOD1, ANG, AZU1, AZU1, BCL3, BPIFA1, CAMP, CCL13, COLEC11, CST9, CST9L, CST9LP1, CTSG, CXCL1, CXCL10, CXCL11, CXCL13, CXCL14, CXCL2, CXCL3, CXCL5, CXCL6, CXCL8, CXCL9, DEFA1, DEFA1, DEFA1B, DEFA1B, DEFA3, DEFA3, DEFA4, DEFA4, DEFA5, DEFA5, DEFA6, DEFA6, DEFB1, DEFB1, DEFB118, DEFB126, DEFB127, DEFB4A, DEFB4A, DMBT1, ELANE, ELANE, F2, FAM3A, FGA, FGB, GALP, GAPDH, GATA6, GNLY, H2BC10, H2BC11, H2B…
GOBP_AORTA_DEVELOPMENT	62	ACVRL1, ADAMTS6, ADAMTS9, AP2B1, APLNR, BMPR1A, CHD7, CNTRL, COL3A1, DCTN5, DLL4, EDNRA, EFEMP2, EFNB2, EGR2, ENG, EYA1, FGF8, FKBP10, FOXH1, HECTD1, HES1, HEY1, HEY2, JAG1, LEP, LOX, LOXL1, LRP1, LRP2, MIR143, MIR145, MIR205, MIR29B1, MYLK, NDST1, NGFR, NKX3-1, NOTCH1, NPRL3, PDE2A, PDGFRB, PKD2, PLXND1, PRDM1, PRICKLE1, PROX1, RBPJ, ROBO1, ROBO2, SEC24B, SIX1, SMAD6, SNX17, SOX4, SRF, SUFU, TAB…
GOBP_AORTA_MORPHOGENESIS	36	ACVRL1, ADAMTS9, BMPR1A, CHD7, COL3A1, DLL4, EFEMP2, EFNB2, ENG, EYA1, FGF8, FKBP10, FOXH1, HES1, HEY1, HEY2, JAG1, LRP1, MIR143, MIR145, MIR205, MIR29B1, MYLK, NOTCH1, NPRL3, PDGFRB, PROX1, RBPJ, SEC24B, SIX1, SOX4, SRF, TBX1, TBX2, TFAP2B, TGFB2
GOBP_AORTIC_VALVE_MORPHOGENESIS	33	BMP4, DLL4, EFNA1, ELN, EMILIN1, GATA3, GATA4, GATA4, GATA5, HEY1, HEY2, HEYL, JAG1, NFATC1, NKX2-5, NOS3, NOTCH1, NPPA, RB1, ROBO1, ROBO2, ROCK1, ROCK2, SLIT2, SLIT3, SMAD6, SNAI1, SNAI2, SOX9, TBX20, TGFB1, TIE1, TWIST1
GOBP_APICAL_JUNCTION_ASSEMBLY	92	AFDN, APC, ARL2, CDH5, CLDN1, CLDN10, CLDN11, CLDN14, CLDN15, CLDN16, CLDN17, CLDN18, CLDN19, CLDN2, CLDN20, CLDN22, CLDN23, CLDN23, CLDN24, CLDN25, CLDN3, CLDN34, CLDN4, CLDN5, CLDN6, CLDN7, CLDN7, CLDN8, CLDN9, CTNNA1, DLG1, DLG5, DLG5, ECT2, EPHA2, ESAM, F11R, FBF1, FRMPD2, FRMPD2B, FZD5, GPBAR1, GRHL2, IKBKB, IL17A, MARVELD2, MARVELD2, MARVELD3, MICALL2, MIR105-1, MIR142, MPP7, MYO1C, NPHP1, …
GOBP_APOPTOTIC_CELL_CLEARANCE	68	ABCA7, ADGRB1, ALOX15, ANXA1, AXL, BECN1, C2, C2, C2, C2, C2, C2, C2, C3, C4A, C4A, C4A, C4A, C4B, C4B, C4B, C4B, C4B, C4B, C4B, CCL2, CCR2, CD300LF, CD36, FCN1, FCN2, FCN3, GAS6, HMGB1, ITGAV, ITGB3, JMJD6, LRP1, MARCO, MEGF10, MERTK, MFGE8, NR1H3, PEAR1, RAB14, RAC1, RAC2, RARA, RHOBTB1, RHOBTB2, RHOG, RHOH, SCARB1, SPG11, TGM2, THBS1, TREM2, TREX1, TXNDC5, TYRO3, TYROBP, XKR4, XKR5, XKR5, XKR6…
GOBP_APOPTOTIC_MITOCHONDRIAL_CHANGES	120	ACAA2, AIFM2, AKT1, ARRB2, ATF2, ATG3, ATP2A1, ATP5IF1, ATP5IF1, AVP, BAD, BAK1, BAX, BBC3, BCL2, BCL2L1, BCL2L11, BCL2L2, BID, BIK, BLOC1S2, BMF, BNIP3, BNIP3L, BOK, CAMK2A, CCAR2, CHCHD10, CHCHD10, CHCHD10, CIDEB, CIDEB, CLU, DNM1L, ERBB4, EYA2, FAM162A, FIS1, FXN, FZD9, GCLC, GCLM, GGCT, GHITM, GPER1, GPX1, GSK3A, GSK3B, GZMB, HGF, HIP1R, HK2, HRK, HSPA1A, HSPA1A, HSPA1A, HSPA1A, HSPA1A, HSPD1…
GOBP_APOPTOTIC_PROCESS_INVOLVED_IN_DEVELOPMENT	45	ATF2, BAK1, BAX, BCL2L11, BMP4, BMP7, CCN1, CHEK1, CRYAB, FGF4, FOXC1, FOXC2, FZD5, HAND2, HNF1B, HNF1B, JAG2, LEF1, LRP5, MEGF10, MIR19B1, NKX2-5, NOTCH1, PAX2, PAX8, PPP2R1B, ROBO2, SCRIB, SCRIB, SIX3, SLIT2, SLIT3, SPI1, TGFB2, TNFRSF1A, TNFRSF1B, VDR, XKR4, XKR5, XKR5, XKR6, XKR7, XKR8, XKR9, ZPR1
GOBP_APOPTOTIC_PROCESS_INVOLVED_IN_MORPHOGENESIS	29	BAK1, BAX, BCL2L11, BMP4, BMP7, CCN1, CRYAB, FGF4, FOXC1, FOXC2, FZD5, HAND2, HNF1B, HNF1B, JAG2, LEF1, LRP5, NKX2-5, NOTCH1, PAX2, PAX8, PPP2R1B, SCRIB, SCRIB, SPI1, TGFB2, TNFRSF1A, TNFRSF1B, VDR
GOBP_APPENDAGE_DEVELOPMENT	188	ACD, AFF3, ALDH1A2, ALX3, ALX4, ASPH, ATRX, B9D1, BAK1, BAX, BBS7, BCL2L11, BMP4, BMP7, BMPR1A, BMPR2, BPNT2, C2CD3, CACNA1C, CACNA1C, CHD7, CHST11, CIBAR1, COL2A1, COL3A1, COMP, CRABP2, CREBBP, CTNNB1, CYP26B1, DKK1, DLX5, DLX6, DYNC2H1, ECE1, EN1, EVX2, EXT1, FBN2, FBXW4, FERMT2, FGF10, FGF4, FGF8, FGF9, FGFR2, FLVCR1, FMN1, FOXN1, FRAS1, FREM2, FZD6, GDF5, GJA1, GLI3, GNA12, GPC3, GREM1, GREM1…
GOBP_APPENDAGE_MORPHOGENESIS	153	ACD, AFF3, ALDH1A2, ALX3, ALX4, ASPH, ATRX, B9D1, BAK1, BAX, BCL2L11, BMP4, BMP7, BMPR1A, BPNT2, C2CD3, CACNA1C, CACNA1C, CHD7, CHST11, CIBAR1, COL2A1, COL3A1, CRABP2, CREBBP, CTNNB1, CYP26B1, DKK1, DLX5, DLX6, DYNC2H1, ECE1, EN1, EVX2, EXT1, FBN2, FBXW4, FGF10, FGF4, FGF8, FGF9, FGFR2, FLVCR1, FMN1, FRAS1, FREM2, FZD6, GDF5, GJA1, GLI3, GNA12, GPC3, GREM1, GREM1, GREM1, GRHL2, HAND2, HDAC1, HDAC…
GOBP_ARACHIDONIC_ACID_METABOLIC_PROCESS	69	ABHD12, ABHD6, AKR1C3, ALOX12, ALOX12B, ALOX15, ALOX15B, ALOX5, ALOX5, ALOXE3, AWAT1, CBR1, CYP1A1, CYP1A2, CYP1B1, CYP2A13, CYP2A6, CYP2A7, CYP2B6, CYP2B6, CYP2C18, CYP2C19, CYP2C8, CYP2C9, CYP2D6, CYP2D6, CYP2D6, CYP2D6, CYP2D6, CYP2D6, CYP2D7, CYP2D7, CYP2D7, CYP2D7, CYP2E1, CYP2F1, CYP2G1P, CYP2J2, CYP2S1, CYP2U1, CYP4A11, CYP4A22, CYP4F11, CYP4F12, CYP4F2, CYP4F3, CYP4Z1, DAGLA, DAGLB, EPHX1…
GOBP_ARACHIDONIC_ACID_SECRETION	34	ACE, ANXA1, AVPR1B, BDKRB2, DRD2, DRD3, DRD4, DRD4, MIF, MIF, NMB, NMUR2, NTSR1, OC90, PLA2G10, PLA2G10, PLA2G12A, PLA2G12B, PLA2G1B, PLA2G2A, PLA2G2C, PLA2G2D, PLA2G2E, PLA2G2F, PLA2G3, PLA2G4A, PLA2G4F, PLA2G5, PLA2G6, PLA2R1, PNPLA8, PROCA1, SSTR4, SYK
GOBP_ARF_PROTEIN_SIGNAL_TRANSDUCTION	21	ARFGAP1, ARFGEF1, ARFGEF2, ARFGEF3, CYTH1, CYTH2, CYTH3, CYTH4, FBXO8, GBF1, IQSEC1, IQSEC2, IQSEC3, IQSEC3, MAP4K4, MAPRE2, MYO9B, PSD, PSD2, PSD3, PSD4
GOBP_ARGININE_METABOLIC_PROCESS	26	AGMAT, ARG1, ARG2, ART4, ASL, ASS1, ATP2B4, CLN3, DDAH1, DDAH2, DDAH2, DDAH2, DDAH2, DDAH2, DDAH2, DDAH2, FAH, MIR21, NAGS, NOS1, NOS2, NOS3, OAT, OTC, SLC39A8, SLC7A7
GOBP_AROMATIC_AMINO_ACID_FAMILY_METABOLIC_PROCESS	32	ACMSD, AFMID, ATP7A, BLOC1S6, DCT, FAH, GCDH, GSTZ1, HAAO, HGD, HPD, HPDL, IDO1, IDO2, IL4I1, IYD, KMO, KYNU, PAH, PARK7, PCBD1, PCBD2, QDPR, TAT, TDO2, TDO2, TH, THAP4, TPH1, TPH2, TTC36, TYR
GOBP_ARP2_3_COMPLEX_MEDIATED_ACTIN_NUCLEATION	49	ABI2, ACTR2, ACTR3, AP1AR, ARF1, ARFIP1, ARFIP2, ARPC1A, ARPC1B, ARPC2, ARPC3, ARPC4, ARPC5, ARPC5L, BRK1, CORO1B, CTNNA2, CYFIP1, CYFIP1, CYFIP1, DNAI3, FCHSD2, GMFB, GMFG, HIP1R, IQGAP2, JMY, MAGEL2, MAGEL2, NCKAP1, PICK1, TRIM27, TRIM27, TRIM27, TRIM27, TRIM27, TRIM27, TRIM27, WAS, WASF1, WASF2, WASF3, WASH3P, WASH3P, WASH6P, WASHC1, WASL, WHAMM, WHAMMP3
GOBP_ARTERY_DEVELOPMENT	108	ACVR2B, ACVRL1, ADAMTS6, ADAMTS9, ADGRF5, AKT3, AKT3, ANGPTL3, AP2B1, APLNR, APOB, APOE, ARID2, BMP4, BMPR1A, BMPR2, CHD7, CITED2, CNTRL, COL3A1, COMP, DCTN5, DLL4, EDN1, EDNRA, EFEMP2, EFNB2, EGR2, ENG, EYA1, FGF8, FKBP10, FOLR1, FOXC1, FOXC2, FOXF1, FOXH1, GJA5, GLI3, HAND2, HECTD1, HES1, HEY1, HEY2, HOXA1, HOXA13, HPGD, JAG1, LDLR, LEP, LOX, LOXL1, LRP1, LRP2, LUZP1, MDK, MIR143, MIR145, MIR15…
GOBP_ARTERY_MORPHOGENESIS	81	ACVRL1, ADAMTS9, ADGRF5, AKT3, AKT3, ANGPTL3, APOB, APOE, ARID2, BMP4, BMPR1A, BMPR2, CHD7, CITED2, COL3A1, COMP, DLL4, EDN1, EDNRA, EFEMP2, EFNB2, ENG, EYA1, FGF8, FKBP10, FOLR1, FOXC1, FOXC2, FOXF1, FOXH1, GJA5, HAND2, HES1, HEY1, HEY2, HOXA1, HOXA13, HPGD, JAG1, LDLR, LRP1, LRP2, MDK, MIR143, MIR145, MIR153-1, MIR205, MIR29B1, MIR329-1, MIR487B, MIR494, MIR495, MYLK, MYOCD, NF1, NOG, NOTCH1, N…
GOBP_ASPARTATE_FAMILY_AMINO_ACID_BIOSYNTHETIC_PROCESS	22	AASDHPPT, AASS, ADI1, ADI1, APIP, ASNS, ASNSD1, BHMT, BHMT2, ENOPH1, GOT1, GOT1L1, GOT2, MRI1, MTAP, MTHFD1, MTHFD2L, MTHFR, MTR, MTRR, PLOD2, PLOD3
GOBP_ASPARTATE_FAMILY_AMINO_ACID_METABOLIC_PROCESS	52	AADAT, AASDHPPT, AASS, ADI1, ADI1, ADSS2, APIP, ASNS, ASNSD1, ASPA, ASPG, ASRGL1, ASS1, ATF4, BHMT, BHMT2, BLOC1S6, CRYM, DDO, DLST, ENOPH1, GCAT, GNMT, GOT1, GOT1L1, GOT2, HYKK, MAT1A, MRI1, MSRA, MSRA, MTAP, MTHFD1, MTHFD2L, MTHFR, MTR, MTRR, NAT8L, NIT2, PHGDH, PIPOX, PLOD2, PLOD3, RIDA, SDS, SDSL, SLC25A12, SLC25A13, SLC25A21, SMS, TDH, TDH
GOBP_ASSOCIATIVE_LEARNING	85	ABCA7, ABCC8, ABL1, ACTR2, ADAM2, ADAM2, ADCY3, AGT, APP, ASIC1, ATP1A2, B4GALT2, BRSK1, BTG2, CDK5, CHRNB2, CLN3, CLN8, CLN8, CSMD1, CTNS, DBH, DDHD2, DRD1, DRD2, DRD3, DRD5, EIF4A3, ELAVL4, FOS, FOXB1, GABRA5, GRIN1, GRIN2A, HIF1A, HMGCR, HRH1, IFT20, ITGB1, KIT, KRAS, LGMN, LRRN4, MAP1A, MECP2, MEIS2, NDRG4, NETO1, NEUROD2, NF1, NPS, NPTN, NPTX2, NRGN, OPRK1, OPRL1, OPRL1, PDE1B, PGRMC1, PPP1R…
GOBP_ASTROCYTE_ACTIVATION	40	ADORA2A, AGER, AGER, AGER, AGER, AGER, AGER, AGER, APP, C1QA, C5AR1, CNTF, FPR2, GRN, IFNG, IFNGR1, IL1B, IL6, LDLR, LRP1, MAPT, MAPT, MAPT, MIR142, MIR181B1, MIR181C, MIR181C, NR1D1, PSEN1, SMO, TNF, TNF, TNF, TNF, TNF, TNF, TNF, TNF, TREM2, TTBK1
GOBP_ASTROCYTE_DEVELOPMENT	60	ADORA2A, AGER, AGER, AGER, AGER, AGER, AGER, AGER, APP, C1QA, C5AR1, CDK6, CNTF, DLL1, DLL1, DRD1, EIF2B5, FPR2, GFAP, GRN, IFNG, IFNGR1, IL1B, IL6, KRAS, LAMB2, LAMC3, LDLR, LRP1, MAPT, MAPT, MAPT, MIR142, MIR181B1, MIR181C, MIR181C, MT3, NF1, NR1D1, PLP1, POU3F2, PSEN1, ROR1, ROR2, S100A8, S100A9, SMO, TLR4, TNF, TNF, TNF, TNF, TNF, TNF, TNF, TNF, TREM2, TSPAN2, TTBK1, VIM
GOBP_ASTROCYTE_DIFFERENTIATION	97	ABL1, ADORA2A, AGER, AGER, AGER, AGER, AGER, AGER, AGER, APP, BIN1, BMP2, C1QA, C5AR1, CDK6, CLCF1, CNTF, CNTN2, DAB1, DLL1, DLL1, DRD1, EIF2B5, EPHA4, F2, FPR2, GCM1, GFAP, GPR37L1, GRN, HES1, HES5, HES5, ID2, ID4, IFNG, IFNGR1, IL1B, IL6, IL6ST, KDM4A, KRAS, LAMB2, LAMC3, LDLR, LIF, LRP1, MAG, MAP2K1, MAPK1, MAPK3, MAPT, MAPT, MAPT, MIR142, MIR181B1, MIR181C, MIR181C, MT3, NF1, NKX2-2, NOG, NOT…
GOBP_ASYMMETRIC_CELL_DIVISION	25	ACTR2, ACTR3, ARHGEF2, ASPM, DOCK7, FGF13, GOLGA2, ING2, INSC, PARD3, PAX6, POU5F1, POU5F1, POU5F1, POU5F1, POU5F1, POU5F1, POU5F1, RAB10, RGS14, SOX5, TEAD3, WNT9B, WNT9B, ZBTB16
GOBP_ATP_BIOSYNTHETIC_PROCESS	60	AK4, AK9, ALDOA, ANTKMT, ATP5F1A, ATP5F1B, ATP5F1C, ATP5F1D, ATP5F1E, ATP5F1EP2, ATP5MC1, ATP5MC2, ATP5MC3, ATP5ME, ATP5MF, ATP5MG, ATP5MGL, ATP5PB, ATP5PD, ATP5PF, ATP5PO, ATP6V0C, ATP6V1A, ATPSCKMT, DGUOK, DMAC2L, DNAJC30, ENO1, FLCN, H19, H19, IL4, LDHC, MIR675, MIR675, MT-ATP6, MT-ATP8, MT-CO2, MTCO2P12, MYC, NUDT2, PARP1, PID1, PINK1, PKLR, PKLR, PPARA, PPARGC1A, PRKAG2, SLC25A12, SLC25A13, …
GOBP_ATP_METABOLIC_PROCESS	313	ABCD1, ACTN3, ADPGK, AFG1L, AK1, AK2, AK4, AK5, AK9, ALDOA, ALDOB, ALDOC, ANTKMT, APP, ARL2, ARNT, ATP1A2, ATP1B1, ATP5F1A, ATP5F1B, ATP5F1C, ATP5F1D, ATP5F1E, ATP5F1EP2, ATP5IF1, ATP5IF1, ATP5MC1, ATP5MC2, ATP5MC3, ATP5ME, ATP5MF, ATP5MG, ATP5MGL, ATP5PB, ATP5PD, ATP5PF, ATP5PO, ATP6V0C, ATP6V1A, ATP6V1B1, ATP6V1B2, ATP7A, ATPSCKMT, BAD, BEND3, BID, BPGM, C2orf69, CBFA2T3, CCNB1, CDK1, CHCHD10, …
GOBP_ATP_SYNTHESIS_COUPLED_ELECTRON_TRANSPORT	108	AFG1L, BID, CCNB1, CDK1, CHCHD2, COA6, COQ9, COX15, COX4I1, COX4I2, COX5A, COX5B, COX6A1, COX6A2, COX7A1, COX7A2L, COX7A2P2, COX7C, COX8C, COX8C, CYC1, CYCS, DGUOK, DLD, DNAJC15, GHITM, ISCU, MIR210, MT-CO1, MT-CO2, MT-CO3, MT-CYB, MT-ND1, MT-ND2, MT-ND3, MT-ND4, MT-ND4L, MT-ND5, MT-ND6, MTCO2P12, NDUFA1, NDUFA10, NDUFA12, NDUFA2, NDUFA3, NDUFA3, NDUFA3, NDUFA3, NDUFA3, NDUFA3, NDUFA3, NDUFA3, ND…
GOBP_ATP_SYNTHESIS_COUPLED_PROTON_TRANSPORT	26	ANTKMT, ATP5F1A, ATP5F1B, ATP5F1C, ATP5F1D, ATP5F1E, ATP5F1EP2, ATP5MC1, ATP5MC2, ATP5MC3, ATP5ME, ATP5MF, ATP5MG, ATP5MGL, ATP5PB, ATP5PD, ATP5PF, ATP5PO, ATP6V0C, ATP6V1A, ATPSCKMT, DNAJC30, MT-ATP6, MT-ATP8, STOML2, VPS9D1
GOBP_ATRIAL_CARDIAC_MUSCLE_CELL_TO_AV_NODE_CELL_SIGNALING	21	ANK2, CACNA1C, CACNA1C, CACNB2, FLNA, GJA1, GJA5, GJC1, KCNA5, KCNE5, KCNJ3, KCNJ5, KCNN2, KCNQ1, KCNQ1, MIR328, NUP155, RYR2, SCN3B, SCN5A, TRPM4
GOBP_ATRIAL_SEPTUM_DEVELOPMENT	24	ACVR1, ANK2, BMPR2, CCN1, DAND5, GATA4, GATA4, GJA5, HEY2, ISL1, MDM2, MDM4, NKX2-5, NOTCH2, NPHP3, NSD2, SMO, SOX4, TBX20, TBX5, TGFB2, WNT11, WNT5A, ZFPM1
GOBP_ATRIOVENTRICULAR_VALVE_DEVELOPMENT	28	ACVR1, APLNR, BMP2, BMPR1A, BMPR2, CCN1, DCHS1, EFNA1, GATA4, GATA4, GJA5, HEY1, HEY2, HEYL, MDM2, MDM4, NOTCH1, OLFM1, SLIT3, SMAD4, SMAD6, SOX4, TBX20, TBX5, TGFB2, TGFBR2, TWIST1, ZFPM1
GOBP_ATTACHMENT_OF_SPINDLE_MICROTUBULES_TO_KINETOCHORE	40	ABRAXAS1, ABRAXAS2, APC, AURKB, AURKC, BECN1, BOD1, BUB3, CCNB1, CDC42, CDT1, CENPC, CENPE, CHAMP1, ECT2, EML4, HNRNPU, KIF2C, KNL1, KNSTRN, MAD1L1, MIS12, NDC80, NEK2, NUF2, RACGAP1, RB1, RCC2, RCC2, RMDN1, SEH1L, SGO1, SIRT2, SIRT2, SPAG5, SPC24, SPC25, SPC25, TEX14, ZNF207
GOBP_AUDITORY_RECEPTOR_CELL_DEVELOPMENT	25	CDH23, CLRN1, CLRN2, GRXCR2, KCNQ1, KCNQ1, LHFPL5, LRTOMT, MYO7A, PAFAH1B1, PDZD7, PLS1, SCRIB, SCRIB, SEC24B, SLC4A7, SLC9A3R1, SLITRK6, SOD1, STRC, TMC1, TPRN, TRIOBP, WDPCP, WHRN
GOBP_AUTONOMIC_NERVOUS_SYSTEM_DEVELOPMENT	49	ACKR3, ADARB1, ADARB1, ARX, ASCL1, CTNNB1, EDNRA, EDNRB, EGR2, FN1, FZD3, GATA3, GBX2, GDNF, GFRA3, HAND2, HES1, HLX, HOXB1, HOXB2, INSM1, ISX, KIF26A, NAV2, NF1, NRP1, NRP2, NTRK1, PHACTR4, PHOX2A, PHOX2B, PLXNA3, PLXNA4, PRLH, RET, RHOXF1, SEMA3A, SEMA3F, SIX1, SOX10, SOX11, SOX4, SOX8, TBX1, TFAP2A, TFAP2B, TLX2, TP63, VCAM1
GOBP_AUTOPHAGOSOME_MATURATION	62	ADRB2, ATG12, ATG14, ATG5, ATP2A2, BECN1, CALCOCO2, CALM1, CHMP1A, CHMP1B, CHMP2A, CHMP2B, CHMP3, CHMP4A, CHMP4A, CHMP4B, CHMP4C, CHMP5, CHMP6, CHMP7, CLEC16A, CLN3, EPG5, FYCO1, IRGM, LAMP2, LIX1, LIX1L, MAP1LC3A, MAP1LC3B, MAP1LC3B2, MAP1LC3C, MCOLN1, MFSD8, PHF23, PIK3C3, PIK3R4, RUBCN, RUBCNL, SMCR8, SMCR8, SNAP29, SNAPIN, SNX14, STX17, TBC1D25, TECPR1, TMEM39A, TSG101, UBQLN1, UBQLN4, UVRAG,…
GOBP_AUTOPHAGOSOME_ORGANIZATION	133	ADPRH, AMBRA1, AP4M1, ARFIP2, ATG101, ATG12, ATG13, ATG14, ATG16L1, ATG16L1, ATG16L2, ATG2A, ATG2B, ATG3, ATG4B, ATG4D, ATG5, ATG7, ATG9A, ATG9B, ATP13A2, ATP2A2, BAG3, BECN1, BECN2, C9orf72, CHMP4A, CHMP4A, CHMP4B, CLN3, EHMT2, EHMT2, EHMT2, EHMT2, EHMT2, EHMT2, EHMT2, ELAPOR1, EMC6, FEZ1, FEZ2, GABARAP, GABARAPL1, GABARAPL2, GABARAPL3, GABARAPL3, GBA, GBA, IFT20, IFT88, IRGM, LRBA, LRRK2, LRSAM…
GOBP_AUTOPHAGY_OF_MITOCHONDRION	94	AMBRA1, ARFIP2, ATG12, ATG13, ATG14, ATG2A, ATG2B, ATG3, ATG4B, ATG4D, ATG5, ATG7, ATG9A, ATG9B, ATP13A2, ATP5IF1, ATP5IF1, BECN1, BNIP3, BNIP3L, C5orf51, CAMKK2, CDC37, CERS1, CISD2, CSNK2A2, CTSK, CTTN, CTTN, DNM1L, FBXO7, FBXW7, FIS1, FUNDC1, FUNDC2, FZD5, GABARAP, GABARAPL1, GABARAPL2, GABARAPL3, GABARAPL3, GBA, GBA, GSK3A, HAX1, HDAC6, HIF1A, HK2, HTRA2, HTT, HUWE1, LRBA, MAP1LC3A, MAP1LC3B,…
GOBP_AXIS_ELONGATION	28	AREG, BMP4, ESR1, FGF1, FGF10, FGFR2, HNF1B, HNF1B, HOXD13, MAGI2, MED1, MED12, NKD1, PTK7, RDH10, SFRP1, SFRP2, SHH, SIX1, SIX4, SOX9, SPRY1, SPRY2, TRIM28, WNT11, WNT3A, WNT5A, YAP1
GOBP_AXIS_SPECIFICATION	98	AHI1, ARL13B, AURKA, AXIN1, AXIN2, BASP1, BCOR, BMP4, BMPR1A, C2CD3, CDX1, CDX2, CDX4, CER1, CITED2, COBL, CTNNB1, CXXC4, DCANP1, DDIT3, DLL1, DLL1, EPB41L5, ETS2, FGF10, FOXA2, FRS2, FZD5, GDF3, GPC3, HEY2, HOXD8, HSPB11, IFT172, IRX4, LDB1, LHX1, LHX1, MDFI, MESP1, MESP2, MNS1, NEUROG1, NODAL, NOTCH1, NOTCH2, NRARP, OTX2, PAX6, PCSK6, PGAP1, PITX2, PKD1L1, PLD6, PTCH1, RIPPLY1, RIPPLY2, RNF2, S…
GOBP_AXONAL_FASCICULATION	23	AMIGO1, ARHGAP35, CASP3, CDK5R1, CNR1, CNTN2, CNTN4, CRTAC1, EPHA3, EPHA4, EPHB2, EPHB3, FEZF2, MEGF8, NCAM2, NDN, NDN, NRCAM, NRP1, RTN4, SEMA3A, SEMA5A, TNFRSF21
GOBP_AXONAL_TRANSPORT	69	ACTR10, AGBL4, AGTPBP1, AP3B1, AP3B2, AP3D1, AP3M1, AP3M2, AP3S1, AP3S2, ARL8A, ARL8B, ARMCX3, BLOC1S1, BLOC1S2, BLOC1S3, BLOC1S4, BLOC1S5, BLOC1S6, BORCS5, BORCS5, CALY, CNIH2, DCTN1, DLG2, DST, DTNBP1, DYNC1H1, FBXW11, FEZ1, HAP1, HDAC6, HIF1A, HSBP1, HSPB1, KIF1A, KIF1B, KIF1C, KIF3A, KIF3B, KIF4A, KIF5A, KIF5B, KIF5C, KIF5C, MAP1A, MAP2, MAPK8IP3, MAPT, MAPT, MAPT, MGARP, NDEL1, NEFL, OPA1, P…
GOBP_AXONAL_TRANSPORT_OF_MITOCHONDRION	20	ACTR10, AGBL4, AGTPBP1, ARMCX3, FEZ1, HAP1, HDAC6, HIF1A, HSBP1, MAPT, MAPT, MAPT, MGARP, NEFL, OPA1, SPAST, SYBU, TRAK1, TRAK2, UCHL1
GOBP_AXONEMAL_DYNEIN_COMPLEX_ASSEMBLY	40	CCDC103, CCDC39, CCDC39, CCDC40, CCDC63, CCDC65, CFAP100, CFAP73, DAW1, DNAAF1, DNAAF10, DNAAF11, DNAAF2, DNAAF3, DNAAF4, DNAAF5, DNAAF6, DNAAF8, DNAH1, DNAH17, DNAH2, DNAH5, DNAH7, DNAH8, DNAI1, DNAI2, DNAI3, DNAI4, DNAL1, DRC1, LRRC49, ODAD1, ODAD2, ODAD3, ODAD4, SPAG1, TEKT2, TTC12, TTC12, ZMYND10
GOBP_AXONEME_ASSEMBLY	90	ARMC2, BBS2, CC2D2A, CCDC103, CCDC39, CCDC39, CCDC40, CCDC63, CCDC65, CEP131, CFAP100, CFAP157, CFAP206, CFAP43, CFAP44, CFAP46, CFAP47, CFAP58, CFAP65, CFAP69, CFAP73, CFAP74, CFAP91, CFAP97D1, DAW1, DCX, DNAAF1, DNAAF10, DNAAF11, DNAAF2, DNAAF3, DNAAF4, DNAAF5, DNAAF6, DNAAF8, DNAH1, DNAH17, DNAH2, DNAH5, DNAH7, DNAH8, DNAI1, DNAI2, DNAI3, DNAI4, DNAJB13, DNAL1, DRC1, DRC7, FOXJ1, FSIP2, GAS8, …
GOBP_AXON_ENSHEATHMENT_IN_CENTRAL_NERVOUS_SYSTEM	26	ABCA2, ASPA, B4GALT5, B4GALT6, CLU, CNTN1, CNTN2, CNTNAP1, ERCC2, FA2H, HES5, HES5, ID4, KCNJ10, MAG, MAL, MIR26A1, MYRF, NCSTN, NKX6-2, PLP1, PTEN, PTEN, SOX10, TENM4, TLR2
GOBP_AXON_EXTENSION	131	ABL1, ADNP, ALCAM, ANAPC2, APOE, ARHGAP4, AUTS2, BARHL2, BMPR2, C9orf72, CDH4, CDH4, CDK5, CDK5R1, CDKL3, CDKL5, CTTN, CTTN, CXCL12, CYFIP1, CYFIP1, CYFIP1, DBN1, DBNL, DCLK1, DIP2B, DISC1, DNM2, DPYSL2, DRAXIN, DSCAM, DVL1, EDN1, EDN2, EDN3, EDNRA, EIF4G2, FN1, GDI1, GOLGA4, GSK3B, HSP90AA1, HSP90AB1, ISLR2, ITGB1, KIAA0319, L1CAM, LAMB2, LHX2, LIMK1, MACF1, MAG, MAP1B, MAP2, MAP3K13, MAPT, MAPT…
GOBP_AXO_DENDRITIC_TRANSPORT	82	ACTR10, AGBL4, AGTPBP1, AP3B1, AP3B2, AP3D1, AP3M1, AP3M2, AP3S1, AP3S2, APBA1, APBA1, APP, ARL8A, ARL8B, ARMCX3, BLOC1S1, BLOC1S2, BLOC1S3, BLOC1S4, BLOC1S5, BLOC1S6, BORCS5, BORCS5, CALY, CNIH2, DCTN1, DLG2, DST, DTNBP1, DYNC1H1, FBXW11, FEZ1, FLOT2, HAP1, HDAC6, HIF1A, HNRNPU, HSBP1, HSPA8, HSPB1, KIF17, KIF1A, KIF1B, KIF1C, KIF3A, KIF3B, KIF4A, KIF5A, KIF5B, KIF5C, KIF5C, KLC3, MAP1A, MAP2, M…
GOBP_BARBED_END_ACTIN_FILAMENT_CAPPING	28	ADD1, ADD2, ADD3, AVIL, CAPG, CAPZA1, CAPZA2, CAPZA3, CAPZB, CARMIL1, CARMIL2, CRACD, EPS8, FLII, FLII, GSN, IQANK1, IQANK1, MTPN, RDX, SCIN, SVIL, TRIOBP, TWF1, TWF2, VIL1, VILL, WASHC2C
GOBP_BASEMENT_MEMBRANE_ORGANIZATION	33	CAV1, CAV2, CLASP1, CLASP2, CMA1, COL4A1, CTSS, DAG1, EXT1, FERMT1, FLRT2, GAS2, HMCN1, HPN, ITGB1, LAMB1, LAMB2, LAMB3, LAMB4, MMP11, MMP11, NID1, NID2, NTN4, NTNG1, NTNG2, PHLDB1, PHLDB2, PLOD3, PXDN, RAMP2, RIC8A, SPINT2
GOBP_BASE_CONVERSION_OR_SUBSTITUTION_EDITING	22	A1CF, ADAD1, ADAD2, ADAR, ADARB1, ADARB1, ADARB2, ADAT2, AICDA, APOBEC1, APOBEC2, APOBEC3A, APOBEC3A, APOBEC3B, APOBEC3C, APOBEC3D, APOBEC3F, APOBEC3G, APOBEC3H, METTL3, NUDT16, RBM47
GOBP_BASE_EXCISION_REPAIR	43	ADPRS, APEX1, APEX2, DNA2, ERCC5, ERCC6, FAM168A, FEN1, HMGA2, HUWE1, LIG1, LIG3, MBD4, MPG, MUTYH, NEIL1, NEIL2, NEIL3, NTHL1, OGG1, PARG, PARP2, PCNA, PNKP, POLB, POLD1, POLE, POLG, POLL, POLQ, PRMT6, RPA1, RPA2, RPA3, RPS3, SIRT6, SMUG1, TDG, UNG, USP47, WRN, XPA, XRCC1
GOBP_BEHAVIORAL_RESPONSE_TO_COCAINE	21	ABAT, CDK5, DRD1, DRD2, DRD3, DRD4, DRD4, EHMT2, EHMT2, EHMT2, EHMT2, EHMT2, EHMT2, EHMT2, FADD, HOMER1, HOMER2, HTR2A, OPRK1, PPP1R1B, SDK1
GOBP_BENZENE_CONTAINING_COMPOUND_METABOLIC_PROCESS	29	AADAT, ACAA1, ACSM1, AFMID, ALDH8A1, CYP1B1, CYP2E1, CYP4B1, EPHX2, FAH, GOT2, GSTM1, GSTM2, GSTM3, GSTM4, HAAO, IDO1, IDO2, KMO, KYAT1, KYAT1, KYAT3, KYNU, PON3, SRD5A2, TDO2, TDO2, TH, UGT1A1
GOBP_BICARBONATE_TRANSPORT	29	BEST1, CA4, CFTR, CYB5R1, CYB5R2, CYB5R4, CYB5RL, RHAG, SLC26A1, SLC26A10, SLC26A2, SLC26A3, SLC26A4, SLC26A5, SLC26A6, SLC26A7, SLC26A8, SLC26A9, SLC39A8, SLC4A1, SLC4A10, SLC4A11, SLC4A2, SLC4A3, SLC4A4, SLC4A5, SLC4A7, SLC4A8, SLC4A9
GOBP_BILE_ACID_AND_BILE_SALT_TRANSPORT	32	ABCB11, ABCB11, ABCC11, ABCC2, ABCC3, ABCC4, ABCD3, AKR1C1, AKR1C4, AQP9, ATP8B1, CEACAM1, CYP7A1, FGF19, NR0B2, PRKAA1, SLC10A1, SLC10A2, SLC10A3, SLC10A4, SLC10A5, SLC10A6, SLC10A7, SLC27A5, SLC51A, SLC51B, SLCO1A2, SLCO1B1, SLCO1B3, SLCO1B7, SLCO1C1, SLCO2B1
GOBP_BILE_ACID_BIOSYNTHETIC_PROCESS	39	ABCB11, ABCB11, ABCD3, ACOT8, AKR1C4, AKR1D1, AMACR, BAAT, BAAT, CES1, CES1, CYP27A1, CYP39A1, CYP46A1, CYP7A1, CYP7B1, CYP8B1, FGF19, FGFR4, HSD17B10, HSD3B7, MALRD1, MIR33A, NR1D1, NR1H4, OSBP, OSBPL1A, OSBPL2, OSBPL3, OSBPL6, OSBPL7, OSBPL9, PROX1, SCP2, SIRT1, SLC27A2, SLC27A5, STAR, STARD4
GOBP_BILE_ACID_METABOLIC_PROCESS	52	ABCB11, ABCB11, ABCD3, ACAA1, ACOT8, AKR1C1, AKR1C4, AKR1D1, AMACR, ARV1, ATP8B1, BAAT, BAAT, CES1, CES1, CYP27A1, CYP39A1, CYP46A1, CYP7A1, CYP7B1, CYP8B1, FGF19, FGFR4, GBA2, HSD17B10, HSD3B7, KIT, LEP, MALRD1, MIR33A, NPC1, NR1D1, NR1H4, NR5A2, OSBP, OSBPL1A, OSBPL2, OSBPL3, OSBPL6, OSBPL7, OSBPL9, PANK2, PROX1, SCP2, SIRT1, SLC27A2, SLC27A5, STAR, STARD4, SULT2A1, UGT2A1, UGT2A2
GOBP_BILE_ACID_SECRETION	21	ABCB11, ABCB11, ABCB4, CASR, CES1, CES1, MIR33A, PRKAA1, SLC10A1, SLC51A, SLC51B, SLC9A3R1, TNF, TNF, TNF, TNF, TNF, TNF, TNF, TNF, UGT1A3
GOBP_BINDING_OF_SPERM_TO_ZONA_PELLUCIDA	52	ACR, ACR, ADAM18, ADAM18, ADAM2, ADAM2, ADAM32, ADAM32, ADAM5, ALDOA, ASTL, ATP8B3, B4GALT1, CCT2, CCT3, CCT4, CCT5, CCT7, CCT8, CLGN, CRISP1, FETUB, GLIPR1L2, HSPA1L, HSPA1L, HSPA1L, HSPA1L, HSPA1L, LY6K, OVGP1, PAEP, PCSK4, POMZP3, POMZP3, PRSS37, PRSS55, PRSS55, SPA17, SPAM1, TCP1, TEX101, TMPRSS12, UBAP2L, VDAC2, ZAN, ZP1, ZP2, ZP2, ZP3, ZP4, ZPBP, ZPBP2
GOBP_BIOLOGICAL_PROCESS_INVOLVED_IN_INTERACTION_WITH_HOST	254	ACE2, AGTR1, ALYREF, ANPEP, APCS, ARL8B, ATG7, AVP, AVPR1B, AXL, BCL2L1, BSG, CAV1, CAV2, CBL, CCR5, CD209, CD4, CD46, CD55, CD74, CD80, CD81, CD86, CDHR3, CDK1, CH25H, CHMP1A, CHMP1B, CHMP2A, CHMP2B, CHMP3, CHMP4A, CHMP4A, CHMP4B, CHMP4C, CHMP5, CHMP6, CHMP7, CIITA, CLDN1, CLDN6, CLDN9, CLEC4G, CLEC4M, CLEC5A, CR1, CR2, CTSB, CTSB, CTSL, CXADR, CXCL8, CXCR4, DAG1, DDB1, DDX39B, DDX39B, DDX39B, D…
GOBP_BIOLOGICAL_PROCESS_INVOLVED_IN_INTERACTION_WITH_SYMBIONT	119	APCS, APOE, APOL1, ARG1, AZU1, AZU1, CAMP, CARD9, CAV2, CCL3, CCL3, CCL3, CCL4, CCL4, CCL4, CCL5, CCL5, CCL8, CCNK, CCNT1, CDK9, CFHR1, CFHR2, CFHR5, CFL1, CHD1, CRP, CSF1R, CTDP1, CTDP1, CTSG, CX3CR1, CXCL6, DCD, DDB1, DEFA1, DEFA1, DEFA1B, DEFA1B, DEFA5, DEFA5, DEFB103A, DEFB103A, DEFB103A, DEFB103B, DEFB103B, EIF2AK4, ELANE, ELANE, EP300, F2, F2RL1, FBXL2, FMR1, FN1, GAPDH, GPX1, HDAC1, HMGA2,…
GOBP_BIOLOGICAL_PROCESS_INVOLVED_IN_INTRASPECIES_INTERACTION_BETWEEN_ORGANISMS	62	ATXN1, ATXN1L, AVP, AVPR1A, BBS4, BPIFA1, BRINP1, CHD8, CHRNB2, CIC, CLN8, CLN8, CNTNAP2, CNTNAP2, CX3CR1, DLG4, DRD3, DRD4, DRD4, DVL1, EIF4EBP2, EN1, EXT1, GAD1, GRID1, GRP, GRPR, KCNQ1, KCNQ1, LTF, MAPK8IP2, MECP2, MKKS, MKKS, MKKS, NLGN2, NLGN2, NLGN3, NLGN4X, NLGN4Y, NPAS4, NR2E1, NRXN1, NRXN2, NRXN3, OXT, OXTR, PCM1, PTCHD1, PTEN, PTEN, RPTOR, SEPTIN5, SHANK1, SHANK2, SHANK3, SLC6A4, TBX1, …
GOBP_BIOLOGICAL_PROCESS_INVOLVED_IN_SYMBIOTIC_INTERACTION	366	ACE2, AGTR1, ALYREF, ANPEP, APCS, APOE, APOL1, ARG1, ARL8B, ATG7, AVP, AVPR1B, AXL, AZU1, AZU1, BCL2L1, BPIFA1, BSG, CAMP, CARD9, CAV1, CAV2, CBL, CCL3, CCL3, CCL3, CCL4, CCL4, CCL4, CCL5, CCL5, CCL8, CCNK, CCNT1, CCR5, CD209, CD4, CD46, CD55, CD74, CD80, CD81, CD86, CDHR3, CDK1, CDK9, CFHR1, CFHR2, CFHR5, CFL1, CH25H, CHD1, CHMP1A, CHMP1B, CHMP2A, CHMP2B, CHMP3, CHMP4A, CHMP4A, CHMP4B, CHMP4C, C…
GOBP_BIOMINERALIZATION	186	ACTN3, ACVR1, ACVR2A, ACVR2B, ADGRV1, ADRB2, AHSG, ALOX15, ALOX5, ALOX5, ALPL, AMBN, AMELX, AMELY, AMTN, ANKH, ANO6, ASPN, ATF4, ATG4B, ATP2B1, ATRAID, AXIN2, BCOR, BGLAP, BMP2, BMP2K, BMP4, BMP6, BMP7, BMPR1A, BMPR1B, BMPR2, CCDC154, CCL3, CCL3, CCL3, CCN1, CCR1, CEBPB, CEMP1, CER1, CFTR, CLEC3B, CNNM4, COL1A1, COL1A2, COMP, CYP27B1, DDR2, DMP1, DSPP, ECM1, EIF2AK3, ENAM, ENPP1, ERCC2, FAM20A, F…
GOBP_BLASTOCYST_DEVELOPMENT	135	ACTL6A, ACVR1C, ADA, AGBL4, AKAP3, ARHGDIG, ASF1B, ASF1B, BCOR, BRCA2, BYSL, CAPN2, CCDC24, CCDC62, CCNB1IP1, CDX2, CHEK1, CITED2, CMTM3, CNOT1, CNOT2, CNOT3, CNOT3, CNOT3, CNOT3, CNOT3, CNOT3, CNOT3, CNOT3, CNOT3, CNOT3, COPS2, CTR9, CUL3, DAD1, ELF3, EMG1, EOMES, ETV2, FBLL1, FURIN, GABPA, GINS1, GINS4, HAND1, HNF1B, HNF1B, HOPX, HORMAD1, HS3ST6, HS3ST6, IGF1, JUNB, KDM4C, KLF4, KPNA7, KPNA7, L…
GOBP_BLASTOCYST_FORMATION	53	ACTL6A, ADA, BYSL, CCNB1IP1, CDX2, CITED2, CNOT1, CNOT2, CNOT3, CNOT3, CNOT3, CNOT3, CNOT3, CNOT3, CNOT3, CNOT3, CNOT3, CNOT3, CTR9, CUL3, EOMES, FURIN, GABPA, HAND1, HNF1B, HNF1B, HOPX, JUNB, KDM4C, LATS1, MFN2, MFNG, NLE1, NODAL, PNLDC1, PRDM14, PTPN18, RBM46, RPL7L1, RRP7A, RTN4, SF3B6, SKIL, SOX17, SP3, SRF, SUPT6H, TEAD4, TET1, TM4SF1, WDR74, YAP1, ZP3
GOBP_BLASTOCYST_GROWTH	21	ACVR1C, BRCA2, CHEK1, COPS2, CTR9, GINS1, GINS4, IGF1, NBN, NCAPG2, NDEL1, PALB2, PELO, RAD51B, RTF1, SALL4, SBDS, TAF8, UBTFL1, ZNF830, ZPR1
GOBP_BLASTODERM_SEGMENTATION	26	BASP1, DCANP1, FRS2, FZD5, HOXD8, NEUROG1, NRP1, NRP2, PCSK6, PLD6, SEMA3A, SEMA3F, TASOR, TBX3, TBXT, TDGF1, TDRD1, TDRD10, TDRD15, TDRD5, TDRD6, TDRD7, TDRKH, TIFAB, WNT5A, WT1
GOBP_BLOOD_VESSEL_ENDOTHELIAL_CELL_MIGRATION	197	ABL1, ACVRL1, ADAM17, ADTRP, AGTR2, AGTR2, AKT1, AKT3, AKT3, AMOT, ANGPT1, ANGPT2, ANGPT4, ANXA1, APOA1, APOE, ATP2B4, ATP5F1A, ATP5F1B, CARD10, CD40, CDH5, CIB1, CLEC14A, CSNK2B, CSNK2B, CSNK2B, CSNK2B, CSNK2B, CSNK2B, CSNK2B, CSNK2B, DLL4, EFNA1, EFNB2, EGR3, EMP2, EPHA2, EPHB4, ETS1, FBXW7, FGF18, FGF2, FGFBP1, FGFR1, FOXC2, GADD45A, GATA2, GDF2, GPLD1, GPX1, GREM1, GREM1, GREM1, HDAC5, HDAC7,…
GOBP_BLOOD_VESSEL_ENDOTHELIAL_CELL_PROLIFERATION_INVOLVED_IN_SPROUTING_ANGIOGENESIS	57	ACVRL1, AGTR1, APELA, APLNR, BMP4, BMPER, DLL4, EPHA2, FGF2, FGFBP1, GATA2, HMOX1, IL12A, IL12B, ITGB1BP1, JCAD, MIR101-1, MIR10A, MIR10B, MIR126, MIR132, MIR146A, MIR149, MIR15A, MIR15B, MIR16-1, MIR193A, MIR21, MIR222, MIR2355, MIR23A, MIR23A, MIR24-1, MIR26A1, MIR27A, MIR27A, MIR27B, MIR29C, MIR342, MIR361, MIR410, MIR424, MIR483, MIR487B, MIR494, MIR495, MIR497, MIR503, MIRLET7B, MMRN2, NGFR,…
GOBP_BLOOD_VESSEL_REMODELING	47	ACE, ACVR2B, ACVRL1, AGT, AGTR2, AGTR2, ATG5, ATP7A, AXL, BAK1, BAX, BCR, BMPR2, CCR2, CEACAM1, CHD7, CRB1, CST3, DBH, DLL4, EDNRA, EPAS1, EXT1, FGF10, FGF8, FLNA, FLT4, FOXC1, FOXC2, HOXA3, HRG, JAG1, LIF, MDM2, MEF2C, MIR143, MIR17, MIR20A, MIR27B, MIR29B1, NOL3, NOS3, RBPJ, RSPO3, SEMA3C, TGFB1, TMBIM1
GOBP_BODY_FLUID_SECRETION	101	ADA, ADORA1, AGR2, ALOX12B, APLN, APRT, AQP1, AQP5, ATG5, ATP7A, ATP7B, CAV1, CCND1, CDO1, CEL, CELSR2, CHRM1, CHRM3, COPA, CREB1, CSN2, CSN2, CSN3, CYBA, DCANP1, DDR1, DDR1, DDR1, DDR1, DDR1, DDR1, DDR1, EDN1, ERBB4, FGF10, FOXB1, GHRHR, GJA1, GPAT4, GUCA1B, HIF1A, HK2, KCNN4, LACRT, MED1, MT-CO2, MTCO2P12, MTX1, NCOR2, NEURL1, NEUROG1, NLRP6, NME1, NPPB, NPR1, NPR3, NR1H2, NR1H3, OAS2, OPRK1, O…
GOBP_BODY_MORPHOGENESIS	48	ANKRD11, ARID5B, ASPH, ATP6AP2, CLASP1, CLASP2, CLDN5, COL1A1, CRISPLD1, CRISPLD2, CSRNP1, DAG1, DKK1, DLX5, EP300, FLVCR1, FUZ, GPC3, GREM2, IFT122, IHH, LEF1, MAB21L2, MMP2, MSX1, MYH3, NIPBL, NOG, PAX9, PDGFRA, PHLDB1, PHLDB2, PLEKHA1, PTPN11, RAB3GAP1, RRAS, SCX, SGPL1, SKI, STRA6, STRA6, TBX1, TGFB3, TIPARP, WNT3, WNT3, WNT3, ZNF281
GOBP_BONE_CELL_DEVELOPMENT	49	ABI1, ANXA2, ATP6AP1, CLDN18, EP300, FAM20C, FAM20C, FAM20C, FAM20C, FBN1, FBXW7, FLI1, FOXP1, GPR68, KIT, LILRB1, LILRB1, LILRB1, LILRB1, LILRB1, LRRK1, LTF, MED1, MEIS1, MPIG6B, MPIG6B, MPIG6B, MPIG6B, MPIG6B, MPIG6B, MPIG6B, MPIG6B, NOTCH2, PAFAH1B1, PIP4K2A, PTPN11, PTPN6, SH2B3, SIGLEC15, SLC9B2, SRC, SRF, TAL1, THPO, TNFSF11, TYROBP, WASF2, ZFPM1, ZNF385A
GOBP_BONE_DEVELOPMENT	240	ABI1, ACP5, ACTN3, ADAMTS12, ADAMTS12, ADAMTS7, AKAP13, ALPL, AMER1, ANXA2, ANXA6, ASXL1, ATF2, ATG9A, ATG9B, ATP6AP1, AXIN2, BBX, BGLAP, BGN, BMP2, BMP4, BMP6, BMPR1B, BMPR2, BPNT2, CCDC154, CCN4, CDX1, CER1, CHAD, CHSY1, CITED2, CLDN18, COL13A1, COL1A1, COL27A1, COL2A1, COL3A1, COMP, CSGALNACT1, CTC1, CYP26B1, DCANP1, DCHS1, DHRS3, DLX5, DYM, EBP, ENG, EP300, EPYC, EXT1, EXT2, FAM20C, FAM20C, F…
GOBP_BONE_GROWTH	32	ANXA6, ATF2, BNC2, CER1, COL27A1, COMP, DDR2, ECM1, EVC, EXT1, FGFR2, FGFR3, IFT80, LEP, LEPR, MATN1, MMP13, MMP13, MSX2, NPPC, OSTN, POR, RARA, RARB, RARG, SMPD3, SOX9, STC1, TGFBR2, THBS3, TSKU, ZMPSTE24
GOBP_BONE_MATURATION	33	ACTN3, ADAMTS12, ADAMTS12, ADAMTS7, BMP2, CCDC154, DCHS1, EBP, EXT1, FGFR3, GH1, GREM1, GREM1, GREM1, IFT80, IGF1, LEP, LTF, MBTPS2, PHOSPHO1, PLXNB1, PTH, RFLNA, RFLNB, RFLNB, RHOA, RYR1, SEMA4D, SNX10, THBS3, XYLT1, XYLT1, ZBTB16
GOBP_BONE_MINERALIZATION	132	ACTN3, ACVR1, ACVR2A, ACVR2B, ADGRV1, ADRB2, AHSG, ALOX15, ALOX5, ALOX5, ALPL, ANKH, ANO6, ASPN, ATF4, ATP2B1, ATRAID, AXIN2, BCOR, BGLAP, BMP2, BMP2K, BMP4, BMP6, BMP7, BMPR1A, BMPR1B, BMPR2, CCDC154, CCL3, CCL3, CCL3, CCN1, CCR1, CER1, CLEC3B, COL1A2, COMP, CYP27B1, DDR2, ECM1, EIF2AK3, ENPP1, ERCC2, FAM20C, FAM20C, FAM20C, FAM20C, FBN2, FBXL15, FGF23, FGFR2, FGFR3, FGR, FZD9, GATA1, GJA1, GPC3…
GOBP_BONE_MORPHOGENESIS	99	ACP5, ACTN3, ALPL, ANXA6, ATF2, ATG9A, ATG9B, AXIN2, BMP4, BMP6, BMPR1B, BMPR2, BPNT2, CDX1, CER1, CHSY1, CITED2, COL13A1, COL1A1, COL27A1, COL2A1, COL3A1, COMP, CSGALNACT1, CYP26B1, DCANP1, DHRS3, DLX5, EXT1, EXT2, FGF18, FGF4, FGFR2, FGFR3, FOXC1, FOXN3, FREM1, GHR, GLG1, GLI3, HAS2, HOXA11, IFITM5, IFT80, IHH, INPPL1, INSIG1, INSIG2, LRP5, LRP5L, LTBP3, LTF, MATN1, MEF2C, MEF2D, MEGF8, MMP13, …
GOBP_BONE_REMODELING	93	ACP5, ADAM8, ADRB2, BGLAP, CALCA, CARTPT, CCDC154, CD38, CLDN18, CSF1R, CSK, CTHRC1, CTNNB1, CTSK, DCSTAMP, DEF8, EFNA2, EPHA2, EXT1, FSHB, GDF5, GJA1, GPR137, GPR137B, GPR55, GREM1, GREM1, GREM1, HAMP, HTR1B, IAPP, IHH, IL20RA, IL6, IL7, INPP5D, INPP5D, ITGB3, LEP, LEPR, LGR4, LRP5, LRP5L, LRRK1, LTBP3, MC4R, MDK, MITF, NCDN, NF1, NOTCH2, NOX4, P2RX7, P3H4, PDK4, PLEKHM1, PLEKHM1, PLEKHM1, PPARG…
GOBP_BONE_RESORPTION	66	ACP5, ADAM8, ADRB2, BGLAP, CALCA, CARTPT, CCDC154, CD38, CLDN18, CSF1R, CSK, CTNNB1, CTSK, DCSTAMP, DEF8, EXT1, FSHB, GPR137, GPR137B, GPR55, HAMP, IAPP, IHH, IL20RA, IL6, IL7, INPP5D, INPP5D, ITGB3, LRRK1, LTBP3, MC4R, NCDN, NF1, NOX4, P2RX7, PDK4, PLEKHM1, PLEKHM1, PLEKHM1, PPARGC1B, PRKCA, PTH, PTH1R, PTK2B, RAB3D, RAB7A, S1PR1, SIGLEC15, SNX10, SPP1, SRC, SYK, TCIRG1, TF, TFRC, TMEM119, TMEM6…
GOBP_BRAIN_MORPHOGENESIS	43	AKT3, AKT3, BBS2, BBS4, CDH2, CTNNA2, EMX1, FANCC, FANCD2, FBXW11, FGF8, FOXO3, FZD3, FZD6, GBA, GBA, GDF7, GSX2, HESX1, MKKS, MKKS, MKKS, NF1, OTX1, PAFAH1B1, PAX2, PROP1, PROP1, PROP1, PSEN1, PTEN, PTEN, SHANK3, SLC4A10, SLC6A4, SLIT1, SMO, SOS1, SPEF2, UCHL5, VPS51, WNT5A, ZNF335
GOBP_BRANCHED_CHAIN_AMINO_ACID_CATABOLIC_PROCESS	23	ACAD8, ACADSB, ACAT1, ALDH6A1, AUH, BCAT2, BCKDHA, BCKDHB, BCKDK, DBT, DLD, ECHS1, HIBADH, HIBCH, HMGCL, HMGCLL1, HSD17B10, IVD, MCCC1, MCCC2, MCCC2, MCCC2, SLC25A44
GOBP_BRANCHED_CHAIN_AMINO_ACID_METABOLIC_PROCESS	27	ACAD8, ACADSB, ACAT1, ALDH6A1, AUH, BCAT1, BCAT2, BCKDHA, BCKDHB, BCKDK, DBT, DLD, ECHS1, HIBADH, HIBCH, HMGCL, HMGCLL1, HSD17B10, ILVBL, IVD, MCCC1, MCCC2, MCCC2, MCCC2, SDS, SDSL, SLC25A44
GOBP_BRANCHING_INVOLVED_IN_BLOOD_VESSEL_MORPHOGENESIS	46	ABL1, ACVR1, COL4A1, CTNNB1, DLL4, EDN1, EDNRA, ENG, FGF8, FKBPL, FKBPL, FKBPL, FKBPL, FKBPL, FOXC2, GBX2, GDF2, GNA13, IHH, KDR, LEF1, MDK, MIR15B, MIR16-1, NFATC4, NFATC4, NOTCH4, NOTCH4, NOTCH4, NOTCH4, NOTCH4, NOTCH4, NOTCH4, NRARP, NRP1, PLXND1, RBM15, SEMA3E, SFRP2, SHH, SIRT6, SRF, STK4, TBX20, TGFBR2, VEGFA
GOBP_BRANCHING_INVOLVED_IN_MAMMARY_GLAND_DUCT_MORPHOGENESIS	29	AR, AREG, BTRC, CAV3, CCL11, CSF1, CSMD1, DDR1, DDR1, DDR1, DDR1, DDR1, DDR1, DDR1, EPHA2, ESR1, KDM5B, LRP5, LRP5L, MED1, MSX2, PGR, PHB2, PML, SRC, TBX3, VDR, WNT4, WNT5A
GOBP_BRANCHING_INVOLVED_IN_SALIVARY_GLAND_MORPHOGENESIS	30	BMP7, BTBD7, BTBD7, DAG1, ESRP2, FGF10, FGF7, FGF8, FGFR2, HGF, LAMA1, LAMA5, NRP1, NTN4, PDGFA, PLXNA1, PLXND1, SEMA3A, SEMA3C, SHH, SNAI2, TGM2, TNF, TNF, TNF, TNF, TNF, TNF, TNF, TNF
GOBP_BRANCHING_MORPHOGENESIS_OF_AN_EPITHELIAL_TUBE	184	ABL1, ACVR1, ADAMTS16, AGT, AGTR2, AGTR2, AR, AREG, BCL2, BMP2, BMP4, BMP7, BTRC, CASR, CAV3, CCL11, CELSR1, CITED1, CLIC4, COL4A1, CSF1, CSMD1, CTNNB1, CTNNBIP1, CTSH, CTSZ, DAG1, DCHS1, DDR1, DDR1, DDR1, DDR1, DDR1, DDR1, DDR1, DLG1, DLG5, DLG5, DLL4, EDN1, EDNRA, EGF, ENG, EPHA2, ESR1, ESRP2, EXT1, EYA1, FGF1, FGF10, FGF2, FGF8, FGFR2, FKBPL, FKBPL, FKBPL, FKBPL, FKBPL, FOXA1, FOXC2, FOXD1, FO…
GOBP_BROWN_FAT_CELL_DIFFERENTIATION	52	ADIG, ADIPOQ, ADRB1, ADRB2, ALDH6A1, ARL4A, BMP7, BNIP3, CEBPA, CEBPB, DHRS7B, DIO2, DUSP10, EBF2, ERO1A, FABP3, FABP4, FFAR4, FLCN, FNDC5, FTO, HNRNPU, INS, LAMB3, LEP, LRG1, MAPK14, MB, METRNL, METRNL, NAPEPLD, NAPEPLD, NUDT7, PEX11A, PIM1, PLAC8, PPARGC1A, PRDM16, PTGS2, RGS2, RREB1, SIRT1, SIX1, SLC2A4, SLC2A4, SOX13, TFE3, TRPV4, UCP1, VSTM2A, ZBTB7B, ZNF516
GOBP_B_CELL_ACTIVATION	394	ABL1, ADA, ADAM17, ADGRG3, AHR, AICDA, AKAP17A, APLF, ATAD5, ATM, BAD, BAK1, BANK1, BATF, BAX, BCL2, BCL3, BCL6, BLK, BLK, BLNK, BST1, BST2, BTK, C17orf99, CARD11, CASP3, CASP8, CCR6, CD180, CD19, CD22, CD27, CD28, CD300A, CD320, CD38, CD40, CD40LG, CD70, CD74, CD79A, CD79B, CD81, CD86, CDH17, CDKN1A, CEBPG, CHRNA4, CHRNB2, CLCF1, CMTM7, CR1, CR2, CTLA4, CTPS1, CXCR5, DCAF1, DCLRE1C, DLL1, DLL1, …
GOBP_B_CELL_ACTIVATION_INVOLVED_IN_IMMUNE_RESPONSE	91	ABL1, ADA, AICDA, APLF, ATAD5, BATF, BCL3, BCL6, C17orf99, CCR6, CD180, CD19, CD28, CD40, CD40LG, CDH17, CLCF1, CR1, DLL1, DLL1, DOCK10, DOCK11, ERCC1, EXO1, EXOSC3, EXOSC6, FCGR2B, FOXP3, FOXP3, GAPT, GPR183, HMCES, HSPD1, IFNB1, IL10, IL2, IL21, IL27RA, IL27RA, IL4, IL6, IRF8, ITFG2, ITM2A, KMT5B, KMT5C, LFNG, LGALS1, LIG4, MAD2L2, MFNG, MLH1, MSH2, MSH6, NBN, NDFIP1, NKX2-3, NOTCH2, NSD2, PARP…
GOBP_B_CELL_APOPTOTIC_PROCESS	29	ADA, AURKB, BAK1, BAX, BCL10, BCL6, BLK, BLK, BTK, CD74, CRKL, FNIP1, FOXP1, HSH2D, IL10, IL2, IRS2, LYN, MIF, MIF, MIR17HG, NOC2L, ORMDL3, PKN1, PTEN, PTEN, SLC39A10, TNFRSF21, TRAF3IP2
GOBP_B_CELL_DIFFERENTIATION	147	ABL1, ADA, ADAM17, ADGRG3, AICDA, ATM, BAD, BAK1, BAX, BCL2, BCL3, BCL6, BLNK, BTK, C17orf99, CARD11, CD19, CD27, CD40LG, CD79A, CD79B, CDH17, CEBPG, CLCF1, CMTM7, CR1, CR2, DCAF1, DCLRE1C, DLL1, DLL1, DNAJB9, DOCK10, DOCK11, EP300, EZH2, FCGR2B, FCRL3, FLT3, FNIP1, FZD9, GON4L, GPR183, GPS2, GPS2, HDAC4, HDAC5, HDAC9, HHEX, HMGB3, ID2, IFNA1, IFNA10, IFNA13, IFNA14, IFNA16, IFNA17, IFNA2, IFNA21…
GOBP_B_CELL_HOMEOSTASIS	33	ABL1, ADA, BAK1, BAX, BCL10, BCL2, BCL2L11, CAMLG, CASP3, CD74, DOCK10, DOCK11, FOXP3, FOXP3, GAPT, HIF1A, LYN, MEF2C, MIF, MIF, MIR17HG, NCKAP1L, PKN1, PPP2R3C, RC3H1, RC3H2, SOS1, SOS2, SPNS2, TNFAIP3, TNFRSF13B, TNFSF13B, TRAF3IP2
GOBP_B_CELL_MEDIATED_IMMUNITY	400	AICDA, APCS, APLF, ATAD5, B2M, B2M, BATF, BCL10, BCL3, BCL6, BTK, C17orf99, C1QA, C1QB, C1QBP, C1QC, C1R, C1R, C1RL, C1RL, C1S, C2, C2, C2, C2, C2, C2, C2, C3, C4A, C4A, C4A, C4A, C4B, C4B, C4B, C4B, C4B, C4B, C4B, C4BPA, C4BPB, C5, C6, C7, C8A, C8B, C8G, C9, CARD9, CCR6, CD19, CD226, CD27, CD28, CD40, CD40LG, CD46, CD55, CD70, CD74, CD81, CFI, CLCF1, CLU, CR1, CR1L, CR2, CRP, CSF2RB, ERCC1, EXO1…
GOBP_B_CELL_PROLIFERATION	105	ABL1, ADA, AHR, ATAD5, ATM, BAX, BCL2, BCL6, BLK, BLK, BST1, BTK, CARD11, CASP3, CD180, CD19, CD22, CD300A, CD320, CD38, CD40, CD40LG, CD70, CD74, CD79A, CD81, CDKN1A, CHRNB2, CLCF1, CR2, CTLA4, CTPS1, EPHB2, FCGR2B, FCRL3, GAPT, GPR183, HSPD1, IFNA1, IFNA10, IFNA13, IFNA14, IFNA16, IFNA17, IFNA2, IFNA21, IFNA4, IFNA5, IFNA6, IFNA7, IFNA8, IFNB1, IFNE, IFNK, IFNW1, IKZF3, IL10, IL13, IL2, IL21, I…
GOBP_B_CELL_RECEPTOR_SIGNALING_PATHWAY	186	ABL1, BANK1, BAX, BCAR1, BCAR1, BCL2, BLK, BLK, BLNK, BMX, BTK, CD19, CD22, CD300A, CD38, CD79A, CD79B, CD81, CMTM3, CTLA4, FCGR2B, FCRL3, FOXP1, GCSAM, GCSAM, GCSAML, GPS2, GPS2, IGHA1, IGHA1, IGHA2, IGHA2, IGHD, IGHD, IGHE, IGHE, IGHG1, IGHG1, IGHG2, IGHG2, IGHG3, IGHG3, IGHG4, IGHG4, IGHM, IGHM, IGHV1-18, IGHV1-18, IGHV1-24, IGHV1-24, IGHV1-3, IGHV1-3, IGHV1-45, IGHV1-45, IGHV1-58, IGHV1-58, I…
GOBP_C21_STEROID_HORMONE_BIOSYNTHETIC_PROCESS	21	ADM, AKR1B1, BMP2, BMP5, BMP6, CACNA1H, CLCN2, CYP11A1, CYP11A1, CYP11B1, CYP11B2, DAB2, DGKQ, DKK3, EGR1, FSHB, LHB, REST, STARD3, TSPO, WNT4
GOBP_C21_STEROID_HORMONE_METABOLIC_PROCESS	38	ADM, AFP, AKR1B1, AKR1C1, AKR1C2, AKR1C3, AKR1C4, AKR1D1, BMP2, BMP5, BMP6, CACNA1H, CLCN2, CYP11A1, CYP11A1, CYP11B1, CYP11B2, CYP17A1, CYP46A1, DAB2, DGKQ, DHRS2, DHRS9, DKK3, EDNRB, EGR1, FSHB, HSD17B10, HSD3B1, HSD3B2, LHB, REST, SCNN1B, SRD5A1, STARD3, STAT5B, TSPO, WNT4
GOBP_C4_DICARBOXYLATE_TRANSPORT	28	ABAT, GFAP, LRRC8A, LRRC8C, LRRC8D, LRRC8E, NTSR1, SLC12A2, SLC13A2, SLC13A3, SLC13A5, SLC1A1, SLC1A2, SLC1A3, SLC1A4, SLC1A5, SLC1A6, SLC25A10, SLC25A11, SLC25A12, SLC25A13, SLC25A14, SLC25A18, SLC25A22, SLC25A30, SLC38A7, SLC3A1, SLC7A13
GOBP_CALCINEURIN_MEDIATED_SIGNALING	56	ACTN3, ADGRB2, AKAP6, ATP2B4, C10orf71, CAMTA1, CHERP, CHP1, CHP2, CIB1, CLEC7A, DYRK2, EFHB, ERBB3, FHL2, GSK3B, HOMER2, HOMER3, IGF1, LACRT, LMCD1, MAPK7, MTOR, MYOZ1, MYOZ2, NFAT5, NFATC1, NFATC2, NFATC3, NFATC4, NFATC4, NR5A2, NRG1, PLCG2, PPP3CA, PPP3CB, PPP3CC, PPP3R1, PRNP, PTBP1, RCAN1, SLC8A2, SLC9A1, SPPL3, STIMATE, SULT1A3, SULT1A4, TBC1D10C, TNF, TNF, TNF, TNF, TNF, TNF, TNF, TNF
GOBP_CALCIUM_DEPENDENT_CELL_CELL_ADHESION_VIA_PLASMA_MEMBRANE_CELL_ADHESION_MOLECULES	43	AJUBA, ARVCF, ATP2C1, CDH10, CDH11, CDH12, CDH13, CDH16, CDH17, CDH18, CDH19, CDH2, CDH20, CDH22, CDH23, CDH24, CDH5, CDH6, CDH7, CDH8, CDH9, CDHR3, DCHS1, DSG1, FXYD5, KIFAP3, NLGN1, PCDH12, PCDHB10, PCDHB11, PCDHB13, PCDHB14, PCDHB16, PCDHB2, PCDHB3, PCDHB4, PCDHB5, PCDHB6, PCDHB9, PCDHGB4, PCDHGC3, SELL, SELP
GOBP_CALCIUM_INDEPENDENT_CELL_CELL_ADHESION_VIA_PLASMA_MEMBRANE_CELL_ADHESION_MOLECULES	25	BMP2, CLDN1, CLDN10, CLDN11, CLDN12, CLDN14, CLDN15, CLDN16, CLDN17, CLDN18, CLDN19, CLDN2, CLDN20, CLDN22, CLDN23, CLDN23, CLDN3, CLDN4, CLDN5, CLDN6, CLDN7, CLDN7, CLDN8, CLDN9, CX3CL1
GOBP_CALCIUM_ION_IMPORT	106	ACE, AFG3L2, ATP2A1, ATP2A2, ATP2B4, ATP2C2, CACNA1A, CACNA1B, CACNA1C, CACNA1C, CACNA1D, CACNA1E, CACNA1F, CACNA1G, CACNA1H, CACNA1I, CACNA1S, CACNA2D1, CACNB2, CALCR, CASK, CASR, CAV3, CCL2, CCL3, CCL3, CCL3, CDK5, CTNNB1, CXCL12, EGF, EPPIN, FCRL3, FYN, GCG, GCK, GRM6, HES1, HOMER1, LGALS3, MAIP1, MCU, MCUB, MCUR1, MICU1, MICU2, MICU3, MIR200C, MIR208A, MIR208B, MIR34A, MRLN, MS4A1, NALF1, NAL…
GOBP_CALCIUM_ION_IMPORT_INTO_CYTOSOL	28	ATP2B4, CACNA2D1, CALCR, FYN, MIR200C, MIR208A, MIR208B, MS4A1, NALF1, NALF2, P2RX1, PRNP, RAMP3, SLC24A1, SLC24A2, SLC24A4, SLC8A1, SLC8A2, SLC8A3, TRPM2, TRPV1, TRPV2, TRPV3, TRPV4, TRPV5, TRPV5, TRPV6, TRPV6
GOBP_CALCIUM_ION_REGULATED_EXOCYTOSIS	72	ADRA2A, ARHGAP17, ARHGAP17, ARL8B, ATP2A2, BAIAP3, CACNA1G, CACNA1H, CACNA1I, CADPS, CADPS2, CBARP, CDK5, CDK5R2, CLTRN, DOC2A, DOC2B, DOC2B, DOC2B, EQTN, GNAI2, HYAL3, KCNB1, MYH9, NLRP5, NOTCH1, PPP3CB, RAB3A, RAB3GAP1, RAP1B, RAPGEF4, REST, RIMS1, RIMS2, RIMS3, RPH3AL, RPH3AL, RPH3AL, SCAMP5, SCIN, SDF4, STX1A, STX1B, STXBP1, STXBP3, SYN2, SYT1, SYT10, SYT11, SYT12, SYT13, SYT15, SYT17, SYT2, …
GOBP_CALCIUM_ION_REGULATED_EXOCYTOSIS_OF_NEUROTRANSMITTER	20	ATP2A2, DOC2B, DOC2B, DOC2B, RAB3GAP1, RIMS1, RIMS2, RIMS3, STX1B, STXBP1, SYT1, SYT2, SYT4, SYT5, SYT7, SYT8, SYT8, UNC13A, UNC13B, UNC13C
GOBP_CALCIUM_ION_TRANSMEMBRANE_TRANSPORT	336	ABL1, ADRA2A, AFG3L2, AHNAK, AKAP6, ANK2, ANO6, ANXA2, ANXA2P2, ANXA6, ANXA9, APLNR, ASIC1, ATG5, ATP1A2, ATP1B1, ATP2A1, ATP2A2, ATP2A3, ATP2B1, ATP2B2, ATP2B3, ATP2B3, ATP2B4, ATP2C1, ATP2C2, BAX, BDKRB1, BHLHA15, BIN1, C4orf3, CACHD1, CACNA1A, CACNA1B, CACNA1C, CACNA1C, CACNA1D, CACNA1E, CACNA1F, CACNA1G, CACNA1H, CACNA1I, CACNA2D1, CACNA2D2, CACNA2D3, CACNA2D4, CACNA2D4, CACNB1, CACNB2, CACNB…
GOBP_CALCIUM_ION_TRANSPORT	472	ABL1, ACE, ADCYAP1R1, ADORA2A, ADRA1A, ADRA2A, AFG3L2, AGT, AHNAK, AKAP6, ANK2, ANO6, ANXA2, ANXA2P2, ANXA6, ANXA9, APLNR, ARRB2, ASIC1, ATG5, ATP1A2, ATP1B1, ATP2A1, ATP2A2, ATP2A3, ATP2B1, ATP2B2, ATP2B3, ATP2B3, ATP2B4, ATP2C1, ATP2C2, BAK1, BAX, BCL2, BDKRB1, BEST1, BHLHA15, BIN1, BSPRY, C4orf3, CACHD1, CACNA1A, CACNA1B, CACNA1C, CACNA1C, CACNA1D, CACNA1E, CACNA1F, CACNA1G, CACNA1H, CACNA1I, …
GOBP_CALCIUM_ION_TRANSPORT_INTO_CYTOSOL	175	ABL1, ADCYAP1R1, ADRA1A, AKAP6, ANK2, APLNR, ATG5, ATP1A2, ATP2B4, BAK1, BAX, BCL2, BDKRB1, CACNA1C, CACNA1C, CACNA2D1, CACNB3, CALCR, CALM1, CALM2, CALM3, CAMK2D, CAPN3, CASQ1, CASQ2, CAV1, CCL19, CCL21, CCL3, CCL3, CCL3, CCR5, CCR7, CD19, CEMIP, CHD7, CHERP, CLIC2, CORO1A, CX3CL1, CXCL10, CXCL11, CXCL9, CYBA, DDIT3, DHRS7C, DIAPH1, DMD, DRD1, DRD2, EPO, ERO1A, F2, F2R, F2RL3, FASLG, FGF2, FKBP1…
GOBP_CALCIUM_MEDIATED_SIGNALING	223	ACKR2, ACKR3, ACKR4, ACTN3, ADA, ADGRB2, ADGRL1, ADGRL1, AGTR1, AKAP6, ANK2, ATP1A2, ATP1B1, ATP2A2, ATP2B4, AVPR1A, AZU1, AZU1, BCAP31, BHLHA15, BST1, BTK, C10orf71, CACNA1C, CACNA1C, CALM1, CALM2, CALM3, CAMK2D, CAMKK2, CAMTA1, CASQ1, CASQ2, CCL20, CCL3, CCL3, CCL3, CCL4, CCL4, CCL4, CCR1, CCR10, CCR2, CCR3, CCR4, CCR5, CCR6, CCR7, CCR8, CCR9, CCRL2, CD22, CD3E, CD4, CDH13, CHERP, CHP1, CHP2, C…
GOBP_CALCIUM_MEDIATED_SIGNALING_USING_INTRACELLULAR_CALCIUM_SOURCE	27	ADGRL1, ADGRL1, AZU1, AZU1, BCAP31, CCL20, DEFB1, DEFB1, DMTN, FIS1, FKBP1B, GPR143, GRM5, HOMER2, KDR, PRKACA, PRKACA, PRNP, PTGFR, PTPRC, PTPRC, PTPRJ, RYR2, SELP, STIMATE, TRPM2, VCAM1
GOBP_CAMERA_TYPE_EYE_DEVELOPMENT	359	ABI2, ACHE, ACTL6A, ACVR2B, ACVRL1, AGTPBP1, AHI1, ALDH1A2, ALDH1A3, ANGPTL7, AQP5, ARHGAP35, ARHGEF15, ATF4, ATOH7, ATP2B1, ATP2B2, ATP2B4, ATP8A2, B9D1, BAK1, BAX, BBS4, BCAR3, BCL11B, BFSP1, BFSP2, BIRC7, BMP4, BMP7, BMPR1B, BMPR2, C12orf57, CABP4, CACNA1C, CACNA1C, CALB1, CASP2, CC2D2A, CDK20, CDKN1B, CDKN1C, CDKN1C, CELF4, CEP290, CHD7, CITED2, CLCN2, CLIC4, CLN8, CLN8, COL4A1, COL8A1, COL8A…
GOBP_CAMERA_TYPE_EYE_MORPHOGENESIS	141	ABI2, AHI1, ALDH1A3, AQP5, ATF4, ATP8A2, BAK1, BAX, BBS4, BCAR3, BMP4, BMP7, C12orf57, CABP4, CALB1, CITED2, COL8A1, COL8A2, CRB1, CRB2, CRYGB, CTNNB1, DIO3, DLL1, DLL1, DSCAM, EPHA2, EPHB1, EPHB2, FAT1, FJX1, FOXE3, FOXF2, FOXN4, FRS2, FZD5, GDF11, GLI3, HCN1, HIF1A, HIPK1, HIPK2, IFT122, IFT172, IGFN1, IHH, IMPG2, JAG1, KDM2B, KDR, LCTL, LHX1, LHX1, LRP5, MAN2A1, MEGF11, MEGF11, MEIS1, MFN2, MF…
GOBP_CAMERA_TYPE_EYE_PHOTORECEPTOR_CELL_DIFFERENTIATION	26	BBS4, CABP4, CRB2, DIO3, DSCAM, HCN1, IHH, NAGLU, NRL, NRL, NTRK2, PDE6C, PROM1, ROM1, RORB, RP1, RPGRIP1, RPGRIP1L, SDK2, SOX8, SOX9, THRB, THY1, TOPORS, TTC8, USH1C
GOBP_CAMP_MEDIATED_SIGNALING	53	ADCY1, ADCY2, ADCYAP1, ADCYAP1R1, ADGRG6, ADM, AHR, AKAP6, APLNR, CAP1, CAP2, CDC34, CGAS, DEFB1, DEFB1, DGKQ, EPHA5, FFAR4, GAL, GHRHR, GIP, GIPR, GLP1R, GNAI1, GPR3, GPR61, GPR62, INSL3, KSR1, MAPK7, MGRN1, OPRL1, OPRL1, OR51E2, PDE11A, PDE2A, PDE3A, PDE3B, PDE4D, PDE7A, PDE7B, PEX5L, POMC, RAPGEF2, RAPGEF3, RASD2, RNF157, SCT, SCT, SCTR, SOX9, UBE2B, UCN
GOBP_CAMP_METABOLIC_PROCESS	24	ADCY1, ADCY10, ADCY2, ADCY3, ADCY4, ADCY4, ADCY5, ADCY6, ADCY7, ADCY8, ADCY9, EPHA2, PDE10A, PDE4A, PDE4B, PDE4C, PDE4D, PDE7A, PDE7B, PDE8A, PDE8B, PDE8B, PTH, PTHLH
GOBP_CANONICAL_WNT_SIGNALING_PATHWAY	328	ADGRA2, AMER1, AMER2, AMER3, AMFR, ANKRD6, APC, APC2, APOE, ARNTL, ASPM, ATP6AP2, AXIN1, AXIN2, BAMBI, BCL9, BCL9L, BICC1, BIRC8, BMP2, BTRC, CAPRIN2, CAV1, CBY1, CCAR2, CCDC88C, CCNY, CCNYL1, CCNYL2, CCNYL3, CDH2, CDH3, CDK14, CHD8, COL1A1, CSNK1A1, CSNK1A1L, CSNK1D, CSNK1E, CSNK1G1, CSNK1G2, CSNK1G3, CTDNEP1, CTDNEP1, CTHRC1, CTNNB1, CTNNBIP1, CTNND1, CTNND2, CYLD, DAAM2, DAB2, DAB2IP, DACT1, D…
GOBP_CARBOHYDRATE_BIOSYNTHETIC_PROCESS	222	ACADM, ADCYAP1R1, ADIPOQ, AGL, AKR1A1, AKR1B1, AKT1, AKT2, AP2A1, ARPP19, ATF3, ATF4, AVPR1B, B3GALNT1, B3GALT1, B3GALT2, B3GALT4, B3GALT4, B3GALT4, B3GALT4, B3GALT4, B3GALT5, B3GAT2, B3GNT2, B3GNT3, B3GNT4, B3GNT6, B3GNT7, B3GNT8, B3GNT9, B4GALNT2, B4GALT1, B4GALT5, B4GAT1, C1QTNF12, C1QTNF3, CD244, CHST10, CHST11, CHST12, CHST13, CHST14, CHST15, CHST8, CHST9, CLK2, CLK2, CLTC, CRTC2, CRY1, CSGA…
GOBP_CARBOHYDRATE_CATABOLIC_PROCESS	169	ABHD10, ACTN3, ADPGK, AGL, ALDOA, ALDOB, ALDOC, AMY2A, AOAH, APP, ARL2, ARNT, BAD, BPGM, CBFA2T3, CHIA, CHIT1, CTBS, DDIT4, DERA, DHDH, DHTKD1, EIF6, ENO1, ENO2, ENO3, ENO4, ENOSF1, ENTPD5, EP300, FBP1, FOXK1, FOXK2, FUT1, FUT10, FUT2, FUT4, FUT5, FUT6, FUT7, FUT8, FUT9, G6PC1, GAA, GALE, GALK1, GALM, GALT, GAPDH, GAPDHS, GBA3, GCK, GIT1, GK, GK2, GK5, GLB1, GLYCTK, GM2A, GPD1, GPD2, GPI, GPI, GS…
GOBP_CARBOHYDRATE_DERIVATIVE_CATABOLIC_PROCESS	185	ABCD1, ABHD10, ACAT1, ACOT7, ADA, ADA2, ADAL, ADAMTS12, ADAMTS12, ADAMTS9, AICDA, ALDH1A1, AMDHD2, AMPD3, AOAH, APOBEC1, APOBEC2, APOBEC3A, APOBEC3A, APOBEC3B, APOBEC3C, APOBEC3D, APOBEC3F, APOBEC3G, APOBEC3H, BPGM, CD44, CDA, CDADC1, CELA1, CEMIP, CEMIP2, CHI3L1, CHI3L2, CHIA, CHIT1, CST3, CTBS, CTSL, DCTPP1, DERA, DPYD, DPYS, DUT, EDEM1, EDEM2, EDEM3, ENPP4, ENSG00000276759, ENTPD4, ENTPD4, ENT…
GOBP_CARBOHYDRATE_DERIVATIVE_TRANSPORT	86	ABCC3, ABCC4, ABCC5, ABCC6, ABCC6, ABCD1, ABCG1, ADORA1, CALHM1, CALHM3, CD47, CLN3, CPTP, CR1, G6PC1, G6PC3, GJB1, GLTP, LBP, LRRC8A, LRRC8C, LRRC8D, LRRC8E, MFSD2A, NPC2, PLA2G10, PLA2G10, PLEKHA8, PLTP, PSAP, RALBP1, RFT1, RSC1A1, SCARB1, SLC10A7, SLC15A2, SLC15A3, SLC15A4, SLC17A3, SLC17A9, SLC19A1, SLC25A17, SLC25A19, SLC25A23, SLC25A24, SLC25A24, SLC25A25, SLC25A31, SLC25A4, SLC25A41, SLC25…
GOBP_CARBOHYDRATE_HOMEOSTASIS	277	ABCA12, ABCC8, ACE, ACSM2A, ADCY5, ADCY8, ADGRF5, ADIPOQ, ADIPOR1, ADIPOR2, ADIPOR2, ADRA2A, AGER, AGER, AGER, AGER, AGER, AGER, AGER, AKT1, ALOX5, ALOX5, ANO1, APPL2, AQP4, ASPSCR1, BACE2, BAD, BAIAP3, BECN2, BHLHA15, BRSK2, C1QTNF12, C2CD2L, CARTPT, CASR, CAV3, CCDC186, CCN4, CDK16, CEBPA, CFTR, CLTRN, CMA1, CMKLR2, CMKLR2, CNR1, CPB2, CRTC2, CRY1, CRY2, CSMD1, CSRP3, CYB5R4, CYBA, CYP11B1, CYP…
GOBP_CARBOHYDRATE_PHOSPHORYLATION	26	FCSK, FGGY, GALK1, GALK2, GCK, GNE, GNPTAB, GNPTG, HK1, HK2, HK3, HKDC1, IPPK, ITPK1, ITPK1, KHK, NAGK, PFKFB1, PFKFB2, PFKFB3, PFKFB4, PFKM, POMK, RBKS, TKFC, XYLB
GOBP_CARBOHYDRATE_TRANSMEMBRANE_TRANSPORT	137	ABCB11, ABCB11, ACE, ADIPOQ, AKT1, AKT2, APPL1, APPL2, ARPP19, ASPSCR1, BRAF, C1QTNF12, C2CD5, C3, CAPN10, CLIP3, CLTCL1, CREBL2, DHRS7C, DRD1, EDN1, EDNRA, ENPP1, ERFE, FABP5, FFAR4, FGF19, FGF21, GH1, GIP, GPC3, GRB10, GSK3A, HK2, HNF1A, IGF1, IL1B, INPP5K, INS, INSR, IRS1, IRS2, ITLN1, KLF15, LEP, MAPK14, MEF2A, MFSD4A, MFSD4B, MIR103A1, MIR107, MIR143, MIR223, MYC, NFE2L2, NR4A3, OCLN, OCLN, …
GOBP_CARBOHYDRATE_TRANSPORT	174	ABCB11, ABCB11, ACE, ADIPOQ, AKT1, AKT2, APPL1, APPL2, AQP1, AQP10, AQP11, AQP2, AQP3, AQP7, AQP7P3, AQP9, ARPP19, ASPSCR1, BRAF, C1QTNF12, C2CD5, C3, CAPN10, CLIP3, CLTCL1, CREBL2, DHRS7C, DRD1, EDN1, EDNRA, ENPP1, ERFE, EZR, FABP5, FFAR4, FGF19, FGF21, GH1, GIP, GPC3, GRB10, GSK3A, HK2, HNF1A, IGF1, IL1B, INPP5K, INS, INSR, IRS1, IRS2, ITLN1, KLF15, LEP, MAPK14, MEF2A, MFSD12, MFSD2A, MFSD2B, M…
GOBP_CARBOXYLIC_ACID_TRANSPORT	305	ABAT, ABCB11, ABCB11, ABCB4, ABCC1, ABCC1, ABCC10, ABCC11, ABCC2, ABCC3, ABCC4, ABCC5, ABCC6, ABCC6, ABCD3, ABCG2, ACE, ACE2, ADORA1, ADORA2A, AGT, AGXT, AKR1C1, AKR1C4, ANXA1, APBA1, APBA1, AQP9, ARL6IP1, ARL6IP5, ATP1A2, ATP8B1, AVP, AVPR1A, AVPR1B, BDKRB2, CASR, CD36, CEACAM1, CES1, CES1, CLN3, CLN8, CLN8, CLTRN, CTNS, CYP4A11, CYP4F2, CYP7A1, DRD2, DRD3, DRD4, DRD4, DTNBP1, EDN1, EMB, FGF19, …
GOBP_CARDIAC_ATRIUM_DEVELOPMENT	38	ACVR1, ANK2, BMP10, BMP2, BMPR2, CCN1, DAND5, DLL4, ENG, GATA4, GATA4, GJA5, HEG1, HEY2, IGF1R, ISL1, MDM2, MDM4, MESP1, MYH6, NKX2-5, NOG, NOTCH1, NOTCH2, NPHP3, NSD2, PROX1, SHOX2, SMO, SOS1, SOX4, TBX20, TBX5, TGFB2, WNT11, WNT2, WNT5A, ZFPM1
GOBP_CARDIAC_ATRIUM_MORPHOGENESIS	30	ACVR1, BMP10, BMP2, BMPR2, CCN1, DLL4, ENG, GATA4, GATA4, HEG1, HEY2, ISL1, MESP1, MYH6, NKX2-5, NOG, NOTCH1, NOTCH2, NSD2, PROX1, SHOX2, SMO, SOS1, SOX4, TBX20, TBX5, TGFB2, WNT2, WNT5A, ZFPM1
GOBP_CARDIAC_CELL_DEVELOPMENT	93	ACTC1, ACTN2, ADPRHL1, ADRA1A, AGT, AKAP13, AKAP6, ALPK2, ALPK3, ASB2, ASB2, ATG5, BMP10, BMP4, BMPR1A, BVES, CAV3, CDK1, CSRP3, CTDP1, CTDP1, CXADR, EDN1, FHL2, FHOD3, G6PD, GATA4, GATA4, GSK3A, HAMP, HEY2, HNRNPU, IGF1, ISL1, JAG1, LMNA, LRRC10, MAML1, MAML1, MEF2A, MIR195, MIR199A1, MIR199B, MIR19A, MIR19B1, MIR208A, MIR21, MIR23A, MIR23A, MIR24-1, MTOR, MYH11, MYH11, MYH6, MYL2, MYLK3, MYO18B…
GOBP_CARDIAC_CHAMBER_DEVELOPMENT	172	ACVR1, ADAMTS1, ADAMTS6, ADGRG6, ADPRHL1, ANK2, AP2B1, APLNR, BMP10, BMP2, BMP4, BMP5, BMP7, BMPR1A, BMPR2, CAV3, CCN1, CHD7, CITED2, CNTRL, COL11A1, CPE, CRELD1, DAND5, DCTN5, DHRS3, DLL4, DNAH11, DSP, EDNRA, ENG, FGF8, FGFR2, FGFRL1, FHL2, FKBP1A, FOXC1, FOXC2, FOXF1, FOXH1, FRS2, FZD1, FZD2, GATA3, GATA4, GATA4, GATA6, GJA5, GREB1L, GRHL2, GSK3A, HAND1, HAND2, HECTD1, HEG1, HES1, HEY1, HEY2, H…
GOBP_CARDIAC_CHAMBER_MORPHOGENESIS	128	ACVR1, ADAMTS1, ADGRG6, ADPRHL1, APLNR, BMP10, BMP2, BMP4, BMP5, BMP7, BMPR1A, BMPR2, CAV3, CCN1, CHD7, CITED2, COL11A1, CPE, DHRS3, DLL4, DNAH11, DSP, EDNRA, ENG, FGF8, FGFR2, FGFRL1, FHL2, FKBP1A, FOXC1, FOXC2, FOXF1, FOXH1, FZD1, FZD2, GATA3, GATA4, GATA4, GATA6, GRHL2, GSK3A, HAND1, HAND2, HEG1, HES1, HEY1, HEY2, HEYL, HIF1A, ISL1, JAG1, LRP2, LY6E, LY6E, MDM2, MED1, MEF2C, MESP1, MIR1-1, MIR…
GOBP_CARDIAC_CONDUCTION	104	ABCC9, ACE2, AGT, AKAP9, ANK2, ATP1A1, ATP1A2, ATP1A3, ATP1B1, ATP1B2, ATP2A1, ATP2A2, ATP2A3, ATP2B1, ATP2B2, ATP2B3, ATP2B3, ATP2B4, BIN1, CACNA1C, CACNA1C, CACNA1D, CACNA1G, CACNA2D1, CACNB2, CALM1, CALM2, CALM3, CAMK2D, CASQ2, CAV1, CORIN, CTNNA3, CXADR, DSC2, DSG2, DSP, EHD3, FKBP1B, FLNA, GJA1, GJA5, GJC1, GJC3, GJD3, HCN4, HRC, IRX3, ISL1, JUP, KCNA5, KCND3, KCNE1, KCNE1B, KCNE2, KCNE3, KC…
GOBP_CARDIAC_CONDUCTION_SYSTEM_DEVELOPMENT	39	BMP4, BMPR1A, BVES, CACNA1G, CDC42, DSG2, GATA4, GATA4, GATA6, GJA1, GJA5, GJB6, HCN4, HEY1, HEY2, HOPX, ID2, IRX3, ISL1, MAML1, MAML1, MESP1, MSC, MSX1, MSX2, NKX2-5, NOTCH1, NOTCH2, NPPA, NPPB, NRG1, SCN5A, SHOX2, SMAD1, SMAD4, SMAD5, TBX18, TBX3, TBX5
GOBP_CARDIAC_EPITHELIAL_TO_MESENCHYMAL_TRANSITION	37	ACVR1, ACVRL1, ADAM15, BMP2, BMP4, EFNA1, ENG, FGF8, HAS2, HEY1, HEY2, HEYL, JAG1, MIR21, MSX1, MSX2, NOG, NOTCH1, OLFM1, PDCD4, RBPJ, RTN4, SMAD4, SNAI1, SNAI2, SPRY1, TBX3, TGFB1, TGFB2, TGFB3, TGFBR1, TGFBR2, TGFBR3, TMEM100, TWIST1, WNT16, WNT2
GOBP_CARDIAC_MUSCLE_CELL_ACTION_POTENTIAL	80	AKAP9, ANK2, ANK3, ATP1A1, ATP1A2, ATP1B1, ATP2A2, BIN1, CACNA1C, CACNA1C, CACNA1D, CACNA1G, CACNA2D1, CACNB2, CALM1, CALM3, CAMK2D, CAV1, CAV3, CTNNA3, CXADR, DLG1, DMD, DSC2, DSG2, DSP, FGF12, FGF13, FLNA, GJA1, GJA5, GJC1, GPD1L, HCN2, HCN4, JUP, KCNA5, KCND3, KCNE1, KCNE1B, KCNE2, KCNE3, KCNE4, KCNE5, KCNH2, KCNIP2, KCNJ2, KCNJ3, KCNJ5, KCNJ8, KCNN2, KCNQ1, KCNQ1, MIR1-1, MIR133A1, MIR208A, M…
GOBP_CARDIAC_MUSCLE_CELL_ACTION_POTENTIAL_INVOLVED_IN_CONTRACTION	56	ANK2, ATP1A1, BIN1, CACNA1C, CACNA1C, CACNA1D, CACNA1G, CACNA2D1, CACNB2, CAV1, CAV3, CTNNA3, DLG1, DSC2, DSG2, DSP, FGF12, FLNA, GJA1, GJA5, GJC1, GPD1L, JUP, KCNA5, KCND3, KCNE1, KCNE1B, KCNE2, KCNE3, KCNE4, KCNE5, KCNH2, KCNJ2, KCNJ3, KCNJ5, KCNJ8, KCNN2, KCNQ1, KCNQ1, MIR1-1, MIR133A1, MIR328, NEDD4L, NOS1AP, NUP155, PKP2, RNF207, RYR2, SCN1A, SCN1B, SCN2B, SCN3B, SCN4B, SCN5A, SNTA1, TRPM4
GOBP_CARDIAC_MUSCLE_CELL_CONTRACTION	78	ADORA1, AKAP9, ANK2, ATP1A1, ATP1A2, ATP2A1, ATP2A2, BIN1, CACNA1C, CACNA1C, CACNA1D, CACNA1G, CACNA2D1, CACNB2, CAMK2D, CAV1, CAV3, CTNNA3, DLG1, DSC2, DSG2, DSP, FGF12, FGF13, FLNA, GATA4, GATA4, GJA1, GJA5, GJC1, GPD1L, GSN, HCN4, JUP, KCNA5, KCND3, KCNE1, KCNE1B, KCNE2, KCNE3, KCNE4, KCNE5, KCNH2, KCNJ2, KCNJ3, KCNJ5, KCNJ8, KCNN2, KCNQ1, KCNQ1, MIR1-1, MIR133A1, MIR328, MIR448, NEDD4L, NOS1A…
GOBP_CARDIAC_MUSCLE_CELL_DIFFERENTIATION	130	ACADM, ACTC1, ACTN2, ACVR1, ADPRHL1, ADRA1A, AGT, AKAP13, AKAP6, ALPK2, ALPK3, ARRB2, ASB2, ASB2, ATG5, BMP10, BMP2, BMP4, BMPR1A, BVES, CALR, CAV3, CBY1, CDK1, CSRP3, CTDP1, CTDP1, CXADR, DKK1, DLL1, DLL1, EDN1, EFNB2, FHL2, FHOD3, FRS2, FZD7, G6PD, GATA4, GATA4, GATA6, GREM1, GREM1, GREM1, GSK3A, HAMP, HEY2, HNRNPU, IFT20, IGF1, IRX3, ISL1, ITGB1, KAT2A, KDM6B, LMNA, LRRC10, MAML1, MAML1, MEF2A…
GOBP_CARDIAC_MUSCLE_CELL_MEMBRANE_REPOLARIZATION	42	AKAP9, ANK2, ATP1A1, ATP1B1, CACNA1D, CACNA2D1, CAV3, FLNA, GJA1, GJA5, KCNA5, KCND3, KCNE1, KCNE1B, KCNE2, KCNE3, KCNE4, KCNE5, KCNH2, KCNH6, KCNIP2, KCNJ2, KCNJ3, KCNJ5, KCNJ8, KCNN2, KCNQ1, KCNQ1, MIR1-1, MIR133A1, MIR328, NOS1AP, NPPA, RNF207, SCN1B, SCN4B, SCN5A, SNTA1, WDR1, YWHAE, YWHAE, ZMPSTE24
GOBP_CARDIAC_MUSCLE_CELL_PROLIFERATION	60	ARID2, BMP10, BMPR1A, CDK1, CITED2, DIPK2A, ERBB4, FGF2, FGF20, FGF9, FGFR2, FOXC1, FOXC2, GATA6, GLI1, HEY2, JARID2, KCNK2, MAPK11, MAPK14, MEF2C, MIR1-1, MIR17HG, MIR199A1, MIR199B, MIR19B1, MIR200B, MIR204, MIR222, MIR509-1, MIR548C, MIR548C, MIR590, MIR873, NDRG4, NKX2-5, NOG, NOTCH1, PIM1, PRKAR1A, PTEN, PTEN, RBP4, RBPJ, RUNX1, SAV1, SMAD1, TBX2, TBX20, TBX5, TENM4, TGFB2, TGFBR1, TGFBR2, T…
GOBP_CARDIAC_MUSCLE_CONTRACTION	144	ACE2, ADORA1, ADRA1A, ADRA1B, AKAP9, ANK2, ASB3, ATP1A1, ATP1A2, ATP1B1, ATP2A1, ATP2A2, BIN1, BMP10, CACNA1C, CACNA1C, CACNA1D, CACNA1G, CACNA2D1, CACNB2, CALM1, CALM2, CALM3, CAMK2D, CASQ2, CAV1, CAV3, CCN2, CHGA, CHGA, CLIC2, CSRP3, CTNNA3, CXCR4, DLG1, DMD, DSC2, DSG2, DSP, EHD3, FGF12, FGF13, FKBP1B, FLNA, GAA, GATA4, GATA4, GJA1, GJA5, GJC1, GPD1L, GRK2, GSN, GSTM2, GSTO1, HCN4, HRC, JUP, K…
GOBP_CARDIAC_MUSCLE_TISSUE_DEVELOPMENT	246	ACADM, ACTC1, ACTN2, ACVR1, ADAMTS9, ADPRHL1, ADRA1A, AGT, AKAP13, AKAP6, ALDH1A2, ALPK2, ALPK3, ANKRD1, ARID2, ARRB2, ASB2, ASB2, ATG5, BMP10, BMP2, BMP4, BMP5, BMP7, BMPR1A, BMPR2, BVES, CACNA1G, CALR, CAV3, CBY1, CDC42, CDK1, CHD7, CITED2, COL11A1, CREB1, CSRP3, CTDP1, CTDP1, CXADR, DIPK2A, DKK1, DLL1, DLL1, DLL4, DSG2, DSP, EDN1, EDNRA, EFNB2, ENG, ERBB3, ERBB4, FGF2, FGF20, FGF3, FGF8, FGF9,…
GOBP_CARDIAC_MUSCLE_TISSUE_MORPHOGENESIS	61	ACTC1, ANKRD1, BMP10, BMP2, BMPR1A, CHD7, COL11A1, DLL4, DSP, EDNRA, ENG, FGFR2, FKBP1A, FOXC1, FOXC2, FOXH1, HAND1, HEG1, HEY2, ISL1, LRP2, LY6E, LY6E, MED1, MIR195, MYBPC3, MYH6, MYH7, MYL2, MYL3, MYLK2, NKX2-5, NOG, NOTCH1, NRG1, PKP2, POU4F1, PROX1, PTCD2, RBPJ, RYR2, S1PR1, SMAD4, SMAD7, TBX20, TCAP, TGFB1, TGFB2, TGFBR1, TGFBR3, TNNC1, TNNI1, TNNI3, TNNT2, TPM1, TTN, WNT2, WNT5A, XIRP2, ZFP…
GOBP_CARDIAC_RIGHT_VENTRICLE_MORPHOGENESIS	22	BMP4, BMPR1A, CHD7, FOXH1, GATA3, GATA4, GATA4, HAND1, HAND2, HEY2, ISL1, JAG1, MIR17HG, NKX2-5, NOTCH1, PPP1R13L, SEMA3C, SMARCD3, SOX4, TBX20, TGFB2, ZFPM2
GOBP_CARDIAC_SEPTUM_DEVELOPMENT	110	ACVR1, ADAMTS6, ANK2, AP2B1, APLNR, BMP4, BMP5, BMP7, BMPR1A, BMPR2, CCN1, CHD7, CITED2, CNTRL, CRELD1, DAND5, DCTN5, DHRS3, DNAH11, ENG, FGF8, FGFR2, FGFRL1, FRS2, FZD1, FZD2, GATA3, GATA4, GATA4, GATA6, GJA5, HAND1, HECTD1, HEG1, HES1, HEY1, HEY2, HEYL, HOXA13, ISL1, JAG1, LMO4, LRP2, LUZP1, MAML1, MAML1, MATR3, MATR3, MDM2, MDM4, MIR1-1, MIR17HG, MKS1, MSX2, NDST1, NKX2-5, NOG, NOS3, NOTCH1, N…
GOBP_CARDIAC_SEPTUM_MORPHOGENESIS	72	ACVR1, APLNR, BMP4, BMP5, BMP7, BMPR1A, BMPR2, CCN1, CHD7, CITED2, DHRS3, DNAH11, ENG, FGF8, FGFR2, FGFRL1, FZD1, FZD2, GATA4, GATA4, GATA6, HAND1, HES1, HEY1, HEY2, HEYL, ISL1, JAG1, LRP2, MDM2, MIR1-1, MIR17HG, MKS1, MSX2, NKX2-5, NOG, NOS3, NOTCH1, NOTCH2, NRP1, NRP2, NSD2, PARVA, PROX1, RBM15, RBPJ, ROBO1, ROBO2, SAV1, SEMA3C, SLIT2, SLIT3, SMAD4, SMAD6, SMAD7, SMO, SOX11, SOX4, TBX1, TBX2, T…
GOBP_CARDIAC_VENTRICLE_DEVELOPMENT	130	ACVR1, AP2B1, APLNR, BMP10, BMP4, BMPR1A, BMPR2, CCN1, CHD7, CITED2, CNTRL, COL11A1, CPE, DAND5, DCTN5, DLL4, DSP, EDNRA, ENG, FGFR2, FGFRL1, FKBP1A, FOXC1, FOXC2, FOXF1, FOXH1, FRS2, FZD1, FZD2, GATA3, GATA4, GATA4, GJA5, GREB1L, GRHL2, GSK3A, HAND1, HAND2, HECTD1, HEG1, HES1, HEY1, HEY2, HEYL, HIF1A, HOXA13, ISL1, JAG1, KCNK2, LMO4, LRP2, LUZP1, LY6E, LY6E, MATR3, MATR3, MDM2, MDM4, MED1, MEF2C…
GOBP_CARDIAC_VENTRICLE_MORPHOGENESIS	75	BMP10, BMP4, BMPR1A, CHD7, COL11A1, CPE, DLL4, DSP, EDNRA, ENG, FGFR2, FKBP1A, FOXC1, FOXC2, FOXF1, FOXH1, GATA3, GATA4, GATA4, GRHL2, GSK3A, HAND1, HAND2, HEG1, HEY1, HEY2, HEYL, HIF1A, ISL1, JAG1, LRP2, LY6E, LY6E, MED1, MEF2C, MESP1, MIR17HG, MYBPC3, MYH6, MYH7, MYL2, MYL3, NKX2-5, NOG, NOTCH1, NPY2R, NPY5R, NRG1, PKP2, POU4F1, PPP1R13L, PROX1, PTCD2, RBPJ, RYR2, SEMA3C, SFRP2, SMAD4, SMAD7, S…
GOBP_CARDIOBLAST_DIFFERENTIATION	24	DHX36, DHX36, EEF1AKMT4-ECE2, EOMES, GATA4, GATA4, GATA6, GREM1, GREM1, GREM1, ISL1, MYOCD, NKX2-5, NOTCH1, NRG1, PRICKLE1, RBPJ, REST, SRF, TBX2, TBX5, TBXT, TGFB2, WNT3A
GOBP_CARDIOCYTE_DIFFERENTIATION	166	ACADM, ACTC1, ACTN2, ACVR1, ADPRHL1, ADRA1A, AGT, AKAP13, AKAP6, ALPK2, ALPK3, ARRB2, ASB2, ASB2, ATG5, BMP10, BMP2, BMP4, BMP7, BMPR1A, BVES, CALR, CAV3, CBY1, CDC42, CDK1, CITED2, CSRP3, CTDP1, CTDP1, CXADR, DHX36, DHX36, DKK1, DLL1, DLL1, EDN1, EDNRA, EEF1AKMT4-ECE2, EFNB2, EGFR, ENG, EOMES, FHL2, FHOD3, FOLR1, FRS2, FZD7, G6PD, GATA4, GATA4, GATA6, GPER1, GREM1, GREM1, GREM1, GSK3A, HAMP, HAN…
GOBP_CARDIOLIPIN_METABOLIC_PROCESS	20	CRLS1, DNAJC19, HADHA, LCLAT1, MECP2, PGS1, PHB2, PLA2G5, PLA2G6, PLSCR3, PLSCR3, PNPLA8, PTPMT1, PTPMT1, SLC27A1, STOML2, TAFAZZIN, TAMM41, TAMM41, THEM5
GOBP_CARTILAGE_DEVELOPMENT	208	ACVRL1, ADAMTS12, ADAMTS12, ADAMTS7, AMELX, ANXA6, ARID5A, ATF2, ATP7A, AXIN2, BARX2, BGN, BMP1, BMP10, BMP2, BMP3, BMP4, BMP5, BMP6, BMP7, BMP8A, BMP8B, BMPR1A, BMPR1B, BMPR2, BPNT2, CCN1, CCN2, CCN3, CCN4, CD44, CER1, CHADL, CHI3L1, CHRDL2, CHST11, CHSY1, CNMD, COL11A1, COL11A2, COL11A2, COL11A2, COL11A2, COL11A2, COL11A2, COL11A2, COL1A1, COL27A1, COL2A1, COL3A1, COMP, CREB3L2, CSGALNACT1, CTN…
GOBP_CARTILAGE_DEVELOPMENT_INVOLVED_IN_ENDOCHONDRAL_BONE_MORPHOGENESIS	32	ANXA6, ATF2, AXIN2, CER1, COL1A1, COL27A1, COL2A1, COMP, EXT1, GHR, HOXA11, IFT80, IHH, MATN1, MMP13, MMP13, NPPC, POR, RARA, RARB, RARG, SERPINH1, SHOX2, SMPD3, SOX9, STC1, TGFBR2, THBS3, TRIP11, TRPV4, TSKU, ZMPSTE24
GOBP_CATECHOLAMINE_SECRETION	66	ABAT, ADORA2A, ADORA3, ADRA2A, ADRA2B, ADRA2C, AGT, CARTPT, CHGA, CHGA, CHRNA4, CHRNA6, CHRNB2, CNR1, CRH, CXCL12, DRD2, DRD3, DTNBP1, FFAR3, FGF20, GABBR1, GABBR1, GABBR1, GABBR1, GABBR1, GABBR1, GABBR1, GDNF, GHSR, GRK2, GRM2, HRH3, HTR1B, HTR2A, KCNA2, KCNB1, LY6E, LY6E, OPRK1, OXT, OXTR, P2RY1, PINK1, PRKN, RAB3A, SNCA, SNCG, STX1A, SYT1, SYT10, SYT11, SYT12, SYT13, SYT15, SYT17, SYT2, SYT3, …
GOBP_CATECHOLAMINE_UPTAKE	21	ACTB, DRD1, DRD2, DRD3, DRD4, DRD4, GDNF, MAPK15, MAPK15, PARK7, PRKN, RAB3B, SLC22A1, SLC22A2, SLC22A3, SLC29A4, SLC6A2, SLC6A3, SLC6A3, SNCA, TOR1A
GOBP_CATECHOL_CONTAINING_COMPOUND_BIOSYNTHETIC_PROCESS	24	ALDH2, DAO, DBH, DDC, GATA3, GCH1, GPR37, HAND2, HDC, INSM1, KL, MOXD1, MOXD2P, MOXD2P, NR4A2, PAH, PARK7, PNMT, SLC6A3, SLC6A3, SNCA, TGFB2, TH, VPS35
GOBP_CATECHOL_CONTAINING_COMPOUND_METABOLIC_PROCESS	62	ABAT, ALDH2, AOC2, ATP7A, CHRNB2, COMT, DAO, DBH, DDC, DRD1, DRD2, DRD3, DRD4, DRD4, EDNRA, EPAS1, GATA3, GCH1, GPR37, GRIN2A, HAND2, HDC, HPRT1, HTR1A, INSM1, ITGAM, ITGB2, KL, LRTOMT, LY6E, LY6E, MAOA, MAOB, MOXD1, MOXD2P, MOXD2P, MTPN, NPR1, NPY, NR4A2, PAH, PARK7, PDE1B, PNKD, PNMT, PRKN, RNF180, RTL4, SLC1A1, SLC6A3, SLC6A3, SNCA, SNCAIP, SNCB, SULT1A1, SULT1A2, SULT1A3, SULT1A4, TACR3, TGFB…
GOBP_CD4_POSITIVE_ALPHA_BETA_T_CELL_ACTIVATION	134	AGER, AGER, AGER, AGER, AGER, AGER, AGER, ANXA1, ARG2, ARMC5, ATP7A, BATF, BCL3, BCL6, CBFB, CCL19, CD160, CD274, CD55, CD80, CD81, CD83, CD86, CDH26, CRACR2A, CTSL, ENTPD7, FOXP1, FOXP3, FOXP3, FUT7, GATA3, GPR183, HLA-DRA, HLA-DRA, HLA-DRA, HLA-DRA, HLA-DRA, HLA-DRA, HLA-DRA, HLA-DRA, HLA-DRB1, HLA-DRB1, HLA-DRB1, HLA-DRB1, HLA-DRB1, HLA-DRB1, HLA-DRB3, HLA-DRB3, HLA-DRB3, HLX, HMGB1, IFNG, IL1…
GOBP_CD4_POSITIVE_ALPHA_BETA_T_CELL_DIFFERENTIATION	95	ANXA1, ARMC5, ATP7A, BATF, BCL3, BCL6, CBFB, CCL19, CD80, CD83, CD86, CRACR2A, CTSL, ENTPD7, FOXP1, FOXP3, FOXP3, FUT7, GATA3, GPR183, HLA-DRA, HLA-DRA, HLA-DRA, HLA-DRA, HLA-DRA, HLA-DRA, HLA-DRA, HLA-DRA, HLA-DRB1, HLA-DRB1, HLA-DRB1, HLA-DRB1, HLA-DRB1, HLA-DRB1, HLX, HMGB1, IFNG, IL12B, IL12RB1, IL18, IL18R1, IL2, IL21, IL23A, IL23R, IL27, IL4, IL4R, IL6, IL6R, IRF4, JAK3, LEF1, LGALS9, LOXL3…
GOBP_CD4_POSITIVE_CD25_POSITIVE_ALPHA_BETA_REGULATORY_T_CELL_DIFFERENTIATION	21	FOXP3, FOXP3, FUT7, HLA-DRA, HLA-DRA, HLA-DRA, HLA-DRA, HLA-DRA, HLA-DRA, HLA-DRA, HLA-DRA, HLA-DRB1, HLA-DRB1, HLA-DRB1, HLA-DRB1, HLA-DRB1, HLA-DRB1, IFNG, LGALS9, PLA2G2D, TOX
GOBP_CD4_POSITIVE_OR_CD8_POSITIVE_ALPHA_BETA_T_CELL_LINEAGE_COMMITMENT	23	BATF, BCL2, CTSL, FOXP3, FOXP3, IL12B, IL12RB1, IL23A, IL23R, IL6, IL6R, IRF4, LOXL3, LY9, MTOR, SHH, SLAMF6, SPN, STAT3, STAT6, TBX21, TOX, ZFPM1
GOBP_CD8_POSITIVE_ALPHA_BETA_T_CELL_ACTIVATION	48	BCL2, CBFB, CD274, CLEC4A, CRTAM, EOMES, GPR18, HFE, HLA-A, HLA-A, HLA-A, HLA-A, HLA-A, HLA-A, HLA-A, HLA-A, HLA-E, HLA-E, HLA-E, HLA-E, HLA-E, HLA-E, HLA-E, IRF1, LILRB1, LILRB1, LILRB1, LILRB1, LILRB1, LILRB4, LILRB4, LILRB4, LILRB4, LILRB4, MAPK8IP1, NCKAP1L, PSMB11, PTPN22, RUNX1, RUNX3, SH3RF1, SOCS1, TNFSF8, TOX, VSIR, WDFY4, XCL1, ZBTB7B
GOBP_CD8_POSITIVE_ALPHA_BETA_T_CELL_PROLIFERATION	21	HLA-A, HLA-A, HLA-A, HLA-A, HLA-A, HLA-A, HLA-A, HLA-A, HLA-E, HLA-E, HLA-E, HLA-E, HLA-E, HLA-E, HLA-E, IRF1, MAPK8IP1, PTPN22, SH3RF1, VSIR, XCL1
GOBP_CDP_DIACYLGLYCEROL_METABOLIC_PROCESS	22	AGPAT1, AGPAT1, AGPAT1, AGPAT1, AGPAT1, AGPAT1, AGPAT1, AGPAT2, AGPAT3, AGPAT4, AGPAT5, AGPAT5, CDIPT, CDS1, CDS2, GPAM, GPAT2, GPAT3, GPAT4, LCLAT1, TAMM41, TAMM41
GOBP_CELLULAR_ALDEHYDE_METABOLIC_PROCESS	79	ABCA4, ADH4, ADH5, AGXT, AGXT2, AKR1A1, AKR1C1, AKR1C3, AKR7A2, AKR7A3, ALDH1A1, ALDH1A2, ALDH1A3, ALDH2, ALDH3A1, ALDH3A2, ALDH3B1, ALDH3B2, ALDH7A1, ALDH8A1, ALDH9A1, ALPL, BCO1, BCO2, BMP2, BMP5, BMP6, CACNA1H, CLCN2, CYP11B1, CYP11B2, CYP1B1, CYP27C1, DAB2, DHRS13, DHRS4, DHRS4, DHRS4L1, DHRS4L1, DHRS4L1, DHRS4L1, DHRS4L2, DKK3, EDNRB, ESD, GLO1, GLYCTK, GRHPR, HAGH, HOGA1, HYI, IDH1, IDH2, K…
GOBP_CELLULAR_AMINO_ACID_BIOSYNTHETIC_PROCESS	80	AASDHPPT, AASS, ABAT, ADI1, ADI1, AGXT, AGXT2, ALDH18A1, ALDH1A1, APIP, ASL, ASNS, ASNSD1, ASS1, ATP2B4, BCAT1, BCAT2, BHMT, BHMT2, CAD, CBS, CBSL, CLN3, CPS1, CTH, DHFR, DHFR2, DHFRP1, DPYD, ENOPH1, GGT1, GLS, GLS2, GLUD1, GLUD2, GLUD2, GLUL, GOT1, GOT1L1, GOT2, ILVBL, LGSN, MRI1, MTAP, MTHFD1, MTHFD2L, MTHFR, MTR, MTRR, NAGS, NOXRED1, OAT, OTC, PAH, PARK7, PCBD1, PCBD2, PHGDH, PLOD2, PLOD3, PSA…
GOBP_CELLULAR_AMINO_ACID_CATABOLIC_PROCESS	128	AADAT, AASS, ABAT, ACAD8, ACADSB, ACAT1, ACMSD, ADHFE1, AFMID, AGXT, AGXT2, ALDH4A1, ALDH5A1, ALDH6A1, ALDH8A1, AMDHD1, AMT, ARG1, ARG2, ARHGAP11B, ARHGAP11B, ARHGAP11B, ASPA, ASRGL1, ATP2B4, AUH, BCAT2, BCKDHA, BCKDHB, BCKDK, BLMH, CARNMT1, CARNS1, CBS, CBSL, CDO1, CRYM, CSAD, DAO, DBT, DDAH1, DDAH2, DDAH2, DDAH2, DDAH2, DDAH2, DDAH2, DDAH2, DDO, DLD, DLST, ECHS1, ENOSF1, ETFA, ETFB, FAH, FTCD, …
GOBP_CELLULAR_AMINO_ACID_METABOLIC_PROCESS	321	AADAT, AARS1, AARS2, AARSD1, AASDH, AASDHPPT, AASS, ABAT, ACAD8, ACADSB, ACAT1, ACCS, ACCSL, ACMSD, ACY1, ADHFE1, ADI1, ADI1, ADSS2, AFMID, AGMAT, AGXT, AGXT2, ALDH18A1, ALDH1A1, ALDH4A1, ALDH5A1, ALDH6A1, ALDH8A1, AMDHD1, AMT, APIP, ARG1, ARG2, ARHGAP11B, ARHGAP11B, ARHGAP11B, ART4, ASL, ASNS, ASNSD1, ASPA, ASPG, ASRGL1, ASS1, ATCAY, ATF4, ATP2B4, ATP7A, AUH, AZIN1, AZIN2, BAAT, BAAT, BCAT1, BCA…
GOBP_CELLULAR_CARBOHYDRATE_BIOSYNTHETIC_PROCESS	82	ACADM, AGL, AKT1, AKT2, B3GNT2, B3GNT3, B3GNT4, B3GNT6, B3GNT7, B3GNT8, B3GNT9, B4GALT1, B4GALT5, B4GAT1, CSGALNACT1, CSGALNACT2, DYRK2, ENPP1, EPM2AIP1, EXT1, EXT2, FBP1, FBP2, FUT9, GBE1, GCK, GOT1, GSK3A, GSK3B, GYG1, GYG2, GYS1, GYS2, HAS1, HAS2, HAS3, HS2ST1, IGF1, IGF2, IMPA1, IMPA2, INPP5K, INS, INSR, IRS1, IRS2, ISYNA1, LALBA, LEP, MIR1271, MIR15B, MIR195, NDST1, NDST2, NDST3, NDST4, NHLR…
GOBP_CELLULAR_CARBOHYDRATE_CATABOLIC_PROCESS	43	ABHD10, AGL, AOAH, ENOSF1, G6PC1, GAA, GBA3, GK, GK2, GK5, GPD2, GSK3A, GUSB, GUSBP3, IDNK, INS, MGAM, MGAM, MGAM, MIOX, NEU2, PFKM, PGAM1, PGD, PHKG2, PPP1CA, PPP1CB, PPP1R3B, PPP1R3B, PPP1R3D, PYGB, PYGL, PYGM, RB1CC1, SCARB2, SI, SORD, STBD1, TIGAR, TKFC, TP53, TPI1, TREH
GOBP_CELLULAR_CARBOHYDRATE_METABOLIC_PROCESS	305	ABHD10, ACACB, ACADM, ACTN3, ADCYAP1R1, ADIPOQ, ADIPOR1, AGL, AKT1, AKT2, ANGPTL3, AOAH, ARPP19, AVPR1B, B3GNT2, B3GNT3, B3GNT4, B3GNT6, B3GNT7, B3GNT8, B3GNT9, B4GALT1, B4GALT5, B4GAT1, BAD, BCKDK, BPNT1, BPNT2, BRAF, C1QTNF1, C1QTNF12, C1QTNF3, CBFA2T3, CD244, CLK2, CLK2, COQ2, COQ3, COX11, CRY1, CSGALNACT1, CSGALNACT2, DDB1, DDIT4, DGAT2, DGKQ, DUSP12, DYRK2, ENOSF1, ENPP1, EP300, EPM2AIP1, ER…
GOBP_CELLULAR_COMPONENT_ASSEMBLY_INVOLVED_IN_MORPHOGENESIS	116	ABCA2, ACRBP, ACTA1, ACTC1, ACTG1, ACTL7A, ACTL9, ACTN2, ADPRHL1, AKAP13, ANK2, ANKRD1, BMP10, CAPN3, CASQ1, CAV3, CCDC136, CD9, CFL2, CFLAR, CLASP1, CLASP2, CNTN1, CNTNAP1, CSRP1, CSRP2, CSRP3, DAG1, DICER1, EDN1, EPB41L3, ERCC2, FABP9, FHOD3, FIG4, FLII, FLII, FLNC, GNPAT, GPC1, IHH, ITGB1, ITGB4, KLHL41, KNL1, KRT19, LDB3, LMOD1, LMOD2, LMOD3, MAG, MEF2A, MIR1-1, MTMR2, MYH11, MYH11, MYH3, MYH…
GOBP_CELLULAR_COMPONENT_DISASSEMBLY_INVOLVED_IN_EXECUTION_PHASE_OF_APOPTOSIS	30	ACIN1, ACVR1C, AIFM1, APAF1, BAX, BLCAP, BOK, CAPN10, CDK5RAP3, CECR2, CIDEA, DEDD2, DFFA, DFFB, DICER1, DNASE1L3, DNASE2, DNASE2B, ENDOG, ERN2, EXOG, FOXL2, GPER1, HSF1, HSF1, IL6, MIR146A, SHARPIN, ST20, TOP2A
GOBP_CELLULAR_COMPONENT_MAINTENANCE	73	ABHD17B, ADGRB3, APOE, ARF6, BSN, C1QL1, CAMSAP3, CBLN1, CBLN2, CBLN3, CBLN4, CD177, CHCHD10, CHCHD10, CHCHD10, CLDN1, CLDN3, CLRN2, CNTNAP1, CSF1R, CTBP2, CTTN, CTTN, DCTN1, DLG1, DLG4, ERC1, ERC2, F2R, F2RL1, FCGR2B, FERMT2, FYN, GRIN2B, HOMER1, IGF1R, INAVA, INS, INSR, ITGA3, ITPKA, KIFC3, KIRREL1, LNPK, MIR30B, MTMR2, MTSS1, MYADM, MYOCD, NLGN2, NLGN2, OPHN1, PARD6A, PCLO, PICK1, PJVK, PLEKHA…
GOBP_CELLULAR_DEFENSE_RESPONSE	172	ADORA2A, ADORA2B, BCL10, BECN1, C5AR1, CCR2, CCR3, CCR5, CCR6, CCR9, CD300C, CD5L, CLEC5A, CX3CR1, CXCL9, CXCR2, DCDC2, FCMR, FOSL1, GNLY, HLA-G, HLA-G, HLA-G, HLA-G, HLA-G, HLA-G, HLA-G, HLA-G, IL1RL2, IL33, ITGB1, ITK, KIR2DL4, KIR2DL4, KIR2DL4, KIR2DL4, KIR2DL4, KIR2DL4, KIR2DL4, KIR2DL4, KIR2DL4, KIR2DL4, KIR2DL4, KIR2DL4, KIR2DL4, KIR2DL4, KIR2DL4, KIR2DL4, KIR2DL4, KIR2DL4, KIR2DL4, KIR2DL4…
GOBP_CELLULAR_EXTRAVASATION	92	ADAM8, ADD2, AGER, AGER, AGER, AGER, AGER, AGER, AGER, AZU1, AZU1, BCR, BST1, CCL2, CCL21, CCL25, CCL28, CCR2, CD177, CD47, CD99, CD99L2, CHST2, CHST4, CRK, CRKL, CX3CL1, CX3CR1, CXCL12, ELANE, ELANE, EXT1, F11R, FADD, FER, FUT4, FUT7, FUT9, GCNT1, GOLPH3, ICAM1, IL1R1, IL27RA, IL27RA, ITGA1, ITGA4, ITGAL, ITGB1, ITGB7, JAM2, JAM3, JAML, LEP, LYVE1, MADCAM1, MDK, MIR146A, OLFM4, PDGFD, PECAM1, PI…
GOBP_CELLULAR_GLUCAN_METABOLIC_PROCESS	86	ACADM, AGL, AKT1, AKT2, DYRK2, ENPP1, EPM2AIP1, G6PC1, GAA, GBE1, GCGR, GCGR, GCK, GNMT, GSK3A, GSK3B, GYG1, GYG2, GYS1, GYS2, IGF1, IGF2, IL6ST, INPP5K, INS, INSR, IRS1, IRS2, KHK, LEPR, MGAM, MGAM, MGAM, MIR1271, MIR15B, MIR195, NHLRC1, NR1D1, PASK, PCDH12, PER2, PFKM, PHKA1, PHKA2, PHKB, PHKG1, PHKG2, PHLDA2, PHLDA2, POMC, PPP1CA, PPP1CB, PPP1CC, PPP1R1A, PPP1R2, PPP1R2B, PPP1R2P1, PPP1R2P1, P…
GOBP_CELLULAR_GLUCOSE_HOMEOSTASIS	172	ABCA12, ABCC8, ACE, ADCY5, ADCY8, ADRA2A, AGER, AGER, AGER, AGER, AGER, AGER, AGER, ANO1, AQP4, BAD, BAIAP3, BRSK2, C1QTNF12, C2CD2L, CARTPT, CASR, CCDC186, CDK16, CFTR, CLTRN, CMA1, CPB2, CYBA, CYP7A1, EFNA5, ENDOG, EPHA5, ERN1, FGF21, FKBP1B, FOXA2, FOXA3, FOXK1, FOXK2, FOXO1, FOXO3, GAS6, GATA4, GATA4, GCG, GCK, GCLC, GCLM, GHRHR, GHRL, GJB6, GPER1, GPLD1, GPR27, GPR68, GPX1, GRIK5, HIF1A, HK1…
GOBP_CELLULAR_HORMONE_METABOLIC_PROCESS	167	AANAT, ADH1A, ADH1B, ADH1C, ADH4, ADH6, ADH7, ADM, AFP, AKR1B1, AKR1B10, AKR1B15, AKR1C1, AKR1C2, AKR1C3, AKR1C4, AKR1D1, ALDH1A1, ALDH1A2, ALDH1A3, ALDH8A1, ASMT, AWAT2, BCO1, BCO2, BMP2, BMP5, BMP6, CACNA1H, CHST10, CLCN2, CRABP1, CRABP2, CYP11A1, CYP11A1, CYP11B1, CYP11B2, CYP17A1, CYP19A1, CYP1A1, CYP1A2, CYP1B1, CYP21A2, CYP21A2, CYP21A2, CYP21A2, CYP21A2, CYP21A2, CYP26A1, CYP26B1, CYP26C1,…
GOBP_CELLULAR_IRON_ION_HOMEOSTASIS	66	ABCB6, ABCB7, ACO1, ALAS2, ATP13A2, ATP6AP1, ATP6V0A2, ATP6V0D1, ATP6V1A, ATP6V1G1, BMP6, BOLA2, BOLA2B, CCDC115, CP, CYB561, CYB561A3, CYBRD1, ERFE, FLVCR1, FRRS1, FTH1, FTH1P19, FTHL17, FTL, FTMT, FXN, GDF2, GLRX3, HAMP, HEPH, HEPHL1, HFE, HIF1A, HJV, HMOX1, HPX, IFNG, IREB2, ISCU, LCN2, MIR210, MYC, NCOA4, NDFIP1, NUBP1, SCARA5, SLC11A1, SLC11A2, SLC22A17, SLC39A14, SLC39A8, SLC40A1, SLC46A1, …
GOBP_CELLULAR_KETONE_METABOLIC_PROCESS	218	AADAT, ABCB11, ABCB11, ABCD1, ABCD2, ACACB, ACADL, ACADVL, ACMSD, ADH4, ADIPOQ, ADM, AFMID, AFP, AIFM2, AKR1A1, AKR1B1, AKR1B10, AKR1C1, AKR1C2, AKR1C3, AKR1C4, AKR7A2, AKT1, AKT2, ALDH8A1, ANXA1, APOA1, APOA4, APOA5, APOC1, APOC2, APOC3, APPL2, ATCAY, ATP2B4, AVP, AVPR1A, BCKDK, BHMT, BMP2, BMP5, BMP6, BRCA1, CACNA1H, CAV1, CBR1, CBR4, CD74, CEACAM1, CES1, CES1, CLCN2, CLN3, CNR1, COQ10A, COQ10B…
GOBP_CELLULAR_LIPID_CATABOLIC_PROCESS	245	AADAC, ABCB11, ABCB11, ABCD1, ABCD2, ABCD3, ABCD4, ABHD1, ABHD12, ABHD12B, ABHD16A, ABHD16A, ABHD16A, ABHD16A, ABHD16A, ABHD16A, ABHD16A, ABHD16B, ABHD2, ABHD3, ABHD5, ABHD6, ACAA1, ACAA2, ACACB, ACAD10, ACAD11, ACADL, ACADM, ACADS, ACADVL, ACAT1, ACAT2, ACER1, ACER2, ACER3, ACER3, ACOT8, ACOX1, ACOX2, ACOX3, ACOXL, ADIPOQ, ADTRP, AIG1, AKR1B10, AKR1C3, AKT1, AKT2, ALDH1L2, AMACR, ANGPTL3, AOAH, …
GOBP_CELLULAR_METABOLIC_COMPOUND_SALVAGE	31	ADA, ADI1, ADI1, ADK, ADSL, AMPD1, AMPD2, AMPD3, APIP, APRT, BHMT, BHMT2, CDA, DCK, DGUOK, ENOPH1, FCSK, HPRT1, MRI1, MTAP, NAPRT, NAPRT, PDXK, PNP, PRTFDC1, TK2, UCK1, UCK2, UCKL1, UPP1, UPP2
GOBP_CELLULAR_MODIFIED_AMINO_ACID_BIOSYNTHETIC_PROCESS	48	ACADM, ALDH7A1, ALDH9A1, ATIC, BBOX1, CHAC1, CHAC2, CHDH, CKB, CKM, CKMT1A, CKMT1B, CKMT2, DHFR, DHFR2, DHFRP1, FPGS, GAMT, GART, GART, GATM, GCH1, GCLC, GCLM, GGT1, GGT3P, GGT5, GGT6, GGT7, GSS, HAGH, MGST2, MTHFD1, MTHFD1L, MTHFS, NFE2L2, PARK7, PLOD2, PLOD3, PLSCR1, PTDSS1, PTDSS2, PTDSS2, SLC1A1, SLC1A2, SLC27A1, SLC7A11, TMLHE
GOBP_CELLULAR_MODIFIED_AMINO_ACID_CATABOLIC_PROCESS	39	AASDHPPT, ABHD12, ABHD12B, ABHD16A, ABHD16A, ABHD16A, ABHD16A, ABHD16A, ABHD16A, ABHD16A, ABHD16B, ACADL, ALDH1L1, ALDH1L2, ALDH4A1, BHMT, CHAC1, CHAC2, DIO2, DIO3, DMGDH, DPEP1, GGACT, GGT1, GGT2, GGT3P, GGT5, GGT7, GGTLC1, GGTLC2, GGTLC3, GOT2, HOGA1, MTHFS, PCYOX1, PCYOX1L, PM20D2, PRODH, SARDH
GOBP_CELLULAR_MODIFIED_AMINO_ACID_METABOLIC_PROCESS	213	AASDHPPT, ABHD12, ABHD12B, ABHD16A, ABHD16A, ABHD16A, ABHD16A, ABHD16A, ABHD16A, ABHD16A, ABHD16B, ACADL, ACADM, ALDH1L1, ALDH1L2, ALDH4A1, ALDH7A1, ALDH9A1, ARL6IP5, ASS1, ATIC, BBOX1, BHMT, BHMT2, CGA, CHAC1, CHAC2, CHDH, CKB, CKM, CKMT1A, CKMT1B, CKMT2, CLIC1, CLIC1, CLIC1, CLIC1, CLIC1, CLIC1, CLIC1, CLIC2, CLIC3, CLIC5, CPQ, CPT1A, CPT1B, CPT1C, CPT2, CRAT, CROT, CRYM, CTNS, CTSB, CTSB, CTSK…
GOBP_CELLULAR_MONOVALENT_INORGANIC_CATION_HOMEOSTASIS	110	AGT, AQP11, ATP12A, ATP1A1, ATP1A2, ATP1A3, ATP1A4, ATP1B1, ATP1B2, ATP1B3, ATP4A, ATP4B, ATP4B, ATP5F1B, ATP6AP1, ATP6AP2, ATP6V0A1, ATP6V0A2, ATP6V0A4, ATP6V0D1, ATP6V0D2, ATP6V0E1, ATP6V0E2, ATP6V1H, AVP, AVPR1A, AVPR1B, BCL2, CA2, CA7, CCDC115, CFTR, CHP1, CLCN3, CLIC4, CLN3, CLN5, CLN6, DMXL1, DMXL2, FASLG, GPR89A, GPR89B, GRN, HVCN1, IL1A, KCNJ2, KCNMA1, KCTD7, LACC1, LRRK2, MAFG, MAPK1, MA…
GOBP_CELLULAR_OXIDANT_DETOXIFICATION	116	ALB, ALOX5AP, APOA4, APOE, APOM, APOM, APOM, APOM, APOM, APOM, APOM, ATP7A, BMP7, CAT, CCS, CD36, CLIC2, CYGB, DHFR, DHFRP1, DUOX1, DUOX2, EPX, FABP1, FANCC, FBLN5, GCH1, GLRX, GPX1, GPX2, GPX3, GPX4, GPX5, GPX5, GPX6, GPX6, GPX7, GPX8, GSR, GSTA1, GSTK1, GSTM2, GSTO1, GSTO2, GSTP1, GSTT1, GSTZ1, H19, H19, HBA1, HBA2, HBB, HBD, HBE1, HBG1, HBG2, HBM, HBQ1, HBZ, HP, IPCEF1, LPO, LTC4S, LTC4S, MGST…
GOBP_CELLULAR_PIGMENTATION	55	ABCB6, ANKRD27, AP1G1, AP1M1, AP3B1, AP3D1, ARL6, ASIP, BBS2, BBS4, BBS5, BBS7, BCL2, BLOC1S1, BLOC1S2, BLOC1S3, BLOC1S4, BLOC1S5, BLOC1S6, CD63, CDH3, DCTN2, DTNBP1, GPR143, HPS1, HPS4, KIF13A, LYST, MKKS, MKKS, MKKS, MLPH, MREG, MYO5A, MYO7A, PIKFYVE, PMEL, POMC, RAB11A, RAB11B, RAB17, RAB1A, RAB27A, RAB27B, RAB29, RAB32, RAB38, SHROOM2, SHROOM3, SNAPIN, TRAPPC6A, TYRP1, VPS33A, VPS33B, ZEB2
GOBP_CELLULAR_POLYSACCHARIDE_CATABOLIC_PROCESS	20	AGL, AOAH, G6PC1, GAA, INS, MGAM, MGAM, MGAM, PFKM, PHKG2, PPP1CA, PPP1CB, PPP1R3B, PPP1R3B, PPP1R3D, PYGB, PYGL, PYGM, RB1CC1, STBD1
GOBP_CELLULAR_PROCESS_INVOLVED_IN_REPRODUCTION_IN_MULTICELLULAR_ORGANISM	440	ABHD2, ACRBP, ACTL7A, ACTL9, ACVR1, ADAD1, ADAM2, ADAM2, AFF4, AGO4, AKT1, AMH, ANG, ANGPT2, ARMC12, ARMC2, ARRB2, ASPM, ASZ1, ATM, AURKA, AURKC, BAX, BBS2, BBS4, BCL2, BCL2L1, BMP4, BMPR1B, BNC1, BRCA2, BRDT, BRIP1, BRME1, BRME1, BSPH1, BTBD18, C14orf39, C16orf92, CABYR, CATSPER2, CATSPER3, CATSPER4, CATSPERD, CATSPERZ, CCDC136, CCDC42, CCDC63, CCNA1, CCNB1IP1, CCNB2, CCR6, CD9, CDC25B, CDYL, CE…
GOBP_CELLULAR_RESPIRATION	261	ABCD1, ACO1, ACO2, ACTN3, ADSL, AFG1L, AIFM2, AK4, ANTKMT, ARL2, ATP5F1A, ATP5F1B, ATP5F1C, ATP5F1D, ATP5F1E, ATP5F1EP2, ATP5ME, ATP5MF, ATP5MG, ATP5PB, ATP5PD, ATP5PF, ATP5PO, ATP7A, ATPSCKMT, BID, BLOC1S1, BNIP3, C2orf69, CAT, CBFA2T3, CCNB1, CDK1, CHCHD10, CHCHD10, CHCHD10, CHCHD2, CISD1, COA6, COQ10A, COQ10B, COQ9, COX10, COX15, COX4I1, COX4I2, COX5A, COX5B, COX6A1, COX6A2, COX6B2, COX7A1, CO…
GOBP_CELLULAR_RESPONSE_TO_ABIOTIC_STIMULUS	342	ACTR5, ADSS2, AGT, AIPL1, AKR1B1, AKT2, ANKRD1, AQP1, AQP10, AQP2, AQP5, ARHGEF2, ASCL1, ASIC1, ATF4, ATM, ATP1A2, ATR, AURKB, AVPR1A, BABAM2, BAD, BAG3, BAK1, BARD1, BAX, BCL10, BCL2L1, BDKRB2, BLM, BMF, BMP6, BNIP3, BRCA1, BRCA2, BRCC3, C9orf116, CAB39, CAMKMT, CAPN3, CARD16, CASP1, CASP2, CASP3, CASP5, CASP8, CASP8AP2, CASP8AP2, CASP9, CD40, CDC25A, CDKN1A, CERS1, CHEK1, CHEK2, CHP1, CLN3, CLO…
GOBP_CELLULAR_RESPONSE_TO_ACID_CHEMICAL	95	AMIGO1, AQP2, ASS1, ATP7A, AVPR1A, BAIAP2, BCL11A, BCL2L1, BCL2L2, CAPN2, CASTOR1, CASTOR2, CASTOR3, CEBPB, COL16A1, COL1A1, COL1A2, COL3A1, COL4A1, COL4A6, COL5A2, COL6A1, CPEB1, CPEB1, CPEB3, CPEB4, CYBA, CYBB, DNMT1, DNMT3A, EGFR, FYN, GCLC, GCLM, GLRA1, GLRA2, HMGCS2, HNRNPAB, HNRNPD, HSF1, HSF1, IPO5, KLF2, KLHL22, LAMTOR1, LAMTOR2, LAMTOR3, LAMTOR4, LAMTOR5, LARS1, MIR224, MIR342, MIR455, M…
GOBP_CELLULAR_RESPONSE_TO_ALCOHOL	98	ACACA, ACACA, ACE, ADAM15, ADCY1, ADCY2, ADCY3, ADCY5, ADCY6, ADCY7, ADCY8, AHR, AIFM1, AKAP8, AKR1C2, AKR1C3, AKT1, ATP2B1, BLM, BRCA1, CDH1, CDK4, CES1, CES1, CFTR, CTNNA1, CTNNB1, CYBB, CYP1B1, CYP7A1, DAG1, DEFB104A, DEFB104A, DEFB104B, DEFB104B, DEFB104B, DNMT3A, DYNAP, EFNA5, FDX1, FOXO3, GLRA1, GLRA2, GNAI1, GNB1, GNG2, GOLPH3, GPLD1, GRAMD1A, GRAMD1B, GRAMD1C, IGF1R, INHBA, INHBB, ITPR2, …
GOBP_CELLULAR_RESPONSE_TO_ALKALOID	47	ADCY8, AIF1, AIF1, AIF1, AIF1, AIF1, AIF1, BCL2L1, BLM, CACNA1S, CASP3, CASP6, CASP7, CASQ2, CCNA2, CHEK1, CRHBP, DDC, EHMT2, EHMT2, EHMT2, EHMT2, EHMT2, EHMT2, EHMT2, GSTM2, HTR1B, MTRNR2L5, OPRM1, PPP1R1B, PPP1R9B, RAD51, RECQL5, RYR1, RYR2, RYR3, SLC1A1, SLC1A2, SLC1A3, SLC34A1, SLC8A1, SPIDR, TGM2, TH, TMEM38A, TMEM38B, TRPV1
GOBP_CELLULAR_RESPONSE_TO_AMYLOID_BETA	62	ABCC1, ABCC1, ADRB2, AGER, AGER, AGER, AGER, AGER, AGER, AGER, APP, ATP1A3, BACE1, BCL2L11, BCL2L2, CACNA1A, CACNA2D1, CACNB1, CASP4, CD36, CDK5, EPHA4, EPHB2, FCGR2B, FOXO3, FPR2, FYN, GJA1, GRIN1, GRIN2A, GRM5, GSK3B, ICAM1, IGF1, IGF1R, ITGA4, LGMN, LRP1, MIR106B, MIR140, MIR146A, MIR200A, MIR98, MIRLET7F1, NGFR, NTRK1, PARP1, PRNP, PSEN1, SNX6, TLR4, TLR6, TNF, TNF, TNF, TNF, TNF, TNF, TNF, T…
GOBP_CELLULAR_RESPONSE_TO_ARSENIC_CONTAINING_SUBSTANCE	28	ATF3, ATF4, CPEB2, DAXX, DAXX, DAXX, DAXX, DAXX, DAXX, DDX3X, DHX36, DHX36, GSTO1, GSTO2, HMOX1, HNRNPA1, HSF1, HSF1, MAPK13, MKNK2, MYC, PPIF, SLC38A2, UROS, VCP, ZC3H12A, ZFAND1, ZFAND2A
GOBP_CELLULAR_RESPONSE_TO_BIOTIC_STIMULUS	307	ABCA1, ABL1, ACOD1, ADAM9, ADAM9, ADAMTS13, ADAMTS13, AICDA, AKAP8, AKT1, ANKRD1, APAF1, ARG1, ARID5A, ASS1, ATG10, AXL, BCL10, BCL2L11, BCR, BMP6, BPI, BTK, CACTIN, CAMP, CAPN2, CARD16, CARD17, CARD8, CASP1, CCDC47, CCL2, CCL3, CCL3, CCL3, CCL5, CCL5, CCR5, CD14, CD180, CD274, CD36, CD55, CD6, CD68, CD80, CD86, CDA, CDC73, CDK19, CDK4, CEBPB, CEBPE, CHMP5, CLEC7A, CMPK2, CSF2, CSF3, CTR9, CTSG, …
GOBP_CELLULAR_RESPONSE_TO_CADMIUM_ION	43	ABCB6, AKR1C3, AKT1, ATP7A, CER1, CHUK, CYBB, CYP1A2, DAXX, DAXX, DAXX, DAXX, DAXX, DAXX, EGFR, FOS, HESX1, HMOX1, HSF1, HSF1, JUN, MAPK1, MAPK3, MAPK8, MAPK9, MMP9, MT1A, MT1B, MT1DP, MT1E, MT1F, MT1G, MT1H, MT1HL1, MT1M, MT1X, MT2A, MT3, MT4, NCF1, OGG1, SOD1, SUMO1
GOBP_CELLULAR_RESPONSE_TO_CALCIUM_ION	87	ACER1, ADCY1, ADCY8, ADD1, ADGRV1, AKR1C3, ALOX15, ALOX5AP, BRAF, CAMK2D, CAPN3, CARF, CHP2, CLIC4, CPNE1, CPNE2, CPNE3, CPNE4, CPNE5, CPNE6, CPNE6, CPNE7, CPNE8, CPNE9, CRHBP, DMTN, DPEP1, ECT2, EDN1, EEF2K, EEF2K, ENDOG, FOS, FOSB, GPLD1, GUCA1A, HPCA, HSPA5, INHBB, IQGAP1, ITPKB, JUN, JUNB, JUND, KCNH1, LCE1D, LGMN, MCOLN1, MEF2A, MEF2C, NCSTN, NEUROD2, NLGN1, PKD2, PLCG2, PPIF, PRKAA1, PRKAA2…
GOBP_CELLULAR_RESPONSE_TO_CAMP	57	AANAT, ADIPOQ, AHR, AKAP6, AKAP9, APEX1, APP, AQP1, AQP8, AQP9, ASS1, CFTR, CPS1, CRHBP, CYP1B1, DMTN, EEF2K, EEF2K, EZR, FDX1, GATA1, GPD1, HCN1, HCN2, HCN3, HCN3, HCN4, HSPA5, IGFBP5, INHBB, INPP5K, ITPR2, KCNE1, KCNQ1, KCNQ1, KDM1A, PCK1, PDE2A, PENK, PIK3CG, PKD2, PTAFR, RAP1A, RAP1B, RAP1BL, RAPGEF1, RAPGEF2, RAPGEF3, SLC26A3, SLC26A6, SLC5A5, SLC8A1, SRD5A1, STC1, WNT10B, WT1, ZFP36L1
GOBP_CELLULAR_RESPONSE_TO_CARBOHYDRATE_STIMULUS	165	ABCA12, ACE, ADCY5, ADCY8, ADRA2A, AGER, AGER, AGER, AGER, AGER, AGER, AGER, ANO1, AQP4, BAD, BAIAP3, BRSK2, C1QTNF12, C2CD2L, CALCRL, CASR, CCDC186, CDK16, CFTR, CLEC7A, CLTRN, CMA1, COLEC12, CPB2, CYBA, CYP7A1, EFNA5, ENDOG, EPHA5, ERN1, FGF21, FKBP1B, FOXA2, FOXO3, GAS6, GATA4, GATA4, GCG, GCLC, GCLM, GHRHR, GHRL, GJB6, GPER1, GPLD1, GPR27, GPR68, GPX1, GRIK5, HIF1A, HLA-DRB1, HLA-DRB1, HLA-DR…
GOBP_CELLULAR_RESPONSE_TO_CHEMICAL_STRESS	373	ABCC1, ABCC1, ABCD1, ABL1, ADNP2, ADPRS, AGAP3, AIF1, AIF1, AIF1, AIF1, AIF1, AIF1, AIFM1, AIFM2, AKR1B1, AKR1C3, AKT1, ALDH3B1, ALOX5, ALOX5, ANKRD2, ANKZF1, ANXA1, APEX1, APOA4, AQP1, AQP5, ARG1, ARHGEF2, ARL6IP5, ARNT, ARNTL, ATF2, ATF4, ATG5, ATG7, ATM, ATP13A2, ATP2A2, ATP7A, AXL, BAD, BAG5, BCL2, BDKRB2, BECN1, BMP7, BNIP3, BRF2, BTK, CAB39, CAMKK2, CAPN3, CASP3, CAT, CAV1, CCS, CD36, CDK1,…
GOBP_CELLULAR_RESPONSE_TO_CHOLESTEROL	20	CES1, CES1, CYP7A1, DAG1, GPLD1, GRAMD1A, GRAMD1B, GRAMD1C, INHBA, INHBB, LRP6, LRP6, LRP8, MIR182, MIR185, MIR96, MLC1, OSBPL7, PTCH1, SMO
GOBP_CELLULAR_RESPONSE_TO_COPPER_ION	33	AOC1, APP, AQP1, AQP2, ATP7A, BACE1, BECN1, CYP1A1, DAXX, DAXX, DAXX, DAXX, DAXX, DAXX, HSF1, HSF1, MAP1LC3A, MT1A, MT1B, MT1DP, MT1E, MT1F, MT1G, MT1H, MT1HL1, MT1M, MT1X, MT2A, MT3, MT4, NFE2L2, PRNP, SNCA
GOBP_CELLULAR_RESPONSE_TO_CORTICOSTEROID_STIMULUS	61	ACE, ACVR1, AIFM1, AKR1C3, ANXA1, AQP1, ARG1, ASS1, ATP2B1, ATP5F1A, BCL2L11, CASP9, CBX3, CFLAR, CYP1B1, DDIT4, EDN1, EIF4E, ERRFI1, FAM107A, FBXO32, FLT3, FOXO3, GJB2, GPER1, HMGCS2, HNRNPU, IGF1R, ISL1, JAK2, KLF9, METTL21C, MSTN, MT-ND3, MYOD1, NPAS4, NR3C1, PCK1, PCK2, PCK2, PLAT, RAN, REST, RPS6KB1, SERPINF1, SERPINF1, SGK1, SMYD3, SRD5A1, SSTR2, SSTR3, SSTR4, SSTR5, STC1, TFAP4, UBE2L3, UG…
GOBP_CELLULAR_RESPONSE_TO_DEXAMETHASONE_STIMULUS	28	AQP1, ARG1, ASS1, ATP5F1A, CASP9, CBX3, CFLAR, DDIT4, EIF4E, ERRFI1, FBXO32, GJB2, IGF1R, JAK2, METTL21C, MSTN, NR3C1, PCK1, PCK2, PCK2, PLAT, RPS6KB1, SERPINF1, SERPINF1, SMYD3, SRD5A1, TFAP4, USP8
GOBP_CELLULAR_RESPONSE_TO_DSRNA	31	CAV1, CGAS, COLEC12, DDX58, DHX9, FLOT1, FLOT1, FLOT1, FLOT1, FLOT1, FLOT1, FLOT1, FLOT1, IFIH1, IFIT1, IFIT1B, IFNB1, IRF3, MAVS, MUL1, NFKB1, NPM1, P2RX7, PDE12, PQBP1, RALB, RIOK3, STING1, STING1, TLR3, ZCCHC3
GOBP_CELLULAR_RESPONSE_TO_ESTRADIOL_STIMULUS	41	AIFM1, AQP4, BCL2L11, BCL2L2, CCDC62, CCNA2, CFLAR, CRHBP, EGFR, ESR1, ESR2, FAM210B, GPER1, H2AZ1, HNRNPD, HSF1, HSF1, IGF1R, IL10, ITGA2, KAT5, KIF18A, LCOR, MMP2, MSX2, MYOD1, MYOG, NCOA3, NRIP1, POU4F1, POU4F2, PPP1R9B, RAMP3, RUVBL2, SFRP1, SRD5A1, SSTR1, SSTR2, SSTR3, UGT1A1, ZNF703
GOBP_CELLULAR_RESPONSE_TO_EXOGENOUS_DSRNA	26	CAV1, CGAS, COLEC12, DDX58, DHX9, FLOT1, FLOT1, FLOT1, FLOT1, FLOT1, FLOT1, FLOT1, FLOT1, IFIH1, IFIT1, IFIT1B, IFNB1, IRF3, MAVS, MUL1, PQBP1, RALB, STING1, STING1, TLR3, ZCCHC3
GOBP_CELLULAR_RESPONSE_TO_EXTERNAL_STIMULUS	333	ADNP, ADORA2B, AGT, AIF1, AIF1, AIF1, AIF1, AIF1, AIF1, AIFM1, AKR1C3, ALB, ANKRD1, AOC1, AQP1, AQP2, AQP3, ARHGAP35, ASGR1, ASNS, ATF2, ATF3, ATF4, ATG14, ATG5, ATG7, ATP1A2, ATP2B1, AVPR1A, AXL, BAD, BAG3, BAK1, BCL10, BCL2, BECN1, BECN2, BGLAP, BHLHA15, BMP6, BMPR2, BMT2, BNIP3, BRIP1, BRSK1, BRSK2, CARTPT, CASP1, CASP2, CASP5, CASP8, CASP8AP2, CASP8AP2, CASR, CBL, CBS, CBSL, CD40, CD68, CDA, …
GOBP_CELLULAR_RESPONSE_TO_EXTRACELLULAR_STIMULUS	267	ADNP, ADORA2B, AIF1, AIF1, AIF1, AIF1, AIF1, AIF1, AIFM1, AKR1C3, ALB, AOC1, AQP2, AQP3, ARHGAP35, ASGR1, ASNS, ATF2, ATF3, ATF4, ATG14, ATG5, ATG7, ATP2B1, AVPR1A, AXL, BCL2, BECN1, BECN2, BGLAP, BHLHA15, BMPR2, BMT2, BRIP1, BRSK1, BRSK2, CARTPT, CASR, CBL, CBS, CBSL, CD68, CDKN1A, CDKN2B, CLEC16A, COL1A1, COMT, CPEB4, CYP24A1, CYP27B1, DAP, DAPL1, DCPS, DCTPP1, DEPDC5, DNAJC15, DSC2, EHMT2, EHM…
GOBP_CELLULAR_RESPONSE_TO_FATTY_ACID	36	AKR1C1, AKR1C2, AKR1C3, AKR1C4, ASS1, CDK4, CLDN1, CPS1, CPT1A, DGAT2, E2F1, EDN1, FFAR2, FFAR3, HES1, HMGCS2, ID3, ID3, IRS1, KCNK4, LDLR, LPL, MIR92A1, NR1H4, OR51E2, PDK3, PDK4, PID1, PLCB1, PTAFR, SMARCD1, SRC, SREBF1, UCP1, XRCC5, ZC3H12A
GOBP_CELLULAR_RESPONSE_TO_FLUID_SHEAR_STRESS	21	ASS1, HAS2, HDAC3, KLF2, KLF4, MAP2K5, MAPK7, MEF2C, MIR126, MIR92A1, MMP2, MTSS1, NFE2L2, PKD2, PLEC, PTGS2, PTK2B, SOCS5, SRC, SREBF2, TFPI2
GOBP_CELLULAR_RESPONSE_TO_GAMMA_RADIATION	32	ATM, ATR, BCL2L1, CDKN1A, CHEK2, CRYAB, CYBA, EGR1, ELK1, GTF2H5, H2AX, HRAS, HRAS, HSF1, HSF1, HSPA5, KDM1A, MAP3K20, MDM2, MIR21, RAD51, RPL26, TLK2, TMEM109, TP53, TREX1, TSPYL5, WRN, XRCC5, XRCC6, YAP1, ZMPSTE24
GOBP_CELLULAR_RESPONSE_TO_GLUCOSE_STARVATION	51	ASNS, ATF4, ATG14, BCL2, BECN1, BHLHA15, BRSK1, BRSK2, CPEB4, EIF2AK3, FOXO3, HNRNPA1, HSPA5, IFI16, IMPACT, ITFG2, KICS2, KPTN, MTMR3, MYBBP1A, NFE2L2, NIM1K, NUAK1, NUAK2, PICK1, PIK3C3, PIK3R4, PMAIP1, PRKAA1, PRKAA2, PRKAG1, PRKAG2, PRKAG3, RRP8, SESN1, SESN2, SESN2, SESN3, SH3GLB1, SIK1, SIK1B, SIK2, SIRT1, SLC2A1, SUV39H1, SZT2, TBL2, TP53, UPP1, XBP1, ZC3H12A
GOBP_CELLULAR_RESPONSE_TO_GONADOTROPIN_STIMULUS	20	CCNA2, CYP1B1, EDN1, EDNRA, EFNA5, EPHA8, FSHR, GATA1, GATA6, GCLC, GCLM, INHBA, LHCGR, NOTCH1, NSMF, PAX8, PLAT, POR, SLC5A5, WT1
GOBP_CELLULAR_RESPONSE_TO_GROWTH_HORMONE_STIMULUS	24	CSH1, CSH2, CSHL1, GDF15, GH1, GH2, GHR, GHRL, JAK2, JAK3, LEPROT, LEPROTL1, LYN, MBD5, MYC, PIK3R1, PTK2, PTPN1, PXN, SOCS2, STAT3, STAT5A, STAT5B, STAT6
GOBP_CELLULAR_RESPONSE_TO_HEAT	88	ANO1, ATM, ATR, ATXN3, BAG3, CD34, CETN1, CHORDC1, CHORDC1, CLPB, CREBBP, CXCL10, DAXX, DAXX, DAXX, DAXX, DAXX, DAXX, DHX36, DHX36, DNAJB1, DNAJB6, DNAJC2, DNAJC7, EIF2S1, EP300, FGF1, GSK3B, HDAC2, HIKESHI, HMOX1, HSBP1, HSBP1L1, HSF1, HSF1, HSP90AA1, HSP90AA4P, HSP90AA4P, HSP90AB1, HSP90AB2P, HSP90AB3P, HSP90AB4P, HSPA1A, HSPA1A, HSPA1A, HSPA1A, HSPA1A, HSPA1B, HSPA1B, HSPA1B, HSPA1B, HSPA1B, H…
GOBP_CELLULAR_RESPONSE_TO_HYDROGEN_PEROXIDE	93	ABL1, AIFM1, ANKZF1, ANXA1, APEX1, AQP1, ARG1, AXL, BECN1, BNIP3, CAT, CDK1, CYP1B1, ECT2, EDN1, ENDOG, ERN1, EZH2, FABP1, FOXO3, FXN, GPR37, GPR37L1, HDAC2, HDAC6, HGF, HSF1, HSF1, IL10, IL18BP, IL6, IMPACT, KDM6B, KLF2, LRRK2, MAP1LC3A, MAP3K5, MAPK13, MAPK7, MET, MIR103A1, MIR107, MIR133A1, MIR17, MIR21, MIR34A, MIR92A1, MIRLET7B, NET1, NFE2L2, NQO1, NR4A3, OSER1, PARK7, PAWR, PAX2, PCGF2, PCG…
GOBP_CELLULAR_RESPONSE_TO_INORGANIC_SUBSTANCE	234	A3GALT2, ABCB6, ACER1, ADCY1, ADCY10, ADCY7, ADCY8, ADD1, ADGRV1, AIFM1, AKR1C3, AKT1, ALAD, ALOX15, ALOX5AP, ANK3, AOC1, APP, AQP1, AQP2, ATF4, ATP13A2, ATP5F1A, ATP7A, ATRX, B2M, B2M, BACE1, BAD, BECN1, BLM, BMP6, BNIP3, BRAF, CACNA1H, CALR, CAMK2D, CAPN3, CARF, CCNA2, CDH1, CDK2, CDKN1B, CEBPA, CER1, CFLAR, CHP2, CHUK, CLDN1, CLIC4, CPNE1, CPNE2, CPNE3, CPNE4, CPNE5, CPNE6, CPNE6, CPNE7, CPNE8…
GOBP_CELLULAR_RESPONSE_TO_INSULIN_STIMULUS	217	ADIPOQ, ADIPOR1, AGT, AHSG, AKT1, AKT2, AP3S1, APC, APPL1, APPL2, APRT, ATP2B1, BAIAP2, BAIAP2L1, BCAR1, BCAR1, BCAR3, BGLAP, C1QTNF12, C2CD5, CAPN10, CAV2, CCND3, CDK4, CEACAM1, CFLAR, CPEB1, CPEB1, CPEB2, CSRP3, CYFIP1, CYFIP1, CYFIP1, DENND4C, DNAI1, ECHDC3, EEF2K, EEF2K, EIF4EBP2, ENPP1, EPRS1, ERFE, ERRFI1, ESRRA, FBP1, FER, FFAR3, FOXC2, FOXO1, FOXO4, FUT7, GAB1, GCK, GCLC, GHR, GHRHR, GHSR…
GOBP_CELLULAR_RESPONSE_TO_INTERFERON_BETA	24	ACOD1, AIM2, CAPN2, CDC34, HTRA2, IFI16, IFITM2, IFNB1, IRF1, IRGC, IRGM, MNDA, NDUFA13, OAS1, PNPT1, PYHIN1, STAT1, STING1, STING1, TLR3, TREX1, TRIM6, UBE2G2, UBE2K
GOBP_CELLULAR_RESPONSE_TO_INTERFERON_GAMMA	151	ACOD1, ACTG1, ACTR2, ACTR3, ADAMTS13, ADAMTS13, AIF1, AIF1, AIF1, AIF1, AIF1, AIF1, AQP4, ARG1, ASS1, CASP1, CCL1, CCL11, CCL13, CCL14, CCL14, CCL15, CCL15, CCL16, CCL16, CCL17, CCL18, CCL18, CCL18, CCL19, CCL2, CCL20, CCL21, CCL22, CCL23, CCL23, CCL24, CCL25, CCL26, CCL3, CCL3, CCL3, CCL3L1, CCL3L1, CCL3L1, CCL3L3, CCL4, CCL4, CCL4, CCL5, CCL5, CCL7, CCL8, CD47, CD58, CDC37, CDC42, CDC42EP2, CDC…
GOBP_CELLULAR_RESPONSE_TO_INTERLEUKIN_1	134	ACOD1, ADAMTS12, ADAMTS12, ADAMTS7, AKAP12, ANKRD1, AQP4, CACTIN, CAMP, CCL1, CCL11, CCL13, CCL14, CCL14, CCL15, CCL15, CCL16, CCL16, CCL17, CCL18, CCL18, CCL18, CCL19, CCL2, CCL20, CCL21, CCL22, CCL23, CCL23, CCL24, CCL25, CCL26, CCL3, CCL3, CCL3, CCL3L1, CCL3L1, CCL3L1, CCL3L3, CCL4, CCL4, CCL4, CCL5, CCL5, CCL7, CCL8, CD40, CD47, CEBPB, CX3CL1, CXCL8, DAB2IP, EDN1, EGR1, FGB, FGG, GBP1, GBP2, …
GOBP_CELLULAR_RESPONSE_TO_IONIZING_RADIATION	78	ATM, ATR, BABAM2, BARD1, BCL2L1, BLM, BRCA1, BRCA2, BRCC3, CDKN1A, CHEK2, CLOCK, CRYAB, CYBA, DNM2, ECT2, EEF1D, EEF1D, EGR1, ELK1, FBXO4, FIGNL1, GADD45A, GATA3, GRB2, GTF2H5, H2AX, HAMP, HMGA2, HRAS, HRAS, HSF1, HSF1, HSPA5, HUS1, IFI16, INO80, INTS7, ITGB6, KDM1A, KDM4D, LIG4, MAP3K20, MAPK14, MDM2, MGMT, MIR21, NET1, NIPBL, NUCKS1, PRAP1, RAD1, RAD51, RAD51AP1, RAD9A, RAD9B, RHNO1, RHOB, RPL2…
GOBP_CELLULAR_RESPONSE_TO_KETONE	101	ACACA, ACACA, ACE, ACOD1, ADAM15, ADCY1, ADCY2, ADCY3, ADCY5, ADCY6, ADCY8, AHR, AIFM1, AKAP8, AKR1C2, AKR1C3, AKT1, AQP1, AR, ARG1, ASS1, ATP2B1, ATP5F1A, CASP9, CBX3, CDK4, CFLAR, CFTR, CYP1B1, DCPS, DDIT4, DEFB104A, DEFB104A, DEFB104B, DEFB104B, DEFB104B, EFNA5, EIF4E, ELK1, ERRFI1, FBXO32, FDX1, FOXO3, GAS6, GJB2, GNAI1, GNB1, GNG2, GOLPH3, IGF1R, JAK2, KLF2, KLF9, LARP1, MAP4K1, MAP4K1, METT…
GOBP_CELLULAR_RESPONSE_TO_LEPTIN_STIMULUS	20	ADIPOR1, BBS2, BBS4, CCNA2, EBI3, FGB, FGF23, GCK, INHBB, LEP, LEPR, MKKS, MKKS, MKKS, MT3, NR4A3, PID1, SIRT1, STAT3, UGCG
GOBP_CELLULAR_RESPONSE_TO_LIGHT_STIMULUS	132	ACTR5, AIPL1, AKT2, AQP1, ATF4, ATR, AURKB, BAK1, BAX, BMF, C9orf116, CAMKMT, CARD16, CASP9, CDC25A, CDKN1A, CERS1, CHEK1, COPS9, CRB1, CREBBP, CRIP1, CRY1, CRY2, CUL4B, DDB1, DDB2, DHX36, DHX36, EIF2AK4, EIF2S1, EP300, ERCC1, ERCC4, FMR1, GNAT1, GNB5, GPR52, GPR88, GRK1, GRK1, GRK1, GRK4, GRK7, GUCY2D, GUCY2F, H2AW, H2AW, HYAL1, HYAL2, HYAL3, IMPACT, INO80, KDM1A, MAPK13, MC1R, METTL3, MFAP4, MM…
GOBP_CELLULAR_RESPONSE_TO_LIPOPROTEIN_PARTICLE_STIMULUS	37	ABCA1, ABCG1, ABCG4, ADAM17, ADTRP, AKT1, APOE, CASR, CD36, CD68, CD81, CD9, CDH13, CES1, CES1, FCER1G, FGF21, ITGB1, ITGB2, LDLR, LPL, MIA3, MIR146A, MIR302A, MIR758, MIR92A1, MYD88, NPC1, PPARG, SMPD3, SOCS5, SREBF2, SYK, TICAM1, TLR4, TLR6, TREM2
GOBP_CELLULAR_RESPONSE_TO_LOW_DENSITY_LIPOPROTEIN_PARTICLE_STIMULUS	22	ABCA1, CASR, CD36, CD81, CD9, CDH13, CES1, CES1, FCER1G, FGF21, ITGB1, ITGB2, LDLR, LPL, MIR302A, MIR758, MIR92A1, NPC1, PPARG, SOCS5, SREBF2, SYK
GOBP_CELLULAR_RESPONSE_TO_MECHANICAL_STIMULUS	72	AGT, ANKRD1, AQP1, ATP1A2, BAD, BAG3, BAK1, BCL10, BMP6, BNIP3, CASP1, CASP2, CASP5, CASP8, CASP8AP2, CASP8AP2, CD40, CHEK1, CNN2, COL1A1, CRADD, CYBA, DAG1, ENG, F11R, FADD, FAS, GADD45A, GCLC, HABP4, IGF1R, IL13, IL1B, IRF1, ITGA2, KCNJ2, KCNK4, LTBR, MAG, MAP2K4, MAP3K1, MAP3K14, MAP3K14, MAP3K2, MAPK3, MAPK8, MTPN, MYD88, NFKB1, PDE2A, PIEZO1, PIEZO2, PLEC, PTGER4, PTGS2, SCX, SLC2A1, SLC38A2…
GOBP_CELLULAR_RESPONSE_TO_MOLECULE_OF_BACTERIAL_ORIGIN	280	ABCA1, ABL1, ACOD1, ADAM9, ADAM9, ADAMTS13, ADAMTS13, AICDA, AKAP8, AKT1, ANKRD1, ARG1, ARID5A, ASS1, AXL, BCL10, BCR, BMP6, BPI, CACTIN, CAMP, CAPN2, CARD16, CARD17, CARD8, CASP1, CCL2, CCL3, CCL3, CCL3, CCL5, CCL5, CCR5, CD14, CD180, CD274, CD36, CD55, CD6, CD68, CD80, CD86, CDC73, CDK19, CDK4, CEBPB, CEBPE, CHMP5, CMPK2, CSF2, CSF3, CTR9, CTSG, CX3CL1, CX3CR1, CXCL1, CXCL10, CXCL11, CXCL13, CX…
GOBP_CELLULAR_RESPONSE_TO_NUTRIENT	42	ATP2B1, BGLAP, BRIP1, CASR, CDKN2B, COL1A1, CYP24A1, CYP27B1, DCPS, FES, FGF23, FOLR1, FOLR2, FOXA2, GAS6, GDAP1, HMOX1, IL15, KANK2, LEP, LPL, MED1, MIR125B1, MN1, NCOA1, NDOR1, NR1H4, PDK2, PENK, PHEX, PIM1, POSTN, RXRA, SFRP1, SNAI2, SNW1, SRF, TRIM24, USF1, USF2, VDR, XBP1
GOBP_CELLULAR_RESPONSE_TO_OSMOTIC_STRESS	41	AKR1B1, AQP1, AQP5, ARHGEF2, BAD, BDKRB2, CAB39, CAPN3, CASP3, CLN3, DDX3X, EFHD1, EPO, ERRFI1, LETM1, LRRC8C, LRRC8D, LRRC8E, MICU1, MYLK, OXSR1, PKD2, PTGS2, RCSD1, RELB, SCN2A, SERPINB6, SLC12A6, SLC25A23, SLC2A1, SLC2A4, SLC2A4, SLC4A11, STK39, TRPV4, TSPO, WNK3, XRCC5, YBX3, ZFAND1, ZFP36L1
GOBP_CELLULAR_RESPONSE_TO_OXYGEN_LEVELS	173	ACAA2, ADAM8, AIFM1, AJUBA, AK4, AKT1, ANGPT4, AQP1, AQP3, ATF2, ATF4, ATG7, ATP6AP1, ATP6V0A2, ATP6V0D1, ATP6V1A, ATP6V1G1, ATP7A, BACH1, BAD, BCL2, BMP7, BNIP3, BNIP3L, BRIP1, CARD16, CASR, CAV1, CBL, CCDC115, CCNA2, CD34, CFLAR, CHCHD2, CITED2, CLCA1, CPEB1, CPEB1, CPEB2, CPEB4, CYBB, DDAH1, DNMT3A, E2F1, EDN1, EEF2K, EEF2K, EGLN1, EGLN2, EGLN3, EGR1, ENDOG, ENO1, EPAS1, EPHA4, ERO1A, FABP1, F…
GOBP_CELLULAR_RESPONSE_TO_OXYGEN_RADICAL	27	ADPRS, APOA4, ATP7A, BMP7, CCS, CD36, DHFR, DHFRP1, FANCC, FBLN5, GCH1, GLRX2, H19, H19, MIR21, MIR675, MIR675, MPO, MT3, NFE2L2, NOS3, NQO1, PRDX1, PRDX2, SOD1, SOD2, SOD3
GOBP_CELLULAR_RESPONSE_TO_PEPTIDE	394	ABCC1, ABCC1, ACTN2, ADCY6, ADCY8, ADIPOQ, ADIPOR1, ADRB2, AGER, AGER, AGER, AGER, AGER, AGER, AGER, AGT, AGTR1, AGTR2, AGTR2, AGTRAP, AHCYL1, AHSG, AKT1, AKT2, ANO1, AP3S1, APC, APEX1, APP, APPL1, APPL2, APRT, ARG1, ARHGEF2, ASS1, ATP1A3, ATP2B1, BACE1, BAIAP2, BAIAP2L1, BCAR1, BCAR1, BCAR3, BCL2L11, BCL2L2, BGLAP, BRIP1, C1QTNF12, C2CD5, CA2, CACNA1A, CACNA2D1, CACNB1, CAMK2A, CAPN10, CASP4, CA…
GOBP_CELLULAR_RESPONSE_TO_PEPTIDE_HORMONE_STIMULUS	310	ACTN2, ADCY6, ADCY8, ADIPOQ, ADIPOR1, AGT, AGTR1, AGTR2, AGTR2, AGTRAP, AHCYL1, AHSG, AKT1, AKT2, AP3S1, APC, APEX1, APPL1, APPL2, APRT, ARG1, ASS1, ATP2B1, BAIAP2, BAIAP2L1, BCAR1, BCAR1, BCAR3, BGLAP, BRIP1, C1QTNF12, C2CD5, CA2, CAMK2A, CAPN10, CAV1, CAV2, CCNA2, CCND3, CDC6, CDK4, CEACAM1, CFLAR, CPEB1, CPEB1, CPEB2, CPS1, CRHBP, CRHR1, CRHR1, CRHR1, CRHR2, CRK, CSH1, CSH2, CSHL1, CSK, CSRP3,…
GOBP_CELLULAR_RESPONSE_TO_PH	27	AQP10, ASIC1, CHP1, GJA1, GNA11, GPLD1, GPR68, HVCN1, HYAL1, IMPACT, INSRR, KCNK18, KCNK4, MCOLN1, NOX1, PCK1, PKD1L3, PKD2L1, RAB11B, RAB11FIP5, SCNN1A, SCNN1B, SCNN1D, SCNN1G, SLC38A3, SLC9A1, TRPV1
GOBP_CELLULAR_RESPONSE_TO_PROSTAGLANDIN_STIMULUS	21	ACACA, ACACA, ADCY6, AKAP8, AKR1C2, AKR1C3, AKT1, APOB, GNB1, GNG2, P2RY4, P2RY6, PRKAA1, PRKAA2, PRKCE, PTGDR, PTGER2, PTGER4, PTGFR, SFRP1, TNFSF4
GOBP_CELLULAR_RESPONSE_TO_RADIATION	201	ACTR5, AIPL1, AKT2, AQP1, ATF4, ATM, ATR, AURKB, BABAM2, BAK1, BARD1, BAX, BCL2L1, BLM, BMF, BRCA1, BRCA2, BRCC3, C9orf116, CAMKMT, CARD16, CASP9, CDC25A, CDKN1A, CERS1, CHEK1, CHEK2, CLOCK, COPS9, CRB1, CREBBP, CRIP1, CRY1, CRY2, CRYAB, CUL4B, CYBA, DDB1, DDB2, DHX36, DHX36, DNM2, ECT2, EEF1D, EEF1D, EGR1, EIF2AK4, EIF2S1, ELK1, EP300, ERCC1, ERCC4, FBXO4, FIGNL1, FMR1, GADD45A, GATA3, GNAT1, GN…
GOBP_CELLULAR_RESPONSE_TO_REACTIVE_OXYGEN_SPECIES	156	ABL1, ADPRS, AGAP3, AIFM1, AKR1C3, AKT1, ANKZF1, ANXA1, APEX1, APOA4, AQP1, ARG1, ATP7A, AXL, BECN1, BMP7, BNIP3, BTK, CAMKK2, CAT, CCS, CD36, CDK1, CHUK, CRYGD, CRYGD, CYP1B1, DHFR, DHFRP1, ECT2, EDN1, EGFR, ENDOG, ERCC6L2, ERN1, EZH2, FABP1, FANCC, FBLN5, FER, FOS, FOXO3, FXN, GCH1, GLRX2, GPR37, GPR37L1, H19, H19, HDAC2, HDAC6, HGF, HSF1, HSF1, IL10, IL18BP, IL6, IMPACT, JUN, KDM6B, KLF2, LRRK…
GOBP_CELLULAR_RESPONSE_TO_RETINOIC_ACID	79	ABCA1, ABL2, ADNP2, ALDH1A2, AQP1, ATM, BRINP1, BRINP2, BRINP3, COL1A1, CREB1, CYP26B1, EPHA3, FGFR2, FZD10, FZD4, FZD7, GJB3, GSK3B, HAND2, HDAC2, HOXA2, HTRA2, LEP, LTK, LYN, MEIOSIN, MYC, NDUFA13, NTRK3, OSR1, PAX2, PCK1, PHB2, PTK2B, PTK6, PTK7, RARA, RARG, RET, RORB, SERPINF1, SERPINF1, SETX, SLC6A4, SNW1, SOX9, STRA8, TBX1, TEAD2, TESC, TNF, TNF, TNF, TNF, TNF, TNF, TNF, TNF, TWF2, WNT10B, …
GOBP_CELLULAR_RESPONSE_TO_STARVATION	175	AKR1C3, ALB, AOC1, ASNS, ATF2, ATF3, ATF4, ATG14, ATG5, ATG7, BCL2, BECN1, BECN2, BHLHA15, BMPR2, BMT2, BRSK1, BRSK2, CARTPT, CDKN1A, CLEC16A, COMT, CPEB4, DAP, DAPL1, DEPDC5, DNAJC15, DSC2, EHMT2, EHMT2, EHMT2, EHMT2, EHMT2, EHMT2, EHMT2, EIF2AK2, EIF2AK3, EIF2AK4, EIF2S1, ELAPOR1, FADS1, FAS, FBXO22, FLCN, FNIP1, FOXA3, FOXO1, FOXO3, GABARAP, GABARAPL1, GABARAPL2, GABARAPL3, GABARAPL3, GAS2L1, …
GOBP_CELLULAR_RESPONSE_TO_STEROID_HORMONE_STIMULUS	230	ABHD2, ACE, ACOD1, ACVR1, ADTRP, AIFM1, AKR1C3, ANXA1, AQP1, AR, ARG1, ARID1A, ARNTL, ASS1, ATP1A1, ATP1A2, ATP1A3, ATP2B1, ATP5F1A, BCL2L11, BMP4, BMP7, BRCA1, CALCOCO1, CALR, CARM1, CASP9, CBX3, CFLAR, CLOCK, CNOT1, CNOT2, CNOT9, CRY1, CRY2, CST11, CYP1B1, CYP7B1, DAB2, DAXX, DAXX, DAXX, DAXX, DAXX, DAXX, DDIT4, DDRGK1, DDX17, DDX5, DDX54, DEFA1, DEFA1, DEFA1B, DEFA1B, DEFA3, DEFA3, DNAAF4, EDN…
GOBP_CELLULAR_RESPONSE_TO_STEROL	25	CES1, CES1, CYP7A1, DAG1, DYNAP, GPLD1, GRAMD1A, GRAMD1B, GRAMD1C, INHBA, INHBB, INSIG1, INSIG2, LRP6, LRP6, LRP8, MIR182, MIR185, MIR96, MLC1, OSBPL7, PTCH1, RORA, RORC, SMO
GOBP_CELLULAR_RESPONSE_TO_TOPOLOGICALLY_INCORRECT_PROTEIN	152	ABCA7, ABCB10, AGR2, AMFR, ATF3, ATF4, ATF6, ATF6B, ATF6B, ATF6B, ATF6B, ATXN3, AUP1, BAG3, BAG6, BAG6, BAG6, BAG6, BAG6, BAG6, BAG6, BAK1, BAX, BCL2L11, BFAR, BFAR, BHLHA15, BOK, CCND1, CDK5RAP3, COPS5, CREB3, CREB3L1, CREB3L2, CREB3L3, CREB3L4, CTH, CUL3, DAB2IP, DAXX, DAXX, DAXX, DAXX, DAXX, DAXX, DDIT3, DDRGK1, DERL1, DERL2, DERL3, DERL3, DNAJB12, DNAJB14, DNAJB9, DNAJC18, DNAJC18, EIF2AK2, E…
GOBP_CELLULAR_RESPONSE_TO_TOXIC_SUBSTANCE	146	ABCB6, ABCG2, ABTB2, ADH4, ADH5, AKR1A1, AKR1B10, ALB, ALDH1A1, ALOX5AP, APOA4, APOE, APOM, APOM, APOM, APOM, APOM, APOM, APOM, ATP7A, BMP7, CAT, CCS, CD36, CERS1, CLIC2, CYGB, DHFR, DHFRP1, DUOX1, DUOX2, EPX, ESD, FABP1, FANCC, FBLN5, GCH1, GFER, GLRX, GPX1, GPX2, GPX3, GPX4, GPX5, GPX5, GPX6, GPX6, GPX7, GPX8, GSR, GSTA1, GSTK1, GSTM1, GSTM2, GSTM3, GSTO1, GSTO2, GSTP1, GSTT1, GSTZ1, H19, H19, …
GOBP_CELLULAR_RESPONSE_TO_UNFOLDED_PROTEIN	120	ABCA7, ABCB10, AGR2, AMFR, ATF3, ATF4, ATF6, ATF6B, ATF6B, ATF6B, ATF6B, BAG3, BAK1, BAX, BCL2L11, BFAR, BFAR, BHLHA15, BOK, CCND1, CDK5RAP3, COPS5, CREB3, CREB3L1, CREB3L2, CREB3L3, CREB3L4, CTH, DAB2IP, DAXX, DAXX, DAXX, DAXX, DAXX, DAXX, DDIT3, DDRGK1, DERL1, DERL2, DERL3, DERL3, DNAJB9, EIF2AK2, EIF2AK3, EIF2S1, EP300, ERLEC1, ERMP1, ERN1, ERN2, ERO1A, FGF21, FICD, HERPUD1, HERPUD2, HSF1, HSF…
GOBP_CELLULAR_RESPONSE_TO_UV	95	ACTR5, AQP1, ATF4, ATR, AURKB, BAK1, BAX, BMF, C9orf116, CARD16, CASP9, CDC25A, CDKN1A, CERS1, CHEK1, COPS9, CREBBP, CRIP1, CUL4B, DDB1, DDB2, DHX36, DHX36, EIF2AK4, EIF2S1, EP300, ERCC1, ERCC4, FMR1, H2AW, H2AW, HYAL1, HYAL2, HYAL3, IMPACT, INO80, KDM1A, MAPK13, MC1R, METTL3, MFAP4, MME, MMP1, MMP1, MMP2, MMP3, MMP9, MYC, N4BP1, NEDD4, NFATC4, NFATC4, NOC2L, NPM1, NSMCE3, NSMCE3, OPN1SW, OPN3, O…
GOBP_CELLULAR_RESPONSE_TO_VASCULAR_ENDOTHELIAL_GROWTH_FACTOR_STIMULUS	79	ADAMTS12, ADAMTS12, ADAMTS3, ADGRA2, AKT1, ANXA1, ATP2B4, CADM4, CCBE1, CD63, DAB2IP, DCN, DLL1, DLL1, DLL4, EGR3, ERN1, FBXW7-AS1, FLT1, FLT3, FLT4, FOXC1, GAB1, GAS1, HRG, HSPB1, IL12A, IL12B, ITGB1BP1, JCAD, KDR, MAP2K3, MAPK14, MAPKAPK2, MIR16-1, MIR196A1, MIR199A1, MIR20A, MIR21, MIR23A, MIR23A, MIR26A1, MIR27A, MIR27A, MIR27B, MIR329-1, MIR342, MIR424, MT1G, MYO1C, NOTCH1, NR4A1, NRP1, NRP2…
GOBP_CELLULAR_RESPONSE_TO_VIRUS	100	ADAR, ANKRD17, ARF1, ATF2, BAX, BIRC2, BIRC3, C1QBP, CCL19, CCL5, CCL5, CHUK, CLPB, CXCL10, DDX3X, DDX58, DDX60, DHX58, EIF5A, EIF5A, EXT1, FMR1, GBF1, GPATCH3, GSDME, H19, H19, HIF1A, HSP90AA1, IFI6, IFIH1, IFNB1, IKBKE, IL12A, IL21, IL6, IRF3, IRF7, IRF7, IRGM, LGALS8, LGALS9, LSM14A, LSM14A, MAPK11, MAPK14, MIR130A, MIR146A, MIR21, MIR29B1, MIR30C1, MIR675, MIR675, MIR708, MMP12, NFKB1, NLRP3,…
GOBP_CELLULAR_RESPONSE_TO_VITAMIN	31	ATP2B1, BGLAP, BRIP1, CASR, COL1A1, CYP24A1, CYP27B1, DCPS, FES, FGF23, FOLR1, FOLR2, GAS6, GDAP1, IL15, KANK2, LEP, MED1, MIR125B1, MN1, NDOR1, PENK, PHEX, PIM1, POSTN, RXRA, SFRP1, SNAI2, SNW1, TRIM24, VDR
GOBP_CELLULAR_RESPONSE_TO_VITAMIN_D	22	ATP2B1, BGLAP, CASR, CYP24A1, CYP27B1, FES, FGF23, GDAP1, IL15, KANK2, MED1, MIR125B1, MN1, PENK, PHEX, PIM1, RXRA, SFRP1, SNAI2, SNW1, TRIM24, VDR
GOBP_CELLULAR_RESPONSE_TO_XENOBIOTIC_STIMULUS	188	AADAC, ABCB11, ABCB11, ACAA1, ACER2, ACSL1, ACSM1, ACSM2B, ADIPOQ, AHR, AHRR, AIM2, AIP, AKR1C1, ALDH3A1, ANKRD1, AOC2, AOX1, APOBEC3A, APOBEC3A, AS3MT, BPHL, CBR1, CBR3, CD69, CERS1, CES3, CHEK2, CMBL, CRHBP, CRKL, CRYZ, CXCR4, CYB5B, CYP1A1, CYP1A2, CYP1B1, CYP26A1, CYP26B1, CYP2A13, CYP2A6, CYP2A7, CYP2B6, CYP2B6, CYP2C18, CYP2C19, CYP2C8, CYP2C9, CYP2D6, CYP2D6, CYP2D6, CYP2D6, CYP2D6, CYP2D6…
GOBP_CELLULAR_RESPONSE_TO_ZINC_ION	24	ATP13A2, CREB1, GLRA1, GLRA2, HVCN1, KCNK3, MT1A, MT1B, MT1DP, MT1E, MT1F, MT1G, MT1H, MT1HL1, MT1M, MT1X, MT2A, MT3, MT4, MTF1, P2RX4, PARP1, TSPO, ZNF658
GOBP_CELLULAR_SENESCENCE	141	ABI3, ABL1, AKT3, AKT3, ARG2, ARNTL, ATM, B2M, B2M, BCL6, BMPR1A, CALR, CDK2, CDK6, CDKN1A, CDKN1B, CDKN2A, CDKN2B, CGAS, ECRG4, EEF1E1, FBXO5, H2AX, HLA-G, HLA-G, HLA-G, HLA-G, HLA-G, HLA-G, HLA-G, HLA-G, HMGA1, HMGA2, HRAS, HRAS, ID2, IGF1R, ING2, KAT5, KAT6A, KIR2DL4, KIR2DL4, KIR2DL4, KIR2DL4, KIR2DL4, KIR2DL4, KIR2DL4, KIR2DL4, KIR2DL4, KIR2DL4, KIR2DL4, KIR2DL4, KIR2DL4, KIR2DL4, KIR2DL4, K…
GOBP_CELLULAR_SODIUM_ION_HOMEOSTASIS	23	AGT, ATP12A, ATP1A1, ATP1A2, ATP1A3, ATP1A4, ATP1B1, ATP1B2, ATP1B3, ATP4A, ATP4B, ATP4B, IL1A, NEDD4L, SCNN1A, SCNN1B, SCNN1D, SCNN1G, SLC12A2, SLC1A3, SLC8A1, SLC9A1, TMPRSS3
GOBP_CELLULAR_TRANSITION_METAL_ION_HOMEOSTASIS	122	ABCB6, ABCB7, ACO1, ALAS2, ANKRD9, AP3B1, AP3D1, APP, ARF1, ATOX1, ATP13A2, ATP6AP1, ATP6V0A2, ATP6V0D1, ATP6V1A, ATP6V1G1, ATP7A, ATP7B, BMP6, BOLA2, BOLA2B, CCDC115, CCDC22, COX19, CP, CYB561, CYB561A3, CYBRD1, ERFE, FLVCR1, FRRS1, FTH1, FTH1P19, FTHL17, FTL, FTMT, FXN, GDF2, GLRX3, HAMP, HEPH, HEPHL1, HFE, HIF1A, HJV, HMOX1, HPX, IFNG, IREB2, ISCU, LCK, LCN2, MIR210, MT1A, MT1B, MT1DP, MT1E, M…
GOBP_CELL_ACTIVATION_INVOLVED_IN_IMMUNE_RESPONSE	333	ABL1, ADA, ADGRE2, ADORA2B, AICDA, ANXA1, ANXA3, AP1G1, APBB1IP, APLF, APP, ATAD5, ATP7A, BATF, BCL3, BCL6, BCR, BLK, BLK, BTK, C12orf4, C17orf99, CBL, CCL19, CCL3, CCL3, CCL3, CCR2, CCR6, CD177, CD180, CD19, CD1C, CD244, CD28, CD300A, CD40, CD40LG, CD46, CD74, CD80, CD81, CD84, CD86, CDH17, CEACAM1, CHGA, CHGA, CLCF1, CLEC4D, CLEC4E, CLEC7A, CLNK, CORO1A, CPLX2, CR1, CRACR2A, CX3CR1, DLL1, DLL1,…
GOBP_CELL_ADHESION_MEDIATED_BY_INTEGRIN	88	ACER2, ADA, ADAM17, ADAM9, ADAM9, CCL21, CCL5, CCL5, CCN3, CD3E, CIB1, COL16A1, CRK, CRKL, CXCL13, CYP1B1, DPP4, EFNA1, EPHA2, EPHA8, EXT1, FBN1, FERMT1, FERMT3, FOXC2, FYB2, HRG, ICAM1, IFT74, ITGA1, ITGA10, ITGA11, ITGA2, ITGA2B, ITGA3, ITGA4, ITGA5, ITGA6, ITGA7, ITGA8, ITGA9, ITGAD, ITGAE, ITGAL, ITGAM, ITGAV, ITGAX, ITGB1, ITGB1BP1, ITGB2, ITGB3, ITGB4, ITGB5, ITGB6, ITGB7, ITGB8, ITGBL1, JA…
GOBP_CELL_ADHESION_MOLECULE_PRODUCTION	39	APOA1, AQP4, CAV1, COLEC12, CXCL8, FLOT1, FLOT1, FLOT1, FLOT1, FLOT1, FLOT1, FLOT1, FLOT1, FUT7, GCNT1, GOLPH3, IL1B, MIR101-1, MIR1298, MIR144, MIR146A, MIR206, MIR20A, MIR221, MIR222, MIR27B, MIR374A, MIR506, MIR520C, MYOCD, NOTCH1, NOTCH4, NOTCH4, NOTCH4, NOTCH4, NOTCH4, NOTCH4, NOTCH4, PPIA
GOBP_CELL_AGGREGATION	23	BARX2, BMP1, BMPR1B, BPIFA1, CCN2, COL11A1, COL2A1, FGF4, FGF6, LTF, MAPK14, MGP, MPZ, MYF5, OTOR, PKD1, ROR2, SOX5, SOX6, SOX9, THRA, UNCX, WNT7A
GOBP_CELL_AGING	181	ABI3, ABL1, AKT3, AKT3, ARG2, ARNTL, ATM, ATR, B2M, B2M, BCL2, BCL6, BGLAP, BMPR1A, BRCA2, CALR, CDK1, CDK2, CDK6, CDKN1A, CDKN1B, CDKN2A, CDKN2B, CGAS, CHEK1, CHEK2, CITED2, CTC1, DNAJA3, DNAJA3, ECRG4, EEF1E1, ERCC1, FBXO5, FOXM1, FZR1, H2AX, HLA-G, HLA-G, HLA-G, HLA-G, HLA-G, HLA-G, HLA-G, HLA-G, HMGA1, HMGA2, HRAS, HRAS, ID2, IGF1R, ING2, KAT5, KAT6A, KIR2DL4, KIR2DL4, KIR2DL4, KIR2DL4, KIR2D…
GOBP_CELL_CELL_ADHESION_MEDIATED_BY_CADHERIN	43	ADAM19, AFDN, BMP6, CDH2, CDH5, CDHR2, CTNND1, DENND6A, EPCAM, FER, FLOT1, FLOT1, FLOT1, FLOT1, FLOT1, FLOT1, FLOT1, FLOT1, FOXA1, FOXA2, MAD2L2, MMP24, NEXMIF, NOTCH1, NOTCH4, NOTCH4, NOTCH4, NOTCH4, NOTCH4, NOTCH4, NOTCH4, PLEKHA7, PLG, PPM1F, PTPRU, RGCC, SERPINF2, SERPINF2, TJP1, TJP1, VEGFA, WNT3A, WNT5A
GOBP_CELL_CELL_ADHESION_VIA_PLASMA_MEMBRANE_ADHESION_MOLECULES	290	ACVR1, ADGRL1, ADGRL1, ADGRL3, ADIPOQ, AJUBA, ALCAM, AMIGO1, AMIGO2, AMIGO3, APOA1, ARVCF, ATP2C1, BMP2, BSG, CADM1, CADM3, CBLN1, CD164, CD177, CD209, CD6, CD84, CDH1, CDH10, CDH11, CDH12, CDH13, CDH15, CDH16, CDH17, CDH18, CDH19, CDH2, CDH20, CDH22, CDH23, CDH24, CDH26, CDH3, CDH4, CDH4, CDH5, CDH6, CDH7, CDH8, CDH9, CDHR1, CDHR2, CDHR3, CDHR4, CDHR5, CDHR5, CEACAM1, CEACAM5, CEACAM6, CEACAM6, …
GOBP_CELL_CELL_JUNCTION_ASSEMBLY	166	ACE, ACE2, ACTB, ACTG1, AFDN, AGT, ANK2, APC, APLNR, ARL2, ARVCF, CAV1, CD9, CDH10, CDH11, CDH12, CDH18, CDH19, CDH2, CDH20, CDH22, CDH24, CDH5, CDH6, CDH7, CDH8, CDH9, CDHR3, CLDN1, CLDN10, CLDN11, CLDN12, CLDN14, CLDN15, CLDN16, CLDN17, CLDN18, CLDN19, CLDN2, CLDN20, CLDN22, CLDN23, CLDN23, CLDN24, CLDN25, CLDN3, CLDN34, CLDN4, CLDN5, CLDN6, CLDN7, CLDN7, CLDN8, CLDN9, CNTNAP1, CNTNAP2, CNTNAP2…
GOBP_CELL_CELL_JUNCTION_MAINTENANCE	21	CAMSAP3, CD177, CNTNAP1, CSF1R, F2R, F2RL1, FERMT2, INAVA, KIFC3, KIRREL1, MTSS1, MYADM, NLGN2, NLGN2, PARD6A, PLEKHA7, PRTN3, PRTN3, TJP1, TJP1, WHRN
GOBP_CELL_CELL_JUNCTION_ORGANIZATION	225	ABCC8, ACE, ACE2, ACTB, ACTG1, ADAM10, ADD1, AFDN, AGT, AJM1, ANK2, APC, APLNR, ARL2, ARVCF, BMP6, CAMSAP3, CAV1, CCM2, CD177, CD9, CDC42, CDH1, CDH10, CDH11, CDH12, CDH18, CDH19, CDH2, CDH20, CDH22, CDH24, CDH5, CDH6, CDH7, CDH8, CDH9, CDHR3, CLDN1, CLDN10, CLDN11, CLDN12, CLDN14, CLDN15, CLDN16, CLDN17, CLDN18, CLDN19, CLDN2, CLDN20, CLDN22, CLDN23, CLDN23, CLDN24, CLDN25, CLDN3, CLDN34, CLDN4,…
GOBP_CELL_CELL_RECOGNITION	81	ACR, ACR, ADAM18, ADAM18, ADAM2, ADAM2, ADAM32, ADAM32, ADAM5, ALDOA, ASTL, ATP8B3, B4GALT1, CCL19, CCL21, CCR7, CCT2, CCT3, CCT4, CCT5, CCT7, CCT8, CD209, CD6, CD81, CD9, CLEC4M, CLGN, CORO1A, CRISP1, DLG1, DOCK2, DOCK8, EPHB1, FETUB, FOLR1, FOLR2, FOLR3, FUT3, GLIPR1L2, HAVCR2, HSPA1L, HSPA1L, HSPA1L, HSPA1L, HSPA1L, IZUMO1, IZUMO1R, LGALS3, LY6K, MSN, NCK2, OVGP1, PAEP, PCDHA7, PCDHB6, PCSK4, …
GOBP_CELL_CELL_SIGNALING_BY_WNT	484	ABL1, ADGRA2, ALPK2, AMER1, AMER2, AMER3, AMFR, AMOTL1, AMOTL2, ANKRD6, APC, APC2, APCDD1, APCDD1L, APOE, APP, ARHGEF19, ARL6, ARNTL, ASPM, ATP6AP2, ATP6V0C, ATP6V1C2, AXIN1, AXIN2, BAMBI, BARX1, BCL7B, BCL9, BCL9L, BICC1, BIRC8, BMP2, BRD7, BTRC, C12orf43, CALCOCO1, CAPRIN2, CAV1, CBY1, CCAR2, CCDC88C, CCN4, CCND1, CCNE1, CCNY, CCNYL1, CCNYL2, CCNYL3, CD24, CDC42, CDC73, CDH2, CDH3, CDK14, CELA1…
GOBP_CELL_CELL_SIGNALING_INVOLVED_IN_CARDIAC_CONDUCTION	36	ANK2, CACNA1C, CACNA1C, CACNA1D, CACNA1G, CACNA2D1, CACNB2, CASQ2, CXADR, FLNA, GJA1, GJA5, GJC1, HCN4, KCNA5, KCNE5, KCNJ3, KCNJ5, KCNN2, KCNQ1, KCNQ1, MIR208A, MIR328, NUP155, PKP2, RANGRF, RNF207, RYR2, SCN10A, SCN1B, SCN3B, SCN4B, SCN5A, TBX18, TBX5, TRPM4
GOBP_CELL_CHEMOTAXIS	366	ABCC1, ABCC1, ACKR2, ACKR3, ACKR4, ADAM10, ADAM17, ADAM8, ADGRE2, AGTR1, AIF1, AIF1, AIF1, AIF1, AIF1, AIF1, AKIRIN1, ALOX5, ALOX5, ANO6, ANXA1, ARHGEF16, ARHGEF5, ARHGEF5, ARRB2, AZU1, AZU1, BCAR1, BCAR1, BIN2, BSG, BST1, C10orf99, C1QBP, C3AR1, C5, C5AR1, C5AR2, CALCA, CALR, CAMK1D, CCL1, CCL11, CCL13, CCL14, CCL14, CCL15, CCL15, CCL16, CCL16, CCL17, CCL18, CCL18, CCL18, CCL19, CCL2, CCL20, CCL…
GOBP_CELL_COMMUNICATION_BY_ELECTRICAL_COUPLING	36	ANK3, ATP1A1, ATP1A2, ATP1A3, ATP1B1, ATP1B2, CACNA1C, CACNA1C, CALM1, CALM2, CALM3, CAMK2D, CASQ2, CAV1, DBN1, FKBP1B, GJA1, GJA5, GJB2, GJB6, GJC1, GJC2, GJC3, GJD3, HRC, IRX3, KCNA1, PDE4D, PKP2, PRKACA, PRKACA, RYR2, SLC8A1, SRI, TBX5, TRDN
GOBP_CELL_COMMUNICATION_BY_ELECTRICAL_COUPLING_INVOLVED_IN_CARDIAC_CONDUCTION	29	ATP1A1, ATP1A2, ATP1A3, ATP1B1, ATP1B2, CACNA1C, CACNA1C, CALM1, CALM2, CALM3, CAMK2D, CAV1, FKBP1B, GJA1, GJA5, GJC1, GJC3, GJD3, HRC, IRX3, PDE4D, PKP2, PRKACA, PRKACA, RYR2, SLC8A1, SRI, TBX5, TRDN
GOBP_CELL_COMMUNICATION_INVOLVED_IN_CARDIAC_CONDUCTION	63	ANK2, ATP1A1, ATP1A2, ATP1A3, ATP1B1, ATP1B2, CACNA1C, CACNA1C, CACNA1D, CACNA1G, CACNA2D1, CACNB2, CALM1, CALM2, CALM3, CAMK2D, CASQ2, CAV1, CTNNA3, CXADR, DSC2, DSG2, DSP, FKBP1B, FLNA, GJA1, GJA5, GJC1, GJC3, GJD3, HCN4, HRC, IRX3, JUP, KCNA5, KCNE5, KCNJ3, KCNJ5, KCNN2, KCNQ1, KCNQ1, MIR208A, MIR328, NUP155, PDE4D, PKP2, PRKACA, PRKACA, RANGRF, RNF207, RYR2, SCN10A, SCN1B, SCN3B, SCN4B, SCN5A…
GOBP_CELL_CYCLE_CHECKPOINT_SIGNALING	200	ABRAXAS1, ANAPC15, APC, ATF2, ATM, ATR, ATRIP, AURKB, BABAM1, BABAM2, BLM, BRCA1, BRCC3, BRIP1, BRSK1, BUB1, BUB1B, BUB3, CASP2, CCAR2, CCNB1, CCND1, CCNG1, CDC14B, CDC45, CDC5L, CDC6, CDK1, CDK2, CDK5RAP2, CDK5RAP3, CDKN1A, CDKN1B, CDT1, CENPF, CEP63, CHEK1, CHEK2, CHFR, CHMP4C, CLOCK, CLSPN, CRADD, CRY1, CUL4A, DDX39B, DDX39B, DDX39B, DDX39B, DDX39B, DDX39B, DDX39B, DDX39B, DNA2, DONSON, DOT1L,…
GOBP_CELL_CYCLE_DNA_REPLICATION	44	AICDA, ATAD5, ATRX, BCL6, BLM, BRCA2, CDC45, CDC7, CDT1, DACH1, DBF4, DBF4B, DNA2, DONSON, E2F7, E2F8, FBXO5, FEN1, GINS1, GINS3, GMNN, INO80, LIG1, MCM2, MCM3, MCM4, MCM6, NUGGC, PCNA, POLA1, RAD51, RPA4, RTEL1, RTF2, SENP2, TERF1, TERF2, TIPIN, UPF1, WIZ, WRN, ZMPSTE24, ZNF830, ZPR1
GOBP_CELL_CYCLE_G1_S_PHASE_TRANSITION	271	ACVR1, ACVR1B, ADAM17, ADAMTS1, AIF1, AIF1, AIF1, AIF1, AIF1, AIF1, AKT1, AMBRA1, ANKRD17, ANXA1, APBB1, APC, APEX1, APPL1, APPL2, ATM, ATP2B4, BACH1, BCAT1, BCL2, BID, BRD4, BRD7, BTN2A2, C10orf99, CACUL1, CAMK2A, CASP2, CCL2, CCNA2, CCND1, CCND2, CCND3, CCNE1, CCNE2, CCNH, CDC25A, CDC34, CDC6, CDC7, CDC73, CDK10, CDK14, CDK15, CDK16, CDK17, CDK18, CDK2, CDK2AP2, CDK3, CDK4, CDK5, CDK6, CDK7, CD…
GOBP_CELL_CYCLE_G2_M_PHASE_TRANSITION	171	ABCB1, ABRAXAS1, AKAP8, AKAP8L, APP, ARPP19, ATAD5, ATF5, ATM, AURKA, AURKB, AVEN, BABAM1, BABAM2, BACH1, BLM, BRCA1, BRCC3, BRD4, BRSK1, BRSK2, CALM1, CALM2, CALM3, CCDC57, CCNA2, CCNB1, CCNB2, CCNB3, CCND1, CCNG1, CCNQ, CCNY, CDC14B, CDC25A, CDC25B, CDC25C, CDC6, CDC7, CDK1, CDK14, CDK2, CDK4, CDK5RAP3, CDKN1A, CENPF, CHEK1, CHEK2, CHFR, CHMP4C, CIT, CLSPN, CTC1, DBF4B, DNM2, DONSON, DTL, DYRK3…
GOBP_CELL_DEATH_IN_RESPONSE_TO_HYDROGEN_PEROXIDE	32	ABL1, ENDOG, FOXO3, GPR37, GPR37L1, HDAC6, HGF, IL10, LRRK2, MET, MIR133A1, MIR17, MIR21, MIR34A, MIR92A1, MIRLET7B, NFE2L2, NR4A3, PARK7, PAWR, PDCD10, PDE8A, PINK1, PYCR1, RACK1, RIPK1, RNF112, SIGMAR1, STK25, STK26, TRAP1, TXN
GOBP_CELL_DEATH_IN_RESPONSE_TO_OXIDATIVE_STRESS	108	ABL1, AKT1, ARL6IP5, ATF4, BAG5, BCL2, CTNNB1, CYP1B1, DIABLO, ENDOG, FBXO7, FBXW7, FOXO3, FYN, FZD1, GATA4, GATA4, GBA, GBA, GFER, GPR37, GPR37L1, GPX1, GSKIP, HDAC6, HGF, HIF1A, HSPB1, HTRA2, IL10, INS, JAK2, LANCL1, LRRK2, MAP3K5, MAPK7, MCL1, MEAK7, MELK, MET, MIR133A1, MIR17, MIR195, MIR19A, MIR21, MIR29B1, MIR34A, MIR92A1, MIRLET7B, MMP3, NCOA7, NFE2L2, NME5, NOL3, NONO, NOX1, NR4A3, OXR1, …
GOBP_CELL_DIFFERENTIATION_INVOLVED_IN_EMBRYONIC_PLACENTA_DEVELOPMENT	26	CASP8, DNAJB6, E2F7, E2F8, EOMES, FZD5, GCM1, GJB5, GRHL2, HAND1, HECTD1, KRT19, LIF, MDFI, NR2F2, PLG, PLK4, PRDM1, SENP2, SNAI1, SOCS3, SOX15, SPINT2, ST14, STK3, STK4
GOBP_CELL_DIFFERENTIATION_INVOLVED_IN_KIDNEY_DEVELOPMENT	63	ACTA2, ADIPOQ, AMER1, ASXL1, BASP1, BMP4, CD24, CD34, CTNNB1, EDNRA, EDNRB, EXT1, FOXC2, FOXJ1, GATA3, GDNF, GLI3, GLIS2, GLIS2, GPR4, GREM1, GREM1, GREM1, HES1, IQGAP1, JAG1, KLF15, LAMB2, LGR4, LHX1, LHX1, LIF, MAGI2, MEF2C, MMP9, MTSS1, MYO1E, NOTCH1, NOTCH2, NPHS1, NPHS2, OSR1, PAX2, PAX8, PDGFB, PODXL, POU3F3, PRKX, PROM1, PTCH1, PTPRO, SALL1, SHH, SIX2, SMO, STAT1, TCF21, WNT4, WNT9B, WNT9B…
GOBP_CELL_DIFFERENTIATION_INVOLVED_IN_METANEPHROS_DEVELOPMENT	27	ADIPOQ, BMP4, CD34, CTNNB1, GDNF, GREM1, GREM1, GREM1, LAMB2, LGR4, LIF, NPHS2, OSR1, PAX2, PAX8, PDGFB, POU3F3, SALL1, SIX2, SMO, STAT1, TCF21, WNT4, WNT9B, WNT9B, WWTR1, YAP1
GOBP_CELL_DIFFERENTIATION_IN_HINDBRAIN	23	AGTPBP1, ATP7A, CBLN1, CEND1, FAIM2, GATA2, GRID2, HERC1, KNDC1, LDB1, LHX1, LHX1, LHX5, MTPN, NOG, OPHN1, PHOX2B, PROX1, RORA, SLC25A46, TTC21B, TTLL1, WNT7A
GOBP_CELL_DIFFERENTIATION_IN_SPINAL_CORD	54	ABT1, ASCL1, CLN8, CLN8, DBX1, DLL4, DMRT3, DRAXIN, DYNC2H1, FOXN4, GATA2, GBX1, GDF7, GIGYF2, GLI2, GLI3, GSX1, GSX2, HOXC10, HOXD10, IFT172, ISL1, ISL2, LBX1, LHX1, LHX1, LHX3, LHX4, LHX5, LMO4, MDGA1, MDGA2, MNX1, NKX2-2, NOTCH1, OLIG2, OLIG2, OLIG3, PHOX2A, PTCH1, SCYL1, SCYL3, SHH, SOX1, SOX13, SOX4, SOX6, SUFU, TAL1, TBX20, TCTN1, WNT1, WNT3A, ZC4H2
GOBP_CELL_FATE_COMMITMENT	302	ACVR1, APC, APC2, AR, ARHGEF2, ARX, ASCL1, ATOH1, BARHL2, BATF, BCL11B, BCL2, BMP2, BMP4, BMPR1A, CASP3, CDC42, CDC73, CTNNB1, CTR9, CTSL, CYP26B1, DBX1, DHH, DKK1, DLL1, DLL1, DLL4, DLX1, DLX2, DMRT3, DMRTA2, DOCK7, DSCAML1, EBF2, EDN1, EDNRA, EHMT2, EHMT2, EHMT2, EHMT2, EHMT2, EHMT2, EHMT2, EOMES, EPAS1, EPOP, EPOP, ERBB4, ESRP1, ETS2, ETV2, EXT1, EYA1, EYA2, FEV, FEZF2, FGF10, FGF13, FGF2, FGF…
GOBP_CELL_FATE_COMMITMENT_INVOLVED_IN_FORMATION_OF_PRIMARY_GERM_LAYER	46	BMP4, BMPR1A, CDC73, CTNNB1, CTR9, DKK1, EOMES, ETS2, ETV2, EYA1, EYA2, FOXC2, FZD7, GATA6, HNF1B, HNF1B, HOXA11, KLF4, LEO1, MESP1, NANOG, NODAL, PAF1, PAX2, POU5F1, POU5F1, POU5F1, POU5F1, POU5F1, POU5F1, POU5F1, RTF1, SFRP2, SIX2, SMAD1, SOX17, SOX2, TRIM15, TRIM15, TRIM15, TRIM15, TRIM15, TRIM15, TRIM15, TRIM15, WNT3A
GOBP_CELL_FATE_DETERMINATION	57	ASCL1, ATOH1, BARHL2, BMP4, CDC42, CTNNB1, CYP26B1, DLL1, DLL1, DSCAML1, EBF2, FEZF2, FOXG1, GATA2, GATA3, GATA6, HES1, HOXA2, IFRD1, ISL1, JAG1, KLF4, LBX1, MCL1, MEF2C, MESP1, MYOD1, NKX2-2, NKX6-3, NOTCH2, NOTCH4, NOTCH4, NOTCH4, NOTCH4, NOTCH4, NOTCH4, NOTCH4, NTF4, PAX2, PAX6, POU6F2, PROX1, PRRX1, PTCH1, PTCH2, SOX17, TBX2, TRIM15, TRIM15, TRIM15, TRIM15, TRIM15, TRIM15, TRIM15, TRIM15, WNT…
GOBP_CELL_FATE_SPECIFICATION	112	APC, APC2, AR, ASCL1, ATOH1, BMPR1A, CTNNB1, DBX1, DHH, DKK1, DLL1, DLL1, DMRT3, DMRTA2, EHMT2, EHMT2, EHMT2, EHMT2, EHMT2, EHMT2, EHMT2, EOMES, ESRP1, ETV2, EYA1, EYA2, FEV, FGF2, FKBP8, FOXA1, FOXA2, FZD7, GLI2, GLI3, GSC, GSX2, HNF1B, HNF1B, HOXA11, HOXA13, HOXC10, HOXD10, IHH, ISL1, ISL2, ITGB1, LHX3, LMO4, MESP1, MGA, MIAT, MNX1, MYL2, MYT1L, NANOG, NKX2-2, NODAL, NOTCH1, NRP1, NTRK3, OLIG2,…
GOBP_CELL_JUNCTION_ASSEMBLY	459	ABI3, ABL1, ACE, ACE2, ACHE, ACTB, ACTG1, ACTN1, ACTN2, ACTN3, ACVRL1, ADD2, ADGRB1, ADGRB3, ADGRF1, ADGRL3, ADNP, AFDN, AGRN, AGT, AJUBA, AMIGO1, AMIGO2, AMIGO3, ANK2, APC, APLNR, APOD, APP, ARF6, ARHGAP6, ARHGEF7, ARL2, ARMCX5-GPRASP2, ARMCX5-GPRASP2, ARVCF, ASIC2, BCAS3, BCL2, BCR, BDNF, BHLHB9, BSN, CAMSAP3, CAPZA1, CAV1, CBLN1, CBLN2, CBLN4, CD9, CDC42, CDH1, CDH10, CDH11, CDH12, CDH18, CDH1…
GOBP_CELL_JUNCTION_DISASSEMBLY	21	ABCC8, ARF6, C1QA, C1QB, C1QC, C3, CDK5, CX3CL1, CX3CR1, DKK1, DUSP3, EPHA4, IQSEC1, ITGAM, MAP4K4, MAPRE2, PIK3R1, SNAI2, TGFB3, TGFBR1, TREM2
GOBP_CELL_JUNCTION_MAINTENANCE	47	ADGRB3, ARF6, BSN, C1QL1, CAMSAP3, CBLN1, CBLN2, CBLN3, CBLN4, CD177, CHCHD10, CHCHD10, CHCHD10, CLDN1, CLDN3, CNTNAP1, CSF1R, CTBP2, DCTN1, DLG1, DLG4, ERC1, ERC2, F2R, F2RL1, FERMT2, INAVA, KIFC3, KIRREL1, MTSS1, MYADM, NLGN2, NLGN2, OPHN1, PARD6A, PCLO, PLEKHA7, PRTN3, PRTN3, RAB3A, SDF4, SHANK2, SYNGAP1, SYNGAP1, TJP1, TJP1, WHRN
GOBP_CELL_KILLING	374	AGER, AGER, AGER, AGER, AGER, AGER, AGER, AP1G1, ARG1, ARL8B, ARRB2, AZGP1, AZU1, AZU1, B2M, B2M, BCL2L1, C3, C9, CADM1, CCL13, CD160, CD1A, CD1B, CD1C, CD1D, CD1E, CD226, CD55, CD59, CD5L, CEACAM1, CEBPG, CFH, CHGA, CHGA, CLEC12B, CLEC2A, CLEC7A, CORO1A, CR1L, CRK, CRTAM, CST11, CTSC, CTSG, CTSH, CX3CR1, CXCL6, CYRIB, DCD, DEFA1, DEFA1, DEFA1B, DEFA1B, DEFA3, DEFA3, DEFA4, DEFA4, DEFA5, DEFA5, D…
GOBP_CELL_MATRIX_ADHESION	272	ABL1, ACER2, ACTG1, ACTN1, ACTN2, ACTN3, ACVRL1, ADAM15, ADAM9, ADAM9, ADAMTS12, ADAMTS12, ADAMTS13, ADAMTS13, ADAMTS9, AJAP1, AJUBA, ANGPTL3, APOD, ARHGAP6, ARHGEF7, BCAM, BCAS3, BCL2, BCL2L11, BCL6, BCR, BST1, CAMSAP3, CASK, CCL21, CCL25, CCL28, CCN2, CCR7, CD34, CD36, CD3E, CD44, CD63, CD96, CDH13, CDK5, CDK6, CDKN2A, CEACAM6, CEACAM6, CIB1, CLASP1, CLASP2, COL13A1, COL16A1, COL17A1, COL3A1, C…
GOBP_CELL_MATURATION	196	ABHD2, ACTL6B, ADGRB3, AGRN, AKR1B1, ANG, ANGPTL8, ANKS1A, APP, ASCL1, AURKA, AXL, B4GALT5, B4GALT6, BCL11A, BCL2, BFSP1, BFSP2, BHLHA15, BNC1, BRCA2, BRD1, BSPH1, BTK, C1QA, C1QL1, C3, CABYR, CATSPER2, CATSPER3, CATSPER4, CATSPERD, CATSPERZ, CBFB, CCL19, CCL21, CCR6, CDC25B, CDKN1C, CDKN1C, CEBPA, CFTR, CLEC7A, CLN5, CNTN2, CNTNAP2, CNTNAP2, CTNNB1, CX3CL1, DEFB1, DEFB1, DLD, DMC1, EDN1, EDNRA, …
GOBP_CELL_MIGRATION_INVOLVED_IN_HEART_DEVELOPMENT	21	BMP4, BMP7, BVES, CDC42, DCHS1, EDN1, EDNRA, ENG, FLRT3, FOLR1, HAND2, MESP1, MIR1-1, NDRG4, NOTCH1, PDGFRB, PITX2, SEMA3C, SNAI2, TBX5, TWIST1
GOBP_CELL_MIGRATION_INVOLVED_IN_SPROUTING_ANGIOGENESIS	99	ABL1, ADTRP, AKT1, AKT3, AKT3, ANXA1, CARD10, CIB1, CLEC14A, DLL4, EFNB2, EGR3, EPHB4, FBXW7, FGF2, FGFBP1, FOXC2, GATA2, GPLD1, GREM1, GREM1, GREM1, HDAC5, HDAC7, HDAC9, HMOX1, ITGB1, ITGB1BP1, JCAD, KDR, KLF4, MAP2K5, MAP3K3, MEOX2, MIA3, MIR101-1, MIR10A, MIR10B, MIR126, MIR132, MIR146A, MIR149, MIR150, MIR15A, MIR16-1, MIR188, MIR193A, MIR196A1, MIR199A1, MIR19B1, MIR200C, MIR206, MIR20A, MIR…
GOBP_CELL_PROLIFERATION_INVOLVED_IN_HEART_MORPHOGENESIS	21	BMP10, BMP4, BMPR2, CTNNB1, ENG, EYA1, HAND2, HES1, ISL1, MIR20A, MKS1, NOTCH1, PIM1, PITX2, RBPJ, SIX1, SMAD4, SOX9, TBX3, TBX5, TGFBR2
GOBP_CELL_PROLIFERATION_INVOLVED_IN_KIDNEY_DEVELOPMENT	22	BMP2, BMP4, BMP7, CFLAR, EGR1, FLCN, GATA3, GPC3, IL6R, LIN28A, MIR125A, MYC, OSR1, PDGFA, PDGFB, PDGFD, PDGFRB, PTCH1, SERPINB7, SHH, STAT1, WT1
GOBP_CELL_PROLIFERATION_IN_FOREBRAIN	23	AKNA, ARX, CEP120, DCT, DISC1, DIXDC1, DOCK7, EMX2, FGF8, FGFR2, GLI3, HOOK3, IGF2BP1, KIF14, LHX5, NUMB, NUMBL, PCM1, POU3F2, POU3F3, SIX3, WNT3A, WNT7A
GOBP_CELL_RECOGNITION	304	ACR, ACR, ADAM18, ADAM18, ADAM2, ADAM2, ADAM32, ADAM32, ADAM5, ADGRB1, ALDOA, AMIGO1, APP, ARHGAP35, ASTL, ATP8B3, B4GALT1, BSG, C4B, C4B, C4B, C4B, C4B, C4B, C4B, C4BPA, C4BPB, CADM1, CASP3, CCL19, CCL21, CCR7, CCT2, CCT3, CCT4, CCT5, CCT7, CCT8, CD209, CD226, CD36, CD5, CD6, CD81, CD9, CDK5R1, CLEC4M, CLEC7A, CLGN, CNR1, CNTN2, CNTN4, CNTN6, CNTNAP2, CNTNAP2, CNTNAP3, COLEC10, COLEC11, COLEC12,…
GOBP_CELL_REDOX_HOMEOSTASIS	37	APEX1, BOLA2, BOLA2B, DDIT3, DLD, EGLN2, ERO1A, ERP44, GCLC, GIT1, GLRX2, GLRX3, GPX1, GSR, HVCN1, KRIT1, NFE2L2, NOS1, NOS2, NOS3, NQO1, PRDX1, PRDX2, PRDX3, PRDX4, PRDX5, PRDX6, SELENOS, SELENOT, SLC11A1, SLC2A10, TXN, TXN2, TXNDC2, TXNRD1, TXNRD2, TXNRD3
GOBP_CELL_SUBSTRATE_ADHESION	408	ABI3BP, ABL1, ACER2, ACTG1, ACTN1, ACTN2, ACTN3, ACTN4, ACTN4, ACVRL1, ADAM15, ADAM9, ADAM9, ADAMTS12, ADAMTS12, ADAMTS13, ADAMTS13, ADAMTS9, AGR2, AJAP1, AJUBA, AKIP1, ALOX15, ANGPT1, ANGPT2, ANGPTL3, ANTXR1, AP1AR, APOA1, APOD, ARHGAP6, ARHGEF7, ARL2, ARPC2, ATP1B2, ATRN, ATRNL1, ATXN3, AXL, BCAM, BCAS3, BCL2, BCL2L11, BCL6, BCR, BST1, BVES, C1QBP, CALR, CAMSAP3, CARMIL1, CASK, CASS4, CCDC80, C…
GOBP_CELL_SUBSTRATE_JUNCTION_ORGANIZATION	105	ABL1, ACTG1, ACTN1, ACTN2, ACTN3, ACVRL1, AJUBA, APOD, ARF6, ARHGAP6, ARHGEF7, BCAS3, BCL2, BCR, CAMSAP3, CLASP1, CLASP2, COL16A1, COL17A1, CORO1C, CORO2B, CTTN, CTTN, DAPK3, DLC1, DLC1, DMTN, DST, DUSP22, DUSP3, EFNA5, EPB41L5, EPHA3, FAM107A, FERMT2, FMN1, FN1, GPM6B, GREM1, GREM1, GREM1, HRG, IQSEC1, ITGA2, ITGA5, ITGA6, ITGB1BP1, ITGB4, KDR, LAMC1, LAMTOR2, LDB1, LIMCH1, LIMS1, MACF1, MAP4K4,…
GOBP_CELL_SURFACE_RECEPTOR_SIGNALING_PATHWAY_INVOLVED_IN_HEART_DEVELOPMENT	31	ACVR1, ALPK2, BMP2, BMP4, BMPR1A, CTNNB1, DKK1, DLL4, GALNT11, HAND2, HEY1, HEY2, HEYL, JAG1, MESP1, MIR19B1, MKS1, MSX1, MSX2, NOG, NOTCH1, NOTCH2, RBPJ, SNAI1, SNAI2, SOX17, TGFB1, WNT11, WNT3A, WNT5A, WNT8A
GOBP_CELL_VOLUME_HOMEOSTASIS	33	ABCB8, ANO6, AQP1, AQP11, AQP4, CCDC51, CLCN3, CLCN6, CLN3, CLNS1A, E2F4, GNB3, KCNMA1, KCNN4, LRRC8A, LRRC8E, P2RX7, SCT, SCT, SCTR, SHANK3, SLC12A1, SLC12A2, SLC12A3, SLC12A4, SLC12A5, SLC12A6, SLC12A7, SLC12A7, SLC12A8, SLC12A9, TRPV4, WNK3
GOBP_CENTRAL_NERVOUS_SYSTEM_NEURON_AXONOGENESIS	38	ADARB1, ADARB1, ARHGAP35, B4GALT5, B4GALT6, C12orf57, CDH11, CHRNB2, DCC, DCLK1, DRAXIN, EPHA4, EPHB1, EPHB2, EPHB3, EPHB6, EPHB6, FBXO45, GLI2, HSP90AA1, HSP90AB1, MYCBP2, NDEL1, NFIB, NIN, NR2E1, NR4A2, PAFAH1B1, PHOX2B, PLXNA4, PTEN, PTEN, SCN1B, SLIT2, SPTBN4, SZT2, TCTN1, TSKU
GOBP_CENTRAL_NERVOUS_SYSTEM_NEURON_DEVELOPMENT	85	ADARB1, ADARB1, AGBL4, AGTPBP1, ARHGAP35, ARX, ASCL1, ATP7A, B4GALT5, B4GALT6, BTG2, C12orf57, CDH11, CDK5, CHRNB2, CNTN2, DCC, DCLK1, DCLK2, DISC1, DRAXIN, DRD1, DRD2, EPHA4, EPHB1, EPHB2, EPHB3, EPHB6, EPHB6, FBXO45, FEZF2, FGFR2, FOXG1, GABRB1, GATA2, GBA2, GBX2, GLI2, HPRT1, HSP90AA1, HSP90AB1, LEP, LHX6, LHX8, MAP2, MAPT, MAPT, MAPT, MYCBP2, NDEL1, NDNF, NFIB, NHLH2, NIN, NOVA2, NPY, NR2E1, …
GOBP_CENTRAL_NERVOUS_SYSTEM_NEURON_DIFFERENTIATION	180	ABT1, ADARB1, ADARB1, AGBL4, AGTPBP1, ARHGAP35, ARX, ASCL1, ATP7A, B2M, B2M, B4GALT5, B4GALT6, BCL11B, BLOC1S2, BTG2, C12orf57, C21orf91, CBLN1, CDH11, CDK5, CEND1, CHD5, CHRNB2, CLN8, CLN8, CNTN2, CSF1R, DBX1, DCC, DCLK1, DCLK2, DISC1, DLL4, DLX1, DLX2, DMRT3, DRAXIN, DRD1, DRD2, DYNC2H1, ELAVL4, EMX1, EOMES, EPHA4, EPHB1, EPHB2, EPHB3, EPHB6, EPHB6, FAIM2, FBXO45, FEZF2, FGFR2, FOXG1, FOXN4, GA…
GOBP_CENTRAL_NERVOUS_SYSTEM_PROJECTION_NEURON_AXONOGENESIS	28	ADARB1, ADARB1, C12orf57, CDH11, CHRNB2, DCC, DCLK1, DRAXIN, EPHA4, EPHB1, EPHB2, EPHB3, EPHB6, EPHB6, FBXO45, GLI2, MYCBP2, NFIB, NIN, NR2E1, NR4A2, PAFAH1B1, PLXNA4, SCN1B, SLIT2, SPTBN4, SZT2, TSKU
GOBP_CENTRIOLE_ASSEMBLY	48	ALMS1, BRCA1, C10orf90, C2CD3, CCDC57, CCDC61, CCDC78, CCP110, CDK2, CDK5RAP2, CENPJ, CEP120, CEP135, CEP152, CEP192, CEP295, CEP295NL, CEP44, CEP63, CEP72, CEP72, CEP76, CETN1, CETN2, CHMP2A, CNTROB, DEUP1, E2F4, KAT2A, KAT2B, KIAA0753, MCIDAS, MDM1, NPM1, NUP62, OFD1, PLK2, PLK4, POC1B, PPP1R35, RBM14, RTTN, SASS6, SPICE1, STIL, TRIM37, VPS4B, WDR62
GOBP_CENTROMERE_COMPLEX_ASSEMBLY	32	CENPA, CENPC, CENPE, CENPF, CENPH, CENPI, CENPK, CENPN, CENPO, CENPP, CENPS, CENPT, CENPV, CENPW, CENPX, DLGAP5, H3-3A, H3-3B, HELLS, HJURP, ITGB3BP, KNTC1, MIS12, MIS18A, NASP, OIP5, POGZ, RB1, RNF4, SENP6, TRAPPC12, TRAPPC12
GOBP_CENTROSOME_DUPLICATION	80	ALMS1, ARHGEF10, ARHGEF10, BRCA1, BRCA2, BRSK1, C10orf90, C2CD3, CCDC57, CCNF, CCP110, CDK2, CDK5RAP2, CENATAC, CENATAC, CENPJ, CEP120, CEP131, CEP135, CEP152, CEP192, CEP295, CEP295NL, CEP44, CEP63, CEP72, CEP72, CEP76, CETN1, CETN2, CHMP1A, CHMP1B, CHMP2A, CHMP2B, CHMP3, CHMP4B, CHMP4C, CHMP5, CHORDC1, CHORDC1, CKAP5, CNTROB, DEUP1, FBXW5, GEN1, KAT2A, KAT2B, KIAA0753, MDM1, NAT10, NDC80, NDE1,…
GOBP_CERAMIDE_BIOSYNTHETIC_PROCESS	74	AGK, AGK, ALOX12B, ALOXE3, ASAH1, ASAH2, B3GALT1, B3GALT2, B3GALT4, B3GALT4, B3GALT4, B3GALT4, B3GALT4, B4GALNT1, B4GALT3, B4GALT4, B4GALT5, B4GALT6, CCN1, CERS1, CERS2, CERS3, CERS4, CERS5, CERS6, CLN8, CLN8, CYP4F22, DEGS1, DEGS2, ELOVL1, ENPP7, FA2H, GAL3ST1, GBA, GBA, ORMDL1, ORMDL2, ORMDL3, P2RX1, P2RX7, PLA2G6, PNPLA1, PRKAA1, PRKCD, SAMD8, SGMS1, SGMS2, SIRT3, SMPD1, SMPD2, SMPD4, SPHK1, S…
GOBP_CERAMIDE_CATABOLIC_PROCESS	31	ACER1, ACER2, ACER3, ACER3, ASAH1, ASAH2, ASAH2B, CEL, GALC, GBA, GBA, GBA2, GBA3, GLA, GM2A, HEXA, HEXB, NAGA, NEU1, NEU1, NEU1, NEU1, NEU1, NEU1, NEU1, NEU1, NEU2, NEU3, NEU4, NEU4, PRKCD
GOBP_CERAMIDE_METABOLIC_PROCESS	121	ABCA12, ABCA2, ACER1, ACER2, ACER3, ACER3, AGK, AGK, ALOX12B, ALOXE3, ASAH1, ASAH2, ASAH2B, B3GALT1, B3GALT2, B3GALT4, B3GALT4, B3GALT4, B3GALT4, B3GALT4, B4GALNT1, B4GALT3, B4GALT4, B4GALT5, B4GALT6, CCN1, CEL, CERK, CERS1, CERS2, CERS3, CERS4, CERS5, CERS6, CERT1, CLN6, CLN8, CLN8, CYP4F22, DEGS1, DEGS2, ELOVL1, ENPP7, FA2H, FUT3, FUT5, FUT6, FUT7, GAL3ST1, GALC, GBA, GBA, GBA2, GBA3, GLA, GM2A…
GOBP_CEREBELLAR_CORTEX_DEVELOPMENT	53	AARS1, AGTPBP1, ARCN1, ATP7A, B4GALT2, CBLN1, CDK5, CEND1, CLP1, COQ8B, DIXDC1, DLL1, DLL1, EZH2, FAIM2, GBA, GBA, GLI1, GLI2, GRID2, HERC1, HSPA5, KIF14, KLHL1, KNDC1, LDB1, LHX1, LHX1, LHX5, MAP2K1, MDK, MTPN, NAGLU, NEUROD2, OGDH, OPHN1, PROX1, PTPN11, RERE, RORA, SERPINE2, SEZ6, SLC25A46, SMO, SPTBN2, TRNP1, TTBK2, TTC21B, TTLL1, UQCRQ, WHRN, WNT7A, ZNF365
GOBP_CEREBELLAR_CORTEX_FORMATION	28	AGTPBP1, ATP7A, CBLN1, CDK5, CEND1, DLL1, DLL1, FAIM2, GBA, GBA, GRID2, HERC1, KNDC1, LDB1, LHX1, LHX1, LHX5, MAP2K1, MTPN, OPHN1, PROX1, PTPN11, RORA, SLC25A46, TTC21B, TTLL1, WHRN, WNT7A
GOBP_CEREBELLAR_CORTEX_MORPHOGENESIS	37	AGTPBP1, ATP7A, CBLN1, CDK5, CEND1, COQ8B, DLL1, DLL1, FAIM2, GBA, GBA, GLI1, GLI2, GRID2, HERC1, KIF14, KNDC1, LDB1, LHX1, LHX1, LHX5, MAP2K1, MTPN, OPHN1, PROX1, PTPN11, RORA, SERPINE2, SLC25A46, SMO, SPTBN2, TRNP1, TTC21B, TTLL1, WHRN, WNT7A, ZNF365
GOBP_CEREBELLAR_PURKINJE_CELL_LAYER_DEVELOPMENT	30	AARS1, AGTPBP1, ARCN1, ATP7A, B4GALT2, CEND1, COQ8B, DLL1, DLL1, FAIM2, GBA, GBA, HERC1, HSPA5, KIF14, KLHL1, LDB1, LHX1, LHX1, LHX5, NAGLU, RERE, RORA, SEZ6, SLC25A46, SPTBN2, TTC21B, TTLL1, UQCRQ, WHRN
GOBP_CEREBELLAR_PURKINJE_CELL_LAYER_MORPHOGENESIS	21	AGTPBP1, ATP7A, CEND1, COQ8B, DLL1, DLL1, FAIM2, GBA, GBA, HERC1, KIF14, LDB1, LHX1, LHX1, LHX5, RORA, SLC25A46, SPTBN2, TTC21B, TTLL1, WHRN
GOBP_CEREBRAL_CORTEX_CELL_MIGRATION	55	ADGRG1, ARX, BMERB1, BMERB1, CCDC141, CDK5, CDK5R1, CDK5R2, CTNNB1, DAB1, DAB2IP, DISC1, DIXDC1, EFHC1, EGFR, FBXO45, FGF13, FOXG1, FUT10, GLI3, HTR6, LAMB1, LHX6, LRP8, MBOAT7, MBOAT7, MBOAT7, MBOAT7, MBOAT7, MBOAT7, MBOAT7, MBOAT7, MBOAT7, MBOAT7, MDGA1, NDEL1, NR2E1, P2RY12, PAFAH1B1, PEX13, PEX5, PEX5, POU3F2, POU3F3, PSEN1, RELN, RHOA, ROBO1, RTN4, SLIT2, SRGAP2, SRGAP2C, SUN1, SYNE2, ZMIZ1
GOBP_CEREBRAL_CORTEX_DEVELOPMENT	132	ADGRG1, ARHGAP11B, ARHGAP11B, ARHGAP11B, ARX, ASCL1, ASPM, ATIC, ATOH1, BAD, BAX, BBS2, BBS4, BLOC1S2, BMERB1, BMERB1, BNIP3, BTBD3, CCDC141, CCDC85C, CDH2, CDK5, CDK5R1, CDK5R2, CEP120, CNTNAP2, CNTNAP2, COL3A1, CRK, CRKL, CSNK2A2, CTNNB1, DAB1, DAB2IP, DISC1, DIXDC1, DMRTA2, EFHC1, EGFR, EMX1, EMX2, EOMES, FAT4, FBXO45, FGF13, FOXG1, FOXP2, FUT10, GART, GART, GLI3, GSK3B, H2AX, HIF1A, HTR6, KDM…
GOBP_CEREBRAL_CORTEX_NEURON_DIFFERENTIATION	27	ARX, ASCL1, BLOC1S2, C21orf91, CHD5, CNTN2, DLX1, DLX2, DRD1, DRD2, ELAVL4, EMX1, EOMES, FEZF2, HPRT1, ID4, LHX6, NR2E1, OPHN1, PAFAH1B1, PEX5, PEX5, PSEN1, RAC3, SIN3A, TOX, ZNF335
GOBP_CEREBRAL_CORTEX_RADIALLY_ORIENTED_CELL_MIGRATION	43	ADGRG1, BMERB1, BMERB1, CCDC141, CDK5, CDK5R1, CDK5R2, CTNNB1, DAB1, DAB2IP, DISC1, DIXDC1, FBXO45, FOXG1, FUT10, GLI3, LAMB1, LHX6, LRP8, MBOAT7, MBOAT7, MBOAT7, MBOAT7, MBOAT7, MBOAT7, MBOAT7, MBOAT7, MBOAT7, MBOAT7, MDGA1, NDEL1, NR2E1, P2RY12, PAFAH1B1, POU3F2, POU3F3, RELN, RTN4, SRGAP2, SRGAP2C, SUN1, SYNE2, ZMIZ1
GOBP_CGMP_MEDIATED_SIGNALING	33	ADNP, ADORA2B, APOE, AQP1, CD36, CGAS, EDNRB, GUCA1A, GUCA2B, GUCY1B1, GUCY2D, GUCY2F, HTR2B, HTR2C, INS, IRAG1, KCNC2, MTNR1B, NPPA, NPPB, NPPC, NPR1, NPR2, PDE10A, PDE11A, PDE2A, PDE3A, PDE9A, PDZD3, PRKG1, PTK2B, RUNDC3A, THBS1
GOBP_CHAPERONE_COFACTOR_DEPENDENT_PROTEIN_REFOLDING	48	BAG1, CD74, DNAJB1, DNAJB12, DNAJB13, DNAJB14, DNAJB4, DNAJB5, DNAJC18, DNAJC18, DNAJC7, ERO1A, GAK, HSPA13, HSPA14, HSPA1A, HSPA1A, HSPA1A, HSPA1A, HSPA1A, HSPA1B, HSPA1B, HSPA1B, HSPA1B, HSPA1B, HSPA1L, HSPA1L, HSPA1L, HSPA1L, HSPA1L, HSPA2, HSPA5, HSPA6, HSPA7, HSPA8, HSPA9, HSPE1, HSPH1, PTGES3, SDF2, SDF2L1, ST13, ST13P4, ST13P5, ST13P5, TOR1A, TOR1B, TOR2A
GOBP_CHAPERONE_MEDIATED_PROTEIN_COMPLEX_ASSEMBLY	33	APCS, BBS10, BBS12, CCT2, CLU, HOPX, HSP90AA1, HSP90AB1, HSPA1A, HSPA1A, HSPA1A, HSPA1A, HSPA1A, HSPA4, HSPD1, LONP1, MKKS, MKKS, MKKS, NDUFAF1, PFDN6, PFDN6, PFDN6, PFDN6, PFDN6, PSMG1, PSMG2, PSMG3, PTGES3, PTGES3L, STUB1, THEG, TMEM35A
GOBP_CHAPERONE_MEDIATED_PROTEIN_FOLDING	87	BAG1, CCT2, CCT3, CCT4, CCT5, CCT6A, CCT7, CCT8, CD74, CHORDC1, CHORDC1, CLU, CRTAP, CSNK2A1, DFFA, DNAJB1, DNAJB12, DNAJB13, DNAJB14, DNAJB2, DNAJB3, DNAJB4, DNAJB5, DNAJB6, DNAJB7, DNAJB8, DNAJC18, DNAJC18, DNAJC24, DNAJC5, DNAJC7, ERO1A, FKBP11, FKBP1A, FKBP1B, FKBP2, FKBP4, FKBP5, GAK, HSPA13, HSPA14, HSPA1A, HSPA1A, HSPA1A, HSPA1A, HSPA1A, HSPA1B, HSPA1B, HSPA1B, HSPA1B, HSPA1B, HSPA1L, HSPA…
GOBP_CHEMICAL_SYNAPTIC_TRANSMISSION_POSTSYNAPTIC	107	ABAT, ADORA1, ADORA2A, ADRB2, AKT1, APP, ARRB2, BAIAP2, CBLN1, CDK5, CELF4, CHRNA1, CHRNA10, CHRNA2, CHRNA3, CHRNA4, CHRNA5, CHRNA6, CHRNA7, CHRNA7, CHRNA7, CHRNA9, CHRNB1, CHRNB1, CHRNB2, CHRNB3, CHRNB4, CHRND, CHRNE, CHRNG, CUX2, DLG4, DMPK, DRD2, DRD4, DRD4, DVL1, EIF4A3, GHRL, GLRA1, GLRA2, GLRA3, GLRB, GRID2, GRIK2, GRIK5, GRIN1, GRIN2A, GRIN2B, GRIN2C, GRIN2D, GSK3A, GSK3B, HCRT, IGSF11, IN…
GOBP_CHEMOKINE_C_X_C_MOTIF_LIGAND_2_PRODUCTION	26	CD74, F2RL1, FOXP1, HMGB1, KLF4, LPL, MAP2K5, MBP, MCOLN2, MIF, MIF, MIR146A, MIR766, MYD88, OAS1, OAS3, TIRAP, TLR4, TNF, TNF, TNF, TNF, TNF, TNF, TNF, TNF
GOBP_CHEMOKINE_PRODUCTION	123	ACKR1, ADAM17, ADCYAP1, ADIPOQ, ADORA2B, AGER, AGER, AGER, AGER, AGER, AGER, AGER, AIF1, AIF1, AIF1, AIF1, AIF1, AIF1, AIRE, ALOX15B, APOD, APP, ARG2, AZU1, AZU1, C1QTNF3, C5, CARD9, CD74, CD84, CHIA, CLEC7A, CSF1R, CXCL6, DDX3X, DEFB124, EGR1, EIF2AK2, ELANE, ELANE, EPHA2, ERBIN, F2RL1, FFAR2, FFAR3, FOXP1, GSTP1, HAVCR2, HIF1A, HMGB1, HMOX1, IFNG, IL10, IL17A, IL17F, IL17RA, IL18, IL1B, IL1RL1,…
GOBP_CHLORIDE_TRANSMEMBRANE_TRANSPORT	70	ANO1, ANO2, ANO3, ANO4, ANO4, ANO4, ANO5, ANO6, ANO7, ANO9, APOL1, BEST1, CASR, CFTR, CLCN1, CLCN3, CLCN6, CLCN7, CLIC2, GABRA1, GABRA2, GABRA3, GABRA4, GABRA5, GABRA6, GABRB1, GABRB2, GABRB3, GABRD, GABRE, GABRG1, GABRG2, GABRG3, GABRP, GABRQ, GABRR1, GABRR2, GABRR3, GLRA1, GLRA2, GLRA3, GLRB, LRRC8A, PCYOX1, SLC12A1, SLC12A2, SLC12A3, SLC12A4, SLC12A5, SLC12A6, SLC12A7, SLC12A7, SLC12A8, SLC12A…
GOBP_CHLORIDE_TRANSPORT	124	ABCB1, ANO1, ANO10, ANO2, ANO3, ANO4, ANO4, ANO4, ANO5, ANO6, ANO7, ANO8, ANO9, APOL1, ATP8B1, BEST1, BEST2, BEST3, BEST4, BSND, CA2, CA7, CASR, CFTR, CLCA1, CLCA2, CLCA3P, CLCA4, CLCC1, CLCN1, CLCN2, CLCN3, CLCN4, CLCN5, CLCN6, CLCN7, CLCNKA, CLCNKB, CLDN17, CLDN4, CLIC1, CLIC1, CLIC1, CLIC1, CLIC1, CLIC1, CLIC1, CLIC2, CLIC3, CLIC4, CLIC5, CLIC6, CLNS1A, FXYD1, FXYD3, GABRA1, GABRA2, GABRA3, GA…
GOBP_CHOLESTEROL_EFFLUX	79	ABCA1, ABCA12, ABCA2, ABCA3, ABCA5, ABCA7, ABCA8, ABCG1, ABCG4, ABCG5, ABCG8, ADIPOQ, APOA1, APOA2, APOA4, APOA5, APOB, APOC1, APOC2, APOC3, APOE, APOM, APOM, APOM, APOM, APOM, APOM, APOM, CAV1, CES1, CES1, CETP, EEPD1, EGF, GPS2, GPS2, LAMTOR1, LRP1, MIR128-1, MIR130B, MIR144, MIR148A, MIR19B1, MIR206, MIR26A1, MIR27A, MIR27A, MIR27B, MIR301B, MIR302A, MIR33A, MIR33B, MIR613, MIR758, NAXE, NFKBI…
GOBP_CHOLESTEROL_STORAGE	22	ABCA1, ABCG1, APOB, CD36, CES1, CES1, EHD1, LPL, MIR144, MIR146A, MSR1, NR1H2, NR1H3, PPARA, PPARD, PPARG, SCARB1, SOAT1, SREBF2, STARD4, TREM2, TTC39B
GOBP_CHONDROCYTE_DEVELOPMENT	32	AXIN2, BMPR1B, BMPR2, BPNT2, CHST11, CHSY1, COL11A1, COL27A1, COMP, ECM1, EIF2AK3, EXT1, FGF18, MATN1, MEX3C, MSX2, PTHLH, RARG, RFLNA, RFLNB, RFLNB, RUNX2, SERPINH1, SFRP2, SHOX2, SMAD7, SMPD3, SOX9, SULF1, SULF2, TGFBR2, TSKU
GOBP_CHONDROCYTE_DIFFERENTIATION	115	ACVRL1, ADAMTS12, ADAMTS12, ADAMTS7, AMELX, ANXA6, ARID5A, ATF2, AXIN2, BMP2, BMP4, BMP6, BMPR1A, BMPR1B, BMPR2, BPNT2, CCN2, CCN3, CCN4, CHADL, CHST11, CHSY1, COL11A1, COL27A1, COL2A1, COL3A1, COMP, CREB3L2, CTNNB1, CYTL1, ECM1, EFEMP1, EIF2AK3, EXT1, FGF18, FGF9, FGFR3, GDF5, GDF6, GLG1, GLI3, GPLD1, GREM1, GREM1, GREM1, HES5, HES5, HMGA2, HOXA11, IFT80, IHH, LNPK, LOXL2, LTBP3, MAF, MAPK14, MA…
GOBP_CHONDROCYTE_PROLIFERATION	23	BMPR1B, BMPR2, CCN2, CCN3, COMP, DDR2, EXT1, FGFR3, GOLGB1, HMGA2, IHH, LEF1, LTF, MIR21, MMP14, MMP16, MUSTN1, PBXIP1, SIRT6, SIX2, SMAD7, SOX9, STC1
GOBP_CHONDROITIN_SULFATE_PROTEOGLYCAN_BIOSYNTHETIC_PROCESS	24	B3GALT6, B3GAT1, B3GAT2, B3GAT3, CHPF, CHPF2, CHST11, CHST12, CHST13, CHST15, CHST3, CHST7, CHST9, CHSY1, CHSY3, CSGALNACT1, CSGALNACT2, CYTL1, DSE, PXYLP1, UGDH, XYLT1, XYLT1, XYLT2
GOBP_CHONDROITIN_SULFATE_PROTEOGLYCAN_METABOLIC_PROCESS	38	B3GALT6, B3GAT1, B3GAT2, B3GAT3, BGN, BPNT2, CHPF, CHPF2, CHST11, CHST12, CHST13, CHST15, CHST3, CHST7, CHST9, CHSY1, CHSY3, CSGALNACT1, CSGALNACT2, CYTL1, DCN, DSE, DSEL, DSEL, DSEL, EGFLAM, EXT1, HYAL1, HYAL4, IDUA, NDNF, PXYLP1, SPOCK2, SPOCK3, UGDH, XYLT1, XYLT1, XYLT2
GOBP_CHROMATIN_ASSEMBLY_OR_DISASSEMBLY	277	AICDA, ANP32B, APOBEC1, ARID1A, ARID2, ASF1A, ASF1B, ASF1B, ASIP, ATF7IP, ATF7IP2, ATRX, AXIN1, BAHD1, BAZ1A, BAZ2A, BEND3, BRD2, BRD2, BRD2, BRD2, BRD2, BRD2, BRD2, CABIN1, CABIN1, CBX3, CDAN1, CDK2, CDKN1C, CDKN1C, CENPP, CENPV, CENPW, CHAF1A, CHAF1B, CHD3, CHRAC1, CTBP1, CTCF, CTR9, DAXX, DAXX, DAXX, DAXX, DAXX, DAXX, DNAJC9, DNMT1, DNMT3A, DPPA3, EZH1, EZH2, FAM172A, FAM172BP, GRWD1, H1-0, H1…
GOBP_CHROMATIN_DISASSEMBLY	23	ARID1A, ARID2, GRWD1, H2AW, H2AW, H2BC1, HMGA1, MAP1S, NFE2, PADI2, SET, SMARCA4, SMARCB1, SMARCB1, SMARCC1, SMARCC2, SMARCD1, SMARCD2, SMARCD3, SMARCE1, SSRP1, SUPT16H, TNP1
GOBP_CHROMATIN_REMODELING	318	ACTB, ACTL6A, ACTL6B, ACTR5, ACTR6, ACTR8, ANP32B, ANP32E, ARID1A, ARID2, ASF1A, ASF1B, ASF1B, ATRX, BAZ1A, BAZ1B, BAZ2A, BAZ2B, BAZ2B, BPTF, BRD2, BRD2, BRD2, BRD2, BRD2, BRD2, BRD2, BRD3, BRD4, BRDT, CBX3, CECR2, CENPP, CENPV, CENPW, CFDP1, CHAF1A, CHAF1B, CHD1, CHD1L, CHD3, CHD4, CHD5, CHD7, CHD8, CHRAC1, CTCF, DAXX, DAXX, DAXX, DAXX, DAXX, DAXX, DMAP1, DNAJC9, DR1, ESR1, EZH1, FOXA1, FOXP3, F…
GOBP_CHROMOSOME_CONDENSATION	50	ACIN1, AIFM1, AKAP8, AKAP8L, BANF1, BANF2, BAZ1B, CDCA5, CDK1, CHMP1A, DFFB, ERN2, GPER1, H1-0, H1-1, H1-10, H1-2, H1-3, H1-4, H1-5, H1-6, H1-7, H1-8, H1-9P, H3-3A, H3-3B, HMGA2, KMT5A, MCPH1, MCPH1, NCAPD2, NCAPD3, NCAPG, NCAPG2, NCAPH, NCAPH2, NUSAP1, PHF13, PLK1, PRM1, PRM2, PRM3, SMARCA5, SMC2, SMC4, SMC5, TENT4A, TOP2A, TTN, WAPL
GOBP_CHROMOSOME_LOCALIZATION	93	ACTR2, ACTR3, ANKRD53, ATM, AURKB, BECN1, BOD1, CCNB1, CDC23, CDCA5, CDCA8, CDT1, CENPC, CENPE, CENPF, CENPQ, CEP55, CHAMP1, CHMP1A, CHMP1B, CHMP2A, CHMP2B, CHMP3, CHMP4A, CHMP4A, CHMP4B, CHMP4C, CHMP5, CHMP6, CHMP7, CUL3, DCTN2, DLGAP5, DYNC1H1, EML3, EML4, FAM83D, FMN2, GEM, HNRNPU, IFFO1, INCENP, KASH5, KATNB1, KIF14, KIF18A, KIF22, KIF2B, KIF2C, KIFC1, KIFC1, KIFC1, KIFC1, KPNB1, LMNA, MAD1L1…
GOBP_CHROMOSOME_ORGANIZATION_INVOLVED_IN_MEIOTIC_CELL_CYCLE	93	AGO4, ANKRD31, ATM, ATRX, BAG6, BAG6, BAG6, BAG6, BAG6, BAG6, BAG6, BRIP1, BUB1, BUB1B, C14orf39, C1orf146, CCNB1IP1, CCNE1, CCNE2, DMC1, EHMT2, EHMT2, EHMT2, EHMT2, EHMT2, EHMT2, EHMT2, FANCD2, HORMAD1, HORMAD2, IHO1, KASH5, MAEL, MAJIN, MEI4, MEIKIN, MEIOB, MEIOB, MEIOC, MLH1, MLH3, MRE11, MSH4, MSH5, MSH5, MSH5, MSH5, MSH5, MSH5, MSH5, MSH5, NCAPD2, NCAPD3, NCAPH, NCAPH2, NDC1, P3H4, PPP2R1A, …
GOBP_CHROMOSOME_SEGREGATION	389	ABRAXAS1, ABRAXAS2, ACTR2, ACTR3, AGO4, AKAP8, AKAP8L, ANAPC1, ANAPC11, ANAPC15, ANAPC4, ANAPC5, ANAPC7, ANKRD31, ANKRD53, APC, ARL8A, ARL8B, ATM, ATRX, AURKB, AURKC, AXIN2, BAG6, BAG6, BAG6, BAG6, BAG6, BAG6, BAG6, BANF1, BANF2, BAZ1B, BECN1, BEX4, BOD1, BRCA1, BRIP1, BUB1, BUB1B, BUB3, C14orf39, C1orf146, CCNB1, CCNB1IP1, CCNE1, CCNE2, CDC16, CDC20, CDC23, CDC26, CDC27, CDC42, CDC6, CDCA2, CDCA…
GOBP_CHROMOSOME_SEPARATION	100	ANAPC1, ANAPC11, ANAPC15, ANAPC4, ANAPC5, ANAPC7, APC, ATM, AURKB, BUB1, BUB1B, BUB3, CCNB1, CDC16, CDC23, CDC26, CDC27, CDC6, CDK5RAP2, CDT1, CENPE, CENPF, CENPS, CENPX, CHFR, CORT, CSNK2A1, CSNK2A2, CUL3, DIS3L2, DLGAP5, DUSP1, DYNC1LI1, EME1, EME2, ERCC4, ESPL1, FANCM, FBXO5, GEN1, HECW2, HFM1, IK, KLHL22, KNTC1, LCMT1, M1AP, MAD1L1, MAD2L1, MAD2L1BP, MAD2L2, MAPK15, MAPK15, MEIOB, MEIOB, MLH1…
GOBP_CHRONIC_INFLAMMATORY_RESPONSE	32	ADORA2B, CCL5, CCL5, CXCL13, CYP19A1, FOXP3, FOXP3, IDO1, IL10, IL4, LTA, LTA, LTA, LTA, LTA, LTA, LTA, S100A8, S100A9, THBS1, TNF, TNF, TNF, TNF, TNF, TNF, TNF, TNF, TNFAIP3, UNC13D, VCAM1, VNN1
GOBP_CILIUM_MOVEMENT	196	ADCY10, ADCY3, AKAP4, APOB, AQP4, ARMC12, ARMC2, ASH1L, ATP1A4, ATP2B4, BBS2, BBS4, CABS1, CABYR, CACNA1I, CAMSAP3, CATSPER1, CATSPER2, CATSPER3, CATSPER4, CATSPERD, CATSPERZ, CCDC103, CCDC39, CCDC39, CCDC40, CCDC63, CCDC65, CCNYL1, CCR6, CCSAP, CELF3, CELSR2, CEP131, CFAP100, CFAP157, CFAP20, CFAP206, CFAP221, CFAP251, CFAP298, CFAP43, CFAP44, CFAP45, CFAP46, CFAP47, CFAP52, CFAP53, CFAP54, CFAP…
GOBP_CILIUM_ORGANIZATION	430	ABCC4, ABLIM1, ABLIM3, ACTR2, ACTR3, ADAMTS16, AHI1, AKAP4, ALPK1, ARF4, ARHGAP35, ARL13A, ARL13B, ARL3, ARL6, ARMC12, ARMC2, ARMC9, ASAP1, ATAT1, ATAT1, ATAT1, ATAT1, ATAT1, ATAT1, ATAT1, ATG3, ATG5, ATMIN, ATP6V0D1, ATP6V1D, ATXN10, AVIL, B9D1, B9D2, BBIP1, BBOF1, BBS1, BBS10, BBS12, BBS2, BBS4, BBS5, BBS7, BBS9, C2CD3, CATIP, CBY1, CC2D2A, CC2D2B, CCDC103, CCDC113, CCDC13, CCDC28B, CCDC32, CCD…
GOBP_CILIUM_OR_FLAGELLUM_DEPENDENT_CELL_MOTILITY	159	ADCY3, AKAP4, APOB, ARMC12, ARMC2, ASH1L, ATP1A4, ATP2B4, BBS2, BBS4, CABS1, CACNA1I, CATSPER1, CATSPER2, CATSPER3, CATSPER4, CATSPERD, CATSPERZ, CCDC39, CCDC39, CCDC40, CCDC65, CCNYL1, CCR6, CCSAP, CELF3, CEP131, CFAP157, CFAP20, CFAP206, CFAP251, CFAP43, CFAP44, CFAP45, CFAP46, CFAP47, CFAP52, CFAP54, CFAP58, CFAP65, CFAP69, CFAP97D1, DDX4, DEFB1, DEFB1, DNAAF11, DNAAF2, DNAAF6, DNAH1, DNAH11, …
GOBP_CIRCADIAN_REGULATION_OF_GENE_EXPRESSION	72	AHR, ARNTL, ARNTL2, ATF4, BHLHE40, BHLHE41, CARTPT, CAVIN3, CIART, CIART, CLOCK, CRY1, CRY2, CSNK1D, CSNK1E, DRD2, DRD3, EGR1, GFPT1, HDAC1, HDAC2, HDAC3, HNF1B, HNF1B, HNRNPU, HUWE1, ID1, ID2, ID3, ID3, ID4, KDM2A, KDM5A, KDM8, KMT2A, LGR4, MAGED1, MC3R, MTA1, MYBBP1A, MYCBP2, NAMPT, NCOA2, NGFR, NOCT, NPAS2, NR0B2, NR1D1, NRIP1, NUDT12, OGT, PASD1, PER1, PER2, PER3, PML, PPARA, PPARGC1A, PPP1CA…
GOBP_CIRCADIAN_RHYTHM	221	AANAT, ADCY1, ADIPOQ, ADORA1, ADORA2A, ADRB1, AGRP, AHR, ARNTL, ARNTL2, ASS1, ATF4, ATF5, ATG7, ATOH7, BHLHE40, BHLHE41, BLOC1S6, BTBD9, BTRC, C3orf70, CARTPT, CAVIN3, CCAR2, CDK1, CHRNB2, CIART, CIART, CIPC, CLDN4, CLOCK, CREB1, CRH, CRTC1, CRY1, CRY2, CSF2, CSNK1D, CSNK1E, DBP, DDB1, DDC, DRD2, DRD3, DRD4, DRD4, DYRK1A, EGR1, EGR3, EP300, EZH2, F7, FBXL12, FBXL17, FBXL21P, FBXL22, FBXL3, FBXL6,…
GOBP_CIRCADIAN_SLEEP_WAKE_CYCLE	23	ADORA1, ADORA2A, ADRB1, BLOC1S6, BTBD9, CHRNB2, CRH, CSF2, DRD2, DRD3, GHRH, GHRHR, GHRL, HCRTR2, KCNA2, MTNR1B, NLGN1, NPS, NR1D1, PER3, PTGDS, SRD5A1, TH
GOBP_CLATHRIN_DEPENDENT_ENDOCYTOSIS	51	AAK1, AP2A1, AP2A2, AP2A2, AP2A2, AP2B1, AP2M1, AP2S1, BMP2K, BTBD8, CANX, CANX, CLTA, CLTB, CLTC, DAB2, DGKD, DGKD, DLL1, DLL1, DNAJC6, DNM2, FCHO1, FCHO2, FCHSD2, FNBP1L, GAK, GPR107, HIP1, HIP1R, INPP5F, ITGA4, ITSN1, ITSN2, LMBRD1, NEU3, PICALM, PIK3CB, PIP5K1C, PROM2, SCYL2, SGIP1, SH3GL3, SIGLEC1, SLC9B2, SMAP1, SNAP91, TNK2, UBQLN2, UNC119, WASL
GOBP_CLEAVAGE_INVOLVED_IN_RRNA_PROCESSING	29	ABT1, BMS1, BOP1, BOP1, ERI1, ERI2, ERI3, EXOSC10, EXOSC2, EXOSC3, EXOSC7, EXOSC8, EXOSC9, KRI1, NHP2, NOB1, NOL9, NOP14, NOP9, NOP9, RCL1, RPP40, RPS21, RRP36, RRS1, TBL3, TSR1, UTP20, UTP23
GOBP_COCHLEA_DEVELOPMENT	51	ADAM10, CALB1, CCNA2, CTHRC1, DCANP1, DCHS1, DVL1, DVL2, EPHA4, EYA1, FRZB, FZD2, GABRA5, GABRB2, GATA2, GATA3, GRHL3, HES1, HEY2, HOXA1, HPN, IFT20, IFT27, KCNK2, KCNK3, KCNQ1, KCNQ1, MCM2, MYO3A, MYO3B, NEUROG1, NTRK3, PAFAH1B1, PAX2, POU3F4, PTK7, PVALB, PVALB, RPGRIP1L, SIX1, SLC17A8, SLC26A5, SLITRK6, SOBP, SOX9, TBX1, TBX18, TBX2, TIFAB, WNT5A, ZEB1
GOBP_COCHLEA_MORPHOGENESIS	24	CTHRC1, DCANP1, DVL1, DVL2, EYA1, FRZB, FZD2, GRHL3, HOXA1, HPN, MYO3A, MYO3B, NEUROG1, PAX2, POU3F4, PTK7, SIX1, SOX9, TBX1, TBX18, TBX2, TIFAB, WNT5A, ZEB1
GOBP_COENZYME_A_METABOLIC_PROCESS	21	ACAT1, ACLY, ACOT7, COASY, CROT, DCAKD, HMGCR, MCCC2, MCCC2, MCCC2, NUDT19, NUDT7, NUDT8, PANK1, PANK2, PANK3, PANK4, PANK4, PPCDC, PPCS, SLC25A16
GOBP_COGNITION	369	AAAS, ABCA7, ABCC8, ABL1, ACTR2, ADAM2, ADAM2, ADCY1, ADCY3, ADCY8, ADGRB3, ADGRF1, ADNP, ADORA1, AFF2, AGER, AGER, AGER, AGER, AGER, AGER, AGER, AGT, AMFR, APOE, APP, ARC, ARF4, ARL6IP5, ARMCX5-GPRASP2, ARMCX5-GPRASP2, ASIC1, ATAD1, ATAD1, ATP1A2, ATP8A1, ATXN1, ATXN1L, B2M, B2M, B4GALT2, BBS4, BCHE, BDNF, BHLHB9, BLOC1S6, BRINP1, BRSK1, BTBD9, BTG2, C12orf57, C1QL1, C5AR1, CALB1, CAMK2N1, CAMK4…
GOBP_COLLAGEN_ACTIVATED_SIGNALING_PATHWAY	41	COL1A1, COL4A1, COL4A2, COL4A3, COL4A5, COL4A6, DDR1, DDR1, DDR1, DDR1, DDR1, DDR1, DDR1, DDR2, GP6, GP6, GP6, GP6, GP6, GP6, GP6, GP6, GP6, GP6, ITGA11, ITGA2, JAK2, MUSK, OSCAR, OSCAR, OSCAR, OSCAR, OSCAR, OSCAR, OSCAR, OSCAR, OSCAR, OSCAR, OTOL1, SYK, UBASH3B
GOBP_COLLAGEN_BIOSYNTHETIC_PROCESS	48	ADAMTS3, AMELX, ARG1, ARRB2, BMP4, CCN2, CIITA, COL1A1, COL5A1, CREB3L1, CYGB, CYP7A1, EMILIN1, ENG, ERRFI1, F2, F2R, HDAC2, IHH, IL6, ITGA2, LARP6, MIR145, MIR149, MIR218-1, MIR29A, MIR29B1, MIR92A1, NPPC, P3H3, P3H4, PDGFRB, PPARD, RCN3, RGCC, RUNX1, SCX, SERPINB7, SERPINF2, SERPINF2, SERPINH1, SUCO, TGFB1, TGFB3, TRAM2, UCN, VIM, WNT4
GOBP_COLLAGEN_CATABOLIC_PROCESS	50	ADAM15, ADAMTS14, ADAMTS2, ADAMTS2, ADAMTS3, CST3, CTSB, CTSB, CTSK, CTSL, CTSS, FAP, FURIN, ITGB1, KLK6, MMP1, MMP1, MMP10, MMP11, MMP11, MMP12, MMP13, MMP13, MMP14, MMP15, MMP16, MMP17, MMP19, MMP2, MMP20, MMP21, MMP23B, MMP24, MMP25, MMP26, MMP27, MMP28, MMP28, MMP3, MMP7, MMP8, MMP9, MRC2, PEPD, PRSS2, PRSS2, PRTN3, PRTN3, TMPRSS6, VSIR
GOBP_COLLAGEN_FIBRIL_ORGANIZATION	84	ADAMTS12, ADAMTS12, ADAMTS14, ADAMTS2, ADAMTS2, ADAMTS3, ADAMTS7, AEBP1, ATP7A, BMP1, CHADL, COL11A1, COL11A2, COL11A2, COL11A2, COL11A2, COL11A2, COL11A2, COL11A2, COL12A1, COL13A1, COL14A1, COL1A1, COL1A2, COL2A1, COL3A1, COL5A1, COL5A2, COL5A3, COLGALT1, COLGALT2, COMP, CRTAP, CYP1B1, DDR2, DPT, EFEMP2, EMILIN1, EXT1, FKBP10, FMOD, FOXC1, FOXC2, GREM1, GREM1, GREM1, LOX, LOXL1, LOXL2, LOXL3, L…
GOBP_COLLAGEN_METABOLIC_PROCESS	117	ADAM15, ADAMTS14, ADAMTS2, ADAMTS2, ADAMTS3, AMELX, ARG1, ARRB2, BMP4, CCN2, CIITA, COL1A1, COL1A2, COL5A1, CREB3L1, CST3, CTSB, CTSB, CTSK, CTSL, CTSS, CYGB, CYP7A1, EMILIN1, ENG, ERRFI1, F2, F2R, FAP, FURIN, HDAC2, HIF1A, IHH, IL6, ITGA2, ITGB1, KLK6, LARP6, MFAP4, MIR145, MIR149, MIR21, MIR218-1, MIR29A, MIR29B1, MIR92A1, MMP1, MMP1, MMP10, MMP11, MMP11, MMP12, MMP13, MMP13, MMP14, MMP15, MMP1…
GOBP_COLLATERAL_SPROUTING	27	ABL1, APP, BDNF, COBL, CRABP2, DCC, DVL1, EFNA5, EPHA7, FGF13, FSTL4, HDAC6, IST1, LPAR3, NGF, NIN, PTPRS, RND2, SEMA4D, SPART, SPP1, ULK1, ULK2, WNT3, WNT3, WNT3, WNT3A
GOBP_COLUMNAR_CUBOIDAL_EPITHELIAL_CELL_DEVELOPMENT	45	AKT1, ARNTL, BAD, BMP4, BMP5, BMP6, C1GALT1, CDH2, CDK6, CLOCK, DLL1, DLL1, FASN, GPAT4, GSK3A, GSK3B, HIF1A, HNF4A, HOXA5, IL6ST, INSM1, KLF5, MIR29B1, MIR541, NKX2-2, NKX3-2, NKX6-1, PAX6, PDPK1, PRDM1, RARA, RARB, RARG, RFX3, RHEB, ROS1, SIDT2, SMO, SPDEF, SRC, TIGAR, TYMS, WNT5A, YAP1, YIPF6
GOBP_COLUMNAR_CUBOIDAL_EPITHELIAL_CELL_DIFFERENTIATION	105	ABL1, AGR2, AKT1, ARNTL, ASCL1, B9D1, BAD, BCCIP, BMP2, BMP4, BMP5, BMP6, C1GALT1, CBFA2T2, CDH2, CDK6, CDX2, CEBPB, CLOCK, DLL1, DLL1, DLX3, DSPP, EMX1, ENAM, EXT1, FAM20C, FAM20C, FAM20C, FAM20C, FASN, FGF2, FGF8, FGFR2, FOXA1, GATA4, GATA4, GATA5, GATA6, GPAT4, GSK3A, GSK3B, HES1, HIF1A, HNF4A, HOXA5, IL13, IL31RA, IL6ST, INSM1, KLF5, MAP1B, MEN1, MIR29B1, MIR541, NEUROD1, NKX2-2, NKX3-2, NKX6…
GOBP_COMPLEMENT_ACTIVATION	205	A2M, APCS, C1QA, C1QB, C1QBP, C1QC, C1R, C1R, C1RL, C1RL, C1S, C2, C2, C2, C2, C2, C2, C2, C3, C4A, C4A, C4A, C4A, C4B, C4B, C4B, C4B, C4B, C4B, C4B, C4BPA, C4BPB, C5, C6, C7, C8A, C8B, C8G, C9, CD46, CD55, CD59, CD5L, CFB, CFB, CFB, CFB, CFB, CFB, CFB, CFD, CFD, CFH, CFHR1, CFHR5, CFI, CFP, CLU, COLEC10, COLEC11, CR1, CR1L, CR2, CRP, FCN1, FCN2, FCN3, IGHA1, IGHA1, IGHA2, IGHA2, IGHD, IGHD, IGHE…
GOBP_COMPLEMENT_ACTIVATION_ALTERNATIVE_PATHWAY	25	C3, C5, C7, C8A, C8B, C8G, C9, CFB, CFB, CFB, CFB, CFB, CFB, CFB, CFD, CFD, CFH, CFHR5, CFP, CR1, CR2, MIR520B, MIR520E, SUSD4, VSIG4
GOBP_CONNECTIVE_TISSUE_DEVELOPMENT	276	ACAT1, ACTA2, ACVRL1, ADAMTS12, ADAMTS12, ADAMTS7, AMELX, AMER1, ANXA6, ARID5A, ARID5B, ARRDC3, ATF2, ATP7A, AXIN2, BARX2, BBS4, BGN, BMP1, BMP10, BMP2, BMP3, BMP4, BMP5, BMP6, BMP7, BMP8A, BMP8B, BMPR1A, BMPR1B, BMPR2, BPNT2, CASR, CCN1, CCN2, CCN3, CCN4, CD34, CD44, CDK4, CER1, CFLAR, CHADL, CHI3L1, CHRDL2, CHST11, CHSY1, CNMD, COL11A1, COL11A2, COL11A2, COL11A2, COL11A2, COL11A2, COL11A2, COL1…
GOBP_CONNECTIVE_TISSUE_REPLACEMENT	20	F2R, HIF1A, IL1A, MIR15B, MIR16-1, MIR17, MIR195, MIR199A1, MIR199B, MIR214, MIR34A, MIR34B, MIR34C, PPARG, PPP3CA, ROCK1, ROCK2, RUNX1, TGFB1, TIMP1
GOBP_COPII_COATED_VESICLE_BUDDING	33	CRYZL2P-SEC16B, CSNK1D, CUL3, INSIG1, KLHL12, MAPK15, MAPK15, MIA3, PDCD6, PEF1, PPP6C, PREB, RAB1A, SAR1A, SAR1B, SCAP, SEC13, SEC16A, SEC16B, SEC23A, SEC23B, SEC24A, SEC24B, SEC24C, SEC24D, SEC31A, SEC31B, TBC1D20, TFG, TMED10, TMED2, VAPA, VAPB
GOBP_COPULATION	22	ABAT, ACVR2A, ADA, AVP, AVPR1A, CNR1, DDO, EDDM3A, EDNRB, KLK14, OXT, OXTR, P2RX1, P2RY1, PI3, SEMG1, SERPINE2, SLC6A4, TAC1, TACR1, VGF, VIP
GOBP_CORONARY_VASCULATURE_DEVELOPMENT	48	ACE, ADAMTS6, AP2B1, APELA, APLN, APLNR, ARID2, BMP4, CNTRL, DCTN5, DYNC2H1, FGF2, GATA6, GPC3, GPER1, HAND2, HEY2, LRP2, MEGF8, MESP1, MIR1-1, MIR145, MMP21, MYOCD, NDST1, NOTCH1, NRP1, PDGFRB, PLXND1, PRDM1, PRICKLE1, PTK7, SEC24B, SETD2, SGCD, SMAD6, SNX17, SPRED1, SRF, SUFU, TAB1, TBX1, TBX5, TGFBR1, TGFBR3, VEGFA, VEGFB, ZBTB14
GOBP_CORTICAL_ACTIN_CYTOSKELETON_ORGANIZATION	48	AKAP11, ANLN, ARF6, CALR, CAVIN3, CDK5, DLG1, ECT2, EHD2, EPB41, EPB41L1, EPB41L2, EPB41L3, EZR, FHOD1, FHOD3, FMNL1, FMNL2, FMNL3, IKBKB, LCP1, LLGL1, LLGL1, LLGL2, NCKAP1, NCKAP1L, PDCD6IP, PLEC, PLEK, PLS1, RAB13, RACGAP1, RHOQ, ROCK1, ROCK2, RTKN, STRIP1, TLN1, TNF, TNF, TNF, TNF, TNF, TNF, TNF, TNF, VIL1, VPS4A
GOBP_CORTICAL_CYTOSKELETON_ORGANIZATION	69	AKAP11, ANLN, ARF6, CALR, CAVIN3, CDK5, DLG1, ECT2, EHD2, EPB41, EPB41L1, EPB41L2, EPB41L3, EZR, FHOD1, FHOD3, FMNL1, FMNL2, FMNL3, IKBKB, LCP1, LLGL1, LLGL1, LLGL2, NCKAP1, NCKAP1L, NLGN1, PAFAH1B1, PDCD6IP, PLEC, PLEK, PLS1, PPP2R3C, RAB13, RAC1, RAC2, RAC3, RACGAP1, RHOA, RHOB, RHOBTB1, RHOBTB2, RHOBTB3, RHOC, RHOD, RHOF, RHOG, RHOH, RHOQ, RND1, RND2, RND3, ROCK1, ROCK2, RTKN, STRIP1, TLN1, TN…
GOBP_CORTICOSTEROID_HORMONE_SECRETION	20	AGT, AGTR1, BMP6, C1QTNF1, CRH, CRHR1, CRHR1, CRHR1, CRY1, CRY2, DAB2, GAL, GALR1, GHRL, KCNQ1, KCNQ1, POMC, PTPN11, REN, SELENOM
GOBP_COTRANSLATIONAL_PROTEIN_TARGETING_TO_MEMBRANE	31	ARL6IP1, BHLHE40-AS1, ENSG00000283175, GJD2-DT, RN7SL1, RN7SL2, RN7SL2, RN7SL2, RN7SL3, SEC61A1, SEC61A2, SEC61B, SEC62, SEC63, SIL1, SNAP25-AS1, SRP14, SRP19, SRP54, SRP68, SRP72, SRP9, SRPRA, SSR1, SSR2, SSR3, TRAM1, TRAM1L1, TRAM2, TTC9-DT, ZFAND2B
GOBP_CRANIAL_NERVE_DEVELOPMENT	55	ACKR3, ADARB1, ADARB1, ATOH7, ATP8B1, CHD7, CHRNB2, CITED2, CNGB1, CTNNB1, DCANP1, DRGX, EGR2, EPHB1, EPHB2, ERBB3, EXT1, GLI3, HES1, HOXA1, HOXA3, HOXB1, HOXB2, HOXB3, ISL1, KCNA2, MAFB, NAV2, NEUROG1, NKX2-2, NRP1, NRP2, NTRK1, PAX2, PHOX2A, PHOX2B, PLXNA3, PLXNA4, POU4F1, POU4F3, RPL24, SALL1, SEMA3A, SEMA3F, SIX1, SIX4, SLC1A3, SLC24A4, SLC25A46, SLITRK6, TBX1, TCIRG1, TFAP2A, TIFAB, TMEM126A
GOBP_CRANIAL_NERVE_MORPHOGENESIS	30	ADARB1, ADARB1, ATP8B1, CHRNB2, CITED2, DCANP1, EGR2, EPHB1, EPHB2, GLI3, HOXA1, HOXA3, HOXB1, HOXB2, HOXB3, KCNA2, MAFB, NEUROG1, NRP1, NRP2, PAX2, PHOX2A, PLXNA3, PLXNA4, SEMA3A, SEMA3F, SIX1, TBX1, TFAP2A, TIFAB
GOBP_CRANIAL_SKELETAL_SYSTEM_DEVELOPMENT	72	ALX3, BMP4, CEP55, CHST11, COLEC10, CRKL, CTNNB1, DCANP1, DLX2, EDNRA, EIF4A3, EXT1, FGF4, FGF8, FGFR2, FOXC2, FOXE1, FOXN3, FREM1, GLI3, GNA11, GRHL2, HOXA1, HOXA2, IFT140, INSIG1, INSIG2, IRF6, IRX5, LHX1, LHX1, MED12, MEGF8, MMP14, MMP16, MSX2, MTHFD1, MTHFD1L, NDST1, NEUROG1, NIPBL, NODAL, PAX5, PDGFRA, PRRX1, RAB23, RDH10, RIC1, RUNX2, SETD2, SIX1, SIX2, SIX4, SLC39A1, SLC39A3, SMAD2, SMAD3,…
GOBP_CYCLIC_NUCLEOTIDE_BIOSYNTHETIC_PROCESS	23	ADCY1, ADCY10, ADCY2, ADCY3, ADCY4, ADCY4, ADCY5, ADCY6, ADCY7, ADCY8, ADCY9, AMPD2, GUCY1A1, GUCY1A2, GUCY1B1, GUCY2C, GUCY2D, GUCY2F, NPPA, NPPB, NPPC, NPR1, NPR2
GOBP_CYCLIC_NUCLEOTIDE_MEDIATED_SIGNALING	83	ADCY1, ADCY2, ADCYAP1, ADCYAP1R1, ADGRG6, ADM, ADNP, ADORA2B, AHR, AKAP6, APLNR, APOE, AQP1, CAP1, CAP2, CD36, CDC34, CGAS, DEFB1, DEFB1, DGKQ, EDNRB, EPHA5, FFAR4, GAL, GHRHR, GIP, GIPR, GLP1R, GNAI1, GPR3, GPR61, GPR62, GUCA1A, GUCA2B, GUCY1B1, GUCY2D, GUCY2F, HTR2B, HTR2C, INS, INSL3, IRAG1, KCNC2, KSR1, MAPK7, MGRN1, MTNR1B, NPPA, NPPB, NPPC, NPR1, NPR2, NUDT4, OPRL1, OPRL1, OR51E2, PDE10A, P…
GOBP_CYCLIC_NUCLEOTIDE_METABOLIC_PROCESS	41	ADCY1, ADCY10, ADCY2, ADCY3, ADCY4, ADCY4, ADCY5, ADCY6, ADCY7, ADCY8, ADCY9, AMPD2, CNP, EPHA2, GUCY1A1, GUCY1A2, GUCY1B1, GUCY2C, GUCY2D, GUCY2F, NPPA, NPPB, NPPC, NPR1, NPR2, PDE10A, PDE2A, PDE4A, PDE4B, PDE4C, PDE4D, PDE5A, PDE7A, PDE7B, PDE8A, PDE8B, PDE8B, PDE9A, PTH, PTHLH, RORA
GOBP_CYTOCHROME_COMPLEX_ASSEMBLY	37	BCS1L, C12orf73, COA1, COA3, COA4, COA5, COA6, COA8, COX10, COX14, COX15, COX16, COX17, COX18, COX19, COX20, CYBA, FASTKD3, HCCS, LYRM7, MT-CO3, OXA1L, PET100, PET117, SCO1, SCO2, SLC25A33, SMIM20, SURF1, SURF1, TACO1, TIMM21, TTC19, UQCC1, UQCC2, UQCC3, UQCRFS1
GOBP_CYTOKINESIS	182	ACTR2, ACTR3, AHCTF1, ALKBH4, ANK3, ANKRD53, ANLN, ANXA11, APC, ARF1, ARL3, AURKA, AURKB, AURKC, BBS4, BCL2L1, BECN1, BIN3, BIRC6, BRCA2, CALM1, CALM2, CALM3, CCP110, CDC14A, CDC14B, CDC14C, CDC25B, CDC42, CDC6, CECR2, CENPA, CENPV, CEP55, CETN2, CHMP1A, CHMP1B, CHMP2A, CHMP2B, CHMP3, CHMP4A, CHMP4A, CHMP4B, CHMP4C, CHMP5, CHMP6, CHMP7, CIT, CKAP2, CNTROB, CSPP1, CUL3, CUL7, CXCR5, DCDC1, DCTN3, …
GOBP_CYTOKINETIC_PROCESS	40	ALKBH4, ANLN, ANXA11, ARF1, AURKB, BIN3, CEP55, CHMP1A, CHMP1B, CHMP2A, CHMP2B, CHMP3, CHMP4A, CHMP4A, CHMP4B, CHMP4C, CHMP5, CHMP6, CHMP7, CNTROB, ECT2, KIF20A, KIF20B, KLHDC8B, MITD1, MYH9, NUP62, PDCD6IP, PLEC, RACGAP1, RHOA, RTKN, SNX18, SNX33, SNX9, SPAST, SPIRE1, SPIRE2, VPS4A, VPS4B
GOBP_CYTOKINE_PRODUCTION_INVOLVED_IN_IMMUNE_RESPONSE	188	ANGPT1, APOA1, APOA2, ARG1, ARID5A, ATG5, B2M, B2M, BCL10, BCL6, BST2, BTK, CAMK4, CCR2, CD160, CD226, CD36, CD55, CD74, CD81, CD96, CLC, CLEC7A, CLNK, CUEDC2, DDX1, DDX21, DDX58, DENND1B, DHX36, DHX36, F2RL1, FFAR2, FFAR3, FOXP3, FOXP3, FZD5, GATA3, GPRC5B, HFE, HK1, HLA-A, HLA-A, HLA-A, HLA-A, HLA-A, HLA-A, HLA-A, HLA-A, HLA-E, HLA-E, HLA-E, HLA-E, HLA-E, HLA-E, HLA-E, HLA-F, HLA-F, HLA-F, HLA-…
GOBP_CYTOKINE_PRODUCTION_INVOLVED_IN_INFLAMMATORY_RESPONSE	106	ABCD1, ABCD2, ADCY7, ALOX5, ALOX5, APOD, APPL1, APPL2, BAP1, CARD9, CD6, CHID1, CLEC7A, CUEDC2, EPHB2, EZH2, F2, GBP5, GPSM3, GPSM3, GPSM3, GPSM3, GPSM3, GPSM3, GPSM3, GPSM3, H19, H19, HIF1A, IL17A, IL17B, IL17D, IL17F, IL17RA, IL1R2, IL6, KPNA6, LEP, LILRB4, LILRB4, LILRB4, LILRB4, LILRB4, MACIR, MAPK14, MEFV, MIR125A, MIR129-1, MIR135A1, MIR136, MIR140, MIR146A, MIR16-1, MIR17, MIR197, MIR203A,…
GOBP_CYTOLYSIS	36	C5, C6, C7, C8A, C8B, C8G, C9, CR1, GSDMB, GZMA, GZMB, GZMH, GZMM, LBP, LYZ, LYZL6, LYZL6, MICA, MICA, MICA, MICA, MICA, MICB, MICB, MICB, MICB, MICB, MICB, MICB, MICB, MMD, NINJ1, PLA2G2A, PRF1, RRAGA, TGFB1
GOBP_CYTOPLASMIC_MICROTUBULE_ORGANIZATION	62	AXIN1, CAMSAP1, CAMSAP2, CAMSAP3, CAV3, CCDC13, CCDC88A, CCDC88B, CCDC88C, CENPJ, CEP120, CEP126, CHP1, CIB1, CLASP1, CLIP1, CLIP2, CLIP3, CLIP4, CRIPT, DCTN1, DLG1, DST, DVL1, DYNC1H1, EZR, FSD1, HOOK1, HOOK2, HOOK3, IFT172, KIF19, KPNB1, LIMK2, MAP10, MAPT, MAPT, MAPT, NUMA1, PAFAH1B1, PCM1, PLK3, RAB11A, RHOA, SLAIN1, SLAIN2, SLK, STMN3, TPPP, TRDN, TRPV4, TUBG1, TUBG2, TUBGCP2, TUBGCP3, TUBGC…
GOBP_CYTOPLASMIC_PATTERN_RECOGNITION_RECEPTOR_SIGNALING_PATHWAY	80	ALPK1, ANKRD17, BIRC2, BIRC3, C1QBP, CLPB, CYLD, DDX58, DDX60, DHX58, ERBIN, GPATCH3, HSPA1A, HSPA1A, HSPA1A, HSPA1A, HSPA1A, HSPA1B, HSPA1B, HSPA1B, HSPA1B, HSPA1B, IFIH1, INAVA, IRF3, IRF7, IRF7, IRGM, ITCH, LACC1, LSM14A, LSM14A, MAP2K6, MAP3K7, MIR708, NFKBIA, NLRX1, NOD2, NOP53, NPLOC4, OAS3, OASL, OTULIN, PHB, PHB2, PTPN22, PUM1, PUM2, RELA, RIOK3, RIPK2, RNF125, RNF135, SEC14L1, SLC15A2, S…
GOBP_CYTOPLASMIC_PATTERN_RECOGNITION_RECEPTOR_SIGNALING_PATHWAY_IN_RESPONSE_TO_VIRUS	46	ANKRD17, BIRC2, BIRC3, C1QBP, CLPB, DDX58, DDX60, DHX58, GPATCH3, IFIH1, IRF3, IRF7, IRF7, LSM14A, LSM14A, MIR708, NLRX1, NOP53, NPLOC4, OAS3, OASL, PHB, PHB2, PUM1, PUM2, RIOK3, RNF125, RNF135, SEC14L1, TKFC, TRIM15, TRIM15, TRIM15, TRIM15, TRIM15, TRIM15, TRIM15, TRIM15, TRIM25, TSPAN6, UFD1, USP15, USP17L2, USP17L2, USP17L2, ZCCHC3
GOBP_CYTOPLASMIC_SEQUESTERING_OF_PROTEIN	23	CCDC22, DBN1, DZIP1, FAF1, FLNA, G3BP2, GET4, GOPC, IL10, KEAP1, LATS1, MDFI, NFKBIA, NFKBIB, NFKBIB, NFKBIE, PKD1, PKD2, PSMD10, SRI, SUFU, TMSB4X, YWHAB
GOBP_CYTOPLASMIC_TRANSLATION	170	AARS1, CNBP, CPEB1, CPEB1, CPEB2, CPEB3, CPEB4, CSDE1, DENR, DHX29, DHX36, DHX36, DHX9, DNAJC24, DPH1, DPH2, DPH3, DPH3P1, DPH5, DPH6, DPH7, DRG1, DRG2, EIF2B3, EIF2D, EIF2S2, EIF2S3, EIF2S3B, EIF3A, EIF3CL, EIF3D, EIF3I, EIF3M, EIF4A1, EIF4A2, EIF4B, EIF4G1, EIF4H, EIF4H, EIF5, ETF1, FMR1, FTSJ1, GSPT1, GSPT2, HNRNPD, HNRNPU, IGF2BP1, LIN28A, MCTS1, MCTS1, METTL3, MIF4GD, MTOR, NCK1, NEMF, PABPC…
GOBP_CYTOPLASMIC_TRANSLATIONAL_INITIATION	29	DENR, DHX29, EIF2B3, EIF2D, EIF2S2, EIF2S3, EIF2S3B, EIF3A, EIF3CL, EIF3D, EIF3I, EIF3M, EIF4A1, EIF4A2, EIF4B, EIF4G1, EIF4H, EIF4H, EIF5, MCTS1, MCTS1, METTL3, MIF4GD, MTOR, NCK1, RBM4, RPL13A, SLBP, YTHDF2
GOBP_CYTOSKELETON_DEPENDENT_CYTOKINESIS	102	ACTR2, ACTR3, ALKBH4, ANK3, ANKRD53, ANLN, APC, ARF1, ARL3, AURKB, BBS4, BIN3, CECR2, CENPA, CEP55, CHMP1A, CHMP1B, CHMP2A, CHMP2B, CHMP3, CHMP4A, CHMP4A, CHMP4B, CHMP4C, CHMP5, CHMP6, CHMP7, CIT, CKAP2, CNTROB, CUL7, DCDC1, DCTN3, ECT2, EFHC1, EFHC2, ESPL1, FMN2, INCENP, IST1, JTB, KIF20A, KIF20B, KIF23, KIF4A, KIF4B, KLHDC8B, LZTS2, MAP9, MITD1, MYH10, NOX5, NUP62, NUSAP1, PDCD6IP, PLEC, PLK1, …
GOBP_CYTOSKELETON_DEPENDENT_INTRACELLULAR_TRANSPORT	213	ACTN4, ACTN4, ACTR10, AGBL4, AGTPBP1, AP3B1, AP3B2, AP3D1, AP3M1, AP3M2, AP3S1, AP3S2, APBA1, APBA1, APP, ARHGAP21, ARL3, ARL8A, ARL8B, ARMCX3, BAG3, BBS12, BICD1, BICD2, BICDL1, BICDL2, BLOC1S1, BLOC1S2, BLOC1S3, BLOC1S4, BLOC1S5, BLOC1S6, BORCS5, BORCS5, CALY, CAMSAP3, CCDC186, CCDC88A, CCDC88B, CCDC88C, CDC42, CEP131, CILK1, CLIP3, CLN3, CNIH2, COPG1, COPG2, DCTN1, DLG2, DST, DTNBP1, DYNC1H1, …
GOBP_CYTOSOLIC_CALCIUM_ION_TRANSPORT	200	ABL1, ADCYAP1R1, ADRA1A, AFG3L2, AKAP6, ANK2, APLNR, ATG5, ATP1A2, ATP2A2, ATP2A3, ATP2B1, ATP2B3, ATP2B3, ATP2B4, BAK1, BAX, BCL2, BDKRB1, CACNA1C, CACNA1C, CACNA2D1, CACNB3, CALCR, CALM1, CALM2, CALM3, CAMK2D, CAPN3, CASQ1, CASQ2, CAV1, CCL19, CCL21, CCL3, CCL3, CCL3, CCN2, CCR5, CCR7, CD19, CEMIP, CHD7, CHERP, CLIC2, CORO1A, CX3CL1, CXCL10, CXCL11, CXCL9, CYBA, DDIT3, DHRS7C, DIAPH1, DMD, DRD1…
GOBP_CYTOSOLIC_TRANSPORT	194	ACTR2, AKTIP, ANKFY1, ANKRD27, AP1AR, AP1G1, AP2A1, AP4M1, ARFIP1, ARFRP1, ARL1, ARL8B, ATG14, ATP9A, BAIAP3, BECN1, BET1L, CCDC91, CES1, CES1, CHMP3, CLN3, CLN5, CLTC, CLTCL1, CORO1A, CORO7, CORO7, DAB2, DCTN1, DENND10, DENND2A, DENND5A, DNAJC13, DOP1A, DOP1B, EEA1, EHD3, EIPR1, EMP2, EPS15, ERC1, EVI5, EZR, FHIP1B, FLNA, GAK, GBF1, GCC2, GGA1, GOSR1, HEATR5A, HEATR5B, HOOK1, HOOK2, HOOK3, KIF16…
GOBP_DECIDUALIZATION	24	ASH1L, BSG, CITED2, CTSB, CTSB, CYP27B1, DEDD, EPOR, GHRL, GHSR, GJB2, JUNB, LIF, MEN1, NDP, PPARD, PTGS2, PTN, SPP1, STC1, STC2, TCF23, TPPP3, VDR
GOBP_DEFENSE_RESPONSE_TO_FUNGUS	68	ARG1, BCL10, C10orf99, CARD9, CHGA, CHGA, CLEC4A, CLEC4C, CLEC4D, CLEC4E, CLEC6A, CLEC7A, COTL1, CTSG, CX3CR1, DCD, DEFA1, DEFA1, DEFA1B, DEFA1B, DEFA3, DEFA3, DEFA4, DEFA4, DEFA5, DEFA5, DEFA6, DEFA6, DEFB106A, DEFB106A, DEFB106B, DEFB106B, DEFB106B, DEFB114, DEFB119, ELANE, ELANE, FAM3A, GAPDH, GNLY, HAMP, HRG, HTN1, HTN1, HTN3, HTN3, IL17A, IL17RA, IL36RN, JAGN1, LTF, MPO, NLRP10, NLRP10, NLRP…
GOBP_DEFENSE_RESPONSE_TO_GRAM_NEGATIVE_BACTERIUM	119	ADGRB1, AQP1, AZU1, AZU1, BPI, CAMP, CD160, CD4, CHGA, CHGA, CST11, CTSG, CXCL6, DEFA1, DEFA1, DEFA1B, DEFA1B, DEFA3, DEFA3, DEFA4, DEFA4, DEFA5, DEFA5, DEFA6, DEFA6, DEFB1, DEFB1, DEFB103A, DEFB103A, DEFB103A, DEFB103B, DEFB103B, DEFB104A, DEFB104A, DEFB104B, DEFB104B, DEFB104B, DEFB106A, DEFB106A, DEFB106B, DEFB106B, DEFB106B, DEFB107A, DEFB107A, DEFB107B, DEFB107B, DEFB107B, DEFB114, DEFB118, …
GOBP_DEFENSE_RESPONSE_TO_GRAM_POSITIVE_BACTERIUM	166	ACP5, ADAM17, ANG, C10orf99, C5AR1, CAMP, CARD9, CD36, CHGA, CHGA, CRP, CTSG, DEFA1, DEFA1, DEFA1B, DEFA1B, DEFA3, DEFA3, DEFA4, DEFA4, DEFA5, DEFA5, DEFA6, DEFA6, DEFB1, DEFB1, DEFB103A, DEFB103A, DEFB103A, DEFB103B, DEFB103B, DEFB104A, DEFB104A, DEFB104B, DEFB104B, DEFB104B, DEFB106A, DEFB106A, DEFB106B, DEFB106B, DEFB106B, DEFB107A, DEFB107A, DEFB107B, DEFB107B, DEFB107B, DEFB114, DEFB119, DEF…
GOBP_DEFENSE_RESPONSE_TO_SYMBIONT	350	ABCC9, ABCF3, ACOD1, ADAR, ADARB1, ADARB1, AGBL4, AGBL5, AICDA, AIM2, AKAP1, ANKRD17, APOBEC3A, APOBEC3A, APOBEC3B, APOBEC3C, APOBEC3D, APOBEC3F, APOBEC3G, APOBEC3H, ARMC5, ATAD3A, ATG12, ATG16L1, ATG16L1, ATG5, ATG7, AZU1, AZU1, BCL2, BCL2L1, BECN1, BIRC2, BIRC3, BNIP3, BNIP3L, BPIFA1, BST2, C1QBP, CARD8, CARD9, CCDC92, CCDC92, CD207, CD40, CGAS, CHMP3, CLPB, CNOT7, CRCP, CXCL10, CXCL9, DDIT4, D…
GOBP_DEFINITIVE_HEMOPOIESIS	20	ADAR, BCR, CBFB, CDK5RAP3, GATA1, GATA2, HIPK1, HOXB3, HOXB4, LYL1, MEIS1, MFAP5, RBFOX2, RBFOX2, SP3, TAL1, TEK, TGFBR3, ZFP36L2, ZFPM1
GOBP_DEMETHYLATION	80	AICDA, ALKBH1, ALKBH2, ALKBH3, ALKBH4, ALKBH5, APEX1, APOBEC1, APOBEC2, APOBEC3A, APOBEC3A, APOBEC3B, APOBEC3C, APOBEC3D, APOBEC3F, APOBEC3G, APOBEC3H, CYP1A1, CYP1A2, CYP2C8, CYP2C9, CYP2D6, CYP2D6, CYP2D6, CYP2D6, CYP2D6, CYP2D6, CYP3A4, CYP3A43, CYP3A5, CYP3A7, CYP51A1, DPPA3, FBXL19, FTO, GATA3, HR, HSF4, JARID2, JMJD1C, JMJD4, JMJD6, KDM1A, KDM1B, KDM2A, KDM2B, KDM3A, KDM3B, KDM4A, KDM4B, KD…
GOBP_DENDRITE_DEVELOPMENT	257	ABI1, ABI2, ABI3, ABITRAM, ABL1, ACTL6B, ACTR2, ADGRB3, ALK, ANAPC2, ANKRD27, APOE, APP, ARC, ARF4, ARF6, ARHGAP44, ARMCX5-GPRASP2, ARMCX5-GPRASP2, ASAP1, BAIAP2, BBS4, BCL11A, BHLHB9, BLOC1S6, BMP5, BMP7, BTBD3, C21orf91, CAMK1, CAMK1D, CAMK2A, CAMK2B, CAMSAP2, CAPRIN1, CAPRIN2, CARM1, CD3E, CDC20, CDC42, CDK5, CDK5R1, CDKL3, CDKL5, CELSR2, CFL1, CHRNA3, CHRNA7, CHRNA7, CHRNA7, CHRNB2, COBL, CPE…
GOBP_DENDRITE_EXTENSION	40	AUTS2, BCL11A, CACNG7, CDKL3, CPNE5, CPNE6, CPNE6, CPNE9, CXCR4, CYFIP1, CYFIP1, CYFIP1, CYFIP2, ITSN2, LLPH, MUL1, NEDD4L, OSTN, PLAA, PRKN, RASAL1, RIMS1, RIMS2, RNF157, SH3GL2, SLC23A2, SLC9A6, SMURF1, SMURF1, SPAG9, STK11, SYT1, SYT14P1, SYT17, SYT2, SYT3, SYT4, TMEM108, UNC13A, WASF1
GOBP_DENDRITE_MORPHOGENESIS	150	ABI1, ABI2, ABI3, ABITRAM, ACTR2, ADGRB3, ANAPC2, ANKRD27, ARC, ARHGAP44, ARMCX5-GPRASP2, ARMCX5-GPRASP2, BAIAP2, BHLHB9, BLOC1S6, BTBD3, CAMK2B, CAPRIN1, CAPRIN2, CDC42, CDK5, CDK5R1, CDKL3, CDKL5, CELSR2, CFL1, CHRNA3, CHRNA7, CHRNA7, CHRNA7, CHRNB2, CTNNA2, CTNND2, CUL7, CUX1, CUX2, DBN1, DBNL, DCDC2, DCLK1, DHX36, DHX36, DIP2A, DLG4, DNM3, DOCK10, DSCAM, DTNBP1, DVL1, EEF2K, EEF2K, EFNA1, ELA…
GOBP_DENDRITIC_CELL_ANTIGEN_PROCESSING_AND_PRESENTATION	29	CCL19, CCL21, CCR7, CD68, CD74, CLEC4A, FCGR2B, FGL2, HLA-DRA, HLA-DRA, HLA-DRA, HLA-DRA, HLA-DRA, HLA-DRA, HLA-DRA, HLA-DRA, HLA-DRB1, HLA-DRB1, HLA-DRB1, HLA-DRB1, HLA-DRB1, HLA-DRB1, HLA-DRB3, HLA-DRB3, HLA-DRB3, NOD1, NOD2, SLC11A1, THBS1
GOBP_DENDRITIC_CELL_CHEMOTAXIS	28	ANO6, ARHGEF5, ARHGEF5, C1QBP, CALR, CCL19, CCL21, CCL5, CCL5, CCR1, CCR2, CCR5, CCR6, CCR7, CXCR1, CXCR2, CXCR4, GAS6, GPR183, HMGB1, IL12A, LGALS9, PIK3CG, SLAMF1, SLAMF8, SPI1, TRPM2, TRPM4
GOBP_DENDRITIC_CELL_DIFFERENTIATION	83	AGER, AGER, AGER, AGER, AGER, AGER, AGER, AXL, AZI2, BATF, BATF2, BATF3, BLK, BLK, CAMK4, CCL19, CCR7, CEBPB, CSF2, DCSTAMP, DHRS2, F2RL1, FCGR2B, FLT3, GAS6, GATA1, HLA-B, HLA-B, HLA-B, HLA-B, HLA-B, HLA-B, HLA-G, HLA-G, HLA-G, HLA-G, HLA-G, HLA-G, HLA-G, HLA-G, HMGB1, IL4, IRF4, IRF8, ITGB6, ITGB8, LGALS1, LGALS3, LGALS9, LILRB1, LILRB1, LILRB1, LILRB1, LILRB1, LILRB2, LILRB2, LILRB2, LILRB2, L…
GOBP_DENDRITIC_CELL_MIGRATION	37	ALOX5, ALOX5, ANO6, ARHGEF5, ARHGEF5, ASB2, ASB2, C1QBP, CALR, CCL19, CCL21, CCL5, CCL5, CCR1, CCR2, CCR5, CCR6, CCR7, CDC42, CXCR1, CXCR2, CXCR4, DOCK8, EPS8, EXT1, GAS6, GPR183, HMGB1, IL12A, LGALS9, NLRP12, PIK3CG, SLAMF1, SLAMF8, SPI1, TRPM2, TRPM4
GOBP_DENDRITIC_SPINE_DEVELOPMENT	99	ABI2, ABI3, ACTR2, APOE, ARC, ARF4, ARF6, ARHGAP44, ARMCX5-GPRASP2, ARMCX5-GPRASP2, ASAP1, BAIAP2, BHLHB9, C21orf91, CAMK1, CAMK2A, CAMK2B, CAPRIN1, CAPRIN2, CDC42, CDK5, CDK5R1, CFL1, CPEB3, CTNND2, CUX2, DBN1, DBNL, DHX36, DHX36, DIP2A, DISC1, DLG4, DLG5, DLG5, DNM3, DOCK10, DTNBP1, DVL1, EEF2K, EEF2K, EFNA1, EIF4G2, EPHA4, EPHB1, EPHB2, EPHB3, FMR1, FOXO6, FOXO6, FSTL4, GRIN3A, HDAC2, HDAC6, I…
GOBP_DENDRITIC_SPINE_MAINTENANCE	21	ABHD17B, APOE, CTTN, CTTN, FCGR2B, FYN, GRIN2B, HOMER1, IGF1R, INS, INSR, ITGA3, ITPKA, MIR30B, MTMR2, PICK1, PRNP, TANC1, TREM2, VPS35, ZNF804A
GOBP_DENDRITIC_SPINE_MORPHOGENESIS	63	ABI2, ABI3, ACTR2, ARC, ARHGAP44, ARMCX5-GPRASP2, ARMCX5-GPRASP2, BAIAP2, BHLHB9, CAMK2B, CAPRIN1, CAPRIN2, CDC42, CDK5, CDK5R1, CFL1, CTNND2, CUX2, DBN1, DBNL, DHX36, DHX36, DIP2A, DLG4, DNM3, DOCK10, DTNBP1, DVL1, EEF2K, EEF2K, EFNA1, EPHA4, EPHB1, EPHB2, EPHB3, HDAC6, ITPKA, KIF1A, LRP8, LRRK2, LZTS3, NGEF, NLGN1, PAFAH1B1, PAK3, PDLIM5, PPFIA2, PRMT3, PTEN, PTEN, RELN, SHANK1, SHANK3, SIPA1L1…
GOBP_DENTATE_GYRUS_DEVELOPMENT	24	ATAT1, ATAT1, ATAT1, ATAT1, ATAT1, ATAT1, ATAT1, BLOC1S6, BTG2, CDK6, DRD1, EMX2, FEZF2, LEF1, LMX1A, MDK, NEUROD1, NEUROD6, NR2E1, PROX1, PTEN, PTEN, SMO, TMEM108
GOBP_DEOXYRIBONUCLEOSIDE_MONOPHOSPHATE_METABOLIC_PROCESS	25	ADA, ADK, DCK, DCTD, DGUOK, DNPH1, DPYD, DPYS, DUT, ENSG00000276759, GDA, NT5C, NT5C1A, NT5M, PNP, SHMT1, SHMT1, TK1, TK2, TYMP, TYMS, UPB1, UPP1, UPP2, XDH
GOBP_DEOXYRIBOSE_PHOSPHATE_CATABOLIC_PROCESS	30	ADA, DCTPP1, DERA, DPYD, DPYS, DUT, ENSG00000276759, GDA, MBD4, NEIL1, NEIL2, NT5C, NT5C1A, NT5M, NTHL1, NUDT15, NUDT16, NUDT18, OGG1, PGM2, PNP, SAMHD1, SMUG1, TDG, TYMP, UNG, UPB1, UPP1, UPP2, XDH
GOBP_DEOXYRIBOSE_PHOSPHATE_METABOLIC_PROCESS	46	ADA, ADK, AK5, AK9, CMPK2, DCK, DCTD, DCTPP1, DERA, DGUOK, DPYD, DPYS, DTYMK, DUT, ENSG00000276759, GDA, GUK1, MBD4, NEIL1, NEIL2, NT5C, NT5C1A, NT5M, NTHL1, NUDT15, NUDT16, NUDT18, OGG1, PGM2, PNP, RRM1, RRM2, RRM2B, SAMHD1, SHMT1, SHMT1, SMUG1, TBPL1, TDG, TYMP, TYMS, UNG, UPB1, UPP1, UPP2, XDH
GOBP_DEPHOSPHORYLATION	491	ACP1, ACP2, ACP3, ACP4, ACP5, ACP6, ACP7, ADORA1, AGTR2, AGTR2, ALPG, ALPI, ALPL, ALPP, AMBRA1, ANKLE2, APTX, ARMT1, ARPP19, ATP1A1, ATP1A2, BAG4, BCL2, BMP2, BOD1, BOD1L1, BOD1L2, BPNT1, BPNT2, BTRC, CA3, CALM1, CALM2, CALM3, CAMK2G, CAMTA1, CD300A, CD33, CDC14A, CDC14B, CDC14C, CDC25A, CDC25B, CDC25C, CDCA2, CDH5, CDK5RAP3, CDKN3, CHP1, CHP2, CHRM5, CNEP1R1, CPPED1, CRY2, CSNK2B, CSNK2B, CSNK2B…
GOBP_DETECTION_OF_ABIOTIC_STIMULUS	153	ABCA4, ADGRV1, ADORA1, AIPL1, ANO1, ANO3, ARRB2, ASIC2, ASIC3, ATP8A2, BACE1, BEST1, CABP4, CACNA1F, CACNA2D4, CACNA2D4, CALCA, CAMKMT, CAV3, CCDC66, CDH2, CDS1, CEP250, CHRNA10, CHRNA9, CNGB1, COL11A1, CRB1, CSRP3, CTNNB1, CXCL12, CXCR4, DRGX, ELOVL4, EPHB1, EYS, FYN, GJA10, GJA10, GNA11, GNAQ, GNAT1, GNAT2, GNGT1, GNGT2, GPR52, GPR88, GRIK2, GRK1, GRK1, GRK1, GRK4, GRK7, GRM6, GUCA1A, GUCY2D, G…
GOBP_DETECTION_OF_BIOTIC_STIMULUS	62	ATF2, C4B, C4B, C4B, C4B, C4B, C4B, C4B, CD1D, CDHR2, CLEC6A, CLEC7A, CRTAM, DACH1, DMBT1, FAP, HLA-A, HLA-A, HLA-A, HLA-A, HLA-A, HLA-A, HLA-A, HLA-A, HLA-B, HLA-B, HLA-B, HLA-B, HLA-B, HLA-B, HLA-DRB1, HLA-DRB1, HLA-DRB1, HLA-DRB1, HLA-DRB1, HLA-DRB1, LBP, LY96, NAIP, NAIP, NAIP, NLRC4, NLRP3, NOD1, NOD2, PAK1, PGLYRP1, PGLYRP2, PGLYRP3, PGLYRP4, PTPRJ, SCARB1, SMO, SRPX, SSC5D, TLR1, TLR2, TLR…
GOBP_DETECTION_OF_CHEMICAL_STIMULUS_INVOLVED_IN_SENSORY_PERCEPTION_OF_TASTE	86	AZGP1, CA6, CST1, CST2, CST4, FFAR4, GNAT1, GNAT2, GNAT3, LPO, PIGR, PIP, PKD1L3, PKD2L1, PLCB2, RTP1, RTP2, RTP3, RTP4, RTP5, RTP5, TAS1R1, TAS1R2, TAS1R3, TAS2R1, TAS2R10, TAS2R10, TAS2R10, TAS2R10, TAS2R10, TAS2R13, TAS2R13, TAS2R13, TAS2R13, TAS2R14, TAS2R14, TAS2R14, TAS2R16, TAS2R19, TAS2R19, TAS2R19, TAS2R20, TAS2R20, TAS2R20, TAS2R20, TAS2R3, TAS2R30, TAS2R30, TAS2R30, TAS2R31, TAS2R31, T…
GOBP_DETECTION_OF_EXTERNAL_BIOTIC_STIMULUS	50	C4B, C4B, C4B, C4B, C4B, C4B, C4B, CD1D, CLEC6A, CLEC7A, DMBT1, HLA-A, HLA-A, HLA-A, HLA-A, HLA-A, HLA-A, HLA-A, HLA-A, HLA-B, HLA-B, HLA-B, HLA-B, HLA-B, HLA-B, HLA-DRB1, HLA-DRB1, HLA-DRB1, HLA-DRB1, HLA-DRB1, HLA-DRB1, LBP, LY96, NAIP, NAIP, NAIP, NLRC4, NOD1, NOD2, PGLYRP1, PGLYRP2, PGLYRP3, PGLYRP4, SCARB1, SSC5D, TLR1, TLR2, TLR4, TLR6, TREM2
GOBP_DETECTION_OF_LIGHT_STIMULUS	71	ABCA4, AIPL1, ASIC2, ATP8A2, BEST1, CABP4, CACNA1F, CACNA2D4, CACNA2D4, CAMKMT, CCDC66, CDS1, CEP250, CNGB1, CRB1, ELOVL4, EYS, GJA10, GJA10, GNA11, GNAQ, GNAT1, GNAT2, GNGT1, GNGT2, GPR52, GPR88, GRK1, GRK1, GRK1, GRK4, GRK7, GRM6, GUCA1A, GUCY2D, GUCY2F, NMT1, NMT2, NR2E3, OPN1LW, OPN1MW, OPN1MW2, OPN1MW3, OPN1SW, OPN3, OPN4, OPN5, PDC, PDE6B, PDE6C, PITPNM1, PLEKHB1, PRPH2, RCVRN, REEP6, RGR, …
GOBP_DETECTION_OF_LIGHT_STIMULUS_INVOLVED_IN_SENSORY_PERCEPTION	23	ATP8A2, BEST1, CACNA1F, CACNA2D4, CACNA2D4, CCDC66, CEP250, CNGB1, CRB1, EYS, GJA10, GJA10, GNAT1, GNAT2, GRM6, GUCY2F, PRPH2, REEP6, RGS9BP, ROM1, RPE65, SEMA5B, TULP1
GOBP_DETECTION_OF_MECHANICAL_STIMULUS	61	ADGRV1, ANO3, ASIC2, ASIC3, BACE1, CAV3, CDH2, CHRNA10, CHRNA9, COL11A1, CSRP3, CTNNB1, CXCL12, CXCR4, FYN, HPN, HTR2A, ITGA2, JUP, KCNA1, KCNK4, KCNQ1, KCNQ1, KIT, LHFPL5, MKKS, MKKS, MKKS, NTRK1, PDZD7, PHF24, PIEZO1, PIEZO2, PJVK, PKD1, PKD1L1, PKD1L2, PKD1L3, PKD2, PKD2L1, PKD2L2, PKDREJ, PTK2, SCN1A, SERPINE2, STRC, TCAP, TMC1, TMC2, TMEM120A, TNF, TNF, TNF, TNF, TNF, TNF, TNF, TNF, TRPA1, T…
GOBP_DETECTION_OF_MECHANICAL_STIMULUS_INVOLVED_IN_SENSORY_PERCEPTION	43	ADGRV1, ASIC2, ASIC3, BACE1, CHRNA10, CHRNA9, COL11A1, CXCL12, CXCR4, FYN, HPN, HTR2A, ITGA2, KCNA1, KCNK4, KCNQ1, KCNQ1, KIT, LHFPL5, MKKS, MKKS, MKKS, NTRK1, PDZD7, PHF24, PIEZO2, PJVK, SCN1A, SERPINE2, STRC, TMC1, TMC2, TMEM120A, TNF, TNF, TNF, TNF, TNF, TNF, TNF, TNF, TRPA1, WHRN
GOBP_DETECTION_OF_MECHANICAL_STIMULUS_INVOLVED_IN_SENSORY_PERCEPTION_OF_PAIN	21	ASIC3, BACE1, CXCL12, CXCR4, FYN, HTR2A, ITGA2, KCNA1, NTRK1, PHF24, SCN1A, TMEM120A, TNF, TNF, TNF, TNF, TNF, TNF, TNF, TNF, TRPA1
GOBP_DETECTION_OF_OTHER_ORGANISM	39	CD1D, CLEC6A, CLEC7A, DMBT1, HLA-A, HLA-A, HLA-A, HLA-A, HLA-A, HLA-A, HLA-A, HLA-A, HLA-B, HLA-B, HLA-B, HLA-B, HLA-B, HLA-B, HLA-DRB1, HLA-DRB1, HLA-DRB1, HLA-DRB1, HLA-DRB1, HLA-DRB1, NAIP, NAIP, NAIP, NLRC4, NOD1, NOD2, PGLYRP1, PGLYRP2, PGLYRP3, PGLYRP4, SSC5D, TLR1, TLR2, TLR4, TLR6
GOBP_DETECTION_OF_STIMULUS_INVOLVED_IN_SENSORY_PERCEPTION_OF_PAIN	32	ADORA1, ANO1, ARRB2, ASIC3, BACE1, CALCA, CXCL12, CXCR4, EPHB1, FYN, HTR2A, ITGA2, KCNA1, LXN, MMP24, NR2F6, NTRK1, NTSR1, PHF24, PRDM12, SCN1A, TMEM120A, TNF, TNF, TNF, TNF, TNF, TNF, TNF, TNF, TRPA1, TRPV1
GOBP_DETECTION_OF_TEMPERATURE_STIMULUS	24	ADORA1, ANO1, ANO3, ARRB2, ASIC3, CALCA, CXCL12, CXCR4, DRGX, EPHB1, GRIK2, HTR2A, LXN, MMP24, NGFR, NR2F6, NTRK1, NTSR1, OPN4, PRDM12, RHO, TRPM3, TRPM8, TRPV1
GOBP_DETECTION_OF_VISIBLE_LIGHT	56	ABCA4, AIPL1, ATP8A2, BEST1, CACNA1F, CACNA2D4, CACNA2D4, CAMKMT, CCDC66, CEP250, CNGB1, CRB1, ELOVL4, EYS, GJA10, GJA10, GNA11, GNAQ, GNAT1, GNAT2, GPR52, GPR88, GRK1, GRK1, GRK1, GRK4, GRK7, GRM6, GUCY2D, GUCY2F, NMT1, NMT2, OPN1LW, OPN1MW, OPN1MW2, OPN1MW3, OPN1SW, OPN3, OPN4, OPN5, PDE6B, PDE6C, PRPH2, REEP6, RGR, RGS9BP, RHO, ROM1, RP1, RPE65, RRH, RS1, SAG, SAG, SEMA5B, TULP1
GOBP_DETERMINATION_OF_ADULT_LIFESPAN	20	ATM, CGAS, COQ7, GBA, GBA, GHRHR, IDE, INPP5D, INPP5D, LEP, LRRK2, MSH2, MSH6, PRDM2, RAD54B, RAD54L, TFCP2L1, TP53, TREX1, ZMPSTE24
GOBP_DETOXIFICATION	167	ABCB1, ABCB6, ABCG2, ADH4, ADH5, AKR1A1, AKR1B10, AKR7A3, ALB, ALDH1A1, ALOX5AP, APOA4, APOE, APOM, APOM, APOM, APOM, APOM, APOM, APOM, ATP7A, ATP7B, BMP7, CAT, CCS, CD36, CLIC2, CYGB, DHFR, DHFRP1, DUOX1, DUOX2, EPX, ESD, FABP1, FANCC, FBLN5, GCH1, GLRX, GPX1, GPX2, GPX3, GPX4, GPX5, GPX5, GPX6, GPX6, GPX7, GPX8, GSR, GSTA1, GSTK1, GSTM1, GSTM2, GSTM3, GSTO1, GSTO2, GSTP1, GSTT1, GSTZ1, H19, H19…
GOBP_DEVELOPMENTAL_CELL_GROWTH	248	ABL1, ADNP, ADRA1A, AGT, AKAP13, AKAP6, ALCAM, ANAPC2, APOE, APP, ARHGAP4, ARIH2, AURKA, AUTS2, BARHL2, BCL11A, BDNF, BMPR2, C9orf72, CACNG7, CAV3, CDH4, CDH4, CDK5, CDK5R1, CDKL3, CDKL5, COBL, CPNE1, CPNE5, CPNE6, CPNE6, CPNE9, CRABP2, CTDP1, CTDP1, CTNNB1, CTTN, CTTN, CXCL12, CXCR4, CYFIP1, CYFIP1, CYFIP1, CYFIP2, DBN1, DBNL, DCC, DCLK1, DDR1, DDR1, DDR1, DDR1, DDR1, DDR1, DDR1, DIP2B, DISC1, D…
GOBP_DEVELOPMENTAL_GROWTH_INVOLVED_IN_MORPHOGENESIS	255	ABL1, ADNP, ADPRHL1, ALCAM, ANAPC2, APOE, APP, AREG, ARHGAP4, AURKA, AUTS2, BARHL2, BCL11A, BDNF, BIN3, BMP4, BMPR2, C9orf72, CACNG7, CCL11, CDH4, CDH4, CDK5, CDK5R1, CDKL3, CDKL5, COBL, CPNE1, CPNE5, CPNE6, CPNE6, CPNE9, CRABP2, CSF1, CTNNB1, CTTN, CTTN, CXCL12, CXCR4, CYFIP1, CYFIP1, CYFIP1, CYFIP2, DBN1, DBNL, DCC, DCLK1, DDR1, DDR1, DDR1, DDR1, DDR1, DDR1, DDR1, DIP2B, DISC1, DNM2, DPYSL2, DR…
GOBP_DEVELOPMENTAL_INDUCTION	36	AR, BMP2, BMP4, C12orf43, CTNNB1, DKK1, FGF1, FGF10, FGF2, FGF8, FRS2, FZD5, GATA5, GDNF, HIPK1, HIPK2, HOXA11, HOXC11, MESP1, ROBO1, ROBO2, SALL1, SIX1, SOX8, SOX9, SPRY1, WNT1, WNT11, WNT2, WNT2B, WNT3, WNT3, WNT3, WNT3A, WNT4, WNT5A
GOBP_DEVELOPMENTAL_MATURATION	316	ABHD2, ACTL6B, ACTN3, ACVRL1, ADAMTS12, ADAMTS12, ADAMTS7, ADGRB3, ADGRL1, ADGRL1, AGRN, AKR1B1, ALDH1A2, ANAPC2, ANG, ANGPTL8, ANKRD17, ANKRD27, ANKS1A, AP1G1, AP1M1, AP3D1, APP, ARCN1, ARHGEF15, ASCL1, ATP6AP2, AURKA, AXL, B4GALT5, B4GALT6, BAIAP3, BCAN, BCL11A, BCL2, BFSP1, BFSP2, BHLHA15, BLOC1S3, BLOC1S5, BLOC1S6, BMP2, BNC1, BRCA2, BRD1, BSPH1, BTK, C1QA, C1QL1, C3, CABYR, CAMK2B, CATSPER2,…
GOBP_DEVELOPMENTAL_PIGMENTATION	50	ADAMTS20, ADAMTS9, ANKRD27, AP1G1, AP1M1, AP3D1, ATP6AP2, BAX, BCL2, BCL2L11, BLOC1S3, BLOC1S5, BLOC1S6, CD63, CITED1, DCT, EDN3, EDNRB, ENPP1, GLI3, GNA11, GPR143, HPS4, HPS5, HPS5, HPS6, IHH, KIT, KITLG, LRMDA, MEF2C, MITF, MREG, OCA2, OCA2, OR51E2, RAB27A, RAB32, RAB38, SLC24A5, SLC45A2, SLC45A2, SOD2, SOX10, SPNS2, TYR, TYRP1, USP13, VPS33A, ZEB2
GOBP_DEVELOPMENT_OF_PRIMARY_FEMALE_SEXUAL_CHARACTERISTICS	110	A2M, ACSBG1, ADAMTS1, ADCYAP1R1, AFP, AMH, AMHR2, ANG, ARID5B, ARRB2, ATM, BAX, BCL2, BCL2L1, BMP15, BMPR1B, BRCA2, CASP2, CASP3, CCDC182, CEBPB, COL9A3, CSMD1, CTNNA1, CYP19A1, DACH1, DACH2, DMC1, DMRTA1, EIF2B2, EIF2B4, EIF2B5, EREG, ESR1, FANCA, FANCG, FOXC1, FOXL2, FOXO3, FSHB, FSHR, FST, FZD4, GAS2, GDF9, GNRH1, GPR149, HSPA5, HYAL3, IDH1, IMMP2L, INHA, INHBA, INHBB, INSR, KDR, KIT, KITLG, L…
GOBP_DEVELOPMENT_OF_PRIMARY_SEXUAL_CHARACTERISTICS	245	A2M, ACE, ACSBG1, ACVR2A, ADAM15, ADAM20, ADAM21, ADAM29, ADAMTS1, ADCYAP1R1, ADGRG1, AFP, AGO4, AKR1C3, AMH, AMHR2, ANG, AR, ARID4A, ARID4B, ARID5B, ARRB2, ASPM, ATM, ATRX, BASP1, BAX, BCL2, BCL2L1, BCL2L11, BCL2L2, BIK, BMP15, BMPR1B, BOK, BRCA2, BRIP1, CASP2, CASP3, CBL, CBX2, CCDC182, CCND1, CEBPB, CITED2, COL9A3, CRKL, CSDE1, CSMD1, CTNNA1, CYP19A1, CYP1B1, DACH1, DACH2, DHH, DHX37, DMC1, DM…
GOBP_DE_NOVO_PROTEIN_FOLDING	57	BAG1, CCT2, CD74, CHCHD4, DNAJB1, DNAJB12, DNAJB13, DNAJB14, DNAJB4, DNAJB5, DNAJC18, DNAJC18, DNAJC2, DNAJC7, ENTPD5, ERO1A, FKBP1A, FKBP1B, GAK, HSPA13, HSPA14, HSPA1A, HSPA1A, HSPA1A, HSPA1A, HSPA1A, HSPA1B, HSPA1B, HSPA1B, HSPA1B, HSPA1B, HSPA1L, HSPA1L, HSPA1L, HSPA1L, HSPA1L, HSPA2, HSPA5, HSPA6, HSPA7, HSPA8, HSPA9, HSPD1, HSPE1, HSPH1, PTGES3, SDF2, SDF2L1, SELENOF, ST13, ST13P4, ST13P5, …
GOBP_DIACYLGLYCEROL_METABOLIC_PROCESS	29	ANG, APOA2, AVIL, DAGLA, DGAT1, DGAT1, DGAT1, DGAT2, DGKA, DGKB, DGKD, DGKD, DGKE, DGKG, DGKH, DGKI, DGKK, DGKQ, DGKZ, GPAM, GPAT4, LIPE, MOGAT1, MOGAT2, PGS1, PLA2G15, PLB1, PLCE1, PNPLA2
GOBP_DICARBOXYLIC_ACID_CATABOLIC_PROCESS	20	AASDHPPT, ACOT4, ACOT8, ACSF3, ADHFE1, ALDH1L1, ALDH1L2, ASPA, DDO, GAD1, GAD2, GLUD1, GLUD2, GLUD2, GLUL, GOT1, GOT2, MTHFS, PM20D2, QPRT
GOBP_DICARBOXYLIC_ACID_METABOLIC_PROCESS	101	AADAT, AASDHPPT, ACLY, ACMSD, ACOT4, ACOT8, ACSF3, ADHFE1, ADSS2, ALDH18A1, ALDH1L1, ALDH1L2, ALDH4A1, ALDH5A1, AMDHD1, ASPA, ASS1, ATCAY, ATIC, BLOC1S6, D2HGDH, DDO, DGLUCY, DHFR, DHFR2, DHFRP1, DLST, FH, FOLR1, FPGS, FTCD, FTCD, GAD1, GAD2, GCLC, GCLM, GGT1, GLS, GLS2, GLUD1, GLUD2, GLUD2, GLUL, GOT1, GOT1L1, GOT2, GPT2, GRHPR, HAAO, HAL, HOGA1, IDH1, IDH2, IDH3B, KMO, KYAT3, KYNU, L2HGDH, LIPF…
GOBP_DICARBOXYLIC_ACID_TRANSPORT	107	ABAT, ABCC2, ABCC5, ADORA1, ADORA2A, AGXT, APBA1, APBA1, ARL6IP1, ARL6IP5, ATP1A2, AVP, AVPR1A, AVPR1B, CLN8, CLN8, DTNBP1, FOLR1, FOLR2, FOLR3, GABBR1, GABBR1, GABBR1, GABBR1, GABBR1, GABBR1, GABBR1, GFAP, GIPC1, GJA1, GRM1, GRM2, GRM7, HRH3, ITGB1, KCNJ10, KMO, LRP2, LRRC8A, LRRC8C, LRRC8D, LRRC8E, NF1, NPY5R, NTRK2, NTSR1, P2RX7, PDPN, PER2, PRAF2, PSEN1, RAB3GAP1, SLC12A2, SLC13A2, SLC13A3, S…
GOBP_DIENCEPHALON_DEVELOPMENT	80	ALDH1A2, ARX, BAX, BLOC1S6, BMP2, BMP4, BMPR1A, CDH1, CHRNB2, CNTNAP2, CNTNAP2, CREB1, DRD2, FGF10, FGF2, FGF8, FOXB1, GATA2, GBX2, GHRH, GHRHR, GLI1, GLI2, GSX1, HAP1, HES1, HESX1, INHBB, ISL1, KCNC1, KCNC2, LHX3, MYC, NDNF, NHLH2, NKX2-1, NKX2-6, NOG, NR0B1, NR4A2, NRP1, NRP2, OGDH, OLIG2, OLIG2, OTP, OTX1, PAX6, PCSK1, PITX1, PITX2, POU1F1, POU3F2, POU4F1, PROP1, PROP1, PROP1, PTCHD1, RAB3GAP1…
GOBP_DIGESTION	158	ABCG5, ABCG8, ACO1, ADM2, ADRA2A, AKR1C1, AKR1C2, AKR1D1, AMY2A, APOA1, APOA2, APOA4, APOA5, AQP1, AQP5, ARX, ASAH2, CAPN8, CAPN9, CCK, CCKBR, CD36, CEL, CHIA, CHIT1, CHRM1, CHRM3, CHRM5, CLPS, CLPSL1, CLPSL2, COPA, CRACD, CTRB1, CTRB1, CTRB2, CTRB2, CYP39A1, CYP8B1, DCANP1, DRD3, ENPP7, EPB41, EZR, F11R, FABP1, FABP2, FGF10, GCNT3, GHRL, GHSR, GKN1, HAMP, HIP1R, HRH2, IL17A, INAVA, IREB2, KCNN4,…
GOBP_DIGESTIVE_SYSTEM_DEVELOPMENT	162	ACVR2B, ADA, AGR2, AHI1, ALDH1A2, ALX4, ASCL1, ASS1, BARX1, BBS7, BCL2, BMP4, C1GALT1, CBFA2T2, CCDC103, CCDC39, CCDC39, CCDC40, CCKBR, CDKN1C, CDKN1C, CDX2, CELA1, CHD8, CLDN18, CLMP, COBL, COL3A1, CPS1, CRKL, CTNNB1, CXCL8, CYP1A1, DACT1, DCHS1, DNAAF1, EDNRB, EGFR, EPB41L5, EPHB3, EXT1, FGF10, FGF9, FGFR2, FOXE1, FOXF1, FOXF2, FOXL1, GATA4, GATA4, GATA5, GATA6, GIP, GLI1, GLI2, GLI3, HES1, HIF…
GOBP_DIGESTIVE_SYSTEM_PROCESS	120	ABCG5, ABCG8, ACO1, ADRA2A, AKR1C1, APOA1, APOA2, APOA4, APOA5, AQP1, AQP5, CCKBR, CD36, CEL, CHRM1, CHRM3, CHRM5, COPA, CRACD, CYP8B1, DCANP1, DRD3, ENPP7, EPB41, EZR, F11R, FABP1, FABP2, FGF10, GCNT3, GHRL, GHSR, HAMP, HIP1R, HRH2, IL17A, INAVA, IREB2, KCNN4, KCNQ1, KCNQ1, LDLR, LEP, LIMA1, LPCAT3, MDK, MOGAT2, MUC13, MUC2, MUC2, MUC2, MUC4, MUC4, MUC4, MUC4, MUC4, MUC4, MUC4, MUC4, MUC6, MUC6,…
GOBP_DIGESTIVE_TRACT_MORPHOGENESIS	52	ACVR2B, AGR2, AHI1, BBS7, BCL2, BMP4, CTNNB1, DACT1, EGFR, EPB41L5, EPHB3, FGF10, FGFR2, FOXF1, GATA4, GATA4, GLI1, GLI2, GLI3, HIF1A, HLX, HNF1B, HNF1B, HOXA13, HOXD13, ID2, IHH, NIPBL, NKX2-3, NODAL, NOTCH1, OVOL2, PDGFRA, PERCC1, RBPMS2, SFRP1, SFRP2, SFRP5, SHH, SHOX2, SIX2, SMAD2, SMAD3, SOX10, SOX11, SOX17, STRA6, STRA6, TCF21, TP63, WNT11, WNT5A
GOBP_DIOL_BIOSYNTHETIC_PROCESS	25	ABCA2, ACER1, ACER2, ACER3, ACER3, ASAH1, ASAH2, ASAH2B, DHFR, DHFRP1, GBA, GBA, GCH1, PCBD1, PCBD2, PTS, QDPR, SPHK1, SPHK2, SPR, SPTLC1, SPTLC2, SPTLC3, SPTSSA, SPTSSB
GOBP_DIOL_METABOLIC_PROCESS	34	ABCA2, ACER1, ACER2, ACER3, ACER3, ASAH1, ASAH2, ASAH2B, DEGS2, DHFR, DHFRP1, GBA, GBA, GCH1, NAAA, PCBD1, PCBD2, PLPP1, PLPP2, PLPP3, PRKG2, PTS, QDPR, SGPP1, SGPP1, SGPP2, SPHK1, SPHK2, SPR, SPTLC1, SPTLC2, SPTLC3, SPTSSA, SPTSSB
GOBP_DNA_BIOSYNTHETIC_PROCESS	209	ACD, ACVRL1, ADIPOQ, ANKRD1, ARRB2, ATM, ATR, AURKB, BMPR2, CCN2, CCT2, CCT3, CCT4, CCT5, CCT6A, CCT7, CCT8, CDKN1A, CDKN2D, CENPF, CERS1, CHEK1, CHRAC1, CHTF18, CHTF8, CTC1, CTNNB1, CYP1B1, DACH1, DCP2, DKC1, DNAJC2, DNTT, DSCC1, DTL, ERCC4, EXOSC10, FAAP20, FBXO4, FGF2, FGFR4, GAR1, GDF2, GFER, GINS1, GINS2, GINS3, GINS4, GNL3L, GREM1, GREM1, GREM1, GRHL2, HGF, HMBOX1, HNRNPA1, HNRNPA2B1, HNRNP…
GOBP_DNA_CATABOLIC_PROCESS	34	AIFM1, APAF1, APEX1, ATM, BAX, CECR2, CIDEA, DFFA, DFFB, DICER1, DNASE1, DNASE1L1, DNASE1L2, DNASE1L3, DNASE2, DNASE2B, ENDOG, EXOG, FBH1, FOXL2, HSF1, HSF1, IL6, ISG20, MIR146A, MUS81, REXO4, REXO4, RGN, SETMAR, ST20, TREX1, TREX2, XRN2
GOBP_DNA_CATABOLIC_PROCESS_ENDONUCLEOLYTIC	28	AIFM1, APAF1, APEX1, BAX, CECR2, CIDEA, DFFA, DFFB, DICER1, DNASE1, DNASE1L1, DNASE1L2, DNASE1L3, DNASE2, DNASE2B, ENDOG, EXOG, FBH1, FOXL2, HSF1, HSF1, IL6, MIR146A, MUS81, REXO4, REXO4, SETMAR, ST20
GOBP_DNA_CONFORMATION_CHANGE	405	ABL1, ACIN1, AICDA, AIFM1, AKAP8, AKAP8L, ANP32B, ANXA1, APOBEC1, ASCC3, ASF1A, ASF1B, ASF1B, ASIP, ATF7IP, ATF7IP2, ATRX, AXIN1, BAHD1, BANF1, BANF2, BAZ1A, BAZ1B, BAZ2A, BEND3, BLM, BRD2, BRD2, BRD2, BRD2, BRD2, BRD2, BRD2, BRIP1, CABIN1, CABIN1, CBX3, CDAN1, CDC45, CDCA5, CDK1, CDK2, CDKN1C, CDKN1C, CENPP, CENPV, CENPW, CHAF1A, CHAF1B, CHD1, CHD1L, CHD2, CHD3, CHD4, CHD5, CHD6, CHD7, CHD8, CHD…
GOBP_DNA_DAMAGE_RESPONSE_SIGNAL_TRANSDUCTION_BY_P53_CLASS_MEDIATOR	74	ACER2, ANKRD1, ATM, ATR, ATRX, BATF, BCL3, BRCA2, CASP2, CD44, CD74, CDKN1A, CDKN1B, CHEK2, COPS3, CRADD, DDX5, DYRK1A, DYRK3, E2F7, EEF1E1, FOXM1, FOXO3, GML, GTSE1, HIC1, HIPK2, ING4, KAT5, KDM1A, KMT5A, MARCHF7, MDM2, MDM4, MIF, MIF, MSX1, MUC1, MYO6, NBN, NDRG1, PAXIP1, PIDD1, PLA2R1, PLK2, PLK3, PMAIP1, PML, PPM1D, PRAP1, PSMD10, PTTG1IP, PYHIN1, RPL26, RPS27L, RPS6KA6, SESN2, SESN2, SIRT1, …
GOBP_DNA_DEALKYLATION	32	AICDA, ALKBH1, ALKBH2, ALKBH3, ALKBH4, APEX1, APOBEC1, APOBEC2, APOBEC3A, APOBEC3A, APOBEC3B, APOBEC3C, APOBEC3D, APOBEC3F, APOBEC3G, APOBEC3H, ASCC3, DPPA3, FTO, GATA3, MGMT, MPG, OTUD4, STPG4, TDG, TET1, TET2, TET3, TOX, TRIM28, USP7, USP9X
GOBP_DNA_DEPENDENT_DNA_REPLICATION	163	AICDA, ALYREF, ATAD5, ATR, ATRX, BAZ1A, BCL6, BLM, BOD1L1, BRCA2, CCNE1, CCNE2, CDC34, CDC45, CDC6, CDC7, CDK2, CDK2AP1, CDK9, CDT1, CENPS, CENPX, CHTF18, CHTF8, CIZ1, CORT, DACH1, DBF4, DBF4B, DDX11, DDX21, DDX23, DNA2, DNAJA3, DNAJA3, DONSON, DSCC1, E2F7, E2F8, EME1, EME2, ENDOG, ETAA1, EXD2, FAM111A, FANCM, FBH1, FBXO5, FEN1, GEN1, GINS1, GINS2, GINS3, GINS4, GMNC, GMNN, HELB, HMGA1, INO80, KA…
GOBP_DNA_DEPENDENT_DNA_REPLICATION_MAINTENANCE_OF_FIDELITY	49	ALYREF, ATR, ATRX, BLM, BOD1L1, BRCA2, CDK9, CENPS, CENPX, CORT, DDX11, DNA2, DONSON, EME1, EME2, ETAA1, EXD2, FAM111A, FANCM, FBH1, GEN1, KHDC3L, MCM9, MMS22L, MRE11, MUS81, NUCKS1, OOEP, PCNA, POLD1, POLE, PRIMPOL, RAD51, RFWD3, RTEL1, SAMHD1, SETMAR, SLFN11, SMARCAL1, THOC1, TIMELESS, TIPIN, TONSL, TRAIP, WRN, ZGRF1, ZNF365, ZNF830, ZRANB3
GOBP_DNA_GEOMETRIC_CHANGE	104	ANXA1, ASCC3, ATRX, BLM, BRIP1, CDC45, CHD1, CHD1L, CHD2, CHD3, CHD4, CHD5, CHD6, CHD7, CHD8, CHD9, CHTF18, CHTF8, DDX1, DDX11, DDX11L8, DDX11L8, DDX11L8, DDX11L8, DDX12P, DDX3X, DHX36, DHX36, DHX9, DNA2, DQX1, DSCC1, ERCC2, ERCC3, ERCC6L, FANCM, FBH1, G3BP1, GINS1, GINS2, GINS3, GINS4, GTF2F2, GTF2H2, GTF2H2, GTF2H2, HELB, HELQ, HFM1, HMGA1, HMGB1, HMGB2, HMGB3, HNRNPA2B1, IGHMBP2, MCM2, MCM3, M…
GOBP_DNA_INTEGRITY_CHECKPOINT_SIGNALING	152	ABRAXAS1, ATF2, ATM, ATR, ATRIP, BABAM1, BABAM2, BLM, BRCA1, BRCC3, BRIP1, BRSK1, CASP2, CCAR2, CCND1, CCNG1, CDC14B, CDC45, CDC5L, CDC6, CDK1, CDK2, CDK5RAP3, CDKN1A, CDKN1B, CDT1, CEP63, CHEK1, CHEK2, CLOCK, CLSPN, CRADD, CRY1, CUL4A, DDX39B, DDX39B, DDX39B, DDX39B, DDX39B, DDX39B, DDX39B, DDX39B, DNA2, DONSON, DOT1L, DTL, E2F1, EIF2AK4, EME1, EME2, ERCC6, ETAA1, FANCD2, FBXO31, FBXO4, FBXO6, F…
GOBP_DNA_METHYLATION	90	ASZ1, ATF7IP, ATRX, BAZ2A, BEND3, BRCA1, CTCF, CTCFL, CYP1A1, DDX4, DMAP1, DNMT1, DNMT3A, DNMT3B, DNMT3L, DPPA3, EHMT1, EHMT2, EHMT2, EHMT2, EHMT2, EHMT2, EHMT2, EHMT2, EZH2, FKBP6, FOS, GATAD2A, GRHL2, H1-8, HELLS, HEMK1, KDM1B, KMT2A, KMT2E, MAEL, MAPT-AS1, MAPT-AS1, MAPT-AS1, MBD2, MBD3, MECP2, METTL4, MGMT, MIR29A, MIR29B1, MIR29C, MIS18A, MORC1, MOV10L1, MPHOSPH8, MTA2, MTRR, MYC, N6AMT1, NI…
GOBP_DNA_METHYLATION_DEPENDENT_HETEROCHROMATIN_ASSEMBLY	25	AICDA, APOBEC1, ATF7IP, ATF7IP2, DNMT1, DNMT3A, HDAC1, HELLS, KDM1A, L3MBTL3, MBD2, MBD3, MORC2, MPHOSPH8, PPHLN1, RESF1, SAMD1, SAMD1, SETDB1, SETDB2, SIRT1, TASOR, TET1, TRIM28, ZNF304
GOBP_DNA_METHYLATION_INVOLVED_IN_GAMETE_GENERATION	20	ASZ1, CTCFL, DDX4, DNMT3A, DNMT3L, FKBP6, KDM1B, MAEL, MORC1, MOV10L1, PICK1, PIWIL2, PIWIL4, PLD6, PRMT7, TDRD1, TDRD12, TDRD5, TDRD9, TDRKH
GOBP_DNA_METHYLATION_OR_DEMETHYLATION	115	AICDA, ALKBH1, ALKBH2, ALKBH3, ALKBH4, APEX1, APOBEC1, APOBEC2, APOBEC3A, APOBEC3A, APOBEC3B, APOBEC3C, APOBEC3D, APOBEC3F, APOBEC3G, APOBEC3H, ASZ1, ATF7IP, ATRX, BAZ2A, BEND3, BRCA1, CTCF, CTCFL, CYP1A1, DDX4, DMAP1, DNMT1, DNMT3A, DNMT3B, DNMT3L, DPPA3, EHMT1, EHMT2, EHMT2, EHMT2, EHMT2, EHMT2, EHMT2, EHMT2, EZH2, FKBP6, FOS, FTO, GATA3, GATAD2A, GRHL2, H1-8, HELLS, HEMK1, KDM1B, KMT2A, KMT2E,…
GOBP_DNA_MODIFICATION	136	AICDA, ALKBH1, ALKBH2, ALKBH3, ALKBH4, APEX1, APOBEC1, APOBEC2, APOBEC3A, APOBEC3A, APOBEC3B, APOBEC3C, APOBEC3D, APOBEC3F, APOBEC3G, APOBEC3H, ASCC3, ASZ1, ATF7IP, ATRX, BAZ2A, BEND3, BRCA1, CDADC1, CTCF, CTCFL, CYP1A1, CYP1B1, DDX4, DMAP1, DNMT1, DNMT3A, DNMT3B, DNMT3L, DNTT, DPPA3, EHMT1, EHMT2, EHMT2, EHMT2, EHMT2, EHMT2, EHMT2, EHMT2, EXOSC3, EXOSC4, EXOSC5, EXOSC6, EZH2, FKBP6, FOS, FTO, GA…
GOBP_DNA_PACKAGING	298	ACIN1, AICDA, AIFM1, AKAP8, AKAP8L, ANP32B, APOBEC1, ASF1A, ASF1B, ASF1B, ASIP, ATF7IP, ATF7IP2, ATRX, AXIN1, BAHD1, BANF1, BANF2, BAZ1A, BAZ1B, BAZ2A, BEND3, BRD2, BRD2, BRD2, BRD2, BRD2, BRD2, BRD2, CABIN1, CABIN1, CBX3, CDAN1, CDCA5, CDK1, CDK2, CDKN1C, CDKN1C, CENPP, CENPV, CENPW, CHAF1A, CHAF1B, CHD5, CHMP1A, CHRAC1, CTBP1, CTCF, CTR9, DAXX, DAXX, DAXX, DAXX, DAXX, DAXX, DFFB, DNAJC9, DNMT1,…
GOBP_DNA_RECOMBINATION	348	ACTB, ACTL6A, ACTR2, ACTR5, ACTR8, AICDA, ALYREF, ANKLE1, ANKRD31, AP5S1, AP5Z1, APEX1, APEX2, APLF, ARID2, ATAD5, ATM, AUNIP, BATF, BCL11B, BCL6, BLM, BRCA1, BRCA2, BRD8, BRIP1, BRME1, BRME1, C11orf80, C14orf39, C1orf146, CCNB1IP1, CCR6, CD28, CD40, CD40LG, CDC45, CDC7, CENPS, CENPX, CGAS, CHEK1, CLCF1, CNTD1, CORT, CYREN, DCAF1, DCLRE1C, DMAP1, DMC1, EME1, EME2, ENDOG, EP400, EPC1, EPC2, ERCC1,…
GOBP_DNA_REPLICATION	304	ACTL6A, ACTR5, ACTR8, ACVRL1, ADRA2A, AICDA, ALYREF, ANKRD17, ATAD5, ATF1, ATR, ATRX, BAZ1A, BCAR3, BCL6, BLM, BOD1L1, BRCA2, BRPF3, CCDC88A, CCNA2, CCNE1, CCNE2, CDAN1, CDC34, CDC42, CDC45, CDC6, CDC7, CDK1, CDK2, CDK2AP1, CDK9, CDT1, CENPS, CENPX, CHAF1A, CHAF1B, CHEK1, CHRAC1, CHTF18, CHTF8, CINP, CIZ1, CORT, CTC1, DACH1, DBF4, DBF4B, DDX11, DDX21, DDX23, DHX9, DNA2, DNAJA3, DNAJA3, DNAJC2, DO…
GOBP_DNA_REPLICATION_DEPENDENT_CHROMATIN_ORGANIZATION	44	ASF1A, ASF1B, ASF1B, CHAF1A, CHAF1B, H3C1, H3C1, H3C10, H3C11, H3C11, H3C11, H3C12, H3C2, H3C3, H3C3, H3C3, H3C4, H3C6, H3C7, H3C7, H3C8, H4-16, H4C1, H4C1, H4C1, H4C11, H4C12, H4C12, H4C12, H4C13, H4C14, H4C15, H4C2, H4C3, H4C4, H4C5, H4C6, H4C8, H4C9, HAT1, IPO4, IPO4, NASP, RBBP4
GOBP_DNA_REPLICATION_INDEPENDENT_CHROMATIN_ORGANIZATION	41	ASF1A, ASF1B, ASF1B, ATRX, CABIN1, CABIN1, CENPP, CENPW, H3-3A, H3-3B, H4-16, H4C1, H4C1, H4C1, H4C11, H4C12, H4C12, H4C12, H4C13, H4C14, H4C15, H4C2, H4C3, H4C4, H4C5, H4C6, H4C8, H4C9, HAT1, HIRA, HJURP, IPO4, IPO4, ITGB3BP, MIS18A, NASP, OIP5, RBBP4, SUPT16H, UBN1, UBN2
GOBP_DNA_REPLICATION_INITIATION	38	CCNE1, CCNE2, CDC34, CDC45, CDC6, CDK2, CDT1, CIZ1, GINS3, GMNC, GMNN, KAT7, LRWD1, MCIDAS, MCM10, MCM2, MCM3, MCM4, MCM5, MCM6, MCM7, NBN, NOC3L, ORC1, ORC2, ORC3, ORC4, ORC5, ORC6, POLA1, POLA2, PRIM1, PRIM2, PURA, RPA4, TICRR, TOPBP1, WRNIP1
GOBP_DNA_STRAND_ELONGATION	48	ACTL6A, ACTR5, ACTR8, DCLRE1B, DNA2, GINS1, INO80, INO80B, INO80C, INO80D, INO80D, INO80E, LIG1, LIG3, MCM3, MCM4, MCM7, MCRS1, MRE11, NBN, NFRKB, NUCKS1, PCNA, POLA1, POLD2, POLD3, POLE, POLE3, POT1, RAD50, RFC3, RFC4, RUVBL1, RUVBL1, RUVBL2, TERT, TFPT, TFPT, TFPT, TFPT, TFPT, TFPT, TFPT, TFPT, TFPT, TFPT, UCHL5, YY1
GOBP_DNA_SYNTHESIS_INVOLVED_IN_DNA_REPAIR	37	CDKN2D, DTL, FAAP20, HROB, MAD2L2, PARP10, PCLAF, PCNA, POLA1, POLD1, POLD2, POLD3, POLD4, POLDIP2, POLE, POLE2, POLH, POLI, POLK, POLN, PRIMPOL, RCHY1, REV1, REV3L, RFC3, SIRT1, SPATA22, SPRTN, SYCP1, TEX12, TREX1, USP10, USP43, VCP, WRN, WRNIP1, ZBTB1
GOBP_DNA_TEMPLATED_TRANSCRIPTION_ELONGATION	96	ADRM1, ALYREF, AXIN1, BRD4, BTBD18, CBX7, CCAR2, CCNK, CCNT1, CCNT2, CDC73, CDK12, CDK13, CDK9, CTDP1, CTDP1, CTNNB1, CTR9, DDX39B, DDX39B, DDX39B, DDX39B, DDX39B, DDX39B, DDX39B, DDX39B, EAF1, EAF2, EAPP, ELL, ELL2, ELL3, ELOA, ELOA2, ELOA3CP, ELOB, ELOF1, ELP2, ELP4, ENSG00000288607, ENSG00000288616, ENSG00000288631, ENY2, ERCC2, ERCC3, ERCC6, EZH2, GTF2F1, GTF2F2, GTF2H5, HEXIM1, HMGN1, HNRNPU…
GOBP_DNA_TEMPLATED_TRANSCRIPTION_INITIATION	151	ATF7IP, BAZ2A, BCLAF1, BDP1, BDP1, BDP1, BRF1, BRF2, CAND1, CAVIN1, CCNH, CDK4, CDK7, CDK7, CDK9, CRCP, CTNNBIP1, DHX36, DHX36, DR1, E2F2, E2F2, E2F3, ELOA, ELOB, ELOC, ERCC1, ERCC3, ERCC6, ESR1, FOSL1, GTF2A1, GTF2A1L, GTF2A2, GTF2B, GTF2E1, GTF2E2, GTF2F1, GTF2F2, GTF2H2, GTF2H2, GTF2H2, GTF2H5, GTF3C1, GTF3C4, GTF3C5, H4-16, H4C1, H4C1, H4C1, H4C11, H4C12, H4C12, H4C12, H4C13, H4C14, H4C15, H4…
GOBP_DNA_TEMPLATED_TRANSCRIPTION_TERMINATION	34	CAVIN1, DHX9, MAZ, MED18, MED18, MTERF1, MTERF2, PCF11, POLR1H, POLR1H, POLR1H, POLR1H, POLR1H, POLR1H, POLR1H, POLR1H, POLR1H, POLR2A, POLR2A, POLR3K, PRMT5, SCAF4, SCAF8, SETX, SMN1, SMN1, SMN2, SMN2, SMN2, SSU72, TTF1, TTF2, XRN2, ZMPSTE24
GOBP_DNA_UNWINDING_INVOLVED_IN_DNA_REPLICATION	23	BLM, CDC45, GINS1, GINS2, GINS3, GINS4, HMGA1, MCM2, MCM3, MCM4, MCM5, MCM6, MCM7, PURA, RAD51, RECQL, RECQL4, RECQL5, RPA1, SSBP1, SSBP1, TWNK, WRN
GOBP_DOPAMINERGIC_NEURON_DIFFERENTIATION	41	CDNF, CSNK1D, CSNK1E, CTNNB1, DKK1, DMRTA2, EN1, FGF20, FGF8, FOXA1, FOXA2, FZD1, GSK3B, HIF1A, LMX1A, LMX1B, LRP6, LRP6, MANF, NR4A2, OTX2, PHOX2A, PHOX2B, PITX3, RSPO2, RYK, SFRP1, SFRP2, SHH, TIAM1, VEGFA, VEGFD, WNT1, WNT2, WNT3, WNT3, WNT3, WNT3A, WNT5A, WNT9B, WNT9B
GOBP_DOPAMINE_METABOLIC_PROCESS	45	ABAT, ALDH2, ATP7A, CHRNB2, COMT, DAO, DBH, DDC, DRD1, DRD2, DRD3, DRD4, DRD4, GCH1, GPR37, GRIN2A, HPRT1, HTR1A, ITGAM, ITGB2, LRTOMT, MAOA, MAOB, MOXD1, MOXD2P, MOXD2P, NPR1, NPY, NR4A2, PARK7, PDE1B, PNKD, PRKN, SLC1A1, SLC6A3, SLC6A3, SNCA, SNCAIP, SNCB, SULT1A3, SULT1A4, TACR3, TGFB2, TH, VPS35
GOBP_DOPAMINE_RECEPTOR_SIGNALING_PATHWAY	41	ADCY5, ADCY6, ALK, ARRB2, CALY, CAV2, DRD1, DRD2, DRD3, DRD4, DRD4, DRD5, DTNBP1, FLNA, GNA11, GNA14, GNA15, GNAI3, GNAL, GNAO1, GNAS, GNB1, GNB5, GNG2, GSK3A, GSK3B, KLF16, LRRK2, NCSTN, NSG1, NSG2, PALM, PRMT5, PTGER1, RGS4, RGS8, SLC1A1, SLC9A3R1, SULT1A3, SULT1A4, VPS35
GOBP_DOPAMINE_SECRETION	44	ABAT, CHRNA4, CHRNA6, CHRNB2, CNR1, CXCL12, DRD2, DRD3, DTNBP1, FGF20, GABBR1, GABBR1, GABBR1, GABBR1, GABBR1, GABBR1, GABBR1, GDNF, GRM2, HTR1B, HTR2A, KCNA2, OPRK1, PINK1, PRKN, RAB3A, SNCA, SNCG, SYT1, SYT10, SYT11, SYT12, SYT13, SYT15, SYT17, SYT2, SYT3, SYT4, SYT5, SYT6, SYT7, SYT8, SYT8, SYT9
GOBP_DOPAMINE_TRANSPORT	61	ABAT, CHRM5, CHRNA4, CHRNA6, CHRNB2, CNR1, CXCL12, DRD1, DRD2, DRD3, DRD4, DRD4, DTNBP1, FGF20, GABBR1, GABBR1, GABBR1, GABBR1, GABBR1, GABBR1, GABBR1, GDNF, GRM2, HTR1B, HTR2A, KCNA2, MAPK15, MAPK15, OPRK1, PARK7, PINK1, PRKN, RAB3A, RAB3B, SLC18A2, SLC22A1, SLC22A2, SLC22A3, SLC29A4, SLC6A2, SLC6A3, SLC6A3, SNCA, SNCG, SYT1, SYT10, SYT11, SYT12, SYT13, SYT15, SYT17, SYT2, SYT3, SYT4, SYT5, SYT6…
GOBP_DORSAL_SPINAL_CORD_DEVELOPMENT	21	ASCL1, DAAM2, DRAXIN, DRGX, GDF7, GDNF, GSX1, GSX2, HOXB8, LHX1, LHX1, LHX3, LHX5, LMO4, MDGA1, PBX3, PROX1, TAL1, UNCX, WNT1, WNT3A
GOBP_DORSAL_VENTRAL_NEURAL_TUBE_PATTERNING	23	BMP4, CDK20, FKBP8, FOXA1, GLI3, GORAB, GPR161, GSC, MKS1, PRKACA, PRKACA, PRKACB, PSEN1, PTCH1, RNF220, SHH, SMO, SUFU, TBC1D32, TCTN1, TULP3, WDR19, WNT3A
GOBP_DORSAL_VENTRAL_PATTERN_FORMATION	97	ACVR1, ACVRL1, AIDA, ARL13B, ASCL1, AXIN1, AXIN2, BMP4, BMPR1A, BMPR1B, CDK20, CER1, CHRD, CTNNB1, CXXC4, DBX1, DDIT3, DISP1, DLL4, DMRT3, DSCAML1, DYNC2H1, EDN1, EN1, FBXL15, FGF8, FKBP8, FOXA1, FOXG1, FOXN4, GLI1, GLI2, GLI3, GORAB, GPR161, GREM1, GREM1, GREM1, GREM2, GSC, GSX2, HHIP, HOXA11, HOXA2, HOXB2, HOXD11, IFT172, IFT52, INTU, LHX1, LHX1, LHX2, LHX3, LMX1B, LRP4, MDFI, MICOS10-NBL1, MKS…
GOBP_DOSAGE_COMPENSATION	22	BRCA1, CDYL, EIF1, EXOSC10, HNRNPU, JARID2, LRIF1, MACROH2A1, MACROH2A2, METTL3, PCGF3, PCGF5, PRDM14, RBM15, RBM15B, RLIM, SMCHD1, SUZ12, UPF1, XIST, YTHDC1, YTHDC1
GOBP_DOUBLE_STRAND_BREAK_REPAIR	285	ABRAXAS1, ACTB, ACTL6A, ACTR2, ACTR5, ACTR8, AP5S1, AP5Z1, APLF, APTX, ARID2, ATM, ATP23, ATP23, AUNIP, BABAM1, BABAM2, BLM, BRCA1, BRCA2, BRCC3, BRD8, BRIP1, BRME1, BRME1, C14orf39, CDC45, CDC7, CDCA5, CGAS, CHEK1, CHEK2, CIB1, CYREN, DCLRE1A, DCLRE1B, DCLRE1C, DDX1, DDX11, DEK, DMAP1, DMC1, DNA2, DNTT, DTX3L, EME1, EME2, EP400, EPC1, EPC2, ERCC1, ERCC4, ERCC5, ERCC6, ERCC8, ESCO2, EXD2, EYA1, E…
GOBP_DOUBLE_STRAND_BREAK_REPAIR_VIA_NONHOMOLOGOUS_END_JOINING	73	ACTR2, APLF, ATM, ATP23, ATP23, AUNIP, CYREN, DCLRE1A, DCLRE1B, DCLRE1C, DEK, DNTT, DTX3L, ERCC1, ERCC4, ERCC6, ERCC8, HMCES, HMGA2, HMGB1, HMGB2, HSF1, HSF1, IFFO1, KDM2A, KDM4D, KMT5B, KMT5C, LIG3, LIG4, MAD2L2, MLH1, MRE11, MRNIP, MRNIP, NHEJ1, NSD2, NSMCE2, NUDT16L1, PARP3, PARP9, PAXX, PNKP, POLA1, POLB, POLL, POLM, POLQ, POT1, PRKDC, PRPF19, PSMD14, RIF1, RNF8, SETMAR, SHLD1, SHLD2, SHLD3, …
GOBP_DSRNA_PROCESSING	65	ADAR, AGO1, AGO2, AGO3, AGO4, BCDIN3D, BMP4, DDX3X, DDX5, DGCR8, DICER1, DROSHA, EGFR, ESR1, H19, H19, HENMT1, HNRNPA2B1, IL6, LIN28A, LIN28B, MAP2K1, MAP2K2, METTL3, MYCN, MYOCD, NCOR1, NCOR2, PPP3CA, PRKRA, PUM1, PUM2, PUS10, RIPK1, RMRP, RMRP, SMAD1, SMAD2, SMAD3, SNIP1, SPOUT1, SRRT, STAT3, TARBP2, TERT, TGFB1, TNF, TNF, TNF, TNF, TNF, TNF, TNF, TNF, TP53, TRIM71, TSN, TSNAX, TUT4, TUT7, ZC3H…
GOBP_EAR_DEVELOPMENT	238	ADAM10, ADGRV1, AHI1, ALDH1A3, ANP32B, ATG4B, ATG5, ATOH1, ATP6V1B1, ATP8A2, ATP8B1, BCL2, BCL2L11, BCR, BMP2, BMP4, BMP5, BMPER, C1QTNF5, CALB1, CCM2, CCNA2, CDH23, CDKN1B, CEBPA, CEBPD, CEP290, CHD7, CHRNA10, CHRNA9, CLRN1, CLRN2, COL11A1, COL2A1, CTHRC1, CYTL1, DCANP1, DCHS1, DDR1, DDR1, DDR1, DDR1, DDR1, DDR1, DDR1, DLL1, DLL1, DLX5, DLX6, DVL1, DVL2, ECE1, EDN1, EDNRA, EPHA4, EPHB2, ESRP1, E…
GOBP_EAR_MORPHOGENESIS	132	ALDH1A3, ATOH1, ATP6V1B1, ATP8A2, BCR, CDH23, CEP290, CHD7, CHRNA10, CHRNA9, CLRN1, CLRN2, COL11A1, COL2A1, CTHRC1, DCANP1, DLX5, DLX6, DVL1, DVL2, EDN1, EDNRA, EPHB2, EYA1, FGF10, FGF8, FGF9, FGFR2, FOXG1, FOXI1, FRZB, FZD2, FZD3, FZD6, GATA2, GATA3, GBX2, GJB6, GRHL3, GRXCR2, GSC, HESX1, HMX2, HMX3, HOXA1, HOXA2, HPN, INSIG1, INSIG2, ITGA8, KCNQ1, KCNQ1, KCNQ4, LHFPL5, LRIG1, LRIG3, MAFB, MAPK1…
GOBP_EATING_BEHAVIOR	40	ACE, ADORA2A, AGRP, ATP8A2, BBIP1, BBS12, BSX, CCK, CNTN2, CPT1A, GDF15, GFRAL, GHRL, GHSR, HCRT, IAPP, LEP, MC4R, NMUR2, NPSR1, NPY, NPY5R, OPRD1, OPRK1, OPRL1, OPRL1, OPRM1, OXT, OXTR, P2RY1, PRLH, RMI1, SLC24A4, STAT3, TACR1, TCF15, TH, TRH, TTC21B, UCHL1
GOBP_ECTODERM_DEVELOPMENT	30	AMER2, BMPR1A, CTNNB1, EDA2R, EPB41L5, ETS2, FZD7, GRHL3, ITGA6, ITGAM, KRT6B, LHX1, LHX1, MIR145, NF2, SHH, SMURF1, SMURF1, STX2, TPT1, VAX2, VPS52, VPS52, VPS52, VPS52, VPS52, VPS52, VPS52, ZBTB17, ZBTB7B
GOBP_ELECTRON_TRANSPORT_CHAIN	187	ADH5, AFG1L, AIFM2, AKR1B1, AKR1C4, AKR7A2, AKR7A3, ALDH2, ALDH4A1, AOC2, ASPH, BID, CCNB1, CDK1, CHCHD2, CIAPIN1, COA6, COQ9, COX11, COX15, COX4I1, COX4I2, COX5A, COX5B, COX6A1, COX6A2, COX7A1, COX7A2L, COX7A2P2, COX7B2, COX7C, COX8C, COX8C, CYB561, CYB5A, CYBA, CYBB, CYC1, CYCS, CYP19A1, CYP1A2, DEGS1, DGUOK, DHRS2, DHRS3, DLD, DMGDH, DNAJC15, ENOX2, ETFA, ETFB, ETFDH, ETFRF1, FDX1, FDX2, GBA, …
GOBP_EMBRYONIC_APPENDAGE_MORPHOGENESIS	130	ACD, AFF3, ALDH1A2, ALX3, ALX4, B9D1, BAX, BCL2L11, BMP4, BMP7, BMPR1A, BPNT2, C2CD3, CACNA1C, CACNA1C, CHD7, CHST11, CRABP2, CREBBP, CTNNB1, CYP26B1, DKK1, DLX5, DLX6, DYNC2H1, ECE1, EN1, FBN2, FBXW4, FGF4, FGF8, FGF9, FLVCR1, FRAS1, FREM2, FZD6, GDF5, GJA1, GLI3, GNA12, GPC3, GREM1, GREM1, GREM1, GRHL2, HAND2, HDAC1, HDAC2, HOXA10, HOXA11, HOXA13, HOXC10, HOXC11, HOXD10, HOXD12, HOXD13, HOXD9, …
GOBP_EMBRYONIC_AXIS_SPECIFICATION	44	BASP1, C2CD3, COBL, CTNNB1, CXXC4, DCANP1, EPB41L5, FRS2, FZD5, GDF3, HOXD8, LHX1, LHX1, MESP1, MESP2, NEUROG1, NRARP, PCSK6, PLD6, PTCH1, RIPPLY1, RIPPLY2, SMAD2, SMAD4, SMAD6, STIL, TASOR, TBX3, TBX6, TBXT, TDGF1, TDRD1, TDRD10, TDRD15, TDRD5, TDRD6, TDRD7, TDRKH, TIFAB, TMED2, WNT1, WNT5A, WNT7A, WT1
GOBP_EMBRYONIC_CAMERA_TYPE_EYE_DEVELOPMENT	38	ALDH1A2, ALDH1A3, BMP7, CDK20, CITED2, FGF10, FOXF2, FRS2, FZD5, HIPK1, HIPK2, IFT140, IFT172, IHH, KDM2B, NES, PAX2, PAX6, PHACTR4, PPP1R13L, PROX1, RARA, RARG, RDH10, SIX3, SOX11, SP3, STRA6, STRA6, TBX2, TFAP2A, TH, TULP3, TWIST1, WDR19, WNT16, WNT5A, ZEB1
GOBP_EMBRYONIC_CAMERA_TYPE_EYE_MORPHOGENESIS	27	ALDH1A3, BMP7, CITED2, FOXF2, FRS2, FZD5, HIPK1, HIPK2, IFT172, IHH, KDM2B, PAX2, PAX6, PHACTR4, PROX1, SIX3, SOX11, SP3, STRA6, STRA6, TBX2, TFAP2A, TH, TWIST1, WNT16, WNT5A, ZEB1
GOBP_EMBRYONIC_CRANIAL_SKELETON_MORPHOGENESIS	48	ALX3, BMP4, CHST11, DLX2, EIF4A3, FGF8, FGFR2, FOXC2, GLI3, GRHL2, HOXA1, HOXA2, IFT140, IRX5, LHX1, LHX1, MED12, MMP14, MMP16, MTHFD1, MTHFD1L, NDST1, NIPBL, NODAL, PAX5, PDGFRA, PRRX1, RDH10, RUNX2, SETD2, SIX1, SIX2, SIX4, SLC39A1, SLC39A3, SMAD2, SMAD3, TBX1, TBX15, TFAP2A, TGFB3, TGFBR1, TGFBR2, TULP3, TWIST1, WDR19, WNT9B, WNT9B
GOBP_EMBRYONIC_DIGESTIVE_TRACT_DEVELOPMENT	49	ADA, ALDH1A2, CXCL8, FGF10, FGF9, FGFR2, FOXF1, FOXF2, GLI2, GLI3, HLX, HNF1B, HNF1B, ID2, IHH, NIPBL, OVOL2, PCSK5, PDGFRA, PKDCC, RARB, RARRES2, RBPMS2, SALL1, SCT, SCT, SHH, SHOX2, SIX2, SOX11, STRA6, STRA6, TCF21, TGFB2, TNF, TNF, TNF, TNF, TNF, TNF, TNF, TNF, VPS52, VPS52, VPS52, VPS52, VPS52, VPS52, VPS52
GOBP_EMBRYONIC_DIGIT_MORPHOGENESIS	58	ALX4, B9D1, BAX, BCL2L11, BMP4, BMPR1A, BPNT2, C2CD3, CHST11, CREBBP, CTNNB1, ECE1, FLVCR1, FREM2, FZD6, GJA1, GLI3, GNA12, GRHL2, HAND2, HDAC1, HDAC2, HOXA11, HOXC11, HOXD12, HOXD13, IFT140, IFT52, IHH, INTU, LMBR1, LNPK, LRP4, LRP5, MAP3K20, MKS1, MSX1, MSX2, NOG, NOTCH1, OSR1, OSR2, ROR2, SALL1, SFRP2, SHH, SMAD4, TBC1D32, TBX2, TBX3, TMEM107, TMEM231, TULP3, TWIST1, WDPCP, WNT5A, WNT7A, ZBTB16
GOBP_EMBRYONIC_EYE_MORPHOGENESIS	36	ALDH1A3, BMP7, CITED2, EFEMP1, FBN1, FBN2, FOXF2, FOXL2, FRS2, FZD5, HIPK1, HIPK2, IFT172, IHH, KDM2B, MFAP2, MFAP5, PAX2, PAX6, PHACTR4, PROX1, RARB, RARG, SIX3, SOX11, SP3, STRA6, STRA6, TBX2, TFAP2A, TH, TWIST1, VAX2, WNT16, WNT5A, ZEB1
GOBP_EMBRYONIC_FORELIMB_MORPHOGENESIS	34	ALDH1A2, ALX3, ALX4, CACNA1C, CACNA1C, CRABP2, CTNNB1, EN1, HOXA11, HOXA13, HOXD9, LNPK, MSX1, MSX2, NIPBL, OSR1, OSR2, RDH10, RECK, RPGRIP1L, RSPO2, RUNX2, SHH, SHOX2, TBX3, TBX5, TFAP2A, TP63, TWIST1, WNT3, WNT3, WNT3, WNT7A, ZNF358
GOBP_EMBRYONIC_HEART_TUBE_DEVELOPMENT	90	ACVR1, AHI1, APELA, APLNR, ARL13B, ASB2, ASB2, BBS4, BBS5, BBS7, C2CD3, CCDC103, CCDC39, CCDC39, CCDC40, CDC42, CITED2, CTNNB1, DLL1, DLL1, DNAAF1, ECE1, EDN1, EDNRA, ENG, FGF8, FOLR1, FOXC1, FOXC2, FOXH1, FOXN4, GATA4, GATA4, GJA1, HAND1, HAND2, HES1, HIF1A, IFT122, IFT172, IFT52, IFT57, IHH, LBX1, MED1, MEF2C, MEGF8, MESP1, MIB1, MICAL2, MKKS, MKKS, MKKS, NDRG4, NKX2-5, NKX2-6, NODAL, NOTCH1, N…
GOBP_EMBRYONIC_HEART_TUBE_MORPHOGENESIS	76	ACVR1, AHI1, APLNR, ARL13B, ASB2, ASB2, BBS4, BBS5, BBS7, C2CD3, CCDC103, CCDC39, CCDC39, CCDC40, CITED2, DLL1, DLL1, DNAAF1, ENG, FGF8, FOLR1, FOXH1, FOXN4, GATA4, GATA4, GJA1, HAND1, HAND2, HES1, HIF1A, IFT172, IFT52, IFT57, IHH, LBX1, MEF2C, MEGF8, MESP1, MIB1, MICAL2, MKKS, MKKS, MKKS, NDRG4, NKX2-5, NODAL, NOTCH1, NOTCH2, NOTO, NPHP3, OVOL2, PKD2, PSEN1, RNF207, RYR2, SETDB2, SHH, SMAD3, SMO…
GOBP_EMBRYONIC_HEMOPOIESIS	25	ATF4, BLOC1S2, CCDC134, FLT3LG, GATA1, GATA2, GATA3, HIF1A, IL3, KDR, KIT, KITLG, KMT2A, MED1, PBX1, SH2B3, STK3, STK4, TAL1, TGFBR2, THOC5, TPO, TPO, VEGFA, ZFPM1
GOBP_EMBRYONIC_HINDLIMB_MORPHOGENESIS	30	AFF3, ALX3, ALX4, BMP4, CHD7, CTNNB1, FGF4, FGF8, GPC3, MED1, MSX1, MSX2, NOTCH1, OSR1, OSR2, PITX1, RARB, RARG, RPGRIP1L, RSPO2, SHH, TBX3, TBX4, TP63, TWIST1, WNT3, WNT3, WNT3, WNT7A, ZBTB16
GOBP_EMBRYONIC_ORGAN_DEVELOPMENT	496	A2M, ACVR1, ADA, ADM, AHI1, AKT1, ALDH1A2, ALDH1A3, ALX1, ALX3, ALX4, APELA, APLNR, ARID2, ARL13B, ARNT, ASB2, ASB2, ASCL2, ATF4, ATOH1, ATP6V1B1, ATP8A2, BBS4, BBS5, BBS7, BCR, BIRC6, BLOC1S2, BMP4, BMP5, BMP7, BMPR1A, BPTF, C2CD3, CASP8, CC2D2A, CCDC103, CCDC134, CCDC39, CCDC39, CCDC40, CCN1, CDC40, CDC42, CDH23, CDK20, CDKN1C, CDKN1C, CDX2, CDX4, CEBPA, CEBPB, CEP290, CHD7, CHRNA10, CHRNA9, CH…
GOBP_EMBRYONIC_ORGAN_MORPHOGENESIS	314	ACVR1, AHI1, ALDH1A3, ALX1, ALX3, ALX4, APLNR, ARL13B, ASB2, ASB2, ATOH1, ATP6V1B1, ATP8A2, BBS4, BBS5, BBS7, BCR, BMP4, BMP7, C2CD3, CCDC103, CCDC39, CCDC39, CCDC40, CDH23, CEP290, CHD7, CHRNA10, CHRNA9, CHST11, CITED2, CLRN1, CLRN2, COL11A1, COL2A1, CRB2, CTHRC1, CTNNB1, DCANP1, DLG1, DLL1, DLL1, DLX2, DLX5, DLX6, DNAAF1, DSCAML1, DVL1, DVL2, DYNC2I1, EDN1, EDNRA, EFEMP1, EFNA1, EIF4A3, ENG, EP…
GOBP_EMBRYONIC_PATTERN_SPECIFICATION	76	BASP1, BMP7, C2CD3, COBL, CTNNB1, CXXC4, DCANP1, DISP1, DLL1, DLL1, DOP1B, EFNB1, EPB41L5, ERBB4, FGF10, FGFR2, FRS2, FZD5, GDF3, HOXD8, IHH, LHX1, LHX1, MEIS1, MEIS2, MEIS3, MEIS3P1, MEOX1, MEOX2, MESP1, MESP2, NEUROG1, NODAL, NOTO, NRARP, NRP1, NRP2, OOEP, PCSK6, PGAP1, PLD6, PTCH1, RIPPLY1, RIPPLY2, RIPPLY3, SATB2, SEMA3A, SEMA3F, SHH, SIM2, SMAD1, SMAD2, SMAD3, SMAD4, SMAD5, SMAD6, STIL, TASO…
GOBP_EMBRYONIC_PLACENTA_DEVELOPMENT	91	ADM, AKT1, ARNT, ASCL2, BIRC6, BMP5, BMP7, BPTF, CASP8, CCN1, CDKN1C, CDKN1C, CDX2, CDX4, CEBPA, CEBPB, CITED1, CITED2, CSF2, DNAJB6, E2F7, E2F8, EGFR, EOMES, EPAS1, ESRRB, FBXW8, FGFR2, FZD5, GATA2, GCM1, GGNBP2, GGNBP2, GJB5, GRB2, GRHL2, HAND1, HECTD1, HES1, HEY1, HEY2, HIF1A, HS6ST1, IGF2, IL10, JUNB, KRT19, LEF1, LIF, MAP2K1, MAPK1, MDFI, MED1, NCOA1, NODAL, NR2F2, NSDHL, OVOL2, PCDH12, PDGF…
GOBP_EMBRYONIC_PLACENTA_MORPHOGENESIS	28	ADM, BMP5, BMP7, CCN1, CDKN1C, CDKN1C, DNAJB6, FGFR2, FZD5, GCM1, GJB5, GRB2, GRHL2, IGF2, IL10, LEF1, NCOA1, RSPO3, SETD2, SOCS3, SPINT1, SPINT2, ST14, TMED2, TRIM28, WNT7B, ZFP36L1, ZNF568
GOBP_EMBRYONIC_SKELETAL_SYSTEM_DEVELOPMENT	132	ACVR2A, ALX1, ALX3, ALX4, BMP4, BMP7, CDK20, CHST11, COL11A1, COL1A1, COL2A1, CTNNB1, DEAF1, DEAF1, DLG1, DLX1, DLX2, DMRT2, DSCAML1, DYNC2I1, EDNRA, EIF4A3, EXT1, EYA1, FGF8, FGF9, FGFR2, FLVCR1, FOXC2, FUZ, GLI3, GRHL2, GSC, HAND2, HOXA1, HOXA11, HOXA2, HOXA3, HOXA4, HOXA5, HOXA6, HOXA7, HOXA9, HOXB1, HOXB2, HOXB3, HOXB4, HOXB5, HOXB6, HOXB7, HOXB8, HOXB9, HOXC11, HOXC4, HOXC5, HOXC6, HOXC9, HO…
GOBP_EMBRYONIC_SKELETAL_SYSTEM_MORPHOGENESIS	97	ALX1, ALX3, ALX4, BMP4, BMP7, CHST11, COL11A1, COL2A1, CTNNB1, DLG1, DLX2, DSCAML1, DYNC2I1, EIF4A3, EYA1, FGF8, FGFR2, FLVCR1, FOXC2, FUZ, GLI3, GRHL2, GSC, HOXA1, HOXA11, HOXA2, HOXA3, HOXA4, HOXA5, HOXA6, HOXA7, HOXA9, HOXB1, HOXB2, HOXB3, HOXB4, HOXB5, HOXB6, HOXB7, HOXB8, HOXB9, HOXC11, HOXC4, HOXC9, HOXD10, HOXD3, HOXD4, HOXD9, HYAL1, IFT140, IRX5, LHX1, LHX1, MDFI, MED12, MEGF8, MMP14, MMP…
GOBP_EMBRYO_IMPLANTATION	63	A1CF, ACOD1, ACVR1B, ACVR1C, AGO2, APELA, ARHGDIB, BSG, C1QBP, CALCA, CALR, DDR1, DDR1, DDR1, DDR1, DDR1, DDR1, DDR1, EMP2, EPO, FBLN1, FKBP4, FUT7, GJA1, H3-3A, H3-3B, HMX3, IGFBP7, IL1B, ITGB4, LIF, MIR15B, MIR16-1, MIR21, MMP2, MMP9, NODAL, PCSK5, POLR1B, PPARD, PRDM14, PRLR, PTGS2, RECK, RPL29, SCGB1A1, SMURF2, SOD1, SPP1, STC1, STC2, SYDE1, TEAD4, TGFBR2, TIMP1, TPPP3, TRIM28, TRO, UBE2Q1, U…
GOBP_ENAMEL_MINERALIZATION	23	AMELX, AMTN, CFTR, CNNM4, DMP1, ENAM, FAM20A, FAM20C, FAM20C, FAM20C, FAM20C, ITGB6, MMP20, MSX2, NECTIN1, ODAPH, PPARA, SLC24A4, SLC4A2, STIM1, TBX1, TCIRG1, WDR72
GOBP_ENDOCARDIAL_CUSHION_DEVELOPMENT	50	ACVR1, ACVRL1, APLNR, BMP2, BMP4, BMP5, BMP7, BMPR1A, BMPR2, CITED2, CRELD1, DCHS1, ENG, ERBB3, FGF8, FOXF1, GATA4, GATA4, GATA5, HEY1, HEY2, HEYL, ISL1, JAG1, MDM2, MDM4, MSX1, MSX2, NOG, NOS3, NOTCH1, RBM24, RBPJ, ROBO1, ROBO2, SMAD4, SNAI1, SNAI2, SOX9, TBX2, TBX20, TBX3, TBX5, TGFB1, TGFB2, TGFB3, TGFBR1, TGFBR2, TMEM100, TWIST1
GOBP_ENDOCARDIAL_CUSHION_FORMATION	31	ACVR1, APLNR, BMP2, BMP4, BMP5, BMP7, BMPR1A, DCHS1, ENG, FGF8, HEY2, HEYL, MSX1, MSX2, NOG, NOTCH1, RBPJ, ROBO1, ROBO2, SMAD4, SNAI1, SNAI2, TBX2, TBX20, TBX3, TGFB1, TGFB2, TGFB3, TGFBR1, TGFBR2, TMEM100
GOBP_ENDOCARDIAL_CUSHION_MORPHOGENESIS	40	ACVR1, ACVRL1, APLNR, BMP2, BMP4, BMP5, BMP7, BMPR1A, DCHS1, ENG, FGF8, GATA5, HEY1, HEY2, HEYL, ISL1, MDM2, MDM4, MSX1, MSX2, NOG, NOS3, NOTCH1, RBPJ, ROBO1, ROBO2, SMAD4, SNAI1, SNAI2, SOX9, TBX2, TBX20, TBX3, TGFB1, TGFB2, TGFB3, TGFBR1, TGFBR2, TMEM100, TWIST1
GOBP_ENDOCHONDRAL_BONE_MORPHOGENESIS	58	ALPL, ANXA6, ATF2, AXIN2, BMP4, BMP6, BMPR1B, BMPR2, BPNT2, CER1, COL13A1, COL1A1, COL27A1, COL2A1, COL3A1, COMP, CSGALNACT1, DLX5, EXT1, EXT2, FGF18, FGFR3, FOXC1, GHR, HOXA11, IFT80, IHH, INPPL1, MATN1, MEF2C, MEF2D, MMP13, MMP13, MMP14, MMP16, NAB1, NAB2, NPPC, PEX7, PHOSPHO1, POR, RARA, RARB, RARG, RUNX2, SCX, SERPINH1, SHOX2, SMPD3, SOX9, STC1, TGFBR2, THBS3, TMEM119, TRIP11, TRPV4, TSKU, ZM…
GOBP_ENDOCRINE_HORMONE_SECRETION	54	AGT, AGTR1, BMP6, C1QTNF1, C1QTNF3, CGA, CRH, CRHBP, CRHR1, CRHR1, CRHR1, CRY1, CRY2, DAB2, FOXD1, FOXL2, FZD4, GAL, GALR1, GATA3, GDF9, GHRL, GJA1, HCAR2, IL1B, INHA, INHBA, INHBB, KCNQ1, KCNQ1, KISS1, LEP, NIBAN2, NKX3-1, NPVF, OPRK1, POMC, PPARG, PTPN11, RAB11FIP1, RAB11FIP3, RAB11FIP3, RAB11FIP5, RAB8B, REN, RETN, SELENOM, SMAD4, TACR2, TBX3, TMF1, TRPV6, TRPV6, UCN
GOBP_ENDOCRINE_PANCREAS_DEVELOPMENT	47	AKT1, ANXA1, ARNTL, BAD, BAK1, BMP4, BMP5, BMP6, CDH2, CDK6, CLOCK, DLL1, DLL1, EIF2AK3, FOXA2, GATA6, GIP, GIPR, GSK3A, GSK3B, HES1, HNF4A, IL6, IL6R, INSM1, MEN1, MIR541, MNX1, NEUROD1, NEUROG3, NKX2-2, NKX6-1, NKX6-2, ONECUT1, ONECUT2, PAX6, PDPK1, PDX1, RFX3, RFX6, RHEB, SIDT2, SMO, SOX4, SOX9, WNT5A, ZBED6
GOBP_ENDOCRINE_PROCESS	92	ACE, ACE2, AGT, AGTR1, AGTR2, AGTR2, ATP6AP2, AVPR1A, AVPR1B, AVPR2, BMP6, C1QTNF1, C1QTNF3, CGA, CMA1, CORIN, CPA3, CRH, CRHBP, CRHR1, CRHR1, CRHR1, CRY1, CRY2, CTSG, CTSZ, CYBA, CYP11B2, DAB2, DRD5, ECE1, EDN1, EDN2, EDN3, EDNRB, ENPEP, F2R, F2RL1, FOXD1, FOXL2, FZD4, GAL, GALR1, GATA3, GDF9, GHRL, GJA1, HCAR2, HSD11B2, IL1B, INHA, INHBA, INHBB, KCNQ1, KCNQ1, KISS1, KRAS, LEP, NIBAN2, NKX3-1, N…
GOBP_ENDOCRINE_SYSTEM_DEVELOPMENT	139	AKT1, ALDH1A2, ANXA1, APOA1, ARID5B, ARMC5, ARNTL, ASCL1, BAD, BAK1, BMP2, BMP4, BMP5, BMP6, BMPR1A, CDH1, CDH2, CDK6, CDKN1C, CDKN1C, CGA, CITED2, CLOCK, CREB1, CRH, CRKL, CYP1B1, DKK3, DLL1, DLL1, DRD2, EDN1, EDNRA, EIF2AK3, FGF10, FGF2, FGF8, FOXA2, FOXE1, GATA2, GATA3, GATA6, GCM2, GHRH, GHRHR, GIP, GIPR, GLI1, GLI2, GSK3A, GSK3B, GSX1, HES1, HESX1, HNF4A, HOXA3, HOXA5, HOXB3, HOXD3, IL6, IL6…
GOBP_ENDOCYTIC_RECYCLING	87	ACAP2, ACTN2, AKAP5, ANKRD27, ANKRD50, ARF6, ARHGAP1, ARHGAP44, ARL4C, ATP6AP1, ATP9A, BVES, CCDC22, CCDC93, CMTM6, DENND1A, DENND1B, DENND1C, EHD1, EHD2, EHD3, EHD4, EIPR1, ENTR1, EPG5, EPS15, GGA3, GRIP1, GRIP2, GRIPAP1, INPP5F, KIAA1109, LMTK2, MICALL1, MICALL2, NDRG4, NSG1, PLA2G3, PLA2G4E, PTPN23, RAB11A, RAB11B, RAB11FIP3, RAB11FIP3, RAB11FIP4, RAB13, RAB14, RAB17, RAB35, RAB7A, RAB8A, SCRI…
GOBP_ENDODERMAL_CELL_DIFFERENTIATION	53	CDC73, COL11A1, COL12A1, COL4A2, COL5A1, COL5A2, COL6A1, COL7A1, COL8A1, CTNNB1, CTR9, DKK1, EOMES, FN1, GATA6, HMGA2, HNF1B, HNF1B, HSBP1, INHBA, ITGA4, ITGA5, ITGA7, ITGAV, ITGB2, ITGB5, LAMA3, LAMB1, LAMB3, LEO1, MACROH2A1, MESP1, MIXL1, MMP14, MMP15, MMP2, MMP8, MMP9, NANOG, NODAL, PAF1, POU5F1, POU5F1, POU5F1, POU5F1, POU5F1, POU5F1, POU5F1, RTF1, SETD2, SOX17, SOX2, VTN
GOBP_ENDODERMAL_CELL_FATE_COMMITMENT	22	CDC73, CTNNB1, CTR9, DKK1, EOMES, GATA6, HNF1B, HNF1B, LEO1, MESP1, NANOG, PAF1, POU5F1, POU5F1, POU5F1, POU5F1, POU5F1, POU5F1, POU5F1, RTF1, SOX17, SOX2
GOBP_ENDODERM_DEVELOPMENT	88	APELA, ARC, BMP4, BMPR1A, BPTF, CDC73, COL11A1, COL12A1, COL4A2, COL5A1, COL5A2, COL6A1, COL7A1, COL8A1, CTNNB1, CTR9, DKK1, DUSP1, DUSP2, DUSP4, DUSP5, EOMES, EPB41L5, EXT1, FGF8, FN1, GATA4, GATA4, GATA6, GDF3, HDAC1, HMGA2, HNF1B, HNF1B, HOXC11, HSBP1, INHBA, ITGA4, ITGA5, ITGA7, ITGAV, ITGB2, ITGB5, KIF16B, LAMA3, LAMB1, LAMB3, LAMC1, LDB1, LEO1, LHX1, LHX1, MACROH2A1, MED12, MESP1, MIXL1, MM…
GOBP_ENDODERM_FORMATION	64	CDC73, COL11A1, COL12A1, COL4A2, COL5A1, COL5A2, COL6A1, COL7A1, COL8A1, CTNNB1, CTR9, DKK1, DUSP1, DUSP2, DUSP4, DUSP5, EOMES, FN1, GATA6, HMGA2, HNF1B, HNF1B, HSBP1, INHBA, ITGA4, ITGA5, ITGA7, ITGAV, ITGB2, ITGB5, LAMA3, LAMB1, LAMB3, LEO1, LHX1, LHX1, MACROH2A1, MESP1, MIXL1, MMP14, MMP15, MMP2, MMP8, MMP9, NANOG, NODAL, NOG, PAF1, POU5F1, POU5F1, POU5F1, POU5F1, POU5F1, POU5F1, POU5F1, RTF1,…
GOBP_ENDOPLASMIC_RETICULUM_CALCIUM_ION_HOMEOSTASIS	25	APP, ATP2A1, ATP2A2, BAK1, BAX, BCAP31, BCL2, CAMK2D, CCDC47, FIS1, GRINA, HERPUD1, ITPR1, KCTD17, PACS2, PML, PSEN1, RAP1GDS1, SELENOK, TGM2, THADA, TMBIM6, TMCO1, TMTC4, WFS1
GOBP_ENDOPLASMIC_RETICULUM_MANNOSE_TRIMMING	20	AMFR, EDEM1, EDEM2, EDEM3, MAN1B1, MARCHF6, RNF103, RNF139, RNF185, RNF5, RNF5, RNF5, RNF5, RNF5, RNF5, RNF5, SYVN1, TRIM13, UGGT1, UGGT2
GOBP_ENDOPLASMIC_RETICULUM_ORGANIZATION	99	ARL6IP1, ATL1, ATL2, ATL3, BAG6, BAG6, BAG6, BAG6, BAG6, BAG6, BAG6, BNIP1, CAMLG, CASQ1, CAV2, CCDC47, CERT1, CRYZL2P-SEC16B, DNM1L, DOP1B, EIF2AK3, EMC1, EMC10, EMC2, EMC3, EMC4, EMC6, EMC7, EMC8, EMC9, EMC9, ESYT1, ESYT2, ESYT3, GAK, GET1, GET3, GET4, GRAMD2A, JAGN1, LMAN1, LMAN1L, LMAN2, LMAN2L, LNPK, LPCAT3, LRRK2, MAPK15, MAPK15, MIA3, MMGT1, MOSPD3, PEX5, PEX5, POLR2M, RAB10, RAB18, RAB3GA…
GOBP_ENDOPLASMIC_RETICULUM_TO_CYTOSOL_TRANSPORT	29	AUP1, BCAP31, BRSK2, DERL1, DERL2, DERL3, DERL3, EDEM1, EDEM2, ERLEC1, FAF2, HERPUD1, HM13, HSP90B1, NPLOC4, OS9, RHBDD1, SEC61B, SEL1L, SELENOS, SVIP, SYVN1, TMEM129, UBAC2, UBE2G2, UBE2J1, UFD1, VCP, YOD1
GOBP_ENDOPLASMIC_RETICULUM_TO_GOLGI_VESICLE_MEDIATED_TRANSPORT	147	ANK1, ARCN1, ARF4, ATL2, ATL3, BCAP29, BCAP29, BCAP31, BET1, CNIH4, COG3, COPA, COPB1, COPB2, COPE, COPG1, COPG2, CREB3L2, CRYZL2P-SEC16B, CSNK1D, CTAGE1, CTAGE1, CTAGE15, CTAGE15, CTAGE15, CTAGE3P, CTAGE4, CTAGE4, CTAGE6, CTAGE6, CTAGE8, CTAGE8, CTAGE9, CUL3, ERGIC1, ERGIC2, ERGIC3, GAS1, GBF1, GOLGA2, GOLT1A, GOPC, GOSR1, GOSR2, HYOU1, HYOU1, IER3IP1, INSIG1, KDELR1, KDELR2, KDELR3, KLHL12, LMA…
GOBP_ENDOPLASMIC_RETICULUM_UNFOLDED_PROTEIN_RESPONSE	80	ABCA7, AGR2, AMFR, ATF3, ATF4, ATF6, ATF6B, ATF6B, ATF6B, ATF6B, BAK1, BAX, BCL2L11, BFAR, BFAR, BHLHA15, BOK, CCND1, CDK5RAP3, COPS5, CREB3, CREB3L1, CREB3L2, CREB3L3, CREB3L4, CTH, DAB2IP, DDIT3, DDRGK1, DERL1, DERL2, DERL3, DERL3, DNAJB9, EIF2AK2, EIF2AK3, EIF2S1, EP300, ERLEC1, ERMP1, ERN1, ERN2, ERO1A, FGF21, FICD, HERPUD1, HERPUD2, HSPA5, MBTPS1, MBTPS2, MIR199A1, NCK1, NCK2, NFE2L2, OS9, P…
GOBP_ENDOSOMAL_TRANSPORT	257	ABCA1, ACAP2, ACTN2, AGAP2, AKAP5, ALMS1, ALS2, ANKFY1, ANKRD27, ANKRD50, ANXA8, ANXA8L1, AP3B1, AP3D1, AP5B1, AP5M1, AP5S1, AP5Z1, ARF6, ARFIP1, ARFRP1, ARHGAP1, ARHGAP44, ARL1, ARL4C, ARL8B, ATP6AP1, ATP9A, BAIAP3, BET1L, BLOC1S1, BLOC1S2, BLOC1S6, BTBD8, BVES, CALY, CCDC22, CCDC93, CHMP1A, CHMP1B, CHMP2A, CHMP2B, CHMP3, CHMP4A, CHMP4A, CHMP4B, CHMP4BP1, CHMP4C, CHMP5, CHMP6, CHMP7, CLEC16A, CL…
GOBP_ENDOSOME_ORGANIZATION	91	AKTIP, ALS2, ALS2CL, ANXA8, ANXA8L1, AQP11, ARFGEF2, BLOC1S6, CHMP1A, CHMP1B, CHMP2A, CHMP2B, CHMP3, CHMP4A, CHMP4A, CHMP4B, CHMP4C, CHMP5, CHMP6, CHMP7, CLCN3, CORO1C, DNAJC13, DNM1, EEA1, EXOC8, FASLG, FHIP1B, HGS, HOOK1, HOOK2, HOOK3, IST1, LAMTOR1, LAPTM4B, MVB12A, PDCD6IP, PHETA1, PHETA2, PI4K2A, PI4K2B, PIK3C3, PLEKHF1, PLEKHJ1, PRKN, RAB11A, RAB22A, RAB27A, RAB5B, RAB7A, RILP, RILP, RNASEK…
GOBP_ENDOSOME_TO_LYSOSOME_TRANSPORT	64	ADRB2, AKTIP, AP3D1, ARL8B, ATG14, BECN2, BIN1, CACNG2, CACNG3, CACNG4, CACNG5, CACNG7, CACNG8, CDX2, CHMP2B, CHMP3, CLEC16A, DENND3, DTX3L, EPG5, FHIP1B, GPRASP1, HMGXB4, HOOK1, HOOK2, HOOK3, KIF13A, LYST, M6PR, MGRN1, MTM1, MVB12A, PCDHGA3, RAB12, RAB7A, RAB7B, RHOB, RILP, RILP, RNF157, SCYL2, SNAPIN, SNX16, SNX27, SORT1, STX8, TGFBRAP1, TPCN2, TRAK1, TSG101, UBXN6, UEVLD, VAMP7, VCP, VIPAS39, …
GOBP_ENDOSOME_TRANSPORT_VIA_MULTIVESICULAR_BODY_SORTING_PATHWAY	36	CHMP1A, CHMP1B, CHMP2A, CHMP2B, CHMP3, CHMP4A, CHMP4A, CHMP4B, CHMP4BP1, CHMP4C, CHMP5, CHMP6, CHMP7, DENND10, LAPTM4B, LEPROT, LEPROTL1, LYST, MVB12A, PTPN23, RILP, RILP, SNF8, SORT1, STAM, TMEM50A, TMEM50B, TMEM50B, UBXN6, VCP, VPS25, VPS28, VPS28, VPS36, VPS4B, VTA1
GOBP_ENDOTHELIAL_CELL_APOPTOTIC_PROCESS	82	ABL1, AKR1C3, ANGPT1, ANGPTL4, ANO6, BMPR2, CCL2, CD160, CD248, CD40, CD40LG, CDH5, COL4A3, DAB2IP, ECSCR, ECSCR, FASLG, FGA, FGB, FGF21, FGG, FOXO3, GAS6, GATA2, GATA3, GPER1, HIPK1, HLA-G, HLA-G, HLA-G, HLA-G, HLA-G, HLA-G, HLA-G, HLA-G, ICAM1, IL10, IL11, IL13, IL4, ITGA4, KDR, KRIT1, MAP3K5, MAPK7, MIR101-1, MIR106B, MIR125A, MIR126, MIR132, MIR15A, MIR24-1, MIR30B, MIR30E, MIR375, MIR495, MI…
GOBP_ENDOTHELIAL_CELL_CHEMOTAXIS	32	CCN3, CORO1B, CXCL13, EGR3, FGF1, FGF16, FGF16, FGF18, FGF2, FGF4, FGFR1, HRG, HSPB1, KDR, LGMN, MET, MIR149, MIR16-1, MIR424, NOTCH1, NR4A1, NRP1, P2RX4, PLEKHG5, PRKD1, PRKD2, RAB13, SEMA5A, SMOC2, THBS1, TMSB4X, VEGFA
GOBP_ENDOTHELIAL_CELL_DEVELOPMENT	86	ADD1, AFDN, ARHGEF26, ARHGEF26, CCM2, CDH5, CLDN1, CLDN3, CLDN5, CLIC4, COL15A1, COL18A1, COL22A1, EDNRA, EDNRB, EZR, F11R, F2RL1, FASN, FOXP3, FOXP3, GPX1, GSTM3, HAPLN2, HEG1, HOXA13, HPSE, ICAM1, IKBKB, IL1B, MARVELD2, MARVELD2, MET, MSN, MYADM, MYD88, NOTCH4, NOTCH4, NOTCH4, NOTCH4, NOTCH4, NOTCH4, NOTCH4, PDE2A, PDE4D, PECAM1, PLCB1, PLOD3, PPP1R12A, PPP1R16B, PROC, RAB1A, RAB1B, RAP1A, RAP1…
GOBP_ENDOTHELIAL_CELL_MIGRATION	309	AAMP, ABL1, ACVRL1, ADAM17, ADAMTS9, ADGRA2, ADGRB1, ADTRP, AGT, AGTR2, AGTR2, AKT1, AKT3, AKT3, AMOT, ANGPT1, ANGPT2, ANGPT4, ANXA1, ANXA3, APOA1, APOE, APOH, ATOH8, ATP2B4, ATP5F1A, ATP5F1B, BCAR1, BCAR1, BCAS3, BMP10, BMP4, BMPER, BMPR2, CALR, CARD10, CCBE1, CCN3, CD40, CDH13, CDH5, CEACAM1, CIB1, CLEC14A, CORO1B, CSNK2B, CSNK2B, CSNK2B, CSNK2B, CSNK2B, CSNK2B, CSNK2B, CSNK2B, CXCL13, CYP1B1, …
GOBP_ENDOTHELIAL_CELL_PROLIFERATION	214	ACVRL1, ADAM17, AGGF1, AGTR1, AIMP1, AKT1, AKT3, AKT3, ALDH1A2, ALOX5, ALOX5, ANG, ANGPT1, ANGPT4, APELA, APLN, APLNR, APOA1, APOE, APOH, ARG1, ARNT, ATOH8, ATP5F1A, ATP5IF1, ATP5IF1, BMP2, BMP4, BMP6, BMPER, BMPR2, CAV1, CAV2, CCL11, CCL2, CCL24, CCL26, CCR3, CD34, CDH13, CNMD, COL4A3, CXCL12, CYBA, DLG1, DLL4, ECM1, EGF, EGFL7, EGR3, EMC10, EPHA2, ERN1, F3, FGF16, FGF16, FGF18, FGF2, FGFBP1, FG…
GOBP_ENDOTHELIUM_DEVELOPMENT	164	ACVR1, ACVR2B, ACVRL1, ADAMTS12, ADAMTS12, ADD1, AFDN, APOLD1, ARHGEF26, ARHGEF26, ATOH8, BMP4, BMP6, BMPR2, BTG1, CCM2, CD34, CDH5, CEACAM1, CLDN1, CLDN3, CLDN5, CLIC4, COL15A1, COL18A1, COL22A1, CSNK2B, CSNK2B, CSNK2B, CSNK2B, CSNK2B, CSNK2B, CSNK2B, CSNK2B, CTNNB1, CXCL10, CXCR4, DLL1, DLL1, DLL4, EDF1, EDNRA, EDNRB, ETV2, EZR, F11R, F2RL1, FASN, FGF1, FOXC2, FOXJ2, FOXP1, FOXP3, FOXP3, FSTL1,…
GOBP_ENERGY_DERIVATION_BY_OXIDATION_OF_ORGANIC_COMPOUNDS	361	ABCD1, ACADM, ACADVL, ACO1, ACO2, ACSM1, ACTN3, ADGRF5, ADRB3, ADSL, AFG1L, AGL, AIFM2, AK4, AKT1, AKT2, ANTKMT, ARL2, ATP5F1A, ATP5F1B, ATP5F1C, ATP5F1D, ATP5F1E, ATP5F1EP2, ATP5ME, ATP5MF, ATP5MG, ATP5PB, ATP5PD, ATP5PF, ATP5PO, ATP7A, ATPSCKMT, BID, BLOC1S1, BNIP3, C2orf69, CAT, CAVIN3, CBFA2T3, CCNB1, CDK1, CHCHD10, CHCHD10, CHCHD10, CHCHD2, CISD1, COA6, COQ10A, COQ10B, COQ9, COX10, COX15, CO…
GOBP_ENERGY_HOMEOSTASIS	43	ACACB, ALK, AMPD2, BMP8A, CD36, CRTC1, CRTC3, DLL1, DLL1, EDN2, EIF4G1, FLCN, FOXO1, IRX3, LEPR, METRNL, METRNL, MEX3C, MFSD2A, MLXIPL, MRAP2, NMU, NR1D2, NR4A3, OMA1, PASK, PIK3CA, PM20D1, PPARGC1A, PRCP, PRKAA1, PRKAA2, RRP8, SGIP1, SIRT1, SLC35D3, SQSTM1, SQSTM1, STAT3, SUV39H1, TRPV4, TSKU, UBB
GOBP_ENERGY_RESERVE_METABOLIC_PROCESS	96	ACADM, ADGRF5, ADRB3, AGL, AKT1, AKT2, DYRK2, ENPP1, EPM2AIP1, G6PC1, GAA, GBE1, GCGR, GCGR, GCK, GFPT1, GFPT2, GNMT, GSK3A, GSK3B, GYG1, GYG2, GYS1, GYS2, IGF1, IGF2, IL6ST, INPP5K, INS, INSR, IRS1, IRS2, KHK, KL, LEP, LEPR, MC4R, MIR1271, MIR15B, MIR195, MRAP2, MT3, MTOR, MYC, NHLRC1, NR1D1, PASK, PCDH12, PER2, PFKM, PHKA1, PHKA2, PHKB, PHKG1, PHKG2, PHLDA2, PHLDA2, PID1, POMC, PPP1CA, PPP1CB, …
GOBP_ENGULFMENT_OF_APOPTOTIC_CELL	20	ABCA7, ADGRB1, ALOX15, BECN1, MEGF10, RAC1, RAC2, RHOBTB1, RHOBTB2, RHOG, RHOH, THBS1, TREM2, XKR4, XKR5, XKR5, XKR6, XKR7, XKR8, XKR9
GOBP_ENSHEATHMENT_OF_NEURONS	156	ABCA2, ABCD1, ABCD2, ACER3, ACER3, ACSBG1, ADGRG6, AFG3L2, AKT1, AKT2, AMIGO1, ANK2, ARHGEF10, ARHGEF10, ASPA, ATRN, B4GALT5, B4GALT6, BCAS1, CD9, CLDN11, CLDN5, CLU, CMTM8, CNTN1, CNTN2, CNTNAP1, CST7, CTNNB1, CTSC, CXCR4, CYFIP1, CYFIP1, CYFIP1, DAG1, DEGS1, DHH, DICER1, DLG1, EGR2, EIF2AK3, EIF2B2, EIF2B4, EIF2B5, EPB41L3, ERBB2, ERCC2, FA2H, FAM126A, FIG4, GAL3ST1, GALC, GJC3, GNPAT, GPC1, HE…
GOBP_ENTEROENDOCRINE_CELL_DIFFERENTIATION	33	AKT1, ARNTL, BAD, BMP4, BMP5, BMP6, CDH2, CDK6, CLOCK, DLL1, DLL1, GATA6, GSK3A, GSK3B, HES1, HNF4A, INSM1, MEN1, MIR541, NEUROD1, NKX2-2, NKX6-1, PAX6, PDPK1, PDX1, PERCC1, RFX3, RFX6, RHEB, SIDT2, SMO, WNT5A, ZBED6
GOBP_ENTRAINMENT_OF_CIRCADIAN_CLOCK	36	ARNTL2, ATOH7, BHLHE40, CRTC1, CRY1, CRY2, FBXL12, FBXL17, FBXL21P, FBXL22, FBXL3, FBXL6, FBXL6, FBXL6, FBXL8, GNA11, GNAQ, ID2, MTA1, NR2F6, OPN5, PDE6B, PER1, PER2, PER3, PHLPP1, PML, PPP1CA, PPP1CB, PPP1CC, RBM4, RBM4B, SIK1, SOX14, TP53, USP2
GOBP_ENTRY_INTO_HOST	207	ACE2, AGTR1, ANPEP, APCS, AVP, AVPR1B, AXL, BSG, CAV1, CAV2, CBL, CCR5, CD209, CD4, CD46, CD55, CD74, CD80, CD81, CD86, CDHR3, CDK1, CH25H, CIITA, CLDN1, CLDN6, CLDN9, CLEC4G, CLEC4M, CLEC5A, CR1, CR2, CTSB, CTSB, CTSL, CXADR, CXCL8, CXCR4, DAG1, DYNLT1, EFNB2, EFNB3, EGFR, EPHA2, EPS15, EXOC2, EXOC7, F11R, FCN1, FCN3, FUCA2, GAS6, GPR15, GRK2, GSN, GYPA, HAVCR1, HLA-DRB1, HLA-DRB1, HLA-DRB1, HLA…
GOBP_EOSINOPHIL_CHEMOTAXIS	23	CCL1, CCL11, CCL13, CCL2, CCL21, CCL24, CCL26, CCL3, CCL3, CCL3, CCL4, CCL4, CCL4, CCL5, CCL5, CCL7, CCL8, CX3CL1, DAPK2, HRH1, IL4, LGALS3, SCG2
GOBP_EOSINOPHIL_MIGRATION	27	ADAM8, CCL1, CCL11, CCL13, CCL2, CCL21, CCL24, CCL26, CCL3, CCL3, CCL3, CCL4, CCL4, CCL4, CCL5, CCL5, CCL7, CCL8, CD300A, CX3CL1, DAPK2, EPX, HRH1, IL4, LGALS3, PTGER4, SCG2
GOBP_EPHRIN_RECEPTOR_SIGNALING_PATHWAY	54	ANKS1A, ANKS1B, ARHGEF28, ARHGEF7, CDK5R1, CHN1, CRK, EFNA1, EFNA2, EFNA3, EFNA4, EFNA5, EFNB1, EFNB2, EFNB3, EPHA1, EPHA1, EPHA10, EPHA2, EPHA3, EPHA4, EPHA5, EPHA6, EPHA7, EPHA8, EPHB1, EPHB2, EPHB3, EPHB4, EPHB6, EPHB6, FYN, GIT1, KALRN, LYN, MIR519D, MMP2, MMP9, NCK1, NCK2, NGEF, NTRK1, NTRK3, PAK1, PAK3, PTK2, PTPN11, RASA1, RBPJ, SIPA1L1, SRC, SS18, TIAM1, YES1
GOBP_EPIBOLY	44	ACVRL1, ADAM17, AJUBA, ARHGAP24, ARHGAP35, CARMIL2, CCN1, CD151, CD44, CEACAM1, CLASP1, CLASP2, COL5A1, DDR1, DDR1, DDR1, DDR1, DDR1, DDR1, DDR1, FERMT1, FERMT2, FLNA, HBEGF, ITGA5, LCP1, MEGF8, MIR221, MMP12, MRTFA, MSX2, MTOR, PDCD10, PDPN, PHLDB2, PLET1, PTEN, PTEN, RHOA, RHOC, RREB1, TMEFF2, TOR1A, WNT7A
GOBP_EPIDERMAL_CELL_DIFFERENTIATION	224	ABCA12, ACER1, ADAM9, ADAM9, AKR1C3, ALOX15B, ANXA1, AQP3, ASAH1, ATOH1, BCL11B, BCR, BMP4, CASP14, CASP3, CD109, CDH23, CDH3, CDSN, CDSN, CDSN, CDSN, CDSN, CDSN, CERS3, CLIC4, CLRN1, CLRN2, CNFN, CSTA, CTNNB1, CYP26B1, CYP27B1, DLL1, DLL1, DNASE1L2, DSG4, DSP, EPHA2, ERCC2, ERCC3, EREG, ERRFI1, ESRP1, ETV4, EVPL, EXPH5, EZH2, FA2H, FLG, FLNB, FOSL2, FOXC1, FOXN1, GATA6, GDF3, GLI1, GRHL1, GRHL2,…
GOBP_EPIDERMIS_DEVELOPMENT	371	ABCA12, ACER1, ACVR1B, ADAM9, ADAM9, AGPAT2, AKR1C3, ALDH3A2, ALOX15B, ALX4, ANXA1, AP3B1, APCDD1, AQP3, ASAH1, ATOH1, ATP2A2, ATP2C1, ATP7A, BCL11B, BCL2, BCR, BMP4, BNC1, C1orf68, CALML5, CASP14, CASP3, CCN2, CD109, CDH23, CDH3, CDSN, CDSN, CDSN, CDSN, CDSN, CDSN, CERS3, CLIC4, CLRN1, CLRN2, CNFN, COL17A1, COL7A1, CRABP2, CST6, CSTA, CTNNB1, CYP26B1, CYP27B1, DCT, DKK1, DKK4, DLL1, DLL1, DNASE1…
GOBP_EPIDERMIS_MORPHOGENESIS	35	ATP7A, BCL2, CTNNB1, EXT1, FGF10, FGF7, FGFR2, FLG2, FOXE1, FOXQ1, FST, GLI2, GORAB, IGFBP5, INTU, KLF4, KLK14, KRT17, KRT25, KRT27, KRT71, NGFR, NOTCH1, PLA2G10, PLA2G10, PLOD3, SHH, SMO, SNAI1, SOSTDC1, TGFB2, TGM3, TMEM79, TP63, WNT10A
GOBP_EPITHELIAL_CELL_APOPTOTIC_PROCESS	140	ABL1, AKR1C3, ANGPT1, ANGPTL4, ANO6, ARF6, ARRB2, ATF2, BAD, BCL2L1, BID, BMPR2, BOK, CAPN10, CASP6, CAST, CCL2, CD160, CD248, CD40, CD40LG, CDH5, CFLAR, COL4A3, DAB2IP, DNMT3A, E2F1, E2F2, E2F2, ECSCR, ECSCR, EDNRA, EIF2S1, EXOC5, FASLG, FGA, FGB, FGF21, FGG, FOXO3, GAS6, GATA2, GATA3, GPER1, GSN, H19, H19, HIPK1, HLA-G, HLA-G, HLA-G, HLA-G, HLA-G, HLA-G, HLA-G, HLA-G, HMOX1, ICAM1, IGF1R, IL10,…
GOBP_EPITHELIAL_CELL_DEVELOPMENT	232	ABCA12, ABI2, ACTA2, ADAMTSL4, ADD1, ADIPOQ, AFDN, AKR1B1, AKT1, AR, ARHGEF26, ARHGEF26, ARID4A, ARID4B, ARNTL, ASXL1, ATF4, ATRX, B4GALT1, BAD, BCL11B, BFSP1, BFSP2, BMP15, BMP4, BMP5, BMP6, C1GALT1, CCDC88C, CCM2, CDH2, CDH5, CDK6, CDSN, CDSN, CDSN, CDSN, CDSN, CDSN, CLDN1, CLDN3, CLDN5, CLIC4, CLOCK, COL15A1, COL18A1, COL22A1, CRYGB, CXCR4, DACT2, DLL1, DLL1, DMRT1, DNASE1L2, E2F4, EDNRA, EDNR…
GOBP_EPITHELIAL_CELL_DIFFERENTIATION_INVOLVED_IN_KIDNEY_DEVELOPMENT	52	ACTA2, ADIPOQ, ASXL1, BASP1, BMP4, CD24, CD34, CTNNB1, EDNRA, EDNRB, EXT1, FOXC2, FOXJ1, GATA3, GDNF, GPR4, GREM1, GREM1, GREM1, IQGAP1, JAG1, KLF15, LAMB2, LHX1, LHX1, LIF, MAGI2, MEF2C, MMP9, MTSS1, MYO1E, NOTCH1, NOTCH2, NPHS1, NPHS2, OSR1, PAX2, PAX8, PDGFB, PODXL, PRKX, PROM1, PTPRO, SALL1, SIX2, SMO, STAT1, WNT9B, WNT9B, WT1, WWTR1, YAP1
GOBP_EPITHELIAL_CELL_MORPHOGENESIS	40	AR, ARHGEF26, ARHGEF26, BCL11B, CCDC88C, CLDN3, CLIC4, COL15A1, COL18A1, COL22A1, DACT2, EPB41L5, FAT1, FLNB, FRMD6, GRHL2, HEG1, HOXA13, IHH, MET, NOTCH4, NOTCH4, NOTCH4, NOTCH4, NOTCH4, NOTCH4, NOTCH4, PALLD, PKHD1, PLOD3, POF1B, RAB25, RILPL1, RILPL2, ROCK1, SIPA1L3, SPINT2, ST14, STC1, VSIG1
GOBP_EPITHELIAL_CELL_PROLIFERATION	477	A4GNT, ACVR2A, ACVRL1, ADAM17, AGGF1, AGTR1, AIMP1, AKT1, AKT3, AKT3, ALDH1A2, ALOX5, ALOX5, ANG, ANGPT1, ANGPT4, ANGPTL8, APELA, APLN, APLNR, APOA1, APOE, APOH, AQP11, AR, AREG, ARG1, ARNT, ATF2, ATOH8, ATP5F1A, ATP5IF1, ATP5IF1, ATP7A, B2M, B2M, B4GALT1, BAD, BAX, BCL11B, BCL2L2, BMP2, BMP4, BMP5, BMP6, BMPER, BMPR1A, BMPR2, BRCA2, BTBD10, BTRC, C5AR1, C5AR2, C6orf89, CASK, CAV1, CAV2, CCL11, C…
GOBP_EPITHELIAL_STRUCTURE_MAINTENANCE	44	CRACD, CROCC, CXADR, IL17A, ILDR1, INAVA, LACRT, LDB1, LDB2, LSR, MKS1, MUC13, MUC2, MUC2, MUC2, MUC4, MUC4, MUC4, MUC4, MUC4, MUC4, MUC4, MUC4, MUC6, MUC6, MUC6, MUC6, NEUROD1, NOD2, PBLD, PIWIL4, RBP4, SERPINA3, SLC22A5, SOX9, SRF, STRAP, TFF1, TFF2, TFF3, TLR4, TLR9, VSIG1, ZNF830
GOBP_EPITHELIAL_TO_MESENCHYMAL_TRANSITION	179	ACVR1, ACVRL1, ADAM15, ADIPOR1, AKNA, ALX1, AMELX, AXIN2, BAMBI, BCL9L, BMP2, BMP4, BMP5, BMP7, CLASP1, CLASP2, COL1A1, CRB2, CTNNB1, CUL7, DAB2, DAB2IP, DACT3, DAG1, DDX17, DDX5, DLG5, DLG5, EDN1, EDNRA, EFNA1, ELL3, ENG, EOMES, EPB41L5, EPHA3, EPHA4, EZH2, FAM83D, FERMT2, FGF8, FGFR1, FGFR2, FLNA, FOXA1, FOXA2, FOXC1, FOXF2, FUZ, GATA3, GCNT2, GCNT2, GLIPR2, GREM1, GREM1, GREM1, GSC, GSK3B, HAS…
GOBP_EPITHELIAL_TO_MESENCHYMAL_TRANSITION_INVOLVED_IN_ENDOCARDIAL_CUSHION_FORMATION	20	ACVR1, BMP4, ENG, FGF8, HEY2, HEYL, MSX1, MSX2, NOG, NOTCH1, RBPJ, SMAD4, SNAI1, SNAI2, TGFB1, TGFB2, TGFB3, TGFBR1, TGFBR2, TMEM100
GOBP_EPITHELIAL_TUBE_BRANCHING_INVOLVED_IN_LUNG_MORPHOGENESIS	37	BMP4, CELSR1, CTNNB1, CTSH, CTSZ, DAG1, DLG5, DLG5, ESRP2, EXT1, FGF10, FGFR2, FOXA1, FOXF1, HHIP, HOXA5, KRAS, LAMA1, NKX2-1, RDH10, RSPO2, SHH, SOX9, SPRY1, SPRY2, TBX2, TNF, TNF, TNF, TNF, TNF, TNF, TNF, TNF, WNT2, WNT2B, YAP1
GOBP_EPITHELIAL_TUBE_FORMATION	151	ABL1, ADM, APAF1, ARHGAP35, BBS4, BCL10, BMP4, BMP5, BMP7, BRD2, BRD2, BRD2, BRD2, BRD2, BRD2, BRD2, CASP3, CC2D2A, CDK20, CELSR1, CEP290, CITED2, COBL, CTHRC1, CTNNB1, DEAF1, DEAF1, DLC1, DLC1, DVL1, DVL2, DVL3, EGF, FGF10, FGF2, FGF8, FGFR2, FOLR1, FUZ, FZD1, FZD2, FZD3, FZD6, GATA3, GDF7, GDNF, GLMN, GREM1, GREM1, GREM1, GRHL2, GRHL3, HAND1, HECTD1, HES5, HES5, HESX1, HIF1A, HNF1B, HNF1B, IFT1…
GOBP_EPITHELIAL_TUBE_MORPHOGENESIS	385	ABL1, ACVR1, ACVRL1, ADAMTS12, ADAMTS12, ADAMTS16, ADM, AGT, AGTR2, AGTR2, AHI1, APAF1, APLNR, AR, AREG, ARHGAP35, ARL13B, ASB2, ASB2, BBS4, BBS5, BBS7, BCL10, BCL2, BMP2, BMP4, BMP5, BMP7, BRD2, BRD2, BRD2, BRD2, BRD2, BRD2, BRD2, BTRC, C2CD3, CASP3, CASR, CAV3, CC2D2A, CCDC103, CCDC39, CCDC39, CCDC40, CCL11, CCM2, CDK20, CELSR1, CEP290, CITED1, CITED2, CLIC4, COBL, COL4A1, CSF1, CSF1R, CSMD1, C…
GOBP_EPOXYGENASE_P450_PATHWAY	20	CYP1A1, CYP1A2, CYP1B1, CYP2A13, CYP2A6, CYP2A7, CYP2B6, CYP2B6, CYP2C18, CYP2C19, CYP2C8, CYP2C9, CYP2E1, CYP2F1, CYP2G1P, CYP2J2, CYP2S1, CYP4A11, CYP4F12, CYP4F2
GOBP_ERAD_PATHWAY	124	AMFR, ANKZF1, AQP11, ATXN3, AUP1, BAG6, BAG6, BAG6, BAG6, BAG6, BAG6, BAG6, BCAP31, BRSK2, CALR, CALR3, CANX, CANX, CAV1, CCDC47, CLGN, DERL1, DERL2, DERL3, DERL3, DNAJB12, DNAJB14, DNAJB2, DNAJB9, DNAJC10, DNAJC18, DNAJC18, ECPAS, EDEM1, EDEM2, EDEM3, ERLEC1, ERLIN1, ERLIN2, FAF1, FAF2, FAM8A1, FBXO17, FBXO17, FBXO2, FBXO27, FBXO44, FBXO6, FOXRED2, GET4, HERPUD1, HM13, HSP90B1, HSPA5, JKAMP, MAN…
GOBP_ERBB_SIGNALING_PATHWAY	124	ABL1, ACP4, ADAM17, ADORA1, ADRA2A, AFAP1L2, AGR2, AGT, AKT1, AREG, BCAR1, BCAR1, BCAR3, BRAF, BTC, CAMLG, CBL, CBLB, CBLC, CCDC88A, CDH13, CEACAM1, CHMP6, CNOT9, CPNE3, CUL5, DAB2IP, DGKD, DGKD, DUSP3, EFEMP1, EGF, EGFR, EPGN, ERBIN, EREG, ERRFI1, FAM83A, FAM83B, FASLG, FBXW7, FER, GAB1, GAREM1, GPER1, GPRC5A, GRB2, GRB7, HAP1, HBEGF, HIP1, HIP1R, IFI6, IQGAP1, ITGA1, KIF16B, LGMN, MAPK1, MIR133…
GOBP_ERK1_AND_ERK2_CASCADE	394	ABCA7, ABL1, ACE2, ACKR3, ACTA2, ADCYAP1, ADIPOQ, ADRA1A, AGER, AGER, AGER, AGER, AGER, AGER, AGER, AGT, AKAP12, ALKAL1, ALKAL2, ALOX15, ANGPT1, APELA, APIP, APOA1, APOE, APP, ARHGAP8, ARHGEF5, ARHGEF5, ARRB1, ARRB2, ATF3, AVP, BMP2, BMP4, BMPER, BRAF, BTN2A2, C1QL4, C3orf33, C5AR1, C5AR2, CALCR, CARD9, CASR, CAVIN3, CCL1, CCL11, CCL13, CCL14, CCL14, CCL15, CCL15, CCL16, CCL16, CCL17, CCL18, CCL1…
GOBP_ERYTHROCYTE_DEVELOPMENT	38	ABCB10, ADGRF5, ALAS1, ALAS2, ARID4A, BCL6, BPGM, BRD1, CITED2, DMTN, EPB42, EPO, ERCC2, FAM210B, FLVCR1, G6PD, GATA1, JMJD6, KLF2, L3MBTL3, LYAR, MAEA, MED1, NCKAP1L, PLA2G10, PLA2G10, PTBP3, RHAG, RHEX, RPS6, SH2B3, SLC11A2, SLC4A1, SRF, TAL1, TMOD3, TRIM58, ZBTB7A
GOBP_ERYTHROCYTE_HOMEOSTASIS	167	ABCB10, ACIN1, ACVR1B, ACVR2A, ADAR, ADGRF5, AHSP, ALAS1, ALAS2, ANKRD54, ARID4A, ARNT, ATP5IF1, ATP5IF1, AXL, B2M, B2M, BCL6, BMP4, BPGM, BRD1, CASP3, CDIN1, CDK5RAP3, CDK6, CEBPG, CITED2, DMTN, DNASE2, DYRK3, EPAS1, EPB42, EPO, ERCC2, ETS1, ETV2, FAM210B, FLVCR1, FOXO3, G6PD, GATA1, GATA2, GATA3, GPI, GPI, HCLS1, HIF1A, HIPK2, HMGB2, HMOX1, HOXA5, HOXB6, HSPA1A, HSPA1A, HSPA1A, HSPA1A, HSPA1A, …
GOBP_ER_ASSOCIATED_MISFOLDED_PROTEIN_CATABOLIC_PROCESS	24	AUP1, BAG6, BAG6, BAG6, BAG6, BAG6, BAG6, BAG6, DERL1, NGLY1, RNF185, RNF5, RNF5, RNF5, RNF5, RNF5, RNF5, RNF5, SDF2L1, TOR1A, UFD1, UGGT1, UGGT2, VCP
GOBP_ER_NUCLEUS_SIGNALING_PATHWAY	48	ABCA7, AGR2, AMFR, ARHGEF10L, ATF4, ATF6, ATF6B, ATF6B, ATF6B, ATF6B, ATG10, ATP2A2, BCL2L11, BOK, CCDC47, DDIT3, EIF2A, EIF2AK3, EIF2S1, ERLIN1, ERLIN2, FBXW7, GSK3B, HSPA5, INSIG1, INSIG2, LPCAT3, MBTPS1, MBTPS2, NCK1, NCK2, NFE2L2, PPP1R15A, PPP1R15B, PTPN1, PTPN2, QRICH1, SCAP, SELENOS, SPRING1, SREBF1, SREBF2, TMCO1, TMED2, TMEM33, TP53, WFS1, ZBTB7B
GOBP_ESTABLISHMENT_OF_CELL_POLARITY	152	ALPK2, AMOT, AMOTL1, AMOTL2, ANKFN1, ARF6, ARFGEF1, ARHGEF11, BCAS3, BRSK1, BRSK2, CAMSAP3, CCL19, CCL21, CCR7, CDC42, CDH5, CDK5RAP2, CENPA, CLASP1, CRB1, CRB2, CRK, CRKL, CRTAM, CYP26B1, CYRIB, CYTH1, CYTH3, DCTN1, DOCK2, DOCK7, DOCK8, DYNLT1, EPHB1, EZR, FAM89B, FAT1, FBF1, FBXW11, FERMT1, FEZ1, FGF10, FGF13, FLOT2, FOXF1, FOXJ1, FRMD4A, FRMD4B, FSCN1, GATA3, GBF1, GJA1, GOLPH3, GPSM2, GSK3B, …
GOBP_ESTABLISHMENT_OF_ENDOTHELIAL_BARRIER	63	ADD1, AFDN, CDH5, CLDN1, CLDN3, CLDN5, EDNRA, EDNRB, EZR, F11R, F2RL1, FASN, FOXP3, FOXP3, HPSE, ICAM1, IKBKB, IL1B, MARVELD2, MARVELD2, MSN, MYADM, MYD88, PDE2A, PDE4D, PECAM1, PLCB1, PPP1R12A, PPP1R16B, PROC, RAB1A, RAB1B, RAP1A, RAP1B, RAP2B, RAP2C, RAPGEF1, RAPGEF2, RAPGEF3, RAPGEF6, RDX, ROBO4, ROCK1, ROCK2, S1PR2, S1PR3, SOX18, TJP1, TJP1, TJP2, TJP3, TNF, TNF, TNF, TNF, TNF, TNF, TNF, TNF,…
GOBP_ESTABLISHMENT_OF_EPITHELIAL_CELL_POLARITY	34	ARF6, CAMSAP3, CDC42, CLASP1, CYTH1, CYTH3, EZR, FAT1, FBF1, FERMT1, FOXF1, FRMD4A, FRMD4B, GOLPH3, HES1, HES5, HES5, IFT20, LAMA1, MSN, MYO18A, MYO9A, OPHN1, PARD3, PTK7, RAP2A, RHOA, SH3BP1, SIPA1L3, SLC9A3R1, SYNE4, TCF15, TTC8, WNT5A
GOBP_ESTABLISHMENT_OF_MITOCHONDRION_LOCALIZATION	32	ACTR10, AGBL4, AGTPBP1, ARMCX3, FEZ1, HAP1, HDAC6, HIF1A, HSBP1, LRPPRC, MAP1B, MAP1S, MAPT, MAPT, MAPT, MARK1, MGARP, MYO19, MYO19, NECTIN2, NEFL, OPA1, RHOT1, RHOT2, SPAST, SYBU, TRAK1, TRAK2, UBB, UCHL1, UXT, WASF1
GOBP_ESTABLISHMENT_OF_MITOTIC_SPINDLE_LOCALIZATION	37	ANKFN1, CDK5RAP2, CENPA, CLASP1, CLASP2, DCTN1, DYNLT1, ESPL1, FBXW11, FGF10, GJA1, GPSM2, HTT, INSC, ITGB1, KPNB1, MAD2L1, MCPH1, MCPH1, MISP, NDC80, NDE1, NDE1, NDEL1, NSFL1C, NUMA1, NUSAP1, PAFAH1B1, PAX6, PKHD1, PLK1, SAPCD2, SPDL1, SPRY1, SPRY2, UBXN2B, ZW10
GOBP_ESTABLISHMENT_OF_ORGANELLE_LOCALIZATION	433	ABCE1, ACTN4, ACTN4, ACTR10, ACTR2, ACTR3, ADGRE2, ADORA2B, AGBL4, AGTPBP1, ANKFN1, ANKRD53, AP1AR, AP1M2, AP3B1, AP3B2, AP3D1, AP3M1, AP3M2, AP3S1, AP3S2, ARFGAP2, ARFGAP3, ARHGAP21, ARL6, ARMCX3, ASIP, ATM, ATP13A2, ATP9A, AURKB, BBS2, BBS4, BBS5, BBS7, BECN1, BICD1, BICD2, BICDL1, BICDL2, BLK, BLK, BLOC1S1, BLOC1S2, BLOC1S3, BLOC1S4, BLOC1S5, BLOC1S6, BOD1, BORCS5, BORCS5, BTK, C12orf4, C17orf…
GOBP_ESTABLISHMENT_OF_PIGMENT_GRANULE_LOCALIZATION	26	ARL6, ASIP, BBS2, BBS4, BBS5, BBS7, BLOC1S3, BLOC1S5, BLOC1S6, CDH3, DCTN2, GPR143, MKKS, MKKS, MKKS, MLPH, MREG, MYO5A, MYO7A, RAB11A, RAB11B, RAB17, RAB1A, RAB27A, RAB27B, SHROOM2
GOBP_ESTABLISHMENT_OF_PROTEIN_LOCALIZATION_TO_CHROMOSOME	26	ACD, BRCA2, CCT2, CCT3, CCT4, CCT5, CCT6A, CCT7, CCT8, DKC1, H1-5, LRWD1, MACROH2A1, MACROH2A2, NABP2, NIPBL, PIH1D1, POT1, RUVBL2, SGF29, SPIDR, TCP1, TERF1, TERT, WRAP53, ZNF827
GOBP_ESTABLISHMENT_OF_PROTEIN_LOCALIZATION_TO_ENDOPLASMIC_RETICULUM	56	BAG6, BAG6, BAG6, BAG6, BAG6, BAG6, BAG6, BHLHE40-AS1, CHMP4A, CHMP4A, CHMP4B, EDEM1, ENSG00000283175, GET3, GET4, GJD2-DT, HERPUD1, HSPA5, MAN1A1, RAB10, RAB3GAP1, RAB3GAP2, RN7SL1, RN7SL2, RN7SL2, RN7SL2, RN7SL3, RYR2, SEC61A1, SEC61A2, SEC61B, SEC61G, SEC62, SEC63, SGTA, SGTB, SNAP25-AS1, SPCS1, SPCS2, SPCS3, SRP14, SRP19, SRP54, SRP68, SRP72, SRP9, SRPRA, SRPRB, SSR3, TRAM1, TRAM1L1, TRAM2, T…
GOBP_ESTABLISHMENT_OF_PROTEIN_LOCALIZATION_TO_MEMBRANE	285	ACSL3, ADORA1, AFDN, AGK, AGK, AKAP5, AKT2, AMN, ANK3, AP3B1, AQP11, ARFRP1, ARHGAP44, ARL6, ARL6IP1, ATAD1, ATAD1, ATG3, ATP13A1, ATP1B1, ATP2C1, ATP6AP1, BAG6, BAG6, BAG6, BAG6, BAG6, BAG6, BAG6, BAX, BBC3, BBS1, BBS2, BCS1L, BHLHE40-AS1, BID, BLZF1, BRAF, C2CD5, CACNG2, CALM3, CAMLG, CCDC47, CD24, CDK5, CDK5R1, CEMIP, CHM, CHMP4A, CHMP4A, CHMP4B, CHP1, CIB1, CLN3, CLSTN1, CNST, COLQ, COX18, CP…
GOBP_ESTABLISHMENT_OF_PROTEIN_LOCALIZATION_TO_MITOCHONDRIAL_MEMBRANE	34	AGK, AGK, AP3B1, BAX, BBC3, BCS1L, CALM3, COX18, GZMB, HSP90AA1, HSPA4, MAIP1, MAPK8, MOAP1, MOAP1, NDUFA13, NMT1, OXA1L, PDCD5, ROMO1, SAMM50, TIMM10, TIMM10B, TIMM13, TIMM22, TIMM22, TIMM22, TIMM29, TIMM8A, TIMM8B, TIMM9, TOMM22, TOMM70, TRMT10B
GOBP_ESTABLISHMENT_OF_PROTEIN_LOCALIZATION_TO_ORGANELLE	470	ABLIM3, ABRA, ACD, AGK, AGK, AGT, AIFM1, AIP, AKT1, ANGPT1, AP3B1, AP3D1, AP3M1, AP4M1, APOD, APPL1, APPL2, ARIH2, ATF2, ATG13, ATP5IF1, ATP5IF1, BAG3, BAG4, BAG6, BAG6, BAG6, BAG6, BAG6, BAG6, BAG6, BAP1, BAX, BBC3, BCAP31, BCL3, BCS1L, BHLHE40-AS1, BID, BMP4, BNIP3L, BRCA2, C11orf65, CABP1, CACNG2, CACNG3, CACNG4, CACNG5, CACNG7, CACNG8, CALM3, CBLB, CCT2, CCT3, CCT4, CCT5, CCT6A, CCT7, CCT8, C…
GOBP_ESTABLISHMENT_OF_PROTEIN_LOCALIZATION_TO_PLASMA_MEMBRANE	67	ACSL3, AFDN, AKAP5, AMN, ANK3, ARFRP1, ARHGAP44, ATP2C1, ATP6AP1, BBS1, BBS2, BLZF1, CLN3, CNST, CSK, GCC2, GGA1, GGA2, GGA3, GOLGA4, GOLGA7, GOLPH3, GOLPH3L, GOPC, GORASP1, GORASP2, GRIP1, GRIP2, GRIPAP1, KIF13A, KRT18, LYPLA1, MACF1, NECTIN3, NSF, NSF, NSF, NSG1, OPTN, PHAF1, PKDCC, PREPL, RAB10, RAB11A, RAB26, RAB31, RAB34, RAB7A, RAB8A, RACK1, RILPL1, RILPL2, RSC1A1, SCRIB, SCRIB, SEC16A, SPT…
GOBP_ESTABLISHMENT_OF_PROTEIN_LOCALIZATION_TO_VACUOLE	53	AP3B1, AP3D1, AP3M1, AP4M1, CACNG2, CACNG3, CACNG4, CACNG5, CACNG7, CACNG8, CLU, GCC2, GGA3, GNPTAB, HGS, HSPA8, LAMP2, LAPTM5, M6PR, MON1A, MON1B, NAGPA, NCOA4, NEDD4, PIK3R4, PTPN23, RAB7A, RNF215, SCARB2, SMURF1, SMURF1, SNF8, SNX16, SORL1, SORT1, STAM, TNFAIP3, VPS13A, VPS13C, VPS13D, VPS25, VPS28, VPS28, VPS36, VPS37A, VPS37B, VPS37C, VPS37D, VPS41, VPS4A, WASH3P, WASH3P, ZFYVE16
GOBP_ESTABLISHMENT_OF_RNA_LOCALIZATION	184	AAAS, AGFG1, AHCTF1, AKAP8L, ALKBH5, ALYREF, ARC, ATM, ATR, ATXN2, BICD2, C12orf50, CETN2, CETN3, CHTOP, CKAP5, CPSF6, DDX19A, DDX19B, DDX25, DDX39A, DDX39B, DDX39B, DDX39B, DDX39B, DDX39B, DDX39B, DDX39B, DDX39B, DHX9, EIF5A, EIF5A, EIF5A2, EIF5AL1, ENY2, FLOT1, FLOT1, FLOT1, FLOT1, FLOT1, FLOT1, FLOT1, FLOT1, FMR1, FYTTD1, G3BP2, GLE1, HHEX, HNRNPA1, HNRNPA1L2, HNRNPA2B1, HNRNPA3, HSF1, HSF1, I…
GOBP_ESTABLISHMENT_OF_SPINDLE_ORIENTATION	39	ANKFN1, CDK5RAP2, CENPA, CLASP1, DCTN1, DYNLT1, FBXW11, FGF10, GJA1, GPSM2, HTT, INSC, ITGB1, KIF25, LLGL1, LLGL1, LLGL2, MAD2L1, MAP4, MCPH1, MCPH1, MISP, MOS, NDC80, NDE1, NDE1, NDEL1, NSFL1C, NUMA1, PAFAH1B1, PAX6, PKHD1, PLK1, SAPCD2, SPDL1, SPRY1, SPRY2, UBXN2B, ZW10
GOBP_ESTABLISHMENT_OF_TISSUE_POLARITY	74	ABL1, ANKRD6, ARHGEF19, ASTN2, BRSK1, BRSK2, CDC42, CELSR1, CELSR2, CELSR3, CTHRC1, DAAM1, DAB2, DACT1, DKK1, DLG3, DVL1, DVL2, DVL3, ERBB4, EXOC5, FOXF2, FUZ, FZD1, FZD2, FZD3, FZD6, FZD7, GPC3, GPC4, GPC6, GRHL3, IFT20, JHY, MAGI2, MED12, MKS1, MLLT3, NKD1, NPHP1, NPHP3, PAFAH1B1, PKHD1, PLEKHA4, PRICKLE1, PRICKLE2, PTK7, RAC1, RHOA, ROR1, ROR2, RPGRIP1L, RSPO3, RYK, SAPCD2, SEC24B, SFRP1, SFRP…
GOBP_ESTABLISHMENT_OR_MAINTENANCE_OF_BIPOLAR_CELL_POLARITY	53	ANK1, ARF4, CAMSAP3, CDC42, CDX2, CLIC4, CRB1, CRB2, DLG1, DLG2, DLG3, ERBIN, EZR, FAT1, FOXF1, FOXJ1, FSCN1, IFT20, ILK, LAMA1, LHX2, LIN7A, LIN7B, LIN7C, LRRC7, MARK2, MSN, MTCL1, MYO9A, OOEP, OPHN1, PALS1, PARD3, PARD3B, PARD6A, PATJ, PDCD6IP, PDZD11, PRKCI, PTK7, RAP2A, RHOA, SCRIB, SCRIB, SH3BP1, SLC9A3R1, SYNE4, SYNJ2BP, TCF15, TTC8, WDR1, WNT11, WNT5A
GOBP_ESTABLISHMENT_OR_MAINTENANCE_OF_CELL_POLARITY	231	ACTB, ACTR2, ACTR3, ALPK2, AMOT, AMOTL1, AMOTL2, ANK1, ANKFN1, AQP1, ARF4, ARF6, ARFGEF1, ARHGAP35, ARHGEF11, ARPC5, BCAS3, BRSK1, BRSK2, CAMSAP3, CAP1, CAP2, CARMIL2, CCL19, CCL21, CCL4, CCL4, CCL4, CCR7, CD3G, CDC42, CDC42BPB, CDH5, CDK5RAP2, CDX2, CENPA, CKAP5, CLASP1, CLASP2, CLIC4, CRB1, CRB2, CRK, CRKL, CRTAM, CTNNA1, CYP26B1, CYRIB, CYTH1, CYTH3, DCTN1, DLG1, DLG2, DLG3, DLG5, DLG5, DOCK2,…
GOBP_ESTABLISHMENT_OR_MAINTENANCE_OF_MONOPOLAR_CELL_POLARITY	28	CAMSAP3, CARMIL2, CDC42, EZR, FAT1, FOXF1, FOXJ1, FSCN1, GBF1, IFT20, LAMA1, MAP1B, MSN, MYO9A, OPHN1, PATJ, PRKCI, PTK7, RAP2A, RHOA, SCRIB, SCRIB, SH3BP1, SLC9A3R1, SYNE4, TCF15, TTC8, WNT5A
GOBP_ESTROGEN_METABOLIC_PROCESS	49	AKR1B15, CHST10, CYP19A1, CYP1A1, CYP1A2, CYP1B1, CYP2C8, CYP2C9, CYP2D6, CYP2D6, CYP2D6, CYP2D6, CYP2D6, CYP2D6, CYP3A4, CYP3A5, CYP3A7, DHRS11, DHRS11, HSD17B1, HSD17B10, HSD17B11, HSD17B12, HSD17B2, HSD17B4, HSD17B7, HSD17B8, HSD17B8, HSD17B8, HSD17B8, HSD17B8, HSD17B8, HSD3B1, PDGFRA, PLEKHA1, RDH8, SGPL1, SULT1A1, SULT1E1, TIPARP, UGT1A1, UGT1A3, UGT1A7, UGT2B11, UGT2B15, UGT2B15, UGT2B17, U…
GOBP_ETHANOL_METABOLIC_PROCESS	21	ACSS1, ACSS2, ADH1A, ADH1B, ADH1C, ADH4, ADH5, ADH6, ADH7, ALDH1B1, ALDH2, ALDH3B1, ALDH3B2, SULT1A1, SULT1A2, SULT1A3, SULT1A4, SULT1B1, SULT1C4, SULT1E1, SULT2A1
GOBP_ETHER_METABOLIC_PROCESS	29	AGMO, AGPS, ALOX12, ALOX5, ALOX5, CHPT1, DHRS7B, EPHX1, EPHX2, EPHX3, FAR1, FASN, GNPAT, LIPE, LPCAT2, NCEH1, PAFAH1B1, PEDS1, PEX7, PLA2G10, PLA2G10, PLA2G4A, PLA2G4C, PLA2G6, PLA2G7, PLAAT3, TMEM86B, TXN, TXN2
GOBP_EXCITATORY_SYNAPSE_ASSEMBLY	28	ABI3, CBLN1, GRID2, IL1RAP, LRFN4, LRRC4, LRRC4B, LRRTM2, NLGN1, NLGN2, NLGN2, NPTN, NPTX1, NRXN1, NRXN2, NTRK3, PLXNB2, PTEN, PTEN, PTPRD, PTPRD, SEMA4A, SHANK3, SLITRK3, VSTM5, WNT5A, WNT7A, ZDHHC12
GOBP_EXCRETION	67	ABCG2, ABCG5, ABCG8, ACE, ADORA1, ADORA2A, ADORA2B, ADRA1A, AGT, AGTR1, AMN, AQP6, AQP9, ATP6V0A4, ATP6V1B1, AVP, AVPR1A, AVPR2, CHRNA3, CHRNB2, CHRNB4, CLCN5, CLCNKA, CLCNKB, CLDN16, CLN3, CORIN, DRD2, DRD3, EDN1, EDNRB, GNAI2, GRHPR, GUCA2B, HMOX1, KCNJ1, KCNK5, KCNMA1, KIRREL1, MDK, MLLT6, MLLT6, NEDD4L, NFAT5, NPHP1, NPHS1, NPHS2, NPPB, NPR1, NPSR1, OXT, POU3F3, SCNN1B, SCNN1G, SLC22A12, SLC2…
GOBP_EXECUTION_PHASE_OF_APOPTOSIS	91	ACIN1, ACVR1C, AIFM1, AIFM3, AKT1, APAF1, BAX, BBC3, BCL2L1, BLCAP, BNIP1, BOK, CAPN10, CASP10, CASP14, CASP2, CASP3, CASP6, CASP7, CASP8, CASP9, CDK5RAP3, CECR2, CFLAR, CIDEA, CIDEB, CIDEB, CIDEC, COLEC11, DEDD2, DFFA, DFFB, DICER1, DLC1, DLC1, DNASE1L3, DNASE2, DNASE2B, ENDOG, ERN2, EXOG, FAP, FASLG, FOXL2, FZD3, GCG, GPER1, HSF1, HSF1, HTRA2, IL6, MADD, MIR146A, MTRNR2L1, MTRNR2L10, MTRNR2L11,…
GOBP_EXIT_FROM_MITOSIS	34	ANLN, CDC14A, CDC14B, CDC14C, CDC23, CDCA5, CDKN1B, CDKN1C, CDKN1C, CHMP2A, CHMP4B, CHMP7, CLASP1, CLASP2, CTDP1, CTDP1, EPS8, KNTC1, MAD2L1BP, NEUROG1, NPM2, PHB2, PPP1R9B, PPP2R2D, PPP2R2D, RGCC, RPL24, SIRT2, SIRT2, SIRT7, SPAST, UBE2C, UBE2S, ZW10
GOBP_EXOCRINE_SYSTEM_DEVELOPMENT	56	BMP7, BTBD7, BTBD7, CDC42, CELA1, CLCN2, DAG1, EDA, EDAR, EGFR, ESRP2, FGF10, FGF7, FGF8, FGFR2, FOXC1, HGF, IGF2, IGSF3, INSR, LAMA1, LAMA5, NFIB, NKX3-1, NRP1, NTN4, PAX6, PDGFA, PDX1, PLXNA1, PLXND1, POLB, PTF1A, RAB26, SEMA3A, SEMA3C, SHH, SNAI2, SOX10, SOX9, SRP54, TFCP2L1, TGFB1, TGFB2, TGFB3, TGM2, TNF, TNF, TNF, TNF, TNF, TNF, TNF, TNF, TWSG1, WLS
GOBP_EXOCYTIC_PROCESS	78	BLOC1S6, BTK, CFTR, CPLX1, CPLX2, CPLX3, CTBP2, DMTN, ERC2, GRIK5, KCNB1, LYN, NAPA, NAPB, NLGN1, OTOF, P2RX1, PLA2G3, PLEK, PPFIA3, PRRT2, PSEN1, RAB10, RAB12, RAB13, RAB15, RAB3A, RAB3B, RAB3C, RAB3D, RAB8A, RAB8B, RABEPK, RALB, SCFD2, SCRIB, SCRIB, SEPTIN5, SNAP23, SNAP25, SNAP29, SNAP47, SNAPIN, SNCA, SNPH, SNX4, SNX6, STX11, STX19, STX1A, STX1B, STX2, STX3, STX4, STXBP1, STXBP2, STXBP3, STXB…
GOBP_EXOCYTOSIS	389	ABCA12, ABCC4, ADCY1, ADGRE2, ADORA2A, ADORA2B, ADRA1A, ADRA2A, ANK1, ANXA1, ANXA3, AP1G1, APBA1, APBA1, ARFGEF1, ARFGEF2, ARHGAP17, ARHGAP17, ARHGAP44, ARL8B, ATP13A2, ATP2A2, ATP9A, BACE1, BAIAP3, BCR, BLK, BLK, BLOC1S6, BRSK2, BTK, C12orf4, CACNA1G, CACNA1H, CACNA1I, CACNB2, CADPS, CADPS2, CALM3, CASK, CBARP, CBL, CCL3, CCL3, CCL3, CCL5, CCL5, CCL8, CCR1, CCR2, CD177, CD300A, CD84, CDK16, CDK5…
GOBP_EXPLORATION_BEHAVIOR	29	ABAT, ABL2, AGTR2, AGTR2, APOE, ATP1A2, BLOC1S6, BRINP1, CHL1, CRBN, CRH, DLG4, DPP4, EIF4A3, GAD1, GIP, HTR1A, ITGA3, JPH3, LRRK2, LRRTM1, MYG1, NLGN2, NLGN2, PENK, PRKCE, SLC4A10, TNR, UBE3A
GOBP_EXPORT_ACROSS_PLASMA_MEMBRANE	80	ABCA1, ABCB1, ABCC1, ABCC1, ABCC4, ABCC5, ABCG2, ANO6, ATP12A, ATP1A1, ATP1A2, ATP1A3, ATP1A4, ATP1B1, ATP1B2, ATP1B3, ATP2B1, ATP2B3, ATP2B3, ATP4A, ATP4B, ATP4B, ATP7B, CALM1, CALM2, CALM3, DLG1, FXYD1, FXYD2, GJA1, KCNA2, KCNA5, KCNB1, KCND3, KCNE1, KCNE1B, KCNE2, KCNE3, KCNE4, KCNE5, KCNH2, KCNIP2, KCNK18, KCNK5, KCNQ1, KCNQ1, KCNT2, MIR1-1, MIR129-1, MIR186, MIR21, MIR34B, MIR451A, MIR495, M…
GOBP_EXTERNAL_ENCAPSULATING_STRUCTURE_ORGANIZATION	369	ABI3BP, ABL1, ADAM10, ADAM15, ADAM8, ADAMTS1, ADAMTS10, ADAMTS12, ADAMTS12, ADAMTS13, ADAMTS13, ADAMTS14, ADAMTS15, ADAMTS16, ADAMTS17, ADAMTS18, ADAMTS19, ADAMTS2, ADAMTS2, ADAMTS20, ADAMTS3, ADAMTS4, ADAMTS5, ADAMTS6, ADAMTS7, ADAMTS8, ADAMTS9, ADAMTSL2, ADAMTSL3, ADAMTSL4, ADAMTSL5, ADTRP, AEBP1, AGT, ANGPTL7, ANTXR1, APLP1, APP, ATP7A, ATXN1L, B4GALT1, BCL3, BMP1, BMP2, C6orf15, C6orf15, C6or…
GOBP_EXTRACELLULAR_MATRIX_ASSEMBLY	54	AGT, ANTXR1, ATP7A, CLASP1, CLASP2, COL1A2, COL3A1, DAG1, EFEMP2, EMILIN1, FBLN5, FKBP10, GAS6, GPM6B, HAPLN2, HAS1, HAS2, HAS3, IHH, LAMB1, LAMB2, LAMB3, LAMB4, LOX, LTBP3, MFAP4, MIR29B1, MYH11, MYH11, NOTCH1, NTN4, NTNG1, NTNG2, PHLDB1, PHLDB2, PLOD3, PXDN, QSOX1, RAMP2, RGCC, SMAD3, SMPD3, SOX9, TGFB1, THSD4, TIE1, TNXB, TNXB, TNXB, TNXB, TNXB, TNXB, TNXB, TNXB
GOBP_EXTRACELLULAR_MATRIX_DISASSEMBLY	83	ADAM10, ADAM15, ADAM8, ADAMTS15, ADAMTS4, ADAMTS5, CAPG, CARMIL2, CLASP1, CLASP2, CMA1, CST3, CTSG, CTSK, CTSS, CTSV, DDR1, DDR1, DDR1, DDR1, DDR1, DDR1, DDR1, DDR2, DPP4, ELANE, ELANE, EXOC8, FAP, FGFR4, FLOT1, FLOT1, FLOT1, FLOT1, FLOT1, FLOT1, FLOT1, FLOT1, FSCN1, FURIN, GSN, HPN, IL6, KIF9, KLK4, KLK5, KLK7, LAMC1, LCP1, LRP1, MELTF, MIR98, MMP1, MMP1, MMP10, MMP11, MMP11, MMP12, MMP13, MMP13…
GOBP_EXTRACELLULAR_TRANSPORT	45	ADCY10, AQP4, ARRDC1, CABYR, CCDC103, CCDC39, CCDC39, CCDC40, CFAP221, CFAP43, CFAP45, CFAP53, CFAP54, DAW1, DNAAF1, DNAAF11, DNAAF2, DNAAF4, DNAH1, DNAH11, DNAH5, DNAH9, DNAI1, DPCD, GAS8, JHY, KATNIP, KIF27, NEK10, NME5, NPHP3, ODAD4, OFD1, RFX3, ROPN1L, SLC9A3R1, SPA17, SPAG16, SPAG17, SPAG6, SPEF2, STK36, TSG101, TTLL1, WWP2
GOBP_EXTRACELLULAR_VESICLE_BIOGENESIS	25	ARRDC1, ARRDC4, ATP13A2, ATP9A, CD34, CHMP2A, CHMP3, CHMP6, COPS5, HGS, IFNG, PDCD6IP, PRKN, RAB11A, RAB27A, RAB7A, SDC1, SDC4, SDCBP, SMPD3, SNF8, STAM, TSG101, VPS4A, VPS4B
GOBP_EXTRINSIC_APOPTOTIC_SIGNALING_PATHWAY	250	ACVR1, ACVR1B, AGT, AGTR2, AGTR2, AKT1, AR, ARHGEF2, ATF3, BAD, BAG3, BAK1, BAX, BCL10, BCL2, BCL2A1, BCL2L1, BCL2L10, BCL2L11, BCL2L12, BCL2L14, BCL2L14, BCL2L2, BEX3, BID, BIRC6, BLOC1S2, BMP4, BMP5, BMPR1B, BOK, BRCA1, CASP2, CASP8, CASP8AP2, CASP8AP2, CAV1, CD27, CD70, CFLAR, CIB1, COL2A1, CRADD, CSF2, CTNNA1, CTTN, CTTN, CX3CL1, CYLD, DAB2IP, DAPK1, DAXX, DAXX, DAXX, DAXX, DAXX, DAXX, DBH, D…
GOBP_EXTRINSIC_APOPTOTIC_SIGNALING_PATHWAY_VIA_DEATH_DOMAIN_RECEPTORS	100	ARHGEF2, ATF3, BAD, BAG3, BAX, BCL2, BCL2L1, BEX3, BID, BLOC1S2, BMP5, BMPR1B, BRCA1, CASP8, CASP8AP2, CASP8AP2, CFLAR, CRADD, DAB2IP, DAPK1, DAXX, DAXX, DAXX, DAXX, DAXX, DAXX, DDX3X, DDX47, DEDD, DEDD2, DELE1, DIABLO, FADD, FAF1, FAIM, FAIM2, FASLG, FEM1B, FGA, FGB, FGG, GABARAP, GPX1, GSK3B, HGF, HMGB2, HMOX1, ICAM1, ITPRIP, LGALS3, MADD, MAL, MIR221, MIR222, MOAP1, MOAP1, NF1, NGF, NOS3, PARK…
GOBP_EYE_MORPHOGENESIS	173	ABI2, AGTPBP1, AHI1, ALDH1A3, AQP5, ATF4, ATP8A2, BAK1, BAX, BBS4, BCAR3, BCL2, BMP4, BMP7, C12orf57, CABP4, CALB1, CEP290, CITED2, CNTF, COL5A1, COL5A2, COL8A1, COL8A2, CRB1, CRB2, CRYGB, CTNNB1, DIO3, DLL1, DLL1, DSCAM, DZANK1, EFEMP1, EPHA2, EPHB1, EPHB2, FASLG, FAT1, FBN1, FBN2, FGF2, FJX1, FOXE3, FOXF2, FOXL2, FOXN4, FRS2, FSCN2, FZD5, GDF11, GLI3, GNAT1, GNGT1, HCN1, HIF1A, HIPK1, HIPK2, IF…
GOBP_EYE_PHOTORECEPTOR_CELL_DEVELOPMENT	45	BBS4, CABP4, CEP290, CRB1, CRB2, DIO3, DZANK1, FSCN2, GNAT1, GNGT1, HCN1, MFRP, MYO7A, NAGLU, NR2E3, NRL, NRL, NTRK2, OLFM3, PAX6, PDE6C, PRDM1, PRKCI, RDH13, RDH13, RDH13, RDH13, RDH13, RDH13, RDH13, RDH13, RDH13, RDH13, RORB, RP1, RPGRIP1, RPGRIP1L, TH, THRB, THY1, TOPORS, TUG1, TULP1, USH1C, VEGFA
GOBP_EYE_PHOTORECEPTOR_CELL_DIFFERENTIATION	55	AGTPBP1, BBS4, CABP4, CEP290, CRB1, CRB2, DIO3, DSCAM, DZANK1, FSCN2, GNAT1, GNGT1, HCN1, IHH, MFRP, MYO7A, NAGLU, NR2E3, NRL, NRL, NTRK2, OLFM3, PAX6, PDE6C, PRDM1, PRKCI, PROM1, RDH13, RDH13, RDH13, RDH13, RDH13, RDH13, RDH13, RDH13, RDH13, RDH13, ROM1, RORB, RP1, RPGRIP1, RPGRIP1L, SDK2, SOX8, SOX9, STAT3, TH, THRB, THY1, TOPORS, TTC8, TUG1, TULP1, USH1C, VEGFA
GOBP_FACE_DEVELOPMENT	51	ALDH1A2, ALDH1A3, ANKRD11, ARID5B, ASPH, BBS4, CHD7, CLDN5, COL1A1, CRISPLD1, CRISPLD2, CSRNP1, DKK1, DLX5, EDNRA, EP300, GRHL2, HOXB3, LEF1, MAP2K1, MAPK1, MAPK3, MKKS, MKKS, MKKS, MMP2, MSX1, MYH3, NIPBL, NOG, PAX9, PDGFRA, PLEKHA1, PTPN11, RAB3GAP1, RAF1, RARA, RARG, RRAS, SCX, SGPL1, SKI, SOX3, SRF, STRA6, STRA6, TBX1, TGFB3, TIPARP, WNT5A, ZFAND5
GOBP_FACULTATIVE_HETEROCHROMATIN_ASSEMBLY	34	AICDA, APOBEC1, ATF7IP, ATF7IP2, BAZ2A, BEND3, DNMT1, DNMT3A, HDAC1, HELLS, KDM1A, L3MBTL3, MACROH2A1, MBD2, MBD3, MORC2, MPHOSPH8, PHF2, PHF8, PPHLN1, RESF1, RRP8, SAMD1, SAMD1, SETDB1, SETDB2, SIRT1, SIRT2, SIRT2, SUV39H1, TASOR, TET1, TRIM28, ZNF304
GOBP_FATTY_ACID_BETA_OXIDATION	81	ABCB11, ABCB11, ABCD1, ABCD2, ABCD3, ABCD4, ACAA1, ACAA2, ACACB, ACAD10, ACAD11, ACADL, ACADM, ACADS, ACADVL, ACAT1, ACAT2, ACOT8, ACOX1, ACOX2, ACOX3, ACOXL, ADIPOQ, AKT1, AKT2, ALDH1L2, AMACR, AUH, BDH2, CNR1, CPT1A, CPT1B, CPT1C, CPT2, CRAT, CROT, DECR1, DECR2, DECR2, ECH1, ECH1, ECHDC1, ECHDC2, ECHS1, ECI1, ECI2, EHHADH, ETFA, ETFB, ETFBKMT, ETFDH, FABP1, GCDH, HADH, HADHA, HADHB, HSD17B10, H…
GOBP_FATTY_ACID_BIOSYNTHETIC_PROCESS	179	ABCD1, ABCD2, ABCD3, ABHD1, ABHD2, ABHD3, ACACA, ACACA, ACACB, ACADL, ACADVL, ACLY, ACOT4, ACOT7, ACSBG1, ACSBG2, ACSF3, ACSM1, ACSM2A, ACSM2B, ACSM3, ACSM4, ACSM5, ACSM6, ACSS1, AKR1C3, ALOX12, ALOX12B, ALOX15, ALOX15B, ALOX5, ALOX5, ALOXE3, ANXA1, APOA1, APOA4, APOA5, APOC1, APOC2, APOC3, ASAH2, ASAH2B, AVP, AVPR1A, BRCA1, CBR1, CBR4, CD74, CEACAM1, CYP1A1, CYP1A2, CYP2C8, CYP2C9, CYP2D6, CYP2D…
GOBP_FATTY_ACID_CATABOLIC_PROCESS	108	ABCB11, ABCB11, ABCD1, ABCD2, ABCD3, ABCD4, ABHD1, ABHD2, ABHD3, ACAA1, ACAA2, ACACB, ACAD10, ACAD11, ACADL, ACADM, ACADS, ACADVL, ACAT1, ACAT2, ACOT8, ACOX1, ACOX2, ACOX3, ACOXL, ADIPOQ, ADTRP, AIG1, AKT1, AKT2, ALDH1L2, AMACR, AUH, BDH2, CEL, CNR1, CPT1A, CPT1B, CPT1C, CPT2, CRAT, CROT, DECR1, DECR2, DECR2, ECH1, ECH1, ECHDC1, ECHDC2, ECHS1, ECI1, ECI2, EHHADH, ETFA, ETFB, ETFBKMT, ETFDH, FAAH,…
GOBP_FATTY_ACID_DERIVATIVE_BIOSYNTHETIC_PROCESS	59	AACS, ACACA, ACACA, ACSBG1, ACSBG2, ACSF3, ACSL1, ACSL3, ACSL4, ACSL5, ACSL6, ACSS3, ALOX12, ALOX15, ALOX15B, ALOX5, ALOX5, AWAT1, AWAT2, ELOVL1, ELOVL2, ELOVL3, ELOVL4, ELOVL5, ELOVL6, ELOVL7, FAR1, FAR2, GCDH, GGT1, GGT2, GGT3P, GGT5, GGT6, GGT7, GGTA1, GGTLC1, GGTLC2, GGTLC3, HACD1, HACD2, HMGCL, HMGCLL1, HMGCS2, HSD17B12, HTD2, PAM, PPT1, PPT2, PPT2, PPT2, PPT2, PPT2, PPT2, PPT2, PPT2, SLC25A…
GOBP_FATTY_ACID_DERIVATIVE_CATABOLIC_PROCESS	23	ABCD1, ABHD16A, ABHD16A, ABHD16A, ABHD16A, ABHD16A, ABHD16A, ABHD16A, ACAT1, ACOT7, CYP4A11, CYP4F11, CYP4F12, CYP4F2, CYP4F3, FITM2, HPGD, LYPLA2, NUDT19, NUDT7, NUDT8, OXCT1, OXCT2
GOBP_FATTY_ACID_DERIVATIVE_METABOLIC_PROCESS	91	AACS, ABCD1, ABHD16A, ABHD16A, ABHD16A, ABHD16A, ABHD16A, ABHD16A, ABHD16A, ACACA, ACACA, ACAT1, ACOT7, ACSBG1, ACSBG2, ACSF3, ACSL1, ACSL3, ACSL4, ACSL5, ACSL6, ACSM2A, ACSS3, ALOX12, ALOX15, ALOX15B, ALOX5, ALOX5, AWAT1, AWAT2, CYP4A11, CYP4F11, CYP4F12, CYP4F2, CYP4F3, DGAT1, DGAT1, DGAT1, DGAT2, ELOVL1, ELOVL2, ELOVL3, ELOVL4, ELOVL5, ELOVL6, ELOVL7, FAR1, FAR2, FITM2, GCDH, GGT1, GGT2, GGT3P…
GOBP_FATTY_ACID_METABOLIC_PROCESS	433	AACS, AASDH, ABCB11, ABCB11, ABCD1, ABCD2, ABCD3, ABCD4, ABHD1, ABHD12, ABHD2, ABHD3, ABHD5, ABHD6, ACAA1, ACAA2, ACACA, ACACA, ACACB, ACAD10, ACAD11, ACAD9, ACADL, ACADM, ACADS, ACADSB, ACADVL, ACAT1, ACAT2, ACBD4, ACBD5, ACBD7, ACLY, ACOT1, ACOT11, ACOT12, ACOT2, ACOT4, ACOT6, ACOT7, ACOT8, ACOX1, ACOX2, ACOX3, ACOXL, ACSBG1, ACSBG2, ACSF2, ACSF3, ACSL1, ACSL3, ACSL4, ACSL5, ACSL6, ACSM1, ACSM2…
GOBP_FATTY_ACID_TRANSPORT	105	ABCD1, ABCD2, ABCD3, ABCD4, ACE, ACSL1, ACSL3, ACSL5, AKT1, AKT2, ANXA1, APOE, AVPR1B, BDKRB2, CD36, CPT1A, CPT1B, CPT2, CRABP1, CRABP2, CROT, CYP4A11, CYP4F2, DRD2, DRD3, DRD4, DRD4, EDN1, EPRS1, ERFE, FABP1, FABP12, FABP2, FABP3, FABP4, FABP5, FABP5P3, FABP6, FABP7, FABP9, FIS1, GOT2, IL1A, IL1B, IRS2, MAP2K6, MFSD2A, MIF, MIF, NMB, NMUR2, NTSR1, OC90, OXT, P2RX4, P2RX7, PLA2G10, PLA2G10, PLA2G…
GOBP_FATTY_ACYL_COA_BIOSYNTHETIC_PROCESS	33	ACACA, ACACA, ACSBG1, ACSBG2, ACSF3, ACSL1, ACSL3, ACSL4, ACSL5, ACSL6, ELOVL1, ELOVL2, ELOVL3, ELOVL4, ELOVL5, ELOVL6, ELOVL7, GCDH, HACD1, HACD2, HSD17B12, HTD2, PPT1, PPT2, PPT2, PPT2, PPT2, PPT2, PPT2, PPT2, PPT2, SLC25A1, TECR
GOBP_FATTY_ACYL_COA_METABOLIC_PROCESS	48	ABCD1, ACACA, ACACA, ACOT7, ACSBG1, ACSBG2, ACSF3, ACSL1, ACSL3, ACSL4, ACSL5, ACSL6, ACSM2A, DGAT1, DGAT1, DGAT1, DGAT2, ELOVL1, ELOVL2, ELOVL3, ELOVL4, ELOVL5, ELOVL6, ELOVL7, FAR1, FAR2, FITM2, GCDH, HACD1, HACD2, HSD17B12, HSD17B4, HTD2, NUDT19, NUDT7, NUDT8, PPT1, PPT2, PPT2, PPT2, PPT2, PPT2, PPT2, PPT2, PPT2, SLC25A1, TECR, THEM5
GOBP_FAT_CELL_DIFFERENTIATION	271	AAMDC, ADGRF5, ADIG, ADIPOQ, ADIRF, ADRB1, ADRB2, AKT1, AKT2, ALDH6A1, ALOX5, ALOX5, ALOXE3, ANGPTL8, ANKRD26, ARID5B, ARL4A, ARNTL, ASXL1, ASXL2, ATAT1, ATAT1, ATAT1, ATAT1, ATAT1, ATAT1, ATAT1, ATF2, ATF5, AXIN1, BBS12, BBS2, BBS4, BBS7, BBS9, BMP2, BMP7, BNIP3, BSCL2, C1QL4, C1QTNF3, CARM1, CBY1, CCDC3, CCDC71L, CCDC85B, CCN4, CCND1, CDS1, CEBPA, CEBPB, CEBPD, CLIP3, CMKLR1, CNTN2, CREB1, CREB…
GOBP_FAT_SOLUBLE_VITAMIN_BIOSYNTHETIC_PROCESS	20	BCO1, CYP27A1, CYP27B1, CYP2R1, CYP3A4, GFI1, IFNG, NFKB1, PLTP, SNAI1, SNAI2, TNF, TNF, TNF, TNF, TNF, TNF, TNF, TNF, UBIAD1
GOBP_FAT_SOLUBLE_VITAMIN_METABOLIC_PROCESS	51	ALDH1A2, BCO1, CBR1, CRABP1, CYP11A1, CYP11A1, CYP1A1, CYP24A1, CYP26A1, CYP26B1, CYP26C1, CYP27A1, CYP27B1, CYP2R1, CYP2W1, CYP3A4, CYP4F11, CYP4F12, CYP4F2, CYP4F3, FGF23, GC, GFI1, IFNG, LGMN, LRAT, LRP2, NFKB1, PIAS4, PLTP, PPARD, RBP1, RBP2, RLBP1, RPE65, SNAI1, SNAI2, TNF, TNF, TNF, TNF, TNF, TNF, TNF, TNF, TTPA, UBIAD1, UGT1A3, UGT1A4, VKORC1, VKORC1L1
GOBP_FC_EPSILON_RECEPTOR_SIGNALING_PATHWAY	27	BTK, FCER1G, FER, IKBKB, LILRA4, LILRA4, LILRA4, LILRA4, LYN, MAP2K4, MAP2K7, MAP3K1, MAP3K7, MAPK10, MAPK8, MAPK9, MS4A2, NR4A3, PLCG1, PLCG2, PRKCQ, SOS1, SYK, TRAF6, VAV1, VAV2, VAV3
GOBP_FC_GAMMA_RECEPTOR_SIGNALING_PATHWAY	31	ABL1, APPL1, APPL2, CD47, CLEC4D, CLEC4E, FCER1G, FCGR2B, FCGR3A, FGR, FYN, HCK, LIMK1, LYN, MYO1G, PAK1, PLA2G6, PLD2, PLPP4, PRKCD, PRKCE, PTK2, PTPRC, PTPRC, PTPRJ, SRC, SYK, VAV1, VAV2, VAV3, YES1
GOBP_FC_RECEPTOR_MEDIATED_STIMULATORY_SIGNALING_PATHWAY	35	ABL1, APPL1, APPL2, BLK, BLK, CD226, CD47, CSK, FCER1G, FCGR2B, FGR, FYN, HCK, LIMK1, LYN, MYO1G, NR4A3, PAK1, PLA2G6, PLD2, PLPP4, PLSCR1, PRKCD, PRKCE, PTK2, PTPRC, PTPRC, PTPRJ, RABGEF1, SRC, SYK, VAV1, VAV2, VAV3, YES1
GOBP_FC_RECEPTOR_SIGNALING_PATHWAY	56	ABL1, APPL1, APPL2, BTK, CD200R1, CD47, CLEC4D, CLEC4E, FCER1G, FCGR1B, FCGR2B, FCGR3A, FER, FGR, FYN, HCK, IKBKB, KIT, LILRA4, LILRA4, LILRA4, LILRA4, LIMK1, LYN, MAP2K4, MAP2K7, MAP3K1, MAP3K7, MAPK10, MAPK8, MAPK9, MS4A2, MYO1G, NR4A3, PAK1, PIGR, PLA2G6, PLCG1, PLCG2, PLD2, PLPP4, PRKCD, PRKCE, PRKCQ, PTK2, PTPRC, PTPRC, PTPRJ, SOS1, SRC, SYK, TRAF6, VAV1, VAV2, VAV3, YES1
GOBP_FEAR_RESPONSE	39	ADRA2A, ADRB1, ALS2, APOE, ASIC1, ASIC4, ATP1A2, BCL2, BRINP1, DBH, DPP4, DRD1, DRD4, DRD4, EIF4E, EIF4G1, EPHB2, EXT1, FBXL20, GABRA5, GRIK2, GRM7, HTR1A, HTR2C, LYPD1, MAPK8IP2, MDK, MECP2, MEF2C, MORC1, NEUROD2, NPAS2, NR2E1, PENK, RAG1, RPS6KB1, SLC1A1, UCN, USP46
GOBP_FEEDING_BEHAVIOR	109	ACE, ACE2, ADM2, ADORA2A, AGRP, AGT, APLN, APP, ASIP, ATP8A2, BBIP1, BBS12, BRS3, BSX, CALCA, CARTPT, CCK, CFAP20, CNR1, CNTFR, CNTN2, CPT1A, DACH1, DERL2, DMBX1, DRD1, DRD2, EIF2AK4, EN1, FOS, FYN, GAL, GALR2, GALR3, GCG, GDF15, GFRAL, GHRL, GHSR, GIGYF2, GLS, GNB3, HAND2, HCRT, HCRTR1, HCRTR2, HELT, HTR1B, HTR2C, IAPP, INS, INSL5, LEP, LEPR, MC1R, MC3R, MC4R, MCHR1, MMP17, MRAP2, NEGR1, NMU, NM…
GOBP_FEMALE_GAMETE_GENERATION	170	ADAMTS1, AFP, AMH, ANG, ASPM, ATM, AURKA, AURKC, BCL2, BCL2L10, BMP15, BMPR1B, BNC1, BRCA2, BRME1, BRME1, C14orf39, CCNB2, CDC25B, CGB3, CGB7, CTNNB1, DDX20, DIAPH2, DMC1, DMRT1, EDN1, EDNRA, ERCC1, EREG, ETV6, FBXO5, FIGLA, FMN2, FOSL1, FOXL2, FOXO3, FSHB, FSHR, GAS2, GDF9, GPR149, H3-3A, H3-3B, HEXB, HORMAD1, HPGD, HROB, HSF2BP, IGF1, IHH, IHO1, IL4R, IMMP2L, INHBA, INHBB, INSL3, KASH5, KMT2D, …
GOBP_FEMALE_GENITALIA_DEVELOPMENT	20	AXL, BAK1, BAX, CHD7, CYP19A1, ESR1, FGF10, LHX1, LHX1, LRP2, MERTK, RBP4, SRD5A1, SRD5A2, STRA6, STRA6, TBX3, TP63, TYRO3, WNT5A
GOBP_FEMALE_MEIOTIC_NUCLEAR_DIVISION	37	ATM, AURKA, BRME1, BRME1, CCNB2, CDC25B, EREG, FBXO5, FMN2, HSF2BP, MARF1, MARF1, MASTL, MEIKIN, MEIOB, MEIOB, MEIOC, MLH1, MLH3, NCAPH, NCAPH2, NDC80, PLK1, PPP2R1A, RAD51C, SPIRE1, SPIRE2, SYCP2, TOP2A, TRIM75P, TRIP13, TTK, TUBB8, UBB, WASHC5, WEE2, WEE2
GOBP_FEMALE_SEX_DIFFERENTIATION	127	A2M, ACSBG1, ADAMTS1, ADCYAP1R1, AFP, AMH, AMHR2, ANG, ARID5B, ARRB2, ATM, AXL, BAK1, BAX, BCL2, BCL2L1, BMP15, BMPR1B, BRCA2, CASP2, CASP3, CCDC182, CEBPB, CHD7, COL9A3, CSMD1, CTNNA1, CYP19A1, DACH1, DACH2, DMC1, DMRTA1, EIF2B2, EIF2B4, EIF2B5, EREG, ESR1, FANCA, FANCG, FGF10, FOXC1, FOXL2, FOXO3, FSHB, FSHR, FST, FZD4, GAS2, GDF9, GNRH1, GPR149, HSPA5, HYAL3, IDH1, IMMP2L, INHA, INHBA, INHBB, …
GOBP_FERTILIZATION	225	AAAS, ABHD2, ACR, ACR, ACRBP, ACTL7A, ACTL9, ADAM18, ADAM18, ADAM2, ADAM2, ADAM20, ADAM21, ADAM32, ADAM32, ADAM5, ADCY3, AKAP3, AKAP4, ALDOA, AP3B1, APOB, AR, ASH1L, ASTL, ATP1A4, ATP8B3, B4GALT1, BAX, BCL2L1, BPY2, BPY2B, BPY2C, BSPH1, C16orf92, CACNA1H, CATSPER2, CCDC136, CCDC87, CCT2, CCT3, CCT4, CCT5, CCT7, CCT8, CD46, CD9, CDK1, CECR2, CFAP69, CLGN, CLIC4, CRISP1, CRKL, DAZ2, DEFB126, DKKL1,…
GOBP_FIBRINOLYSIS	25	APOH, CPB2, F11, F12, F2, FAP, FGA, FGB, FGG, GP1BA, HRG, KLKB1, KRT1, PLAT, PLAU, PLG, PROS1, SERPINB2, SERPINE1, SERPINF2, SERPINF2, SERPING1, THBD, THBS1, USF1
GOBP_FIBROBLAST_APOPTOTIC_PROCESS	22	API5, BAK1, BCL2L11, BID, BTG1, CFDP1, CHD8, CUL3, GAS6, IER3IP1, MIR181B1, MIR24-1, MYC, PIK3CA, PIK3CG, PRDM11, SFRP1, STK17A, STK17B, TP53, TP63, XRCC2
GOBP_FIBROBLAST_GROWTH_FACTOR_RECEPTOR_SIGNALING_PATHWAY	89	APLN, CCN2, CEP57, CHURC1, CREB3L1, CRKL, CTNNB1, DSTYK, EXT1, FAM20C, FAM20C, FAM20C, FAM20C, FGF1, FGF10, FGF12, FGF16, FGF16, FGF17, FGF18, FGF19, FGF2, FGF20, FGF21, FGF22, FGF23, FGF3, FGF4, FGF5, FGF6, FGF7, FGF8, FGF9, FGFBP1, FGFBP3, FGFR1, FGFR2, FGFR3, FGFR4, FGFRL1, FIBP, FLRT1, FLRT2, FLRT3, FRS2, FRS3, FUZ, GALNT3, GATA3, GPC1, HHIP, IQGAP1, KIF16B, KL, KLB, LRIT3, MIR1-1, MIR146A, M…
GOBP_FIBROBLAST_MIGRATION	48	ACTA2, AKAP12, AKT1, APPL1, APPL2, ARHGAP4, ARHGEF7, ARID5B, BAG4, CCN3, CLN3, CORO1C, CYGB, DDR2, DMTN, FER, FGF2, GNA12, HAS1, HYAL2, ILK, IQGAP1, ITGB1, ITGB1BP1, LAMTOR2, MACIR, MIR145, MTA2, PAK3, PDLIM1, PIP5K1A, PLEC, PML, PRKCE, PRR5L, PTK2, RAC1, RCC2, RCC2, RFFL, SDC4, SGPL1, SLC8A1, TGFB1, THBS1, TMEM201, WDPCP, ZFAND5
GOBP_FIBROBLAST_PROLIFERATION	88	ABL1, AGT, AQP1, B4GALT7, BAX, BMI1, C1QL4, CCNA2, CCNB1, CD300A, CD74, CDC6, CDC73, CDK4, CDK6, CDKN1A, COL3A1, CTC1, CTNNB1, DAB2IP, DACH1, DDR2, DHX9, E2F1, EGFR, EMD, EREG, ESR1, FBXO4, FGF10, FN1, FOSL2, FTH1, GAS6, GSTP1, IFI30, IGF1, IL13, JUN, LIG4, LTA, LTA, LTA, LTA, LTA, LTA, LTA, MED25, MED31, MIF, MIF, MIR17, MIR494, MORC3, MYC, NDUFS4, NF1, NGFR, NLRC3, NUPR1, PARP10, PAWR, PDGFA, P…
GOBP_FILOPODIUM_ASSEMBLY	70	ABITRAM, AGRN, ARAP1, ARF6, ARHGAP44, ARHGEF4, BCAS3, CAPZB, CCL21, CCR7, CDC42, CLN3, DAAM2, DMTN, DNM3, DOCK11, DPYSL3, EPHB2, EZR, FGD1, FGD2, FGD3, FGD4, FGD5, FGD6, FMR1, FNBP1L, FSCN1, FXR1, FXR2, GAP43, GPM6A, ITGB4, MIEN1, MYO10, NEURL1, NLGN1, NRP1, PALM, PIK3R1, PLPPR5, PPP1R16B, PPP1R9B, PRKCD, RAB17, RAB3IP, RAB5A, RALA, RHOQ, RIPOR2, S1PR2, SPAG6, SPATA13, SPATA13, SPEF1, SRF, SRGAP2…
GOBP_FLUID_TRANSPORT	33	AHCYL1, AQP1, AQP10, AQP11, AQP2, AQP3, AQP4, AQP5, AQP6, AQP7, AQP7P3, AQP8, AQP9, AVP, CFTR, CSF2, EDN1, EDNRB, EXT1, EXT2, HAS2, HYAL2, INPP5K, ITPR1, MIP, PDPN, PDZD3, SCNN1B, SLC14A1, SLC26A6, SLC4A11, SLC5A1, UPK3A
GOBP_FOAM_CELL_DIFFERENTIATION	41	ABCA1, ABCA5, ABCG1, ADIPOQ, AGT, AGTR1, ALOX15B, APOB, CD36, CETP, CRP, CSF1, CSF2, EP300, IL18, ITGAV, ITGB3, LPL, MAPK9, MIR185, MSR1, NFKB1, NFKBIA, NR1H2, NR1H3, PF4, PLA2G10, PLA2G10, PLA2G2A, PLA2G3, PLA2G5, PPARA, PPARG, PRKCH, SAMD1, SAMD1, SELENOK, SOAT1, SOAT2, STAT1, TGFB1
GOBP_FOCAL_ADHESION_ASSEMBLY	90	ABL1, ACTG1, ACTN1, ACTN2, ACTN3, ACVRL1, AJUBA, APOD, ARHGAP6, ARHGEF7, BCAS3, BCL2, BCR, CAMSAP3, CLASP1, CLASP2, COL16A1, CORO1C, CORO2B, CTTN, CTTN, DAPK3, DLC1, DLC1, DMTN, DUSP22, DUSP3, EFNA5, EPB41L5, EPHA3, FAM107A, FERMT2, FMN1, GPM6B, GREM1, GREM1, GREM1, HRG, ITGA2, ITGB1BP1, KDR, LDB1, LIMCH1, LIMS1, MACF1, MAP4K4, MMP14, MYOC, NRP1, PEAK1, PHLDB2, PIP5K1A, POLDIP2, PPM1F, PTEN, PTEN…
GOBP_FOLIC_ACID_CONTAINING_COMPOUND_METABOLIC_PROCESS	32	AASDHPPT, ALDH1L1, ALDH1L2, ATIC, DHFR, DHFR2, DHFRP1, FOLH1, FOLR1, FPGS, FTCD, FTCD, GART, GART, GCH1, GGH, MTHFD1, MTHFD1L, MTHFD2, MTHFD2L, MTHFR, MTHFS, MTRR, PIPOX, PM20D2, SHMT1, SHMT1, SHMT2, SLC19A1, SLC25A32, SLC46A1, TYMS
GOBP_FOREBRAIN_CELL_MIGRATION	74	ADGRG1, ARL13B, ARX, AXL, BMERB1, BMERB1, CCDC141, CDK5, CDK5R1, CDK5R2, CNTN2, CTNNB1, CXCL12, CXCR4, DAB1, DAB2IP, DISC1, DIXDC1, DRD1, DRD2, EFHC1, EGFR, EMX2, FBXO45, FEZF2, FGF13, FOXB1, FOXG1, FUT10, GLI3, HTR6, LAMB1, LHX6, LRP8, LRRK2, MBOAT7, MBOAT7, MBOAT7, MBOAT7, MBOAT7, MBOAT7, MBOAT7, MBOAT7, MBOAT7, MBOAT7, MDGA1, NDEL1, NR2E1, NRG1, NRG3, OGDH, P2RY12, PAFAH1B1, PEX13, PEX5, PEX5,…
GOBP_FOREBRAIN_DEVELOPMENT	414	ADGRG1, AGTPBP1, AKNA, ALDH1A2, ALDH1A3, ALK, ANXA3, APAF1, APLP1, APP, AQP1, ARHGAP11B, ARHGAP11B, ARHGAP11B, ARHGAP35, ARL13B, ARPC5, ARX, ASCL1, ASPM, ATAT1, ATAT1, ATAT1, ATAT1, ATAT1, ATAT1, ATAT1, ATF5, ATIC, ATOH1, ATP1A2, ATP1B2, ATP2B4, ATP7A, ATRX, AVPR1A, AVPR2, AXL, B2M, B2M, BAD, BAX, BBS2, BBS4, BCAN, BCL11B, BLOC1S2, BLOC1S6, BMERB1, BMERB1, BMP2, BMP4, BMPR1A, BNIP3, BTBD3, BTG2, …
GOBP_FOREBRAIN_GENERATION_OF_NEURONS	52	ASCL1, ASPM, ATP7A, B2M, B2M, BCL11B, CSF1R, DCLK2, DCT, DISC1, DLX1, DLX2, FEZF2, FGFR2, FOXG1, GATA2, GBX2, GLI3, HES1, HES5, HES5, INHBA, LEF1, LHX5, LHX6, LHX8, METTL14, METTL3, NDNF, NHLH2, NR2E1, NRP1, NRP2, OGDH, OTP, PAX6, PLXNA3, PROX1, RAPGEF2, RHOA, SATB2, SCYL2, SEMA3A, SHANK3, SLC4A10, SOX1, TBR1, UBB, UQCRQ, WNT3A, ZMIZ1, ZSWIM6
GOBP_FOREBRAIN_NEURON_DEVELOPMENT	22	ATP7A, DCLK2, DISC1, FGFR2, FOXG1, GBX2, LHX6, LHX8, NDNF, NHLH2, NRP1, NRP2, OGDH, PLXNA3, RAPGEF2, SCYL2, SEMA3A, SLC4A10, SOX1, UBB, UQCRQ, ZMIZ1
GOBP_FOREBRAIN_NEURON_DIFFERENTIATION	43	ASCL1, ATP7A, B2M, B2M, BCL11B, CSF1R, DCLK2, DISC1, DLX1, DLX2, FEZF2, FGFR2, FOXG1, GATA2, GBX2, HES1, HES5, HES5, INHBA, LHX5, LHX6, LHX8, NDNF, NHLH2, NRP1, NRP2, OGDH, OTP, PAX6, PLXNA3, PROX1, RAPGEF2, SATB2, SCYL2, SEMA3A, SHANK3, SLC4A10, SOX1, TBR1, UBB, UQCRQ, ZMIZ1, ZSWIM6
GOBP_FOREBRAIN_REGIONALIZATION	24	ADGRG1, BMP2, BMP4, DMRTA2, EMX1, EMX2, EOMES, FEZF1, FEZF2, FGF8, GLI3, GSX2, LHX1, LHX1, LHX2, PAX6, PGAP1, SHH, SIX3, TRA2B, TTC21B, WNT1, WNT2B, WNT7B
GOBP_FORELIMB_MORPHOGENESIS	41	ALDH1A2, ALX3, ALX4, ATRX, CACNA1C, CACNA1C, CRABP2, CTNNB1, EN1, FMN1, GDF5, HOXA11, HOXA13, HOXD10, HOXD9, LNPK, MSX1, MSX2, NIPBL, OSR1, OSR2, RDH10, RECK, RNF165, RPGRIP1L, RSPO2, RUNX2, SHH, SHOX2, TBX3, TBX5, TFAP2A, TFAP2B, TP63, TWIST1, WNT3, WNT3, WNT3, WNT7A, ZBTB16, ZNF358
GOBP_FORMATION_OF_PRIMARY_GERM_LAYER	143	ACVR1, APELA, ARMC5, ATOH8, AXIN1, BMP4, BMP7, BMPR1A, BMPR2, CDC73, COL11A1, COL12A1, COL4A2, COL5A1, COL5A2, COL6A1, COL7A1, COL8A1, CRB2, CTNNB1, CTR9, DKK1, DUSP1, DUSP2, DUSP4, DUSP5, EOMES, EPB41L5, EPHA2, ETS2, ETV2, EXOC4, EXT2, EYA1, EYA2, FGFR2, FN1, FOXC1, FOXC2, FOXF1, FZD7, GATA6, GJA1, GPI, GPI, HAND1, HMGA2, HNF1B, HNF1B, HOXA11, HSBP1, INHBA, ITGA2, ITGA3, ITGA4, ITGA5, ITGA7, ITG…
GOBP_FUSION_OF_SPERM_TO_EGG_PLASMA_MEMBRANE_INVOLVED_IN_SINGLE_FERTILIZATION	26	ADAM2, ADAM2, C16orf92, CD9, CRISP1, EQTN, FOLR1, FOLR2, FOLR3, IZUMO1, IZUMO1R, LLCFC1, LLCFC1, LYZL4, LYZL6, LYZL6, NOX5, ROPN1B, SERPINA5, SPACA3, SPACA6, SPAM1, SPATA46, SPESP1, TMEM95, TMEM95
GOBP_G0_TO_G1_TRANSITION	27	CCN2, CCNC, CDK3, CDKN2B, CHEK1, DAB2IP, DUX4, DUX4, DUX4, FOXO4, HLA-G, HLA-G, HLA-G, HLA-G, HLA-G, HLA-G, HLA-G, HLA-G, MED1, MIR424, MIR503, MYC, PPP2R5B, RHNO1, RRM1, RRM2B, SOX15
GOBP_G1_TO_G0_TRANSITION	20	CAPN3, CDK5R1, CYP27B1, ECRG4, EZH2, GATA6, MYBBP1A, PHGDH, RIDA, RNF112, RPL23, RRP8, SLC39A5, SMPD3, STK11, STRADA, TP53, WDR6, ZBTB17, ZNF503
GOBP_GAMMA_AMINOBUTYRIC_ACID_SIGNALING_PATHWAY	34	ATF4, GABBR1, GABBR1, GABBR1, GABBR1, GABBR1, GABBR1, GABBR1, GABBR2, GABRA1, GABRA2, GABRA3, GABRA4, GABRA5, GABRA6, GABRB1, GABRB2, GABRB3, GABRE, GABRG1, GABRG2, GABRG3, GABRR1, GABRR2, GABRR3, GNAI2, GPR156, HTR1A, PHF24, PLCL1, PLCL2, PLCL2, SHISA7, SLC12A2
GOBP_GAMMA_AMINOBUTYRIC_ACID_TRANSPORT	24	ABAT, APBA1, APBA1, GABBR1, GABBR1, GABBR1, GABBR1, GABBR1, GABBR1, GABBR1, HTR1B, NF1, NTSR1, P2RX7, SLC32A1, SLC6A1, SLC6A11, SLC6A12, SLC6A13, SLC6A6, SLC9A3R1, SV2A, TRH, TRPC4
GOBP_GAMMA_DELTA_T_CELL_ACTIVATION	36	CCR9, CXADR, EGR3, GPR18, ITK, JAG2, JAML, KLRC1, LEF1, LILRB1, LILRB1, LILRB1, LILRB1, LILRB1, MICA, MICA, MICA, MICA, MICA, MICB, MICB, MICB, MICB, MICB, MICB, MICB, MICB, NCKAP1L, NOD2, PTPRC, PTPRC, SOX13, SOX4, STAT5B, SYK, TCF7
GOBP_GANGLIOSIDE_BIOSYNTHETIC_PROCESS	20	B3GALT4, B3GALT4, B3GALT4, B3GALT4, B3GALT4, B4GALNT1, B4GALT5, B4GALT6, ST3GAL1, ST3GAL2, ST3GAL3, ST3GAL5, ST6GALNAC3, ST6GALNAC4, ST6GALNAC5, ST6GALNAC6, ST8SIA2, ST8SIA3, ST8SIA4, ST8SIA6
GOBP_GANGLIOSIDE_METABOLIC_PROCESS	38	ABCA2, B3GALT4, B3GALT4, B3GALT4, B3GALT4, B3GALT4, B4GALNT1, B4GALT5, B4GALT6, CLN6, GM2A, HEXA, HEXB, ITGB8, NEU1, NEU1, NEU1, NEU1, NEU1, NEU1, NEU1, NEU1, NEU2, NEU3, NEU4, NEU4, ST3GAL1, ST3GAL2, ST3GAL3, ST3GAL5, ST6GALNAC3, ST6GALNAC4, ST6GALNAC5, ST6GALNAC6, ST8SIA2, ST8SIA3, ST8SIA4, ST8SIA6
GOBP_GASTRIC_ACID_SECRETION	21	CCKBR, CHRM5, GHRL, HIP1R, HRH2, KCNQ1, KCNQ1, OPRL1, OPRL1, OXT, OXTR, PTGER3, SCT, SCT, SGK1, SLC26A7, SLC9A4, SNX10, TFF2, TRPV1, UCN
GOBP_GASTRULATION	212	ACVR1, ACVR2A, ACVR2B, ADIPOQ, AMOT, APELA, APLN, APLNR, APOA1, ARFRP1, ARMC5, ATOH8, AXIN1, BMP4, BMP7, BMPR1A, BMPR2, CDC73, CER1, CFC1, CFC1B, CLASP1, CLASP2, COL11A1, COL12A1, COL4A2, COL5A1, COL5A2, COL6A1, COL7A1, COL8A1, CRB2, CTNNB1, CTR9, CUL3, DAG1, DKK1, DLD, DUSP1, DUSP2, DUSP4, DUSP5, DVL1, DVL2, EOMES, EPB41L5, EPHA2, ETS2, ETV2, EXOC4, EXT1, EXT2, EYA1, EYA2, FGF8, FGFR2, FN1, FOXA…
GOBP_GASTRULATION_WITH_MOUTH_FORMING_SECOND	27	ACVR1, ACVR2A, ACVR2B, AMOT, CRB2, CTNNB1, ETS2, FOXA2, FRS2, GDF3, LDB1, LHX1, LHX1, LRP5, LRP5L, MEGF8, NAT8B, NODAL, OTX2, RNF2, SMAD4, SRF, TBXT, TENM4, UGDH, WNT5A, ZBTB17
GOBP_GAS_TRANSPORT	21	AQP1, AQP4, AQP5, AQP6, CA2, CYGB, HBA1, HBA2, HBB, HBD, HBE1, HBG1, HBG2, HBM, HBQ1, HBZ, IPCEF1, MB, MYC, NGB, RHAG
GOBP_GENITALIA_DEVELOPMENT	49	AR, ASB1, AXL, BAK1, BAX, BMP5, BMP6, CHD7, CTNNB1, CYP19A1, DCANP1, DHCR24, DNAJC19, ESR1, FGF10, FGF8, FOXF2, GREB1L, HOXA13, HOXD13, HSD17B3, KLHL10, LGR4, LHCGR, LHX1, LHX1, LRP2, MERTK, NEUROG1, NIPBL, PDGFRA, PKD1, PTPN11, RBP4, ROR2, SHH, SRD5A1, SRD5A2, STRA6, STRA6, SYCP2, TBX3, TIFAB, TP63, TYRO3, WNT5A, WNT9B, WNT9B, WT1
GOBP_GERM_CELL_DEVELOPMENT	327	ABHD2, ACRBP, ACTL7A, ACTL9, ACVR1, ADAD1, AFF4, AKT1, AMH, ANG, ANGPT2, ARMC12, ARMC2, ASPM, ATM, AURKA, AURKC, BAX, BBS2, BBS4, BCL2, BCL2L1, BMP4, BMPR1B, BNC1, BRCA2, BRIP1, BSPH1, C14orf39, CABYR, CATSPER2, CATSPER3, CATSPER4, CATSPERD, CATSPERZ, CCDC136, CCDC42, CCDC63, CCNB1IP1, CCR6, CDC25B, CDYL, CELF1, CELF4, CEP131, CEP57, CFAP157, CFAP206, CFAP43, CFAP44, CFAP47, CFAP58, CFAP65, CFAP6…
GOBP_GLANDULAR_EPITHELIAL_CELL_DEVELOPMENT	30	AKT1, ARNTL, BAD, BMP4, BMP5, BMP6, CDH2, CDK6, CLOCK, DLL1, DLL1, FASN, GPAT4, GSK3A, GSK3B, HNF4A, INSM1, MIR541, NKX2-2, NKX6-1, PAX6, PDPK1, RARA, RARB, RARG, RFX3, RHEB, SIDT2, SMO, WNT5A
GOBP_GLANDULAR_EPITHELIAL_CELL_DIFFERENTIATION	55	AGR2, AKT1, ARNTL, ASCL1, BAD, BMP2, BMP4, BMP5, BMP6, CDH2, CDK6, CLOCK, DLL1, DLL1, EXT1, FASN, FGF2, FGF8, FGFR2, FOXA1, GATA6, GPAT4, GSK3A, GSK3B, HES1, HNF4A, HOXA5, IL13, IL31RA, INSM1, MEN1, MIR541, NEUROD1, NKX2-2, NKX6-1, NKX6-3, NOTCH1, PAX6, PDPK1, PDX1, PERCC1, PROX1, RARA, RARB, RARG, RFX3, RFX6, RHEB, SIDT2, SMO, SPDEF, TP63, WNT4, WNT5A, ZBED6
GOBP_GLAND_DEVELOPMENT	472	ABL1, ACADM, ACAT1, ACER1, ACO2, ADA, AIRE, AKT1, AKT2, ALDH1A2, ALDH1A3, ALOX15B, ANXA1, APLN, APOA1, APRT, AR, AREG, ARF6, ARG1, ARHGAP35, ARHGAP5, ARID5B, ARMC5, ASCL1, ASH1L, ASS1, ASXL1, ATF2, ATM, ATP2C2, ATP7A, ATP7B, AURKA, BAAT, BAAT, BAX, BCL11B, BCL2, BCL2L11, BMP2, BMP4, BMP7, BMPR1A, BRCA2, BSX, BTBD7, BTBD7, BTRC, CADM1, CAPN1, CAV1, CAV3, CCDC39, CCDC39, CCDC40, CCKBR, CCL11, CCNB2…
GOBP_GLAND_MORPHOGENESIS	141	AR, AREG, ARG1, BAX, BCL2, BMP4, BMP7, BSX, BTBD7, BTBD7, BTRC, CAPN1, CAV1, CAV3, CCL11, CDC42, CEACAM1, CEBPB, CFLAR, CPB2, CRIP1, CSF1, CSF1R, CSMD1, CUL3, CYP7B1, DAG1, DDR1, DDR1, DDR1, DDR1, DDR1, DDR1, DDR1, EDA, EDAR, EGFR, ELF3, EPHA2, ESR1, ESRP2, EZR, FBXW7, FEM1B, FGF1, FGF10, FGF7, FGF8, FGFR2, FGL1, FOXA1, FRS2, GDF7, GLI1, GLI3, HGF, HOXA13, HOXB13, HOXD13, HPN, ID4, IGFBP5, IL6, K…
GOBP_GLIAL_CELL_DEVELOPMENT	136	ABCA2, ADGRG6, ADORA2A, AGER, AGER, AGER, AGER, AGER, AGER, AGER, AKT1, AKT2, APP, ARHGEF10, ARHGEF10, ASCL1, ASPA, B4GALT5, B4GALT6, C1QA, C5AR1, CDK5, CDK6, CLU, CNTF, CNTN1, CNTN2, CNTNAP1, CSPG5, DAG1, DICER1, DLL1, DLL1, DRD1, EIF2B1, EIF2B2, EIF2B3, EIF2B4, EIF2B5, ERCC2, FA2H, FPR2, GFAP, GRN, HDAC11, HES5, HES5, ID4, IFNG, IFNGR1, IL1B, IL6, ILK, ITGB4, KCNJ10, KRAS, LAMB2, LAMC3, LDLR, L…
GOBP_GLIAL_CELL_DIFFERENTIATION	241	ABCA2, ABL1, ADGRG6, ADORA2A, AGER, AGER, AGER, AGER, AGER, AGER, AGER, AKT1, AKT2, APP, ARHGEF10, ARHGEF10, ASCL1, ASPA, B4GALT5, B4GALT6, BIN1, BMP2, BNIP3, BOK, C1QA, C5AR1, CDH2, CDK1, CDK5, CDK6, CDKN2C, CLCF1, CLU, CNP, CNTF, CNTN1, CNTN2, CNTNAP1, CRB1, CSK, CSPG5, CTNNB1, CXCR4, DAAM2, DAB1, DAG1, DICER1, DLL1, DLL1, DLX1, DLX2, DNER, DRD1, DRD3, DUSP10, DUSP15, EGR2, EIF2B1, EIF2B2, EIF2…
GOBP_GLIAL_CELL_MIGRATION	66	ADGRG1, APCDD1, ATP1B2, AZU1, AZU1, BMERB1, BMERB1, CCL2, CCL3, CCL3, CCL3, CCR2, CD9, CDK5, CDK5R1, CDK5R2, CERS2, CRKL, CSF1, CSPG4, CTNNB1, CX3CL1, CX3CR1, DAB1, DAB2IP, DISC1, EPHA4, FOXG1, GLI3, GPR183, HEXB, LAMB1, LRP8, MBOAT7, MBOAT7, MBOAT7, MBOAT7, MBOAT7, MBOAT7, MBOAT7, MBOAT7, MBOAT7, MBOAT7, MIR221, MIR222, MMP14, NDN, NDN, NR2E1, P2RX4, P2RY1, P2RY12, PAFAH1B1, RELN, RTN4, SCRIB, S…
GOBP_GLIAL_CELL_PROLIFERATION	58	ABCC8, AREG, ASCL2, CDKN2B, CERS2, CHRM1, CLU, CSF1, CSF1R, CX3CL1, DICER1, E2F1, GBA, GBA, GFAP, HES1, IL1B, IL34, IL6, LEPR, LGI4, LTA, LTA, LTA, LTA, LTA, LTA, LTA, LYN, MIR125B1, MIR146A, MIR221, MIR222, MYC, NF2, NOTCH1, PENK, PLAG1, PPP1CC, PRKCH, PRKCI, PTK2B, RNF10, SKI, SOX10, SOX11, SOX4, TNF, TNF, TNF, TNF, TNF, TNF, TNF, TNF, TREM2, TSPO, UFL1
GOBP_GLIOGENESIS	335	ABCA2, ABCC8, ABL1, ADGRG1, ADGRG6, ADORA2A, AGER, AGER, AGER, AGER, AGER, AGER, AGER, AKT1, AKT2, ANXA1, APCDD1, APP, AREG, ARHGEF10, ARHGEF10, ASCL1, ASCL2, ASPA, ATOH1, ATP1B2, AZU1, AZU1, B4GALT5, B4GALT6, BIN1, BMERB1, BMERB1, BMP2, BNIP3, BOK, C1QA, C5AR1, CCL2, CCL3, CCL3, CCL3, CCR2, CD9, CDH2, CDK1, CDK5, CDK5R1, CDK5R2, CDK6, CDKN2B, CDKN2C, CERS2, CHRM1, CLCF1, CLU, CNP, CNTF, CNTN1, C…
GOBP_GLOMERULAR_EPITHELIAL_CELL_DIFFERENTIATION	23	ADIPOQ, ASXL1, BASP1, BMP4, CD24, EDNRA, EDNRB, EXT1, FOXC2, FOXJ1, IQGAP1, JAG1, KLF15, LAMB2, MAGI2, MYO1E, NOTCH2, NPHS1, NPHS2, PODXL, PROM1, PTPRO, WT1
GOBP_GLOMERULAR_EPITHELIUM_DEVELOPMENT	26	ADIPOQ, ASXL1, BASP1, BMP4, CD24, CD34, EDNRA, EDNRB, EXT1, FOXC1, FOXC2, FOXJ1, IQGAP1, JAG1, KLF15, LAMB2, MAGI2, MYO1E, NOTCH2, NPHS1, NPHS2, PECAM1, PODXL, PROM1, PTPRO, WT1
GOBP_GLOMERULUS_DEVELOPMENT	69	ACTA2, ADIPOQ, AGTR2, AGTR2, ANGPT1, ANGPT2, ASXL1, BASP1, BCL2, BMP4, BMP7, CD24, CD34, CFLAR, COL4A3, COL4A4, EDNRA, EDNRB, EGR1, ENPEP, EXT1, FOXC1, FOXC2, FOXJ1, GPR4, HES1, HEYL, IL6R, IQGAP1, JAG1, KIRREL3, KLF15, LAMB2, LGR4, LHX1, LHX1, MAGI2, MEF2C, MIR125A, MPV17, MTSS1, MYO1E, NID1, NOG, NOTCH1, NOTCH2, NOTCH3, NPHS1, NPHS2, OSR1, PAX2, PDGFA, PDGFB, PDGFD, PDGFRA, PDGFRB, PECAM1, PLCE…
GOBP_GLUCAN_BIOSYNTHETIC_PROCESS	47	ACADM, AGL, AKT1, AKT2, DYRK2, ENPP1, EPM2AIP1, GBE1, GCK, GSK3A, GSK3B, GYG1, GYG2, GYS1, GYS2, IGF1, IGF2, INPP5K, INS, INSR, IRS1, IRS2, MIR1271, MIR15B, MIR195, NHLRC1, NR1D1, PASK, PER2, PHKG1, PHKG2, PPP1CA, PPP1CB, PPP1R3A, PPP1R3B, PPP1R3B, PPP1R3C, PPP1R3D, PPP1R3E, PPP1R3F, PPP1R3G, PRKAG3, PTGES3, PTH, SELENOS, SORBS1, UGP2
GOBP_GLUCOCORTICOID_BIOSYNTHETIC_PROCESS	21	ATP1A1, BMP2, BMP5, CACNA1H, CRH, CYP11A1, CYP11A1, CYP11B1, CYP11B2, CYP17A1, CYP21A2, CYP21A2, CYP21A2, CYP21A2, CYP21A2, CYP21A2, DGKQ, DKK3, H6PD, REST, WNT4
GOBP_GLUCOCORTICOID_METABOLIC_PROCESS	30	APOA1, ATP1A1, BMP2, BMP5, CACNA1H, CRH, CYP11A1, CYP11A1, CYP11B1, CYP11B2, CYP17A1, CYP21A2, CYP21A2, CYP21A2, CYP21A2, CYP21A2, CYP21A2, DGKQ, DKK3, GAL, H6PD, HSD11B2, MECP2, REST, SERPINA6, SERPINA6, STAR, STUB1, WNT4, YWHAH
GOBP_GLUCOSAMINE_CONTAINING_COMPOUND_METABOLIC_PROCESS	25	AMDHD2, CHI3L1, CHI3L2, CHIA, CHIT1, CHST1, CHST2, CHST3, CHST4, CHST5, CHST6, CHST7, CTBS, EXTL2, GNE, GNPDA1, GNPDA2, LARGE1, MGAT3, NAGK, NANP, OGA, OVGP1, PGM3, RENBP
GOBP_GLUCOSE_6_PHOSPHATE_METABOLIC_PROCESS	26	DERA, G6PC1, G6PC2, G6PC2, G6PC3, G6PD, GCK, GPI, GPI, H6PD, HK1, HK2, HK3, HKDC1, PGAM1, PGD, PGLS, RBKS, RPE, RPEL1, RPIA, SHPK, TALDO1, TIGAR, TKT, TP53
GOBP_GLUCOSE_CATABOLIC_PROCESS	20	ACTN3, BAD, ENO1, ENO2, FOXK1, FOXK2, GCK, HK1, HK2, HK3, LRP5, MIR210, PFKFB2, PFKL, PFKM, PFKP, SLC25A12, TIGAR, TKTL1, TP53
GOBP_GLUCOSE_IMPORT	90	ACE, ADIPOQ, AKT1, AKT2, APPL1, APPL2, ARPP19, ASPSCR1, C1QTNF12, CAPN10, CLTCL1, CREBL2, DHRS7C, DRD1, ENPP1, ERFE, FGF19, FGF21, GPC3, GRB10, GSK3A, HK2, HNF1A, IGF1, INS, INSR, IRS1, IRS2, ITLN1, KLF15, LEP, MAPK14, MEF2A, MIR103A1, MIR107, MIR143, MIR223, MYC, NFE2L2, OCLN, OCLN, OPN3, OSBPL8, OSTN, PEA15, PID1, PIK3R1, PLA2G1B, POU4F2, PRKAG2, PRKCI, PTH, PTPN11, RAB4B, RHOQ, RNASEL, RPS6KB1…
GOBP_GLUCOSE_METABOLIC_PROCESS	219	ACACB, ACADM, ACTN3, ADIPOQ, ADIPOR1, ADPGK, AKT1, AKT2, APOD, ARPP19, ATF3, ATF4, BAD, BCKDK, BRAT1, BRS3, C1QTNF1, C1QTNF12, C1QTNF3, CLK2, CLK2, COX11, CPT1A, CRTC2, CRY1, DCXR, DDB1, DGAT2, DGKQ, DLAT, DUSP12, DYRK2, ENO1, ENO2, ENPP1, EP300, EPM2AIP1, ERFE, FABP5, FAM3A, FAM3C, FBP1, FBP2, FOXA2, FOXK1, FOXK2, FOXO1, G6PC1, G6PC2, G6PC2, G6PC3, G6PD, GAA, GALM, GAPDH, GAPDHS, GCG, GCGR, GCGR…
GOBP_GLUTAMATE_METABOLIC_PROCESS	36	AADAT, ADHFE1, ALDH18A1, ALDH4A1, ALDH5A1, AMDHD1, ATCAY, BLOC1S6, DGLUCY, FPGS, FTCD, FTCD, GAD1, GAD2, GCLC, GCLM, GGT1, GLS, GLS2, GLUD1, GLUD2, GLUD2, GLUL, GOT1, GOT2, HAL, MTHFS, NAGS, NR1H4, OAT, PRODH, PRODH2, SLC25A12, SLC7A11, TAT, UROC1
GOBP_GLUTAMATE_RECEPTOR_SIGNALING_PATHWAY	53	APP, CDK5R1, CLN3, CPEB4, CX3CL1, DAGLA, DAGLB, FMR1, FRRS1L, FYN, GNAQ, GRIA1, GRIA2, GRIA3, GRIA4, GRID1, GRID2, GRIK1, GRIK2, GRIK3, GRIK4, GRIK5, GRIN1, GRIN2A, GRIN2B, GRIN2C, GRIN3A, GRIN3B, GRM1, GRM2, GRM3, GRM4, GRM5, GRM6, GRM7, GRM8, HOMER1, HOMER2, HOMER3, KCNB1, NCSTN, NECAB2, PLCB1, PLP1, PRNP, PTK2B, SHANK3, SLC1A1, SSTR1, SULT1A3, SULT1A4, TRPM1, TRPM1
GOBP_GLUTAMATE_SECRETION	32	ADORA1, ADORA2A, APBA1, APBA1, AVP, AVPR1A, AVPR1B, DTNBP1, GABBR1, GABBR1, GABBR1, GABBR1, GABBR1, GABBR1, GABBR1, GIPC1, GJA1, GRM2, GRM7, HRH3, KMO, NF1, NPY5R, NTRK2, NTSR1, P2RX7, RAB3GAP1, SNCA, STXBP1, SYT4, TRH, TRPV1
GOBP_GLUTAMINE_FAMILY_AMINO_ACID_BIOSYNTHETIC_PROCESS	20	ALDH18A1, ASL, ASS1, CLN3, GLS, GLS2, GLUD1, GLUD2, GLUD2, GLUL, LGSN, NAGS, NOXRED1, OAT, OTC, PYCR1, PYCR2, PYCR3, PYCR3, SLC25A12
GOBP_GLUTAMINE_FAMILY_AMINO_ACID_CATABOLIC_PROCESS	36	ADHFE1, ALDH4A1, ARG1, ARG2, ARHGAP11B, ARHGAP11B, ARHGAP11B, ASRGL1, ATP2B4, DAO, DDAH1, DDAH2, DDAH2, DDAH2, DDAH2, DDAH2, DDAH2, DDAH2, FAH, GAD1, GAD2, GLS, GLS2, GLUD1, GLUD2, GLUD2, GLUL, GOT1, GOT2, MIR21, NOS1, NOS2, NOS3, OAT, PRODH, PRODH2
GOBP_GLUTAMINE_FAMILY_AMINO_ACID_METABOLIC_PROCESS	90	AADAT, ADHFE1, AGMAT, ALDH18A1, ALDH4A1, ALDH5A1, AMDHD1, ARG1, ARG2, ARHGAP11B, ARHGAP11B, ARHGAP11B, ART4, ASL, ASNS, ASNSD1, ASRGL1, ASS1, ATCAY, ATP2B4, BLOC1S6, CAD, CLN3, CPS1, CTPS1, CTPS2, DAO, DDAH1, DDAH2, DDAH2, DDAH2, DDAH2, DDAH2, DDAH2, DDAH2, DGLUCY, FAH, FPGS, FTCD, FTCD, GAD1, GAD2, GCLC, GCLM, GFPT1, GFPT2, GGT1, GLS, GLS2, GLUD1, GLUD2, GLUD2, GLUL, GLYATL1, GLYATL1B, GMPS, GOT…
GOBP_GLUTAMINE_METABOLIC_PROCESS	27	ARHGAP11B, ARHGAP11B, ARHGAP11B, ASNS, ASNSD1, BLOC1S6, CAD, CPS1, CTPS1, CTPS2, GFPT1, GFPT2, GLS, GLS2, GLUD1, GLUL, GLYATL1, GLYATL1B, GMPS, LGSN, MECP2, NIT2, NR1H4, PFAS, PHGDH, PPAT, SIRT4
GOBP_GLUTATHIONE_METABOLIC_PROCESS	74	ARL6IP5, CHAC1, CHAC2, CLIC1, CLIC1, CLIC1, CLIC1, CLIC1, CLIC1, CLIC1, CLIC2, CLIC3, CLIC5, CTNS, DPEP1, EEF1G, ETHE1, G6PD, GCLC, GCLM, GDAP1, GDAP1L1, GGT1, GGT2, GGT3P, GGT5, GGT6, GGT7, GGTLC1, GGTLC2, GGTLC3, GLO1, GLRX2, GPX1, GPX4, GSR, GSS, GSTA1, GSTA2, GSTA3, GSTA4, GSTA5, GSTK1, GSTM1, GSTM2, GSTM3, GSTM4, GSTM5, GSTO1, GSTO2, GSTP1, GSTT1, GSTT2, GSTT2, GSTT2B, GSTT2B, GSTT4, GSTT4, …
GOBP_GLYCEROLIPID_BIOSYNTHETIC_PROCESS	292	ABHD3, ABHD4, ABHD5, ABHD8, ACP6, ACSL1, ACSL3, AGMO, AGPAT1, AGPAT1, AGPAT1, AGPAT1, AGPAT1, AGPAT1, AGPAT1, AGPAT2, AGPAT3, AGPAT4, AGPAT5, AGPAT5, AJUBA, ALOX15, ANG, APOA1, APOA2, ATG14, ATM, AVIL, AWAT2, BECN1, BMX, BPNT1, BPNT2, C3, CAPN2, CDIPT, CDS1, CDS2, CEPT1, CHAT, CHKA, CHKB, CHPT1, CISH, CLN3, CNEP1R1, CRLS1, CTDNEP1, CTDNEP1, CWH43, DGAT1, DGAT1, DGAT1, DGAT2, DGAT2L6, DGKA, DGKB, …
GOBP_GLYCEROLIPID_CATABOLIC_PROCESS	75	AADAC, ABHD12, ABHD12B, ABHD16A, ABHD16A, ABHD16A, ABHD16A, ABHD16A, ABHD16A, ABHD16A, ABHD16B, ABHD2, ABHD5, ABHD6, APOA1, APOA2, APOA4, APOA5, APOB, APOC1, APOC2, APOC3, CPS1, DAGLA, DAGLB, DDHD2, ENPP2, ENPP6, FAAH, FGF21, GDE1, GDPD1, GDPD3, GPCPD1, GPIHBP1, GPLD1, INPP5F, LDLR, LIPC, LIPE, LIPG, LIPH, LIPI, LPL, LYPLA2, MGLL, PIK3CG, PLA2G10, PLA2G10, PLA2G15, PLA2G4A, PLA2G4B, PLA2G4C, PLA2…
GOBP_GLYCEROLIPID_METABOLIC_PROCESS	455	AADAC, ABCA3, ABHD12, ABHD12B, ABHD16A, ABHD16A, ABHD16A, ABHD16A, ABHD16A, ABHD16A, ABHD16A, ABHD16B, ABHD2, ABHD3, ABHD4, ABHD5, ABHD6, ABHD8, ACP6, ACSL1, ACSL3, AGK, AGK, AGMO, AGPAT1, AGPAT1, AGPAT1, AGPAT1, AGPAT1, AGPAT1, AGPAT1, AGPAT2, AGPAT3, AGPAT4, AGPAT5, AGPAT5, AJUBA, ALOX15, ANG, APOA1, APOA2, APOA4, APOA5, APOB, APOBEC1, APOBR, APOC1, APOC2, APOC3, APOE, APOH, ATG14, ATM, AVIL, A…
GOBP_GLYCEROL_ETHER_METABOLIC_PROCESS	23	AGMO, AGPS, CHPT1, DHRS7B, FAR1, FASN, GNPAT, LIPE, LPCAT2, NCEH1, PAFAH1B1, PEDS1, PEX7, PLA2G10, PLA2G10, PLA2G4A, PLA2G4C, PLA2G6, PLA2G7, PLAAT3, TMEM86B, TXN, TXN2
GOBP_GLYCEROPHOSPHOLIPID_BIOSYNTHETIC_PROCESS	249	ABHD3, ABHD4, ABHD5, ABHD8, ACP6, ACSL3, AGPAT1, AGPAT1, AGPAT1, AGPAT1, AGPAT1, AGPAT1, AGPAT1, AGPAT2, AGPAT3, AGPAT4, AGPAT5, AGPAT5, AJUBA, ALOX15, APOA1, APOA2, ATG14, ATM, BECN1, BMX, BPNT1, BPNT2, CAPN2, CDIPT, CDS1, CDS2, CEPT1, CHAT, CHKA, CHKB, CHPT1, CISH, CLN3, CRLS1, CWH43, DGKA, DGKB, DGKD, DGKD, DGKE, DGKG, DGKH, DGKQ, DGKZ, DHRS7B, DPM1, DPM2, DPM3, EFR3A, EFR3B, ETNK1, ETNK2, FAB…
GOBP_GLYCEROPHOSPHOLIPID_CATABOLIC_PROCESS	41	ABHD12, ABHD12B, ABHD16A, ABHD16A, ABHD16A, ABHD16A, ABHD16A, ABHD16A, ABHD16A, ABHD16B, APOC1, ENPP2, ENPP6, GDE1, GDPD1, GDPD3, GPCPD1, INPP5F, LDLR, LIPC, PLA2G10, PLA2G10, PLA2G15, PLA2G4A, PLA2G4B, PLA2G4C, PLA2G4D, PLA2G4E, PLA2G4F, PLA2G5, PLA2G6, PLA2G7, PLB1, PLCB1, PNLIPRP2, PNPLA6, PNPLA7, PNPLA8, PRDX6, SCARB1, SMPD4
GOBP_GLYCEROPHOSPHOLIPID_METABOLIC_PROCESS	356	ABCA3, ABHD12, ABHD12B, ABHD16A, ABHD16A, ABHD16A, ABHD16A, ABHD16A, ABHD16A, ABHD16A, ABHD16B, ABHD3, ABHD4, ABHD5, ABHD6, ABHD8, ACP6, ACSL3, AGPAT1, AGPAT1, AGPAT1, AGPAT1, AGPAT1, AGPAT1, AGPAT1, AGPAT2, AGPAT3, AGPAT4, AGPAT5, AGPAT5, AJUBA, ALOX15, APOA1, APOA2, APOA4, APOA5, APOC1, ATG14, ATM, BECN1, BMX, BPNT1, BPNT2, CAPN2, CDIPT, CDS1, CDS2, CEPT1, CETP, CHAT, CHKA, CHKB, CHPT1, CHRM5, …
GOBP_GLYCOLIPID_BIOSYNTHETIC_PROCESS	78	A3GALT2, A4GALT, B3GALT1, B3GALT2, B3GALT4, B3GALT4, B3GALT4, B3GALT4, B3GALT4, B3GNT5, B4GALNT1, B4GALT3, B4GALT4, B4GALT5, B4GALT6, CWH43, DPM1, DPM2, DPM3, FA2H, FUT6, FUT9, GAL3ST1, GAL3ST2, GAL3ST2, GAL3ST3, GAL3ST4, GBGT1, GPAA1, LARGE1, MPPE1, PGAP1, PGAP2, PGAP3, PGAP4, PIGA, PIGB, PIGC, PIGF, PIGG, PIGG, PIGH, PIGK, PIGL, PIGM, PIGN, PIGO, PIGP, PIGQ, PIGS, PIGT, PIGU, PIGV, PIGW, PIGW, …
GOBP_GLYCOLIPID_CATABOLIC_PROCESS	25	FUCA1, GALC, GBA, GBA, GBA2, GBA3, GLA, GM2A, HEXA, HEXB, NAGA, NEU1, NEU1, NEU1, NEU1, NEU1, NEU1, NEU1, NEU1, NEU2, NEU3, NEU4, NEU4, PNLIPRP2, PRKCD
GOBP_GLYCOPROTEIN_BIOSYNTHETIC_PROCESS	339	A4GNT, AATF, AATF, ABCA2, ABCA7, ABO, ABO, ABO, ACER2, ACOT8, AGO2, ALG1, ALG10, ALG10B, ALG11, ALG12, ALG14, ALG1L, ALG1L2, ALG2, ALG3, ALG5, ALG6, ALG8, ALG9, AQP11, ARFGEF1, ATP7A, B3GALNT1, B3GALNT2, B3GALNT2, B3GALT1, B3GALT2, B3GALT4, B3GALT4, B3GALT4, B3GALT4, B3GALT4, B3GALT5, B3GALT6, B3GALT9, B3GAT1, B3GAT2, B3GAT3, B3GLCT, B3GNT2, B3GNT3, B3GNT4, B3GNT5, B3GNT6, B3GNT7, B3GNT8, B3GNT9,…
GOBP_GLYCOPROTEIN_CATABOLIC_PROCESS	30	ADAMTS12, ADAMTS12, ADAMTS9, CELA1, CST3, CTSL, EDEM1, EDEM2, EDEM3, FBXO17, FBXO17, FBXO2, FBXO27, FBXO44, FBXO6, GPC1, HPSE, MAN1A1, MAN1B1, MANBA, MIR181B1, MMP12, NCCRP1, NEU2, NEU4, NEU4, NGLY1, OGA, SGSH, STT3B
GOBP_GLYCOPROTEIN_METABOLIC_PROCESS	418	A4GNT, AATF, AATF, ABCA2, ABCA7, ABO, ABO, ABO, ACER2, ACOT8, ADAMTS12, ADAMTS12, ADAMTS13, ADAMTS13, ADAMTS7, ADAMTS9, AGA, AGO2, ALG1, ALG10, ALG10B, ALG11, ALG12, ALG14, ALG1L, ALG1L2, ALG2, ALG3, ALG5, ALG6, ALG8, ALG9, AMFR, APCS, AQP11, ARFGEF1, ATP7A, B3GALNT1, B3GALNT2, B3GALNT2, B3GALT1, B3GALT2, B3GALT4, B3GALT4, B3GALT4, B3GALT4, B3GALT4, B3GALT5, B3GALT6, B3GALT9, B3GAT1, B3GAT2, B3GA…
GOBP_GLYCOSAMINOGLYCAN_CATABOLIC_PROCESS	26	CD44, CEMIP, CEMIP2, FGF2, FUCA1, GLB1, GNS, GUSB, HPSE2, HYAL1, HYAL2, HYAL3, HYAL4, IDS, IDUA, LYG1, LYG2, LYVE1, NAGLU, PGLYRP1, PGLYRP2, PGLYRP3, PGLYRP4, SGSH, SPAM1, TGFB1
GOBP_GLYCOSIDE_METABOLIC_PROCESS	23	ABHD10, AKR1A1, AKR1B1, AKR1B10, AKR1C1, AKR1C2, AKR1C3, AKR1C4, AKR7A2, CBR4, FUCA1, FUCA2, GBA, GBA, GBA2, GBA3, GLA, GUSB, GUSBP3, NAGA, SLC34A1, SULT1C4, TH
GOBP_GLYCOSPHINGOLIPID_BIOSYNTHETIC_PROCESS	37	A3GALT2, A4GALT, B3GALT1, B3GALT2, B3GALT4, B3GALT4, B3GALT4, B3GALT4, B3GALT4, B4GALNT1, B4GALT3, B4GALT4, B4GALT5, B4GALT6, FA2H, FUT6, FUT9, GAL3ST1, LARGE1, PRKAA1, ST3GAL1, ST3GAL2, ST3GAL3, ST3GAL5, ST6GALNAC3, ST6GALNAC4, ST6GALNAC5, ST6GALNAC6, ST8SIA1, ST8SIA2, ST8SIA3, ST8SIA4, ST8SIA5, ST8SIA6, TM9SF2, UGCG, UGT8
GOBP_GLYCOSPHINGOLIPID_METABOLIC_PROCESS	73	A3GALT2, A4GALT, ABCA2, B3GALNT1, B3GALT1, B3GALT2, B3GALT4, B3GALT4, B3GALT4, B3GALT4, B3GALT4, B4GALNT1, B4GALT3, B4GALT4, B4GALT5, B4GALT6, BAX, CERK, CLN6, CPTP, ENPP7, FA2H, FUT6, FUT9, GAL3ST1, GALC, GBA, GBA, GBA2, GBA3, GLA, GLB1, GLTP, GM2A, HEXA, HEXB, ITGB8, KIT, LARGE1, NAGA, NEU1, NEU1, NEU1, NEU1, NEU1, NEU1, NEU1, NEU1, NEU2, NEU3, NEU4, NEU4, PRKAA1, PRKCD, SMPD1, ST3GAL1, ST3GAL2…
GOBP_GLYCOSYLATION	264	A3GALT2, A4GNT, ABCA2, ABO, ABO, ABO, ACER2, ALG1, ALG10, ALG10B, ALG11, ALG12, ALG14, ALG1L, ALG1L2, ALG2, ALG3, ALG5, ALG6, ALG8, ALG9, AQP11, ARFGEF1, B3GALNT1, B3GALNT2, B3GALNT2, B3GALT1, B3GALT2, B3GALT4, B3GALT4, B3GALT4, B3GALT4, B3GALT4, B3GALT5, B3GALT6, B3GALT9, B3GAT1, B3GAT2, B3GAT3, B3GLCT, B3GNT2, B3GNT3, B3GNT4, B3GNT5, B3GNT6, B3GNT7, B3GNT8, B3GNT9, B4GALNT1, B4GALNT2, B4GALT1, …
GOBP_GLYCOSYL_COMPOUND_CATABOLIC_PROCESS	38	ABHD10, ADA, ADA2, ADAL, AICDA, APOBEC1, APOBEC2, APOBEC3A, APOBEC3A, APOBEC3B, APOBEC3C, APOBEC3D, APOBEC3F, APOBEC3G, APOBEC3H, CDA, CDADC1, DERA, DPYD, ENPP4, FUCA1, FUCA2, GBA, GBA, GBA2, GBA3, GDA, GLA, GUSB, GUSBP3, MTAP, NAGA, NUDT1, PNP, UPB1, UPP1, UPP2, XDH
GOBP_GLYCOSYL_COMPOUND_METABOLIC_PROCESS	91	ABHD10, ACP3, ADA, ADA2, ADAL, ADK, AICDA, AKR1A1, AKR1B1, AKR1B10, AKR1C1, AKR1C2, AKR1C3, AKR1C4, AKR7A2, AMD1, APOBEC1, APOBEC2, APOBEC3A, APOBEC3A, APOBEC3B, APOBEC3C, APOBEC3D, APOBEC3F, APOBEC3G, APOBEC3H, APRT, ATIC, BLOC1S6, CBR4, CDA, CDADC1, DERA, DGUOK, DHFR2, DNPH1, DPYD, DTYMK, ENPP4, ERH, FUCA1, FUCA2, GBA, GBA, GBA2, GBA3, GDA, GLA, GNMT, GUSB, GUSBP3, HPRT1, ICMT, LCMT2, MACROD1, …
GOBP_GMP_METABOLIC_PROCESS	29	ADA, ADK, ADSL, AMPD1, APRT, ATIC, CARD11, CASK, DLG1, DLG2, GART, GART, GDA, GMPR2, GMPR2, GMPS, GUK1, HPRT1, IMPDH1, IMPDH2, LRGUK, MAGI3, MPP1, PAICS, PFAS, PPAT, PRTFDC1, TJP2, XDH
GOBP_GOLGI_ORGANIZATION	178	AKAP9, ARFGEF1, ARHGAP21, ARHGEF7, ARL1, ARMH3, ATL2, ATL3, ATP8B1, ATP8B2, ATP8B3, ATP8B4, BAG5, BCAS3, BET1, BHLHA15, BLZF1, CAMSAP2, CAMSAP3, CDC42, CDK1, CIT, CLASP1, CLASP2, COG1, COG2, COG3, COG4, COG5, COG5, COG6, COG7, COG8, CRYZL2P-SEC16B, CSNK1A1, CSNK1D, CUL7, DNAJC28, DNAJC28, DNM2, DYM, DYNC2H1, EHD3, FAM174B, FBXW8, FHDC1, GAK, GBF1, GCC2, GOLGA2, GOLGA2P5, GOLGA5, GOLGA6A, GOLGA6B,…
GOBP_GOLGI_TO_PLASMA_MEMBRANE_PROTEIN_TRANSPORT	44	ACSL3, AMN, ANK3, ARFRP1, ATP2C1, BBS1, BBS2, BLZF1, CLN3, CNST, CSK, GCC2, GGA1, GGA2, GGA3, GOLGA4, GOLGA7, GOLPH3, GOLPH3L, GOPC, KIF13A, KRT18, LYPLA1, MACF1, NSF, NSF, NSF, OPTN, PHAF1, PKDCC, PREPL, RAB10, RAB26, RAB31, RAB34, RACK1, RSC1A1, SEC16A, SPTBN1, SYS1, VAMP2, VAMP3, VAMP4, VAMP5
GOBP_GOLGI_TO_PLASMA_MEMBRANE_TRANSPORT	65	ACSL3, AMN, ANK3, ARFGEF2, ARFRP1, ARL3, ATP2C1, BBS1, BBS2, BLZF1, CCDC22, CCDC93, CLN3, CNST, COMMD1, CSK, DNM2, EXOC1, EXOC1L, EXOC2, EXOC4, EXOC5, EXOC6, EXOC6B, EXOC8, GCC2, GGA1, GGA2, GGA3, GOLGA4, GOLGA7, GOLPH3, GOLPH3L, GOPC, KIF13A, KRT18, LLGL1, LLGL1, LYPLA1, MACF1, NSF, NSF, NSF, OPTN, OSBPL5, PHAF1, PKDCC, PREPL, RAB10, RAB26, RAB31, RAB34, RABEP1, RACK1, RSC1A1, SEC16A, SPTBN1, ST…
GOBP_GOLGI_TO_VACUOLE_TRANSPORT	26	ANKFY1, AP1G1, AP1G2, AP3D1, AP3S1, AP3S2, AP4M1, CCDC91, CLN3, EHD3, GAK, LAMP1, LAPTM5, RBSN, RNF215, SORT1, VPS52, VPS52, VPS52, VPS52, VPS52, VPS52, VPS52, VPS54, VTI1A, VTI1B
GOBP_GOLGI_VESICLE_TRANSPORT	334	ACSL3, AMN, ANK1, ANK3, ANKFY1, AP1AR, AP1G1, AP1G2, AP2A1, AP3D1, AP3S1, AP3S2, AP4M1, ARCN1, ARF3, ARF4, ARF5, ARFGAP2, ARFGAP3, ARFGEF2, ARFRP1, ARL1, ARL3, ATL2, ATL3, ATP2C1, ATP9A, ATP9B, ATP9B, ATP9B, BBS1, BBS2, BCAP29, BCAP29, BCAP31, BET1, BET1L, BICD2, BLZF1, BNIP1, CCDC22, CCDC91, CCDC93, CEP19, CLN3, CNIH4, CNST, COG1, COG2, COG3, COG4, COG5, COG5, COG6, COG7, COG8, COMMD1, COPA, COP…
GOBP_GPI_ANCHOR_METABOLIC_PROCESS	34	CWH43, DPM1, DPM2, DPM3, GPAA1, GPLD1, MPPE1, PGAP1, PGAP2, PGAP3, PGAP4, PIGA, PIGB, PIGC, PIGF, PIGG, PIGG, PIGH, PIGK, PIGL, PIGM, PIGN, PIGO, PIGP, PIGQ, PIGS, PIGT, PIGU, PIGV, PIGW, PIGW, PIGX, PIGY, PIGZ
GOBP_GRANULOCYTE_ACTIVATION	61	ANXA1, ANXA3, BCR, CAMP, CCL3, CCL3, CCL3, CCL5, CCL5, CCR2, CD177, CD300A, CTSG, CXCL6, CXCL8, CXCR2, DNASE1, DNASE1L3, ENPP3, F2RL1, FCER1G, FCGR2B, GRN, IL15, IL18, ITGAM, ITGB2, KARS1, KMT2E, LILRA2, LILRA2, LILRA2, LILRA2, MIR125A, MYD88, PLA2G2A, PLPP6, PRAM1, PREX1, PRG3, PRKCD, PTAFR, SCNN1B, SPI1, STX4, STXBP2, STXBP3, SYK, TNF, TNF, TNF, TNF, TNF, TNF, TNF, TNF, TRAF3IP2, TYROBP, VAMP2,…
GOBP_GRANULOCYTE_CHEMOTAXIS	141	ADGRE2, AKIRIN1, ANXA1, BSG, BST1, C1QBP, C3AR1, C5AR1, C5AR2, CAMK1D, CCL1, CCL11, CCL13, CCL14, CCL14, CCL15, CCL15, CCL16, CCL16, CCL17, CCL18, CCL18, CCL18, CCL19, CCL2, CCL20, CCL21, CCL22, CCL23, CCL23, CCL24, CCL25, CCL26, CCL3, CCL3, CCL3, CCL3L1, CCL3L1, CCL3L1, CCL3L3, CCL4, CCL4, CCL4, CCL5, CCL5, CCL7, CCL8, CCR7, CD300H, CD74, CKLF, CMKLR1, CSF1, CSF1R, CSF3R, CX3CL1, CXADR, CXCL1, C…
GOBP_GRANULOCYTE_DIFFERENTIATION	37	ADIPOQ, AP3B1, C1QC, CBFA2T3, CEACAM1, CEBPA, CEBPE, CITED2, CSF2, CSF3, CUL4A, DHRS7B, EVI2B, FASN, GATA1, GATA2, HAX1, HCLS1, IL25, IL5, INPP5D, INPP5D, JAGN1, L3MBTL3, LBR, LEF1, NKAP, RARA, RUNX1, SP3, SPI1, SRP54, TAL1, TESC, TRIB1, ZBTB46, ZFPM1
GOBP_GRANULOCYTE_MACROPHAGE_COLONY_STIMULATING_FACTOR_PRODUCTION	20	CARD9, CD80, CD84, DDX58, IL12B, IL17D, IL17F, IL18, IL1B, IL23A, IL23R, ISL1, LILRA2, LILRA2, LILRA2, LILRA2, PAEP, RASGRP1, SYK, TLR9
GOBP_GRANULOCYTE_MIGRATION	169	ADAM8, ADGRE2, AKIRIN1, ANXA1, BSG, BST1, C1QBP, C3AR1, C5AR1, C5AR2, CAMK1D, CCL1, CCL11, CCL13, CCL14, CCL14, CCL15, CCL15, CCL16, CCL16, CCL17, CCL18, CCL18, CCL18, CCL19, CCL2, CCL20, CCL21, CCL22, CCL23, CCL23, CCL24, CCL25, CCL26, CCL3, CCL3, CCL3, CCL3L1, CCL3L1, CCL3L1, CCL3L3, CCL4, CCL4, CCL4, CCL5, CCL5, CCL7, CCL8, CCR7, CD177, CD300A, CD300H, CD74, CD99, CD99L2, CKLF, CMKLR1, CSF1, C…
GOBP_GROWTH_HORMONE_SECRETION	20	ADCYAP1, CDK16, CHD7, DRD2, GABBR1, GABBR1, GABBR1, GABBR1, GABBR1, GABBR1, GABBR1, GHRH, GHRHR, GHRL, GHSR, KISS1, PTPN11, RAB1A, SELENOT, SERP1
GOBP_GROWTH_PLATE_CARTILAGE_DEVELOPMENT	20	ANXA6, ATF2, CER1, COL27A1, COMP, IFT80, MATN1, MMP13, MMP13, NPPC, POR, RARA, RARB, RARG, SOX9, STC1, TGFBR2, THBS3, TSKU, ZMPSTE24
GOBP_GTP_METABOLIC_PROCESS	25	AK3, AK4, EFL1, ENTPD7, GIMAP7, GNAI3, GTPBP1, IMPDH1, IMPDH2, LRRK2, MFN1, NME1, NME2, NME2P1, NME3, NME4, NME5, NME6, NME7, NME9, OPA1, RAB23, RAN, RHOA, RHOQ
GOBP_G_PROTEIN_COUPLED_RECEPTOR_SIGNALING_PATHWAY_COUPLED_TO_CYCLIC_NUCLEOTIDE_SECOND_MESSENGER	71	ADRB3, AGT, AGTR2, AGTR2, ANXA1, CALCRL, CCL2, CCR1, CHRM1, CHRM2, CHRM3, CHRM4, CHRM5, CNR1, CNR2, DRD1, DRD4, DRD4, GALR3, HRH1, HRH2, HRH3, HRH4, HTR1A, HTR1B, HTR1D, HTR1E, HTR1F, HTR2A, HTR2B, HTR2C, HTR4, HTR5A, HTR6, HTR7, LHCGR, LPAR3, MC1R, MC2R, MC3R, MC5R, MTNR1A, MTNR1B, NPY, NPY1R, OPRD1, OPRM1, OR10H1, OR10H2, OR10H3, OR10H4, OR10H5, OR10J5, OR10J6P, OR11H4, OR11H7, OR5T2, OR5T2, OR…
GOBP_HAIR_CELL_DIFFERENTIATION	58	ATOH1, CDH23, CLRN1, CLRN2, CTNNB1, DLL1, DLL1, ERCC2, ERCC3, ESRP1, GRXCR1, GRXCR2, HES1, HES5, HES5, HEY2, JAG1, JAG2, KCNQ1, KCNQ1, LHFPL5, LRTOMT, MCOLN3, MYCL, MYO6, MYO7A, NOTCH1, PAFAH1B1, PDZD7, PITX2, PLS1, POU4F3, RBPJ, SCRIB, SCRIB, SEC24B, SLC44A4, SLC44A4, SLC44A4, SLC44A4, SLC44A4, SLC44A4, SLC44A4, SLC44A4, SLC4A7, SLC9A3R1, SLITRK6, SOD1, SPINK5, STRC, TMC1, TMEM132E, TPRN, TRIOBP…
GOBP_HEAD_MORPHOGENESIS	37	ANKRD11, ARID5B, ASPH, ATP6AP2, CLDN5, COL1A1, CRISPLD1, CRISPLD2, CSRNP1, DKK1, DLX5, EP300, FLVCR1, IHH, LEF1, MMP2, MSX1, MYH3, NIPBL, NOG, PAX9, PDGFRA, PLEKHA1, PTPN11, RAB3GAP1, RRAS, SCX, SGPL1, SKI, STRA6, STRA6, TBX1, TGFB3, TIPARP, WNT3, WNT3, WNT3
GOBP_HEART_FORMATION	32	AXIN2, BMP2, BMP4, BMPR1A, CTNNB1, DKK1, EXT1, EYA1, FOLR1, FOXH1, GATA5, HAND2, HES1, ISL1, LEMD2, LRP2, MEF2C, MESP1, MIR20A, MKS1, NOTCH1, PIM1, RBPJ, ROBO1, ROBO2, SIX1, SMARCD3, SOX17, TBX5, WNT11, WNT3A, WNT5A
GOBP_HEART_GROWTH	101	ACACB, ADPRHL1, ADRA1A, AGT, AKAP13, AKAP6, ARID2, BASP1, BMP10, BMPR1A, CAV3, CDK1, CITED2, CTDP1, CTDP1, DIPK2A, DUSP6, DUSP9, EDN1, ERBB4, FGF2, FGF20, FGF9, FGFR2, FOXC1, FOXC2, G6PD, GATA4, GATA4, GATA6, GLI1, GSK3A, HAMP, HEG1, HEY2, IGF1, JARID2, KCNK2, MAPK11, MAPK14, MEF2C, MESP1, MIR1-1, MIR17HG, MIR195, MIR199A1, MIR199B, MIR19A, MIR19B1, MIR200B, MIR204, MIR208A, MIR222, MIR23A, MIR23…
GOBP_HEART_MORPHOGENESIS	263	ACTC1, ACVR1, ACVRL1, ADAM15, ADAMTS1, ADGRG6, ADPRHL1, AHI1, ALDH1A2, ALPK2, ANKRD1, APLNR, ARID2, ARL13B, ASB2, ASB2, ASXL1, ATF2, AXIN2, BBS4, BBS5, BBS7, BMP10, BMP2, BMP4, BMP5, BMP7, BMPR1A, BMPR2, C2CD3, CAV3, CCDC103, CCDC39, CCDC39, CCDC40, CCM2L, CCN1, CDC42, CERT1, CHD7, CITED2, CLDN5, COL11A1, COL2A1, COL5A1, CPE, CRKL, CTNNB1, DCHS1, DHRS3, DKK1, DLC1, DLC1, DLL1, DLL1, DLL4, DNAAF1,…
GOBP_HEART_PROCESS	274	ABCC9, ACE, ACE2, ACTC1, ADA, ADM, ADM2, ADM5, ADORA1, ADORA3, ADRA1A, ADRA1B, ADRA1D, ADRB1, AGT, AGTR2, AGTR2, AKAP13, AKAP9, ANK2, APELA, APLN, ASB3, ATG5, ATP1A1, ATP1A2, ATP1A3, ATP1B1, ATP1B2, ATP2A1, ATP2A2, ATP2A3, ATP2B1, ATP2B2, ATP2B3, ATP2B3, ATP2B4, AVPR1A, BIN1, BMP10, BVES, CACNA1C, CACNA1C, CACNA1D, CACNA1G, CACNA1H, CACNA2D1, CACNB2, CALCA, CALM1, CALM2, CALM3, CAMK2D, CASQ2, CAV…
GOBP_HEART_TRABECULA_MORPHOGENESIS	31	ADAMTS1, ADGRG6, BMP10, BMP5, BMP7, BMPR1A, CAV3, CHD7, DLL4, ENG, FHL2, FKBP1A, FOXH1, HEG1, HEY1, HEY2, MED1, NKX2-5, NOG, NOTCH1, NRG1, OVOL2, RBP4, RBPJ, S1PR1, SOS1, SRF, TEK, TGFB2, TGFBR1, TGFBR3
GOBP_HEART_VALVE_DEVELOPMENT	68	ACVR1, ADAMTS9, APLNR, BMP2, BMP4, BMPR1A, BMPR2, CCN1, DCHS1, DLL4, EFNA1, ELN, EMILIN1, FGFRL1, GATA3, GATA4, GATA4, GATA5, GJA5, HECTD1, HEY1, HEY2, HEYL, JAG1, MATR3, MATR3, MDM2, MDM4, MEF2C, MTOR, NFATC1, NKX2-5, NOS3, NOTCH1, NOTCH2, NPPA, OLFM1, PDE2A, PRDM1, RB1, RBPJ, ROBO1, ROBO2, ROCK1, ROCK2, SCX, SHOX2, SLIT2, SLIT3, SMAD4, SMAD6, SNAI1, SNAI2, SOX4, SOX9, STRA6, STRA6, TBX20, TBX5,…
GOBP_HEART_VALVE_MORPHOGENESIS	57	ACVR1, ADAMTS9, BMP2, BMP4, BMPR1A, BMPR2, CCN1, DCHS1, DLL4, EFNA1, ELN, EMILIN1, FGFRL1, GATA3, GATA4, GATA4, GATA5, GJA5, HEY1, HEY2, HEYL, JAG1, MDM2, MDM4, MEF2C, MTOR, NFATC1, NKX2-5, NOS3, NOTCH1, NOTCH2, NPPA, OLFM1, RB1, ROBO1, ROBO2, ROCK1, ROCK2, SCX, SLIT2, SLIT3, SMAD4, SMAD6, SNAI1, SNAI2, SOX4, SOX9, STRA6, STRA6, TBX20, TBX5, TGFB1, TGFB2, TGFBR2, TIE1, TWIST1, ZFPM1
GOBP_HEAT_GENERATION	23	ABAT, ADRB1, ADRB2, ARRDC3, CNR1, EDNRB, IL1A, IL1B, PTGER3, PTGES, PTGS2, SLC27A1, TNF, TNF, TNF, TNF, TNF, TNF, TNF, TNF, TNFRSF11A, TNFSF11, TRPV1
GOBP_HEMATOPOIETIC_PROGENITOR_CELL_DIFFERENTIATION	128	ABL1, ACE, ACP6, ADAR, AGPAT5, AGPAT5, ANKLE1, ANLN, AP3B1, ARL11, ARMC6, ATF2, BATF, BCL2, BLOC1S2, BMP4, BVES, C12orf29, CDK6, CEBPD, CIAO3, CITED2, CSF1R, DACT2, DHTKD1, DHX36, DHX36, DNAI4, DPF2, EEF2, EIF2AK2, EML1, ERCC2, ESCO2, EXT1, FLCN, FLT1, FLT3, FLT4, FNIP1, FOXC1, FST, FSTL3, GATA3, HEATR9, HEATR9, HERC6, HES1, HES5, HES5, HOXB3, HOXB4, HSPA9, HYAL2, INHBA, ITCH, JAM3, KDR, KIT, KIT…
GOBP_HEMATOPOIETIC_STEM_CELL_DIFFERENTIATION	30	ABL1, ACE, BATF, CDK6, EIF2AK2, ERCC2, EXT1, FOXC1, HOXB4, HSPA9, ITCH, LMBR1L, MEOX1, METTL3, MLLT3, N4BP2L2, NFE2L2, OSM, PRKDC, PUS7, SETD1A, SFRP1, SP7, SRF, TAL1, TCF15, TP53, UFL1, XRCC5, YTHDF2
GOBP_HEMATOPOIETIC_STEM_CELL_HOMEOSTASIS	23	ADAR, ADGRG1, ARHGEF5, ARHGEF5, ARMCX1, CCN3, CRISPLD1, EMCN, EXT1, FOXA3, FSTL1, GLIS2, GLIS2, MYCT1, NLE1, OCIAD1, OCIAD2, SEPTIN4, SOX4, TCIRG1, UBAP2L, ZNF251, ZNF251
GOBP_HEMATOPOIETIC_STEM_CELL_PROLIFERATION	28	ACE, ARIH2, ATXN1L, CD34, CTC1, EIF2AK2, ETV6, GBA, GBA, KAT7, KITLG, MECOM, MIR221, MIR222, N4BP2L2, NKAP, PDCD2, PIM1, RUNX1, SART3, SFRP2, THPO, WNT1, WNT10B, WNT2B, WNT5A, YJEFN3, YTHDF2
GOBP_HEMOSTASIS	261	ABAT, ACTB, ACTG1, ACTN1, ADAMTS13, ADAMTS13, ADAMTS18, ADORA2A, ADRA2A, ADRA2B, ADRA2C, ADTRP, AK3, ALOX12, ANO6, ANXA5, ANXA8, AP3B1, APOE, APOH, AVPR2, AXL, BLK, BLK, BLOC1S3, BLOC1S4, BLOC1S6, C1GALT1C1, C1GALT1C1, C1QTNF1, C4BPB, CAV1, CD34, CD36, CD40, CD40LG, CD59, CD9, CEACAM1, CELA2A, CLIC1, CLIC1, CLIC1, CLIC1, CLIC1, CLIC1, CLIC1, COL3A1, COMP, CPB2, CSRP1, CTSG, CYP4F11, CYP4F2, DGKA,…
GOBP_HEPARAN_SULFATE_PROTEOGLYCAN_BIOSYNTHETIC_PROCESS	27	B3GALT6, B3GAT3, CSGALNACT1, CTNNB1, DSE, EXT1, EXT2, EXTL2, EXTL3, GLCE, HS2ST1, HS3ST3B1, HS3ST5, HS6ST1, HS6ST2, HS6ST3, NDST1, NDST2, NDST3, NDST4, PXYLP1, TCF7L2, TM9SF2, UGDH, XYLT1, XYLT1, XYLT2
GOBP_HEPARAN_SULFATE_PROTEOGLYCAN_METABOLIC_PROCESS	33	B3GALT6, B3GAT3, CSGALNACT1, CTNNB1, DSE, EXT1, EXT2, EXTL2, EXTL3, GLCE, GPC1, HPSE, HS2ST1, HS3ST3B1, HS3ST4, HS3ST5, HS6ST1, HS6ST2, HS6ST3, NDST1, NDST2, NDST3, NDST4, PXYLP1, SGSH, SULF1, SULF2, TCF7L2, TM9SF2, UGDH, XYLT1, XYLT1, XYLT2
GOBP_HEPATICOBILIARY_SYSTEM_DEVELOPMENT	150	ACADM, ACAT1, ACO2, ADA, ALDH1A2, ANXA1, ARF6, ARG1, ARID5B, ASS1, ATF2, ATP7A, AURKA, BAAT, BAAT, CADM1, CCDC39, CCDC39, CCDC40, CCND1, CDK5RAP3, CDKN2B, CEACAM1, CEBPA, CEBPB, CEBPG, CFLAR, CIT, CITED2, CLDN1, COBL, CPB2, CPS1, CPT1A, CSNK2A2, CUL3, CYP1A1, DNAAF1, E2F7, E2F8, ELK1, EZH2, FBXW7, FGF1, FGL1, FPGS, FRZB, GATA6, GFER, GLI1, GLI3, HAMP, HES1, HGF, HLX, HMGCS2, HMOX1, HNF1A, HNF1B, …
GOBP_HEPATOCYTE_APOPTOTIC_PROCESS	20	ARF6, ATF2, BCL2L1, BID, CASP6, CFLAR, DNMT3A, GSN, H19, H19, IGF1R, KRT18, MIR675, MIR675, PIK3CG, PPARA, PRKAA1, RB1, STK3, STK4
GOBP_HEPATOCYTE_GROWTH_FACTOR_RECEPTOR_SIGNALING_PATHWAY	23	ADAMTS12, ADAMTS12, BCAR1, BCAR1, ESM1, HGF, MET, MUC20, MUC20, MUC20, MUC20, MUC20, MUC20, MUC20, MUC20, NRP1, PAK1, PTPN1, PTPN2, RAC1, SIRT2, SIRT2, STMN1
GOBP_HETEROCHROMATIN_ORGANIZATION	87	AICDA, APOBEC1, ASIP, ATF7IP, ATF7IP2, AXIN1, BAHD1, BAZ2A, BEND3, CBX3, CDK2, CDKN1C, CDKN1C, CENPV, CTBP1, CTCF, CTR9, DNMT1, DNMT3A, DPPA3, EZH1, EZH2, FAM172A, FAM172BP, H1-0, H1-9P, H3-3A, H3-3B, HDAC1, HDAC2, HDAC5, HELLS, HMGA2, HP1BP3, KDM1A, KMT2D, L3MBTL1, L3MBTL3, LOXL2, MACROH2A1, MBD2, MBD3, MECOM, MECP2, MORC2, MPHOSPH8, MTHFR, NDN, NDN, NRDE2, PHF2, PHF8, PIK3CA, POLE3, PPHLN1, PPM…
GOBP_HETEROPHILIC_CELL_CELL_ADHESION_VIA_PLASMA_MEMBRANE_CELL_ADHESION_MOLECULES	52	ADGRL1, ADGRL1, ALCAM, AMIGO1, AMIGO2, AMIGO3, CADM1, CADM3, CBLN1, CD164, CD209, CD6, CDH2, CDH4, CDH4, CEACAM5, CEACAM6, CEACAM6, CEACAM8, CRB1, CRB2, CRTAM, CXADR, DCHS1, FAT4, GRID2, HMCN1, ICAM1, IGSF21, IL1RAPL1, ITGA5, ITGAL, JAML, LGALS7B, LGALS7B, NECTIN1, NECTIN3, NECTIN4, NLGN1, PTPRD, PTPRD, PVR, REG3A, SCARF2, SELE, SELP, TENM1, TENM2, TENM3, TENM4, UMOD, VCAM1
GOBP_HETEROTYPIC_CELL_CELL_ADHESION	89	ADIPOQ, AGER, AGER, AGER, AGER, AGER, AGER, AGER, APOA1, BMP7, CD1D, CD2, CD200, CD200R1, CD44, CD47, CD58, CEACAM6, CEACAM6, CTNNA3, CXADR, DSC2, DSG2, DSP, FGA, FGB, FGG, FLOT1, FLOT1, FLOT1, FLOT1, FLOT1, FLOT1, FLOT1, FLOT1, FLOT2, GCNT2, GCNT2, GLDN, IL10, IL1B, IL1RN, ITGA4, ITGA5, ITGA7, ITGAD, ITGAV, ITGAX, ITGB1, ITGB2, ITGB3, ITGB7, IZUMO1, JAM3, JUP, KLF4, LCK, LILRB2, LILRB2, LILRB2, …
GOBP_HIGH_DENSITY_LIPOPROTEIN_PARTICLE_ASSEMBLY	22	ABCA1, ABCA7, APOA1, APOA2, APOA4, APOA5, APOE, APOM, APOM, APOM, APOM, APOM, APOM, APOM, LCAT, MIR144, NR1H2, PRKACA, PRKACA, PRKACB, PRKACG, ZDHHC8
GOBP_HIGH_DENSITY_LIPOPROTEIN_PARTICLE_CLEARANCE	21	APOA1, APOA2, APOC2, APOC3, APOE, APOM, APOM, APOM, APOM, APOM, APOM, APOM, GPLD1, LDLR, LIPG, MIR144, MIR302A, MIR33A, MIR33B, SCARB1, TREM2
GOBP_HIGH_DENSITY_LIPOPROTEIN_PARTICLE_REMODELING	22	ABCA5, ABCG1, APOA1, APOA2, APOA4, APOC1, APOC3, APOE, APOM, APOM, APOM, APOM, APOM, APOM, APOM, CETP, LCAT, LIPC, LIPG, PLA2G3, PLTP, SCARB1
GOBP_HINDBRAIN_DEVELOPMENT	164	AARS1, ABAT, ABL1, AGTPBP1, AHI1, AIF1, AIF1, AIF1, AIF1, AIF1, AIF1, ALDH1A2, ARCN1, ARL13B, ASCL1, ATF2, ATF5, ATIC, ATP1B2, ATP7A, ATRN, B4GALT2, BCL2, BMP5, BMP7, CBLN1, CD3E, CDK5, CDK5R1, CDK5R2, CEND1, CEP290, CKB, CLP1, CNTN1, COQ8B, CRK, CRKL, CTNNA2, CTNNB1, DAB1, DIXDC1, DLC1, DLC1, DLL1, DLL1, EGF, EGR2, EN1, EN2, EPHB1, EPHB2, EZH2, FAIM2, FCGR2B, FGF2, FOXC1, FZD4, GART, GART, GATA2…
GOBP_HINDBRAIN_MORPHOGENESIS	47	ABL1, AGTPBP1, ATP7A, CBLN1, CDK5, CEND1, COQ8B, DAB1, DLC1, DLC1, DLL1, DLL1, FAIM2, GBA, GBA, GLI1, GLI2, GNPAT, GRID2, GSX2, HERC1, HES1, HSPA5, KIF14, KNDC1, LDB1, LHX1, LHX1, LHX5, MAP2K1, MTPN, OPHN1, PROX1, PTPN11, RORA, SERPINE2, SLC25A46, SMO, SPTBN2, TRNP1, TTC21B, TTLL1, WHRN, WNT1, WNT7A, XRCC1, ZNF365
GOBP_HINDLIMB_MORPHOGENESIS	37	AFF3, ALX3, ALX4, BMP4, BMPR1A, CHD7, CTNNB1, FGF4, FGF8, FMN1, GDF5, GPC3, HOXD10, HOXD9, MED1, MSX1, MSX2, NOTCH1, OSR1, OSR2, PITX1, PTCH1, RARB, RARG, RPGRIP1L, RSPO2, SHH, TBX3, TBX4, TFAP2B, TP63, TWIST1, WNT3, WNT3, WNT3, WNT7A, ZBTB16
GOBP_HIPPOCAMPUS_DEVELOPMENT	91	ALK, ANXA3, ATAT1, ATAT1, ATAT1, ATAT1, ATAT1, ATAT1, ATAT1, ATP2B4, BBS2, BBS4, BCAN, BLOC1S6, BTG2, CASP3, CDK5, CDK5R1, CDK5R2, CDK6, CRK, CRKL, DAB1, DCLK2, DLX1, DLX2, DRD1, EIF2B5, EMX2, EPHA5, EZH1, EZH2, FEZ1, FEZF2, FGF13, GLI3, GSK3B, HDAC1, HSD3B1, HSD3B2, HTR5A, ID4, IGF1R, KCNA1, KIF14, KIRREL3, LEF1, LHX5, LMX1A, LRP8, MAS1, MDK, MFSD2A, MKKS, MKKS, MKKS, NEFL, NEUROD1, NEUROD6, NF2…
GOBP_HIPPO_SIGNALING	41	AJUBA, AMOT, AMOTL1, AMOTL2, CIT, DCHS1, DLG5, DLG5, FAT4, FRMD1, IQCJ-SCHIP1, LATS1, LATS2, LIMD1, MAP2K3, MAPK14, MARK3, MOB1A, MOB1B, MOB3B, NEK8, NF2, PJA2, SAV1, SCHIP1, SHANK2, SOX11, STK3, STK4, TEAD1, TEAD2, TEAD3, TEAD4, TIAL1, VGLL4, WTIP, WWC1, WWC2, WWC3, WWTR1, YAP1
GOBP_HISTONE_DEACETYLATION	105	AKAP8, AKAP8L, APLNR, BAZ2A, BCL6, BRMS1, BRMS1L, C6orf89, CAMK2D, CHD3, CHD4, CTBP1, DR1, ELK4, FOXP3, FOXP3, GATAD2A, GATAD2B, GATAD2B, HDAC1, HDAC10, HDAC11, HDAC2, HDAC4, HDAC5, HDAC6, HDAC7, HDAC9, HOPX, ING2, JDP2, KAT14, KAT2A, KDM5A, LRRK2, MAPK8, MBD2, MBD3, MBIP, MIDEAS, MIER1, MIER2, MIER3, MIR182, MORF4L1, MORF4L2, MSL3, MSL3P1, MTA1, MTA2, MTA3, NCAPG2, NIPBL, PER1, PER2, PHB, PINK1,…
GOBP_HISTONE_DEUBIQUITINATION	43	ASXL1, ATXN7, ATXN7L3, BAP1, BRCC3, ENY2, EPOP, EPOP, KAT2A, MYSM1, SART3, SF3B3, SF3B5, SGF29, SUPT20H, SUPT3H, SUPT7L, TADA1, TADA2B, TADA3, TAF10, TAF12, TAF2, TAF4, TAF4, TAF5, TAF5L, TAF6, TAF6L, TAF7, TAF9, TAF9, TRRAP, UIMC1, USP15, USP16, USP21, USP22, USP3, USP36, USP49, USP51, USP7
GOBP_HISTONE_EXCHANGE	23	ACTR6, ANP32E, CENPP, CENPW, CHD5, DMAP1, H2BC1, HJURP, ITGB3BP, MIS18A, NASP, OIP5, PIWIL1, PIWIL1, PSME4, RNF8, SPTY2D1, SRCAP, SYCP3, TNP1, TNP2, VPS72, ZNHIT1
GOBP_HISTONE_H2A_ACETYLATION	24	ACTB, ACTL6A, BRD8, DMAP1, EP400, EPC1, EPC2, ING3, KAT5, MBTD1, MEAF6, MORF4L1, MORF4L2, MRGBP, MSL3, MSL3P1, NAA40, RUVBL1, RUVBL1, RUVBL2, SPHK2, TRRAP, VPS72, YEATS4
GOBP_HISTONE_H2A_MONOUBIQUITINATION	24	BCOR, BMI1, CUL4B, DDB1, DDB2, KDM2B, PCGF1, PCGF2, PCGF2, PCGF3, PCGF5, PCGF6, RING1, RING1, RING1, RING1, RING1, RING1, RNF168, RNF2, RYBP, RYBP, SKP1, TRIM37
GOBP_HISTONE_H2A_UBIQUITINATION	34	BCOR, BMI1, CUL4B, DDB1, DDB2, DTX3L, KDM2B, OTUB1, OTUB2, OTUB2, PCGF1, PCGF2, PCGF2, PCGF3, PCGF5, PCGF6, RING1, RING1, RING1, RING1, RING1, RING1, RNF168, RNF2, RNF8, RYBP, RYBP, SKP1, TRIM37, TRIP12, UBE2A, UBE2B, UBR2, UBR5
GOBP_HISTONE_H3_ACETYLATION	80	ATXN7, ATXN7L3, BRCA1, BRCA2, BRD1, BRPF1, BRPF3, CAMK1, CHEK1, CRTC2, DR1, ENY2, EP300, GATA3, HDAC5, ING4, ING5, IRF4, JADE1, JADE2, JADE3, KAT14, KAT2A, KAT2B, KAT6A, KAT6B, KAT6B, KAT7, KAT8, KMT2A, LDB1, LEF1, LIF, MAP3K7, MBIP, MCM3AP, MEAF6, MYOD1, NAA60, NAP1L2, PBXIP1, PER1, PIH1D1, PIWIL2, POLE3, RAPGEF3, SGF29, SIN3A, SIRT1, SMAD4, SMARCB1, SMARCB1, SPHK2, SPI1, SUPT3H, SUPT7L, TADA1, …
GOBP_HISTONE_H3_K14_ACETYLATION	23	BRD1, BRPF1, BRPF3, DR1, GATA3, ING5, KAT14, KAT2A, KAT7, KMT2A, MBIP, MEAF6, NAP1L2, PIWIL2, SGF29, SIRT1, TADA2A, TADA2A, TADA3, WBP2, WDR5, YEATS2, ZZZ3
GOBP_HISTONE_H3_K27_METHYLATION	28	BEND3, CHD5, EHMT1, EHMT2, EHMT2, EHMT2, EHMT2, EHMT2, EHMT2, EHMT2, EZH1, EZH2, EZHIP, GATA3, H1-2, H1-3, H1-4, KPNA7, KPNA7, MACROH2A1, MTF2, OGT, PHF1, PHF1, PHF1, PHF19, SUPT6H, ZNF304
GOBP_HISTONE_H3_K4_METHYLATION	84	ARID4A, ASH1L, ASH2L, AUTS2, BCOR, BEND3, BRCA1, CTCFL, CTNNB1, CTR9, CXXC1, DNMT1, DNMT3B, DPY30, DYDC1, DYDC2, EHMT2, EHMT2, EHMT2, EHMT2, EHMT2, EHMT2, EHMT2, GATA3, GCG, GFI1, H1-2, H1-3, H1-4, HCFC1, KANSL1, KANSL1, KANSL1, KANSL2, KANSL3, KAT8, KDM1A, KDM6A, KMT2A, KMT2B, KMT2C, KMT2D, KMT2E, MACROH2A1, MCRS1, MEN1, MYB, NELFA, NELFE, NELFE, NELFE, NELFE, NELFE, NELFE, NFYA, NFYB, NFYC, NNM…
GOBP_HISTONE_H3_K4_TRIMETHYLATION	23	ARID4A, BEND3, CTR9, H1-2, H1-3, H1-4, KMT2A, KMT2D, KMT2E, NFYA, NFYB, NFYC, OGT, PRDM7, PRDM9, RTF1, SETD1A, SETD1B, TET2, TET3, WDR61, WDR82, ZNF335
GOBP_HISTONE_H3_K9_METHYLATION	47	ARID4A, ARID4B, ASH1L, ATRX, BEND3, BRCA1, DMRTC2, DMRTC2, DNMT1, DNMT3B, EHMT1, EHMT2, EHMT2, EHMT2, EHMT2, EHMT2, EHMT2, EHMT2, H1-5, JARID2, KDM1A, KDM3A, KDM4A, KDM4C, KDM4D, LMNA, MECOM, MECP2, MYB, PAX5, PIH1D1, PRDM12, PRDM16, PRDM5, PRDM9, RIF1, SETD5, SETD7, SETDB1, SETDB2, SIRT1, SMARCB1, SMARCB1, SUV39H1, SUV39H2, ZNF274, ZNF304
GOBP_HISTONE_H3_K9_MODIFICATION	61	ARID4A, ARID4B, ASH1L, ATRX, BEND3, BRCA1, CAMK1, CHEK1, CRTC2, DMRTC2, DMRTC2, DNMT1, DNMT3B, EHMT1, EHMT2, EHMT2, EHMT2, EHMT2, EHMT2, EHMT2, EHMT2, GATA3, H1-5, HDAC5, JARID2, KAT2B, KDM1A, KDM3A, KDM4A, KDM4C, KDM4D, KMT2A, LMNA, MECOM, MECP2, MYB, NAP1L2, PAX5, PIH1D1, PIWIL2, PRDM12, PRDM16, PRDM5, PRDM9, RAPGEF3, RIF1, SETD5, SETD7, SETDB1, SETDB2, SIRT1, SIRT6, SMAD4, SMARCB1, SMARCB1, SP…
GOBP_HISTONE_H4_ACETYLATION	77	ACTB, ACTL6A, ACTL6B, APBB1, ARRB1, ATF2, ATG5, AUTS2, BEND3, BRCA1, BRCA2, BRD8, CHD5, CTBP1, DMAP1, EP300, EP400, EPC1, EPC2, HAT1, HCFC1, ING3, ING4, ING5, IRF4, IWS1, JADE1, JADE2, JADE3, KANSL1, KANSL1, KANSL1, KANSL2, KANSL3, KAT2A, KAT5, KAT6A, KAT7, KAT8, KMT2A, LEF1, MBTD1, MCRS1, MEAF6, MORF4L1, MORF4L2, MRGBP, MSL1, MSL2, MSL3, MSL3P1, MUC1, MYOD1, NAA40, NAA50, NAA60, NCOA1, OGT, PER1…
GOBP_HISTONE_H4_K16_ACETYLATION	30	ATG5, AUTS2, BRCA1, HCFC1, ING4, JADE1, JADE2, JADE3, KANSL1, KANSL1, KANSL1, KANSL2, KANSL3, KAT7, KAT8, KMT2A, MCRS1, MEAF6, MSL1, MSL2, MSL3, MSL3P1, OGT, PHF20, PIH1D1, SIRT1, SMARCB1, SMARCB1, WDR5, ZMPSTE24
GOBP_HISTONE_LYSINE_DEMETHYLATION	28	HR, HSF4, JMJD1C, KDM1A, KDM1B, KDM2A, KDM2B, KDM3A, KDM3B, KDM4A, KDM4B, KDM4C, KDM4D, KDM4E, KDM5A, KDM5B, KDM5C, KDM5D, KDM6A, KDM6B, KDM7A, KDM8, PHF2, PHF8, RIOX1, RIOX2, UBE2B, UTY
GOBP_HISTONE_METHYLATION	180	AASS, ARID4A, ARID4B, ASH1L, ASH2L, ATRX, AUTS2, BCOR, BEND3, BRCA1, BRD4, CARM1, CHD5, CHTOP, COPRS, CREBBP, CTCF, CTCFL, CTNNB1, CTR9, CXXC1, DMRTC2, DMRTC2, DNMT1, DNMT3B, DOT1L, DPY30, DYDC1, DYDC2, EED, EHMT1, EHMT2, EHMT2, EHMT2, EHMT2, EHMT2, EHMT2, EHMT2, EZH1, EZH2, EZHIP, FAM47E, FBL, FBL, FBLL1, GATA3, GCG, GFI1, H1-2, H1-3, H1-4, H1-5, HCFC1, IWS1, JARID2, JMJD4, KANSL1, KANSL1, KANSL…
GOBP_HISTONE_MONOUBIQUITINATION	36	ATXN7L3, BCOR, BMI1, CDC73, CTR9, CUL4B, DDB1, DDB2, DTX3L, KDM2B, LEO1, PAF1, PCGF1, PCGF2, PCGF2, PCGF3, PCGF5, PCGF6, RAG1, RING1, RING1, RING1, RING1, RING1, RING1, RNF168, RNF2, RNF20, RNF40, RYBP, RYBP, SKP1, TRIM37, UBE2E1, UHRF1, WAC
GOBP_HISTONE_MRNA_METABOLIC_PROCESS	24	ATM, CPSF2, CPSF3, DCP2, ERI1, EXOSC10, EXOSC4, LSM1, LSM10, LSM11, MBLAC1, MTPAP, NCBP1, NCBP2, SLBP, SSB, TENT2, TENT4B, TUT1, TUT4, TUT7, UPF1, XRN1, ZNF473
GOBP_HISTONE_PHOSPHORYLATION	45	AKAP8, AKAP8L, ATM, AURKA, AURKB, AURKC, BAZ1B, CCNA2, CDK1, CDK2, CDK5, CDK9, CHEK1, DCAF1, DRD1, FMR1, HASPIN, HIPK4, HMGA2, IL1B, INCENP, JAK2, MACROH2A1, MAP3K12, MAPK3, MST1, NEK11, PKN1, PPP4C, PPP4R2, PPP4R3B, PRKAA1, PRKAA2, PRKCA, PRKCB, PRKCD, RPS6KA4, RPS6KA5, SMARCA5, TWIST1, UBE2B, VRK1, VRK2, VRK3, ZMPSTE24
GOBP_HISTONE_UBIQUITINATION	56	ATXN7L3, BCOR, BMI1, CBX8, CDC73, CDK9, CTR9, CUL4B, DDB1, DDB2, DTX3L, HUWE1, KDM1A, KDM2B, LEO1, OTUB1, OTUB2, OTUB2, PAF1, PARK7, PCGF1, PCGF2, PCGF2, PCGF3, PCGF5, PCGF6, PHC1, RAG1, RING1, RING1, RING1, RING1, RING1, RING1, RNF168, RNF2, RNF20, RNF40, RNF8, RYBP, RYBP, SKP1, SUZ12, TRIM37, TRIP12, UBE2A, UBE2B, UBE2E1, UBE2N, UBE2U, UBR2, UBR5, UHRF1, USP22, WAC, WDR70
GOBP_HOMEOSTASIS_OF_NUMBER_OF_CELLS	327	ABCB10, ABL1, ACIN1, ACVR1B, ACVR2A, ADA, ADAM17, ADAR, ADGRF5, ADGRG1, AHSP, AKT1, AKT3, AKT3, ALAS1, ALAS2, ANKRD54, ANXA1, AP3B1, ARHGEF5, ARHGEF5, ARID4A, ARMCX1, ARNT, ASXL1, ATP5IF1, ATP5IF1, AXL, B2M, B2M, BAK1, BAP1, BAX, BCL10, BCL2, BCL2L11, BCL6, BCR, BMP4, BPGM, BRD1, CAMLG, CARD11, CARD9, CASP3, CCN3, CCNB2, CCR2, CCR4, CCR7, CD74, CDH2, CDIN1, CDK5RAP3, CDK6, CEBPG, CITED2, CORO1A, …
GOBP_HOMEOSTASIS_OF_NUMBER_OF_CELLS_WITHIN_A_TISSUE	29	AKT3, AKT3, BAX, BCL2, CCR2, CORO1A, CSF1, F2R, FH, GATA1, GATA2, GIGYF2, IL20RB, IL7, ILDR2, KLHL10, KRAS, LIPA, NOS3, NOTCH1, P2RX7, PRDM14, PTH, PTPN11, RAC3, SASH3, SMO, SOX9, VPS54
GOBP_HOMOLOGOUS_CHROMOSOME_PAIRING_AT_MEIOSIS	74	AGO4, ANKRD31, BAG6, BAG6, BAG6, BAG6, BAG6, BAG6, BAG6, BRIP1, C14orf39, C1orf146, CCNB1IP1, CCNE1, CCNE2, DMC1, EHMT2, EHMT2, EHMT2, EHMT2, EHMT2, EHMT2, EHMT2, FANCD2, HORMAD1, IHO1, KASH5, MAEL, MAJIN, MEI4, MEIOB, MEIOB, MEIOC, MLH1, MLH3, MRE11, MSH4, MSH5, MSH5, MSH5, MSH5, MSH5, MSH5, MSH5, MSH5, NDC1, P3H4, PRDM9, PSMC3IP, RAD21, RAD21L1, REC8, REC8, RNF212, RNF212B, SIRT7, SPATA22, SPO1…
GOBP_HOMOLOGOUS_CHROMOSOME_SEGREGATION	86	AGO4, ANKRD31, ATM, BAG6, BAG6, BAG6, BAG6, BAG6, BAG6, BAG6, BRIP1, C14orf39, C1orf146, CCNB1IP1, CCNE1, CCNE2, CENPC, DMC1, EHMT2, EHMT2, EHMT2, EHMT2, EHMT2, EHMT2, EHMT2, ESPL1, FANCD2, FMN2, HORMAD1, IHO1, KASH5, MAEL, MAJIN, MEI4, MEIKIN, MEIOB, MEIOB, MEIOC, MLH1, MLH3, MRE11, MSH4, MSH5, MSH5, MSH5, MSH5, MSH5, MSH5, MSH5, MSH5, NDC1, P3H4, PLK1, PRDM9, PSMC3IP, PTTG1, PTTG2, PTTG3P, RAD2…
GOBP_HOMOLOGOUS_RECOMBINATION	69	ANKRD31, ATM, BRIP1, BRME1, BRME1, C11orf80, C14orf39, C1orf146, CCNB1IP1, CENPS, CENPX, CNTD1, CORT, DMC1, EME1, EME2, ERCC4, FANCD2, FANCM, HDAC10, HFM1, HSF2BP, KLHDC3, MEIOB, MEIOB, MLH1, MLH3, MND1, MRE11, MSH4, MSH5, MSH5, MSH5, MSH5, MSH5, MSH5, MSH5, MSH5, MUS81, NUCKS1, PRDM7, PRDM9, PSMC3IP, RAD21, RAD50, RAD51, RAD51AP1, RAD51B, RAD51C, RAD51D, RAD54B, RAD54L, REC8, REC8, RMI1, RNF212,…
GOBP_HOMOPHILIC_CELL_ADHESION_VIA_PLASMA_MEMBRANE_ADHESION_MOLECULES	178	AMIGO1, AMIGO2, BSG, CADM1, CADM3, CD84, CDH1, CDH10, CDH11, CDH12, CDH13, CDH15, CDH16, CDH17, CDH18, CDH19, CDH2, CDH20, CDH22, CDH23, CDH24, CDH26, CDH3, CDH4, CDH4, CDH5, CDH6, CDH7, CDH8, CDH9, CDHR1, CDHR2, CDHR3, CDHR4, CDHR5, CDHR5, CEACAM1, CEACAM5, CEACAM6, CEACAM6, CELSR1, CELSR2, CELSR3, CLSTN1, CLSTN2, CLSTN3, CLSTN3, CNTN2, CNTN4, CNTN6, DCHS1, DCHS2, DCHS2, DSC1, DSC2, DSC3, DSCAM,…
GOBP_HOMOTYPIC_CELL_CELL_ADHESION	110	ABAT, ACTB, ACTG1, ACTN1, ADAMTS18, ALOX12, ANK3, BLK, BLK, BLOC1S4, C1QTNF1, CCL5, CCL5, CD9, CD99, CEACAM1, CEACAM5, CELA2A, CLIC1, CLIC1, CLIC1, CLIC1, CLIC1, CLIC1, CLIC1, COMP, CSRP1, CTNNA3, CTSG, CXADR, DMTN, DSC2, DSG2, DSP, EMILIN2, F11R, FERMT3, FGA, FGB, FGG, FIBP, FLNA, FN1, GATA1, GNAS, GP1BA, GP6, GP6, GP6, GP6, GP6, GP6, GP6, GP6, GP6, GP6, HBB, HSPB1, IL6, IL6ST, ILK, ITGB3, JAK1,…
GOBP_HORMONE_BIOSYNTHETIC_PROCESS	78	AANAT, ADM, AKR1B1, AKR1B15, ARNT, ASMT, ATP1A1, BMP2, BMP5, BMP6, CACNA1H, CHST8, CHST9, CLCN2, CYP11A1, CYP11A1, CYP11B1, CYP11B2, CYP17A1, CYP19A1, CYP21A2, CYP21A2, CYP21A2, CYP21A2, CYP21A2, CYP21A2, CYP27B1, DAB2, DGKQ, DHCR7, DHRS11, DHRS11, DIO1, DIO2, DIO3, DKK3, DUOX1, DUOX2, EGR1, FDX1, FFAR3, FSHB, GFI1, H6PD, HFE, HIF1A, HSD17B1, HSD17B11, HSD17B12, HSD17B2, HSD17B3, HSD17B6, HSD17B7…
GOBP_HORMONE_MEDIATED_SIGNALING_PATHWAY	219	ABHD2, ACSL1, ADIPOR1, ADIPOR2, ADIPOR2, AGRP, APPL1, APPL2, AR, ARID1A, ARNTL, ASIP, BMP4, BMP7, BRCA1, CALCOCO1, CALR, CARM1, CLOCK, CNOT1, CNOT2, CNOT9, CRHBP, CRHR1, CRHR1, CRHR1, CRHR2, CRY1, CRY2, CSNK2B, CSNK2B, CSNK2B, CSNK2B, CSNK2B, CSNK2B, CSNK2B, CSNK2B, CST11, CYP7B1, DAB2, DAXX, DAXX, DAXX, DAXX, DAXX, DAXX, DDRGK1, DDX17, DDX5, DDX54, DEFA1, DEFA1, DEFA1B, DEFA1B, DEFA3, DEFA3, DNA…
GOBP_HORMONE_METABOLIC_PROCESS	264	AANAT, ACE, ACE2, ADH1A, ADH1B, ADH1C, ADH4, ADH6, ADH7, ADM, AFP, AKR1B1, AKR1B10, AKR1B15, AKR1C1, AKR1C2, AKR1C3, AKR1C4, AKR1D1, ALDH1A1, ALDH1A2, ALDH1A3, ALDH8A1, ALDH9A1, ARNT, ASMT, ATP1A1, ATP6AP2, AWAT2, BACE2, BCHE, BCO1, BCO2, BMP2, BMP5, BMP6, CACNA1H, CGA, CHST10, CHST8, CHST9, CLCN2, CMA1, CORIN, CPA3, CPE, CPQ, CRABP1, CRABP2, CRYM, CTSB, CTSB, CTSG, CTSK, CTSL, CTSZ, CYP11A1, CYP…
GOBP_HORMONE_TRANSPORT	333	AACS, ABAT, ABCA12, ABCC8, ACSL4, ACVR1C, ACVR2B, ADCY5, ADCY8, ADCYAP1, ADIPOQ, ADM, ADORA1, ADRA2A, AGT, AGTR1, AIMP1, ALOX5, ALOX5, ANO1, ANXA1, ARNTL, BAD, BAIAP3, BLK, BLK, BMP6, BMP8A, BRSK2, BTK, C1QTNF1, C1QTNF12, C1QTNF3, C2CD2L, CAMK2G, CAPN10, CARTPT, CASR, CCDC186, CCKAR, CCL5, CCL5, CCN3, CD38, CDK16, CELA2A, CFTR, CGA, CHD7, CHGA, CHGA, CLOCK, CLTRN, CNR1, CPE, CPLX1, CPLX3, CPT1A, …
GOBP_HUMORAL_IMMUNE_RESPONSE	453	A2M, ACOD1, AIRE, ALOX5, ALOX5, ANG, APCS, AZU1, AZU1, BCL2, BCL3, BLNK, BPIFA1, BST1, C1QA, C1QB, C1QBP, C1QC, C1R, C1R, C1RL, C1RL, C1S, C2, C2, C2, C2, C2, C2, C2, C3, C4A, C4A, C4A, C4A, C4B, C4B, C4B, C4B, C4B, C4B, C4B, C4BPA, C4BPB, C5, C6, C7, C8A, C8B, C8G, C9, CAMP, CCL13, CCL2, CCR2, CCR6, CCR7, CD28, CD46, CD55, CD59, CD5L, CD81, CD83, CFB, CFB, CFB, CFB, CFB, CFB, CFB, CFD, CFD, CFH,…
GOBP_HUMORAL_IMMUNE_RESPONSE_MEDIATED_BY_CIRCULATING_IMMUNOGLOBULIN	201	APCS, BCL3, C1QA, C1QB, C1QBP, C1QC, C1R, C1R, C1RL, C1RL, C1S, C2, C2, C2, C2, C2, C2, C2, C3, C4A, C4A, C4A, C4A, C4B, C4B, C4B, C4B, C4B, C4B, C4B, C4BPA, C4BPB, C5, C6, C7, C8A, C8B, C8G, C9, CD46, CD55, CD81, CFI, CLU, CR1, CR1L, CR2, CRP, EXO1, FCER2, FCGR2B, FOXJ1, HPX, IGHA1, IGHA1, IGHA2, IGHA2, IGHD, IGHD, IGHE, IGHE, IGHG1, IGHG1, IGHG2, IGHG2, IGHG3, IGHG3, IGHG4, IGHG4, IGHM, IGHM, I…
GOBP_HYALURONAN_METABOLIC_PROCESS	29	ABCC5, AP2A1, CD44, CEMIP, CEMIP2, CLTC, EGF, FGF2, HAS1, HAS2, HAS3, HYAL1, HYAL2, HYAL3, HYAL4, IL15, IL1B, ITIH1, ITIH2, ITIH3, ITIH4, ITIH5, ITIH6, NFKB1, PDGFB, SMPD3, SPAM1, TGFB1, TNFAIP6
GOBP_HYDROGEN_PEROXIDE_BIOSYNTHETIC_PROCESS	21	ACOX1, CTNS, CYBA, CYBB, CYP1A1, CYP1A2, DUOX1, DUOX2, DUOXA1, DUOXA2, FYN, MAOB, MPV17L, MPV17L, MPV17L, MPV17L, MT-CO2, MTCO2P12, SOD1, SOD2, ZNF205
GOBP_HYDROGEN_PEROXIDE_CATABOLIC_PROCESS	31	APOA4, CAT, DUOX1, DUOX2, EPX, GPX1, GPX3, HBA1, HBA2, HBB, HBD, HBE1, HBG1, HBG2, HBM, HBQ1, HBZ, HP, LPO, MPO, MT3, PRDX1, PRDX2, PRDX3, PRDX4, PRDX5, PXDN, PXDNL, SNCA, TPO, TPO
GOBP_HYDROGEN_PEROXIDE_METABOLIC_PROCESS	59	ACOX1, APOA4, CAT, CTNS, CYBA, CYBB, CYP1A1, CYP1A2, DUOX1, DUOX2, DUOXA1, DUOXA2, EPX, FYN, GPX1, GPX3, HBA1, HBA2, HBB, HBD, HBE1, HBG1, HBG2, HBM, HBQ1, HBZ, HDAC6, HP, LPO, MAOB, MMP3, MPO, MPV17L, MPV17L, MPV17L, MPV17L, MT-CO2, MT3, MTCO2P12, NOX1, NOXA1, NOXO1, PARK7, PINK1, PRDX1, PRDX2, PRDX3, PRDX4, PRDX5, PXDN, PXDNL, RAC1, RAC2, SNCA, SOD1, SOD2, TPO, TPO, ZNF205
GOBP_HYPEROSMOTIC_RESPONSE	26	AKR1B1, AQP1, AQP4, ARHGEF2, AVP, AVPR1B, CLDN1, EFHD1, EPO, ERRFI1, ICOSLG, LETM1, MICU1, OXT, PDPK1, PKN1, RCSD1, SLC12A2, SLC25A23, SLC2A1, SST, TACR3, TLR3, TRPV4, XRCC5, YBX3
GOBP_HYPERSENSITIVITY	20	BTK, C3, CCR7, EXT1, FCGR1A, FCGR2B, FCGR3A, FUT7, GATA3, HLA-E, HLA-E, HLA-E, HLA-E, HLA-E, HLA-E, HLA-E, IGHG1, IGHG1, IL20RB, ZP3
GOBP_HYPOTHALAMUS_DEVELOPMENT	25	BAX, BLOC1S6, FOXB1, GSX1, HAP1, MYC, NDNF, NHLH2, NKX2-6, NR0B1, NRP1, NRP2, OTP, POU3F2, PROP1, PROP1, PROP1, RAB3GAP1, RAX, SEMA3A, SOX3, SRD5A1, SRD5A2, UBB, UQCRQ
GOBP_ICOSANOID_BIOSYNTHETIC_PROCESS	62	AKR1C3, ALOX5, ALOX5, ALOX5AP, ANXA1, AVP, AVPR1A, CBR1, CD74, CYP2C8, CYP2C9, CYP4A11, CYP4A22, DAGLB, EDN1, EDN2, FABP5, FADS1, GGT1, GGT2, GGT3P, GGT5, GGT6, GGT7, GGTA1, GGTLC1, GGTLC2, GGTLC3, HPGDS, IL1B, LTA4H, LTC4S, LTC4S, MGST2, MGST3, MIF, MIF, MIR132, MIR204, MIR766, PIBF1, PLA2G10, PLA2G10, PLA2G1B, PLA2G3, PLA2G4A, PLA2G4F, PLA2G5, PNPLA8, PRG3, PRXL2B, PRXL2B, PTGDS, PTGES, PTGES2,…
GOBP_ICOSANOID_METABOLIC_PROCESS	136	ABCC1, ABCC1, ABCC10, ABHD12, ABHD6, ACOX1, AKR1B1, AKR1C1, AKR1C2, AKR1C3, AKR1C4, ALOX12, ALOX12B, ALOX15, ALOX15B, ALOX5, ALOX5, ALOX5AP, ALOXE3, ANXA1, ATP6V1B1, AVP, AVPR1A, AWAT1, CBR1, CD74, CES2, CPA1, CYP1A1, CYP1A2, CYP1B1, CYP2A13, CYP2A6, CYP2A7, CYP2B6, CYP2B6, CYP2C18, CYP2C19, CYP2C8, CYP2C9, CYP2D6, CYP2D6, CYP2D6, CYP2D6, CYP2D6, CYP2D6, CYP2D7, CYP2D7, CYP2D7, CYP2D7, CYP2E1, CY…
GOBP_ICOSANOID_TRANSPORT	59	ABCC1, ABCC1, ABCC10, ABCC11, ABCC2, ABCC3, ABCC4, ABCC6, ABCC6, ACE, ANXA1, AVPR1B, BDKRB2, CYP4A11, CYP4F2, DRD2, DRD3, DRD4, DRD4, EDN1, IL1A, IL1B, LEP, MAP2K6, MIF, MIF, NMB, NMUR2, NOS2, NTSR1, OC90, OXT, P2RX4, P2RX7, PLA2G10, PLA2G10, PLA2G12A, PLA2G12B, PLA2G1B, PLA2G2A, PLA2G2C, PLA2G2D, PLA2G2E, PLA2G2F, PLA2G3, PLA2G4A, PLA2G4F, PLA2G5, PLA2G6, PLA2R1, PNPLA8, PROCA1, PTGES, SLCO2A1, …
GOBP_IMMUNE_RESPONSE_INHIBITING_CELL_SURFACE_RECEPTOR_SIGNALING_PATHWAY	60	CLEC12B, HLA-G, HLA-G, HLA-G, HLA-G, HLA-G, HLA-G, HLA-G, HLA-G, KIR2DL1, KIR2DL1, KIR2DL1, KIR2DL1, KIR2DL1, KIR2DL1, KIR2DL1, KIR2DL1, KIR2DL1, KIR2DL1, KIR2DL1, KIR2DL1, KIR2DL1, KIR2DL1, KIR2DL1, KIR2DL1, KIR2DL1, KIR2DL1, KIR2DL1, KIR2DL1, KIR2DL1, KIR2DL1, KIR2DL1, KIR2DL1, KIR2DL1, KIR2DL1, KIR2DL1, KIR2DL1, KIR2DL1, KIR2DL1, KIR2DL1, KIR2DL1, KIR2DL1, KLRC1, LILRB1, LILRB1, LILRB1, LILRB1…
GOBP_IMMUNE_RESPONSE_INHIBITING_SIGNAL_TRANSDUCTION	62	CD33, CLEC12B, HLA-G, HLA-G, HLA-G, HLA-G, HLA-G, HLA-G, HLA-G, HLA-G, IL20RB, KIR2DL1, KIR2DL1, KIR2DL1, KIR2DL1, KIR2DL1, KIR2DL1, KIR2DL1, KIR2DL1, KIR2DL1, KIR2DL1, KIR2DL1, KIR2DL1, KIR2DL1, KIR2DL1, KIR2DL1, KIR2DL1, KIR2DL1, KIR2DL1, KIR2DL1, KIR2DL1, KIR2DL1, KIR2DL1, KIR2DL1, KIR2DL1, KIR2DL1, KIR2DL1, KIR2DL1, KIR2DL1, KIR2DL1, KIR2DL1, KIR2DL1, KIR2DL1, KIR2DL1, KLRC1, LILRB1, LILRB1, …
GOBP_IMMUNE_RESPONSE_TO_TUMOR_CELL	43	ADAM15, AHR, CD160, CD226, CD274, CEACAM1, CRTAM, FBXO38, HAVCR2, HLA-A, HLA-A, HLA-A, HLA-A, HLA-A, HLA-A, HLA-A, HLA-A, HLA-DRB1, HLA-DRB1, HLA-DRB1, HLA-DRB1, HLA-DRB1, HLA-DRB1, HLA-DRB3, HLA-DRB3, HLA-DRB3, HMGB1, HRG, HSPD1, IL12A, IL12B, IL4I1, MICA, MICA, MICA, MICA, MICA, MR1, NECTIN2, NKG7, PRF1, PVR, SLC22A13
GOBP_IMMUNOGLOBULIN_PRODUCTION	375	AICDA, APLF, ATAD5, B2M, B2M, BATF, BCL6, BTK, C17orf99, CCR6, CD22, CD28, CD40, CD40LG, CD86, CGAS, CLCF1, CR1, CTNNBL1, CYREN, DNAJB9, EPHB2, ERCC1, EXO1, EXOSC3, EXOSC6, FCGR2B, FCRL3, FOXP3, FOXP3, GAPT, GPI, GPI, HLA-DMA, HLA-DMA, HLA-DMA, HLA-DMA, HLA-DMA, HLA-DMA, HLA-DMA, HLA-DMA, HLA-DMB, HLA-DMB, HLA-DMB, HLA-DMB, HLA-DMB, HLA-DMB, HLA-DMB, HLA-DMB, HLA-DOA, HLA-DOA, HLA-DOA, HLA-DOA, H…
GOBP_IMMUNOGLOBULIN_PRODUCTION_INVOLVED_IN_IMMUNOGLOBULIN_MEDIATED_IMMUNE_RESPONSE	160	AICDA, APLF, ATAD5, B2M, B2M, BATF, BCL6, BTK, C17orf99, CCR6, CD28, CD40, CD40LG, CLCF1, ERCC1, EXO1, EXOSC3, EXOSC6, FOXP3, FOXP3, GAPT, HLA-DMA, HLA-DMA, HLA-DMA, HLA-DMA, HLA-DMA, HLA-DMA, HLA-DMA, HLA-DMA, HLA-DMB, HLA-DMB, HLA-DMB, HLA-DMB, HLA-DMB, HLA-DMB, HLA-DMB, HLA-DMB, HLA-DOA, HLA-DOA, HLA-DOA, HLA-DOA, HLA-DOA, HLA-DOA, HLA-DOA, HLA-DOB, HLA-DOB, HLA-DOB, HLA-DOB, HLA-DOB, HLA-DOB,…
GOBP_IMMUNOLOGICAL_MEMORY_FORMATION_PROCESS	26	BCL6, CD46, FGL2, HLA-DRA, HLA-DRA, HLA-DRA, HLA-DRA, HLA-DRA, HLA-DRA, HLA-DRA, HLA-DRA, HLA-DRB1, HLA-DRB1, HLA-DRB1, HLA-DRB1, HLA-DRB1, HLA-DRB1, IFNL1, IL12B, IL12RB1, IL23A, IL23R, PCK1, ST3GAL1, TNFSF4, TSC1
GOBP_IMMUNOLOGICAL_MEMORY_PROCESS	30	BCL6, CD160, CD46, CD81, FGL2, HLA-DRA, HLA-DRA, HLA-DRA, HLA-DRA, HLA-DRA, HLA-DRA, HLA-DRA, HLA-DRA, HLA-DRB1, HLA-DRB1, HLA-DRB1, HLA-DRB1, HLA-DRB1, HLA-DRB1, IFNL1, IL12B, IL12RB1, IL23A, IL23R, PCK1, ST3GAL1, TNFRSF14, TNFRSF14, TNFSF4, TSC1
GOBP_IMPORT_ACROSS_PLASMA_MEMBRANE	200	ABCC9, ACE2, ACSL1, ACSL5, AGT, AKT1, AKT2, ARL6IP1, ARL6IP5, ATP12A, ATP1A1, ATP1A2, ATP1A3, ATP1A4, ATP1B1, ATP1B2, ATP1B3, ATP2B4, ATP4A, ATP4B, ATP4B, CACNA2D1, CALCR, CD36, CLN8, CLN8, CLTRN, CNGA3, DLG1, FOLR1, FOLR2, FXYD2, FYN, GFAP, GRM1, HCN2, HCN4, HFE, IFNG, IRS2, ISCU, ITGB1, KCNE2, KCNH2, KCNJ1, KCNJ10, KCNJ11, KCNJ12, KCNJ13, KCNJ14, KCNJ15, KCNJ16, KCNJ18, KCNJ2, KCNJ3, KCNJ4, KCN…
GOBP_IMPORT_INTO_CELL	261	ABCC9, ACE2, ACSL1, ACSL3, ACSL5, ACTB, AGT, AKT1, AKT2, ARL6IP1, ARL6IP5, ATP12A, ATP1A1, ATP1A2, ATP1A3, ATP1A4, ATP1B1, ATP1B2, ATP1B3, ATP2B4, ATP4A, ATP4B, ATP4B, CACNA2D1, CALCR, CD36, CLN8, CLN8, CLTRN, CNGA3, CYBRD1, DLG1, DRD1, DRD2, DRD3, DRD4, DRD4, EPRS1, FABP3, FLOT1, FLOT1, FLOT1, FLOT1, FLOT1, FLOT1, FLOT1, FLOT1, FOLR1, FOLR2, FXYD2, FYN, GDNF, GFAP, GPM6B, GRM1, HCN2, HCN4, HFE, …
GOBP_IMPORT_INTO_NUCLEUS	173	ABRA, AGT, AKT1, ANGPT1, APOD, APPL1, APPL2, ATF2, BACH2, BAG3, BCL3, BMP4, CABP1, CBLB, CD36, CDH1, CDK1, CDKN1A, CHP1, CHP2, CRY2, CSE1L, DMAP1, DRD1, E2F3, ECT2, EFCAB7, EIF4ENIF1, ELAVL1, FAM53A, FAM53A, FAM53B, FAM53C, FERMT1, FGF9, FLNA, GCKR, GLI3, HCLS1, HDAC3, HEATR3, HIKESHI, HNRNPA1, HSP90AB1, HTATIP2, HYAL2, IFNG, ING1, IPO11, IPO13, IPO4, IPO4, IPO5, IPO7, IPO8, IPO9, JAK2, JUP, KPNA…
GOBP_INCLUSION_BODY_ASSEMBLY	41	BAG3, BAG5, CDC34, CLU, DNAJA4, DNAJB1, DNAJB2, DNAJB6, DNAJB8, HDAC6, HSF1, HSF1, HSPA1A, HSPA1A, HSPA1A, HSPA1A, HSPA1A, HSPA1B, HSPA1B, HSPA1B, HSPA1B, HSPA1B, HSPA2, MAPT, MAPT, MAPT, PRKN, PSMC5, PSMC6, SACS, SNCAIP, SORL1, TRIM37, UBD, UBD, UBD, UBD, UBD, UBD, UBD, VCP
GOBP_INDOLE_CONTAINING_COMPOUND_METABOLIC_PROCESS	26	AANAT, ACMSD, AFMID, ALDH2, ASMT, ATP7A, BLOC1S6, BTBD9, DDC, GCDH, GRIN2A, HAAO, HTR1A, IDO1, IDO2, IL4I1, KMO, KYNU, PDE1B, RNF180, SLC34A1, SRD5A1, TDO2, TDO2, TPH1, TPH2
GOBP_INDUCTION_OF_POSITIVE_CHEMOTAXIS	21	AGER, AGER, AGER, AGER, AGER, AGER, AGER, ARTN, AZU1, AZU1, CXCL12, CXCL8, FGF10, IL16, NTF3, PGF, SCG2, VEGFA, VEGFB, VEGFC, VEGFD
GOBP_INFLAMMASOME_COMPLEX_ASSEMBLY	32	AIM2, ATAT1, ATAT1, ATAT1, ATAT1, ATAT1, ATAT1, ATAT1, CARD8, CD36, CPTP, DDX3X, DHX33, EIF2AK2, GBP5, MEFV, MYD88, NEK7, NLRC3, NLRP1, NLRP2B, NLRP3, PLCG2, PYDC1, PYDC2, SIRT2, SIRT2, STMP1, TLR4, TLR6, TREM2, USP50
GOBP_INFLAMMATORY_CELL_APOPTOTIC_PROCESS	23	ANXA1, CCR5, CDKN2A, CTSL, FASLG, GHSR, HCAR2, IL6, IRF3, IRF7, IRF7, ITPKB, MEF2C, NOD2, PIK3CB, PIK3CD, PLEKHO2, SELENOS, SIRT1, SLC7A11, ST6GAL1, TCP1, ZMPSTE24
GOBP_INFLAMMATORY_RESPONSE_TO_ANTIGENIC_STIMULUS	101	A2M, BTK, C3, CCR7, CD28, CD6, CD68, CD81, CNR1, CYSLTR1, ELANE, ELANE, EXT1, FCGR1A, FCGR2B, FCGR3A, FGR, FURIN, FUT7, FYN, GATA3, GPX1, HCK, HLA-DRB1, HLA-DRB1, HLA-DRB1, HLA-DRB1, HLA-DRB1, HLA-DRB1, HLA-E, HLA-E, HLA-E, HLA-E, HLA-E, HLA-E, HLA-E, HMGB1, HMGB2, IGHG1, IGHG1, IL10, IL12B, IL1F10, IL1RN, IL20RB, IL25, IL2RA, IL31RA, IL36A, IL36B, IL36G, IL36RN, IL37, IL5RA, KARS1, LTA, LTA, LTA…
GOBP_INNATE_IMMUNE_RESPONSE_ACTIVATING_SIGNAL_TRANSDUCTION	44	CLEC6A, CLEC7A, CREBBP, EP300, FCN1, FFAR2, FYN, HCK, IKBKB, KIR2DS2, KIR2DS2, KIR2DS2, KIR2DS2, KIR2DS2, KIR2DS2, KIR2DS2, KIR2DS2, KIR2DS2, KIR2DS2, KIR2DS2, KIR2DS2, KIR2DS2, KLRC2, KLRC3, KLRC3, KLRC4, KLRC4-KLRK1, KLRD1, KLRK1, LILRA2, LILRA2, LILRA2, LILRA2, LYN, MAP3K7, MBL2, PAK1, PAK2, PAK3, PLCG2, SRC, SYK, TRAF6, TYROBP
GOBP_INNATE_IMMUNE_RESPONSE_IN_MUCOSA	36	APOA4, BPIFB1, CAMP, DEFA1, DEFA1, DEFA1B, DEFA1B, DEFA3, DEFA3, DEFA4, DEFA4, DEFA5, DEFA5, DEFA6, DEFA6, DEFB1, DEFB1, H2BC10, H2BC11, H2BC12, H2BC21, H2BC4, H2BC6, H2BC7, H2BC7, H2BC7, H2BC8, H2BS1, IL4, LTF, NOD2, NOS2, PLA2G1B, RNASE2, RNASE3, RPL39
GOBP_INNERVATION	27	ADARB1, ADARB1, CHD7, ECE1, EDN1, EDNRA, FBXO45, GABRA5, GABRB2, ISL1, ITGA4, LRIG1, LRIG2, NPTX1, NRP1, NTF4, NTRK1, POU4F1, PRKCG, RET, RNF165, SEMA3A, SERPINE2, SLITRK6, SULF1, SULF2, VCAM1
GOBP_INNER_EAR_AUDITORY_RECEPTOR_CELL_DIFFERENTIATION	43	ATOH1, CDH23, CLRN1, CLRN2, DLL1, DLL1, ESRP1, GRXCR1, GRXCR2, HES1, HES5, HES5, HEY2, JAG1, JAG2, KCNQ1, KCNQ1, LHFPL5, LRTOMT, MCOLN3, MYCL, MYO6, MYO7A, NOTCH1, PAFAH1B1, PDZD7, PLS1, POU4F3, RBPJ, SCRIB, SCRIB, SEC24B, SLC4A7, SLC9A3R1, SLITRK6, SOD1, STRC, TMC1, TPRN, TRIOBP, USH1C, WDPCP, WHRN
GOBP_INNER_EAR_MORPHOGENESIS	112	ALDH1A3, ATOH1, ATP6V1B1, ATP8A2, BCR, CDH23, CEP290, CHD7, CHRNA10, CHRNA9, CLRN1, CLRN2, COL11A1, COL2A1, CTHRC1, DCANP1, DLX5, DLX6, DVL1, DVL2, EPHB2, EYA1, FGF10, FGF8, FGF9, FGFR2, FOXG1, FOXI1, FRZB, FZD2, FZD3, FZD6, GATA2, GATA3, GBX2, GRHL3, GRXCR2, HESX1, HMX2, HMX3, HOXA1, HPN, INSIG1, INSIG2, ITGA8, KCNQ1, KCNQ1, KCNQ4, LHFPL5, LRIG1, LRIG3, MAFB, MYO15A, MYO3A, MYO3B, MYO6, MYO7A, N…
GOBP_INNER_EAR_RECEPTOR_CELL_DEVELOPMENT	47	ADGRV1, ATP8B1, CDH23, CLRN1, CLRN2, CTHRC1, FZD2, GABRA5, GABRB2, GRXCR1, GRXCR2, HES1, HES5, HES5, IFT20, IFT27, IFT88, KCNQ1, KCNQ1, LHFPL5, LRTOMT, MKS1, MYO7A, NAGLU, PAFAH1B1, PDZD7, PJVK, PLS1, SCRIB, SCRIB, SDC4, SEC24B, SLC4A7, SLC9A3R1, SLITRK6, SOD1, STRC, TMC1, TPRN, TRIOBP, TRIP11, TSKU, TTC8, USH1C, USH1G, WDPCP, WHRN
GOBP_INNER_EAR_RECEPTOR_CELL_STEREOCILIUM_ORGANIZATION	34	ADGRV1, CDH23, CLRN1, CLRN2, CTHRC1, GRXCR1, GRXCR2, HES1, HES5, HES5, IFT20, IFT27, IFT88, LHFPL5, MKS1, MYO7A, PDZD7, PJVK, PLS1, SCRIB, SCRIB, SDC4, SEC24B, SLC9A3R1, SOD1, STRC, TPRN, TRIOBP, TRIP11, TSKU, TTC8, USH1C, USH1G, WHRN
GOBP_INNER_MITOCHONDRIAL_MEMBRANE_ORGANIZATION	45	ADCK1, AFG3L2, AGK, AGK, APOO, APOOL, CHCHD10, CHCHD10, CHCHD10, CHCHD3, CHCHD6, CIBAR1, DNAJC11, GHITM, HSPA9, IMMT, LETM1, MAIP1, MICOS10, MICOS13, MTX1, MTX2, MTX3, MYC, NDUFA13, OMA1, OPA1, PINK1, ROMO1, SAMM50, TAFAZZIN, TIMM10, TIMM10B, TIMM13, TIMM22, TIMM22, TIMM22, TIMM29, TIMM8A, TIMM8B, TIMM9, TMEM11, TOMM70, TRMT10B, UQCC3
GOBP_INORGANIC_ANION_TRANSMEMBRANE_TRANSPORT	97	ADAMTS8, ANKH, ANO1, ANO2, ANO3, ANO4, ANO4, ANO4, ANO5, ANO6, ANO7, ANO9, APOL1, BEST1, CASR, CFTR, CLCN1, CLCN3, CLCN6, CLCN7, CLIC2, GABRA1, GABRA2, GABRA3, GABRA4, GABRA5, GABRA6, GABRB1, GABRB2, GABRB3, GABRD, GABRE, GABRG1, GABRG2, GABRG3, GABRP, GABRQ, GABRR1, GABRR2, GABRR3, GLRA1, GLRA2, GLRA3, GLRB, GRM5, LRRC8A, PCYOX1, PRNP, PTAFR, SLC12A1, SLC12A2, SLC12A3, SLC12A4, SLC12A5, SLC12A6,…
GOBP_INORGANIC_ANION_TRANSPORT	202	ABCB1, ABCC1, ABCC1, ABCC10, ABCC11, ABCC2, ABCC3, ABCC4, ABCC5, ABCC6, ABCC6, ABCC9, ADAMTS8, ANKH, ANO1, ANO10, ANO2, ANO3, ANO4, ANO4, ANO4, ANO5, ANO6, ANO7, ANO8, ANO9, APOL1, AQP6, ATF4, ATP8B1, BEST1, BEST2, BEST3, BEST4, BSND, CA2, CA7, CASR, CCT8L2, CEBPB, CFTR, CLCA1, CLCA2, CLCA3P, CLCA4, CLCC1, CLCN1, CLCN2, CLCN3, CLCN4, CLCN5, CLCN6, CLCN7, CLCNKA, CLCNKB, CLDN17, CLDN4, CLIC1, CLIC…
GOBP_INORGANIC_ION_IMPORT_ACROSS_PLASMA_MEMBRANE	120	ABCC9, ATP12A, ATP1A1, ATP1A2, ATP1A3, ATP1A4, ATP1B1, ATP1B2, ATP1B3, ATP2B4, ATP4A, ATP4B, ATP4B, CACNA2D1, CALCR, CNGA3, DLG1, FXYD2, FYN, HCN2, HCN4, HFE, IFNG, ISCU, KCNE2, KCNH2, KCNJ1, KCNJ10, KCNJ11, KCNJ12, KCNJ13, KCNJ14, KCNJ15, KCNJ16, KCNJ18, KCNJ2, KCNJ3, KCNJ4, KCNJ5, KCNJ6, KCNJ8, KCNJ9, KCNK5, KCNK9, KCNQ1, KCNQ1, MIR103A1, MIR200C, MIR208A, MIR208B, MIR210, MIR24-1, MIR448, NALF…
GOBP_INOSITOL_LIPID_MEDIATED_SIGNALING	200	ADAP2, AGT, AKT1, ANGPT1, BECN1, BTN2A2, C1QBP, CA8, CAT, CBL, CCL5, CCL5, CD160, CD28, CEACAM1, CEP55, CRNN, CRYBA1, CSF1R, CSF3, DAB2IP, DCN, DIPK2A, EDN1, EGF, EGFR, ENTPD5, ERBB2, ERBB3, ERBB4, EXOC1, EZR, F2, F2R, F2RL1, FBXL2, FGF2, FGFR1, FGR, FLT1, FLT3, FN1, FSHR, GAB2, GATA3, GH1, GPER1, GPR143, HAX1, HCLS1, HCST, HGF, HTR2A, HTR2B, IGF1, IGF1R, IL18, INPP5E, INPP5F, INS, INSR, IRS1, JA…
GOBP_INOSITOL_PHOSPHATE_BIOSYNTHETIC_PROCESS	28	ADCYAP1R1, AVPR1B, CD244, FGF2, GPER1, HRH1, IP6K1, IP6K2, IP6K3, IPMK, IPPK, ITPKA, ITPKB, ITPKC, LHCGR, MAS1, NTSR1, P2RY1, P2RY6, PLCG2, PLEK, PPIP5K1, PPIP5K2, PTAFR, PTH, PTH1R, PTK2B, SNCA
GOBP_INOSITOL_PHOSPHATE_CATABOLIC_PROCESS	20	BPNT1, BPNT2, IMPA1, IMPA2, INPP1, INPP4B, INPP5A, INPP5B, INPP5E, INPP5J, INPP5K, MTMR2, MTMR7, NTSR1, NUDT3, OCRL, PTEN, PTEN, SYNJ1, SYNJ2
GOBP_INOSITOL_PHOSPHATE_MEDIATED_SIGNALING	64	ACTN3, ADGRB2, AKAP6, ATP2B4, C10orf71, CAMTA1, CHERP, CHP1, CHP2, CIB1, CLEC7A, DYRK2, EDN1, EDN2, EDN3, EFHB, ERBB3, FHL2, GPR62, GSK3B, HOMER2, HOMER3, HRH1, IGF1, INPP5A, ITPR1, ITPR2, ITPR3, LACRT, LMCD1, MAPK7, MTOR, MYOZ1, MYOZ2, NFAT5, NFATC1, NFATC2, NFATC3, NFATC4, NFATC4, NMUR1, NMUR2, NRG1, PLCE1, PLCG2, PPP3CA, PPP3CB, PPP3CC, PPP3R1, PRNP, PTBP1, RCAN1, SLC9A1, SPPL3, STIMATE, TBC1D…
GOBP_INOSITOL_PHOSPHATE_METABOLIC_PROCESS	58	ADCYAP1R1, AVPR1B, BPNT1, BPNT2, CD244, FGF2, GALR2, GPER1, HRH1, IMPA1, IMPA2, INPP1, INPP4A, INPP4B, INPP5A, INPP5B, INPP5E, INPP5J, INPP5K, IP6K1, IP6K2, IP6K3, IPMK, IPPK, ITPK1, ITPK1, ITPKA, ITPKB, ITPKC, LHCGR, MAS1, MINPP1, MTMR2, MTMR7, NTSR1, NUDT10, NUDT10, NUDT11, NUDT3, NUDT4, NUDT4B, OCRL, P2RY1, P2RY6, PLCB1, PLCG2, PLEK, PPIP5K1, PPIP5K2, PTAFR, PTEN, PTEN, PTH, PTH1R, PTK2B, SNCA…
GOBP_INSULIN_LIKE_GROWTH_FACTOR_RECEPTOR_SIGNALING_PATHWAY	38	AKT1, AR, BMP2, BMP5, CDH3, CILP, CRIM1, CRIM1, EIF2AK3, GH1, GHR, GHRH, GHRHR, GHSR, GIGYF1, GIGYF2, GRB10, IGF1, IGF1R, IGF2R, IGFBP1, IGFBP2, IGFBP3, IGFBP4, IGFBP5, IGFBP6, IRS1, MIR1-1, MIR29C, MYORG, NKX3-1, PHIP, PIK3R1, PLCB1, TRIM72, TSC2, WNT1, ZFAND2B
GOBP_INSULIN_RECEPTOR_SIGNALING_PATHWAY	122	ADIPOR1, AGT, AHSG, AKT1, AKT2, AP3S1, APC, APPL1, BAIAP2, BAIAP2L1, BCAR1, BCAR1, BCAR3, C1QTNF12, C2CD5, CAV2, CCND3, CDK4, CSRP3, DNAI1, EIF4EBP2, ENPP1, ERFE, FER, FFAR3, FOXC2, FOXO1, FOXO4, FUT7, GAB1, GKAP1, GNAI2, GPLD1, GPR21, GRB10, GRB14, GRB2, GRB7, GSK3A, GSK3B, IDE, IGF1R, IGF2, IGFBP1, IL1B, INPP5K, INS, INSR, INSRR, IRS1, IRS2, IRS4, KANK1, KL, LEP, MIR103A1, MIR107, MIR1271, MIR1…
GOBP_INSULIN_SECRETION	205	AACS, ABAT, ABCA12, ABCC8, ACSL4, ACVR1C, ACVR2B, ADCY5, ADCY8, ADCYAP1, ADRA2A, ALOX5, ALOX5, ANO1, ANXA1, ARNTL, BAD, BAIAP3, BLK, BLK, BMP8A, BRSK2, C1QTNF12, C2CD2L, CAMK2G, CAPN10, CARTPT, CASR, CCDC186, CCL5, CCL5, CCN3, CD38, CDK16, CELA2A, CFTR, CHGA, CHGA, CLOCK, CLTRN, CNR1, CPLX1, CPLX3, CPT1A, CYB5R4, DOC2B, DOC2B, DOC2B, DRD2, EFNA5, EIPR1, ENSA, EPHA5, FAM3B, FAM3D, FFAR1, FKBP1B, F…
GOBP_INSULIN_SECRETION_INVOLVED_IN_CELLULAR_RESPONSE_TO_GLUCOSE_STIMULUS	65	ABCA12, ADCY5, ADCY8, ADRA2A, ANO1, BAD, BAIAP3, BRSK2, C1QTNF12, C2CD2L, CCDC186, CDK16, CFTR, CLTRN, EFNA5, EPHA5, FKBP1B, FOXA2, GCG, GHRL, GPLD1, GPR27, GPR68, HIF1A, HLA-DRB1, HLA-DRB1, HLA-DRB1, HLA-DRB1, HLA-DRB1, HLA-DRB1, HMGN3, JAGN1, KLF7, LRP5, LRP5L, MPC2, NDUFAF2, NR1D1, NR1H4, OSBP, OXCT1, PDX1, PIM3, PLA2G6, PPARD, PPP3CB, PRKCE, PTPRN, PTPRN2, PTPRN2, RAB11B, RAB11FIP2, RAB11FIP5…
GOBP_INTEGRATED_STRESS_RESPONSE_SIGNALING	22	ABCA7, AGR2, ATF4, BOK, DDIT3, EIF2AK1, EIF2AK3, EIF2AK4, EIF2S1, HSPA5, IMPACT, NCK1, NCK2, NFE2L2, OMA1, PPP1R15A, PPP1R15B, PTPN1, PTPN2, QRICH1, TMED2, TMEM33
GOBP_INTEGRIN_ACTIVATION	26	CDH17, COL16A1, CX3CL1, CXCL12, CXCL13, FARP2, FBLIM1, FERMT1, FERMT2, FERMT3, FN1, ITGB1BP1, JAM3, KIF14, KRIT1, MZB1, P2RY12, PIEZO1, PLEK, PTGER4, RAP1B, RASIP1, SELP, SKAP1, SRC, TLN1
GOBP_INTEGRIN_MEDIATED_SIGNALING_PATHWAY	122	ABL1, ADAM10, ADAM11, ADAM15, ADAM9, ADAM9, ADAMTS1, ADAMTS13, ADAMTS13, ANGPTL3, APOA1, BCAR1, BCAR1, BST1, CCM2, CCN2, CD177, CD40LG, CD47, CD63, CDC42, CDH17, CEACAM1, COL16A1, COL3A1, CTNNA1, CUL3, DAB2, DMTN, DOCK1, DST, EMP2, ERBIN, FBLN1, FERMT1, FERMT2, FERMT3, FGR, FLNA, FN1, FUT8, FYB1, FYB2, HCK, ILK, ISG15, ITGA1, ITGA10, ITGA11, ITGA2, ITGA2B, ITGA3, ITGA4, ITGA5, ITGA6, ITGA7, ITGA8…
GOBP_INTERFERON_ALPHA_PRODUCTION	32	CHUK, DDX3X, DDX58, DHX36, DHX36, DHX9, HAVCR2, HSPD1, IFIH1, IL10, IRF3, IRF5, IRF7, IRF7, LILRA4, LILRA4, LILRA4, LILRA4, MAVS, MMP12, NLRC3, NMI, PTPRS, RIPK2, SETD2, STAT1, TBK1, TLR3, TLR4, TLR7, TLR8, TLR9
GOBP_INTERFERON_BETA_PRODUCTION	70	CACTIN, DDX3X, DDX58, DHX58, DHX9, FLOT1, FLOT1, FLOT1, FLOT1, FLOT1, FLOT1, FLOT1, FLOT1, HMGB2, HSP90AA1, IFIH1, IRF1, IRF3, IRF5, IRF7, IRF7, ISG15, LILRB1, LILRB1, LILRB1, LILRB1, LILRB1, MAVS, MIR26B, NLRC3, NLRX1, NMI, OAS1, OAS2, OAS3, POLR3A, POLR3B, POLR3C, POLR3D, POLR3F, POLR3G, PPM1B, PTPN11, PTPRS, PYCARD, REL, RELB, RIOK3, RIPK2, RNF135, RNF216, SIRPA, STING1, STING1, TBK1, TICAM1, …
GOBP_INTERFERON_GAMMA_MEDIATED_SIGNALING_PATHWAY	25	ARG1, CDC37, HCK, HPX, HSP90AB1, IFNG, IRF1, IRGM, JAK1, JAK2, MED1, NLRC5, NMI, NR1H2, NR1H3, OTOP1, PARP14, PARP9, PPARG, PTPN2, SOCS1, SP100, STAT1, TP53, TXK
GOBP_INTERFERON_GAMMA_PRODUCTION	177	ABL1, ARID5A, AXL, BCL3, BTN3A1, BTN3A2, C1QBP, CCR2, CCR7, CD14, CD160, CD2, CD226, CD244, CD274, CD276, CD3E, CD47, CD96, CEBPG, CLEC7A, CR1, CRTAM, CYRIB, DDIT3, EBI3, F2RL1, FADD, FOXP3, FOXP3, FZD5, GAS6, GATA3, HAVCR2, HLA-A, HLA-A, HLA-A, HLA-A, HLA-A, HLA-A, HLA-A, HLA-A, HLA-DPA1, HLA-DPA1, HLA-DPA1, HLA-DPA1, HLA-DPA1, HLA-DPA1, HLA-DPA1, HLA-DPA1, HLA-DPB1, HLA-DPB1, HLA-DPB1, HLA-DPB1…
GOBP_INTERLEUKIN_10_PRODUCTION	88	AGER, AGER, AGER, AGER, AGER, AGER, AGER, BCL3, CD274, CD28, CD34, CD40LG, CD46, CD47, CD83, CLEC7A, DLL1, DLL1, EPX, F2RL1, FCGR2B, FOXP3, FOXP3, HGF, HLA-DRB1, HLA-DRB1, HLA-DRB1, HLA-DRB1, HLA-DRB1, HLA-DRB1, HMGB1, HSPD1, IDO1, IL12B, IL13, IL20RB, IL23A, IL23R, IL4, IL6, INAVA, IRF4, ISG15, JAK3, LGALS9, LILRA5, LILRA5, LILRA5, LILRA5, LILRA5, LILRB1, LILRB1, LILRB1, LILRB1, LILRB1, LILRB4, …
GOBP_INTERLEUKIN_12_PRODUCTION	96	ACP5, AGER, AGER, AGER, AGER, AGER, AGER, AGER, ARRB2, C1QBP, CCL19, CCR7, CD36, CD40, CD40LG, CD47, CLEC7A, CMKLR1, FOXP1, HLA-B, HLA-B, HLA-B, HLA-B, HLA-B, HLA-B, HLA-G, HLA-G, HLA-G, HLA-G, HLA-G, HLA-G, HLA-G, HLA-G, HMGB1, HSPD1, IDO1, IFNG, IL10, IL12B, IL16, IL17A, IL23A, IL23R, IRAK3, IRF1, IRF5, IRF8, ISL1, JAK3, LAPTM5, LEP, LGALS9, LILRA5, LILRA5, LILRA5, LILRA5, LILRA5, LILRB1, LILRB…
GOBP_INTERLEUKIN_13_PRODUCTION	30	ARG2, GATA3, HLA-E, HLA-E, HLA-E, HLA-E, HLA-E, HLA-E, HLA-E, IFNA2, IFNL1, IL17RA, IL18, IL1RAP, IL4, IRF4, LEF1, LGALS9, LILRA5, LILRA5, LILRA5, LILRA5, LILRA5, PRKCZ, RARA, SCGB1A1, SPHK2, TNFRSF21, TNFSF4, TSLP
GOBP_INTERLEUKIN_17_PRODUCTION	48	ARG2, ARID5A, CARD9, CCL1, DDIT3, FOXP3, FOXP3, IFNG, IL12A, IL12B, IL15, IL18, IL2, IL21, IL23A, IL23R, IL27RA, IL27RA, IL36RN, IL6, LY9, MIR135A1, MIR136, MIR146B, MIR181C, MIR181C, MIR20A, MIR26A1, MIR383, MIRLET7F1, MYD88, NCKAP1L, NOD2, NR1H4, OSM, PHB, PRKCQ, PRNP, RFTN1, SLAMF6, SLC7A5, SPHK1, TGFB1, TLR4, TNFSF4, TUSC2, VSIR, ZBTB7B
GOBP_INTERLEUKIN_18_PRODUCTION	20	CD84, DHX9, GBP5, IL10, MIR197, MIR411, NLRP12, NLRP9, NOD2, TLR2, TLR9, TNF, TNF, TNF, TNF, TNF, TNF, TNF, TNF, USP50
GOBP_INTERLEUKIN_1_MEDIATED_SIGNALING_PATHWAY	31	EGR1, IKBKB, IL1B, IL1R1, IL1R2, IL1RL2, IL1RN, IL6, IRAK1, IRAK2, IRAK3, IRAK4, MAP3K7, MAPK3, MIR146A, MIR21, MIR27A, MIR27A, MYD88, OTUD4, PLCB1, RELA, RPS6KA4, RPS6KA5, ST18, TNIP2, TOLLIP, TRAF6, VRK2, ZBP1, ZNF675
GOBP_INTERLEUKIN_1_PRODUCTION	182	ACP5, AGER, AGER, AGER, AGER, AGER, AGER, AGER, AIM2, ANXA1, APOA1, APP, AQP4, ARG2, ARRB2, AZU1, AZU1, CARD16, CARD17, CARD18, CARD8, CASP1, CASP8, CCL19, CCL3, CCL3, CCL3, CCR7, CD33, CD36, CEACAM1, CLEC7A, CPTP, CX3CL1, CX3CR1, EGR1, ERRFI1, F2R, F2RL1, FFAR1, FFAR4, FOXP1, FZD5, GAS6, GBP5, GHRL, GHSR, GIT1, GSDMD, GSDMD, GSTP1, HAVCR2, HDAC2, HK1, HMGB1, HSPB1, IFI16, IFNG, IGF1, IGHD, IGHD,…
GOBP_INTERLEUKIN_2_PRODUCTION	76	ABL1, ANXA1, CARD11, CARD9, CCR2, CD28, CD34, CD3E, CD4, CD80, CD83, CD86, CLEC7A, CR1, EZR, FOXP3, FOXP3, GATA3, GBP1, GLMN, HAVCR2, HDAC7, HOMER2, HOMER3, IL17F, IL1A, IL1B, IL20RB, IRF4, KAT5, LAG3, LAPTM5, LILRB4, LILRB4, LILRB4, LILRB4, LILRB4, MALT1, MAP3K7, MIR181C, MIR181C, NAV3, NOD2, NR1H4, PDE4B, PDE4D, PLCG2, PNP, PRKCQ, PRKD2, PRNP, PTPRC, PTPRC, RIPK2, RPS3, RUNX1, SASH3, SFTPD, SPT…
GOBP_INTERLEUKIN_4_PRODUCTION	45	CD28, CD3E, CD40LG, CD83, CD86, CEBPB, CLECL1, DDIT3, EPX, FCER1G, FOXP3, FOXP3, GATA3, HAVCR2, HLA-DRB1, HLA-DRB1, HLA-DRB1, HLA-DRB1, HLA-DRB1, HLA-DRB1, HLA-E, HLA-E, HLA-E, HLA-E, HLA-E, HLA-E, HLA-E, IL1RAP, IL20RB, IRF4, LEF1, LGALS9, MIR320A, NDFIP1, NLRP3, PRKCQ, PRKCZ, RARA, SASH3, SCGB1A1, SLC7A5, SYK, TNFSF4, ZFPM1, ZP3
GOBP_INTERLEUKIN_5_PRODUCTION	25	CRLF2, EPX, FOXP3, FOXP3, GATA3, IFNA2, IFNL1, IL17RA, IL1RAP, IL1RL1, IL5RA, IL9, LEF1, LGALS9, LILRB4, LILRB4, LILRB4, LILRB4, LILRB4, PDE4D, PRKCZ, RARA, SCGB1A1, TNFRSF21, TSLP
GOBP_INTERLEUKIN_6_MEDIATED_SIGNALING_PATHWAY	27	C1QTNF4, C1QTNF4, CEBPA, CTR9, FER, GFI1, IL6, IL6R, IL6ST, JAK1, JAK2, MIR125A, MIR125B1, MIR26A1, MIR98, MIR99A, MIRLET7A1, MIRLET7C, MIRLET7E, PTPN2, RIPK1, SMAD4, SPI1, SRC, ST18, STAT3, YAP1
GOBP_INTERLEUKIN_6_PRODUCTION	217	ADORA2B, AFAP1L2, AGER, AGER, AGER, AGER, AGER, AGER, AGER, AIF1, AIF1, AIF1, AIF1, AIF1, AIF1, AKIRIN2, APP, AQP4, ARHGEF2, ARID5A, ARRB1, ARRB2, BANK1, BCL10, BPI, C1QTNF3, C1QTNF4, C1QTNF4, C5AR2, CAPN2, CARD9, CD200, CD200R1, CD36, CD47, CD74, CD84, CEBPB, CLEC7A, CSK, CX3CL1, CYBA, DDX58, DHX9, EOLA1, EREG, F2R, F2RL1, FOXJ1, FOXP3, FOXP3, GAS6, GBA, GBA, GHRL, GHSR, HAVCR2, HGF, HLA-B, HLA-…
GOBP_INTERLEUKIN_8_PRODUCTION	125	ADIPOQ, AFAP1L2, ANXA1, ANXA4, APOA2, ARRB1, BCL10, BCL3, BPI, C5AR2, CACTIN, CD14, CD2, CD244, CD33, CD58, CD74, CHI3L1, CLEC7A, CRP, DDIT3, DDX58, ELANE, ELANE, F2R, F2RL1, F3, FADD, FCN1, FFAR2, GDF2, HMGB1, HSPA1A, HSPA1A, HSPA1A, HSPA1A, HSPA1A, HSPA1B, HSPA1B, HSPA1B, HSPA1B, HSPA1B, HYAL2, IL10, IL17D, IL17F, IL1B, IL6, KLF4, LAMTOR5, LBP, LEP, LGALS9, LILRA2, LILRA2, LILRA2, LILRA2, LRRC1…
GOBP_INTERMEDIATE_FILAMENT_BASED_PROCESS	80	ATF2, ATP8A2, ATXN3, BFSP1, BFSP2, CLN8, CLN8, CSNK1A1, DES, DNAJB6, DSP, DST, EPPK1, ERBIN, EVPL, EVPLL, EVPLL, FAM83H, FAM83H, GFAP, INA, KLHL24, KRT13, KRT14, KRT15, KRT16, KRT17, KRT18, KRT19, KRT2, KRT20, KRT20, KRT23, KRT23, KRT25, KRT27, KRT3, KRT31, KRT31, KRT32, KRT33A, KRT33A, KRT33B, KRT33B, KRT34, KRT34, KRT35, KRT36, KRT37, KRT37, KRT38, KRT39, KRT39, KRT40, KRT40, KRT6C, KRT71, KRT7…
GOBP_INTERMEDIATE_FILAMENT_ORGANIZATION	51	BFSP1, BFSP2, DES, DNAJB6, DSP, EPPK1, GFAP, KLHL24, KRT13, KRT14, KRT15, KRT16, KRT17, KRT19, KRT2, KRT20, KRT20, KRT23, KRT23, KRT25, KRT27, KRT31, KRT31, KRT32, KRT33A, KRT33A, KRT33B, KRT33B, KRT34, KRT34, KRT35, KRT36, KRT37, KRT37, KRT38, KRT39, KRT39, KRT40, KRT40, KRT71, KRT9, MTM1, NEFH, NEFL, NEFM, PKP1, PKP2, PLEC, SHH, TCHH, VIM
GOBP_INTERMEMBRANE_LIPID_TRANSFER	49	ABCA1, ABCA3, ABCG1, ABCG5, ABCG8, APOA1, APOA2, APOA4, APOB, APOE, ATG2A, ATG2B, C2CD2L, CERT1, CETP, CPTP, GLTP, GLTPD2, GRAMD1A, GRAMD1B, GRAMD1C, MTTP, NPC2, OSBP, OSBPL2, OSBPL5, OSBPL8, PITPNA, PITPNB, PITPNC1, PITPNM1, PITPNM2, PITPNM3, PLEKHA3, PLEKHA8, PLEKHA8P1, PLTP, PRELID1, PRELID2, PRELID3A, PRELID3B, STAR, STARD3, STARD4, STARD5, TNFAIP8L3, TRIAP1, TSPO, TTPA
GOBP_INTERSTRAND_CROSS_LINK_REPAIR	33	ATR, CENPS, CENPX, DCLRE1A, DCLRE1B, DCLRE1C, ERCC1, ERCC4, ERCC6L2, EXO5, FAAP20, FAAP24, FAN1, FAN1, FANCD2, FANCM, HROB, MCM8, MCM9, NEIL3, NUCKS1, POLN, RAD51, RAD51AP1, RAD51AP2, RAD51D, RFWD3, RNF168, RNF8, SLX4, VCP, XPA, XRCC3
GOBP_INTESTINAL_ABSORPTION	42	ABCG5, ABCG8, ACO1, ADRA2A, AKR1C1, APOA1, APOA2, APOA4, APOA5, CD36, CEL, CYP8B1, ENPP7, EPB41, EZR, F11R, FABP1, FABP2, GCNT3, HAMP, IREB2, KCNQ1, KCNQ1, LDLR, LEP, LIMA1, LPCAT3, MOGAT2, NPC1L1, PLS1, PNLIP, PRAP1, SCARB1, SLC26A6, SLC2A5, SLC46A1, SLC5A1, SOAT2, TJP2, UGCG, VDR, VIL1
GOBP_INTESTINAL_EPITHELIAL_CELL_DIFFERENTIATION	24	C1GALT1, CBFA2T2, CDX2, GATA4, GATA4, GATA5, GATA6, HIF1A, HOXA5, IL6ST, KLF5, MIR29B1, NKX3-2, NPY, PRDM1, PTK6, PYY, SAV1, SPDEF, SRC, TIGAR, TYMS, YAP1, YIPF6
GOBP_INTESTINAL_LIPID_ABSORPTION	21	ABCG5, ABCG8, AKR1C1, APOA1, APOA2, APOA4, APOA5, CD36, CEL, CYP8B1, ENPP7, FABP2, LDLR, LEP, LIMA1, LPCAT3, NPC1L1, PNLIP, PRAP1, SOAT2, UGCG
GOBP_INTRACELLULAR_ESTROGEN_RECEPTOR_SIGNALING_PATHWAY	59	AR, ARID1A, BRCA1, CARM1, CNOT1, CNOT2, CNOT9, CYP7B1, DDRGK1, DDX17, DDX5, DDX54, DEFA1, DEFA1, DEFA1B, DEFA1B, DEFA3, DEFA3, DNAAF4, EGLN2, ESR1, ESR2, FOXA1, FOXH1, ISL1, KANK2, KMT2D, LATS1, LBH, MED1, NCOA4, PADI2, PAGR1, PAK1, PARP1, PHB2, POU4F2, PPARGC1B, RBFOX2, RBFOX2, SAFB, SKP2, SRARP, SRC, STRN3, TADA3, TAF7, TP63, TRIP4, UBA5, UFL1, UFM1, UFSP2, VPS11, VPS11, VPS18, WBP2, YAP1, ZNF3…
GOBP_INTRACELLULAR_LIPID_TRANSPORT	50	ABCA1, ABCA12, ABCA2, ABCD1, ABCD2, ABCD3, ABCD4, ABCG1, ANXA2, ARL8B, ARV1, CERT1, CES1, CES1, CPT1A, CPT1B, CPT2, FABP3, GRAMD1A, GRAMD1B, GRAMD1C, LDLR, LDLRAP1, LRP6, LRP6, MIR17, MIR27B, NPC1, NPC2, NUS1, OSBP, OSBPL2, PCSK9, PIP4K2A, PLEKHA8, PLEKHA8P1, RELCH, SCP2, SCP2D1, SERAC1, SGPP1, SGPP1, SLC25A20, STAR, STARD4, SYT7, TMEM41B, TPCN2, TSPO2, VPS4A
GOBP_INTRACELLULAR_PROTEIN_TRANSMEMBRANE_TRANSPORT	56	AIFM1, AKT2, BCR, C2CD5, CHCHD4, DNAJC15, DNAJC19, DNLZ, GRPEL1, GRPEL2, HSPA5, HSPD1, LONP2, PAM16, PAM16, PEX1, PEX10, PEX12, PEX13, PEX14, PEX16, PEX2, PEX26, PEX5, PEX5, PEX5L, PEX6, PEX7, ROMO1, RTN2, SEC61A1, SEC61A2, SEC61B, SEC61G, SEC62, SEC63, SRP54, TIMM17A, TIMM17B, TIMM21, TIMM23, TIMM23B, TIMM44, TIMM50, TOMM20, TOMM20L, TOMM20L, TOMM20L, TOMM40, TOMM40L, TOMM7, TOMM70, TRAM1, TRAM1…
GOBP_INTRACELLULAR_RECEPTOR_SIGNALING_PATHWAY	305	ACTN4, ACTN4, AHR, AHRR, AKR1C3, ALDH1A2, ALOX15, ALOX15B, ALOXE3, ALPK1, ANKRD17, AR, ARID1A, ARNT, ARNTL, ASXL1, ASXL2, BIRC2, BIRC3, BMP2, BRCA1, C1QBP, CALCOCO1, CALR, CARM1, CITED2, CLOCK, CLPB, CNOT1, CNOT2, CNOT9, CRKL, CRY1, CRY2, CST11, CTBP2, CYLD, CYP24A1, CYP26A1, CYP26B1, CYP26C1, CYP27B1, CYP7B1, DAB2, DAXX, DAXX, DAXX, DAXX, DAXX, DAXX, DCBLD2, DDRGK1, DDX17, DDX5, DDX54, DDX58, DD…
GOBP_INTRACELLULAR_STEROL_TRANSPORT	34	ABCA1, ABCA2, ABCG1, ANXA2, ARL8B, ARV1, CES1, CES1, GRAMD1A, GRAMD1B, GRAMD1C, LDLR, LDLRAP1, LRP6, LRP6, MIR17, MIR27B, NPC1, NPC2, NUS1, OSBP, OSBPL2, PCSK9, PIP4K2A, RELCH, SCP2, SCP2D1, SERAC1, STAR, STARD4, SYT7, TPCN2, TSPO2, VPS4A
GOBP_INTRACILIARY_TRANSPORT	39	ARL3, BBS12, CEP131, CILK1, DYNC2H1, DYNC2I1, DYNC2I2, DYNC2LI1, DYNLT2B, IFT122, IFT140, IFT172, IFT20, IFT27, IFT43, IFT46, IFT52, IFT57, IFT74, IFT81, IFT88, KIF3B, LCA5, LCA5L, MAK, PCM1, RABL2B, RPGR, SSNA1, SSX2IP, TRAF3IP1, TTC21A, TTC21B, TTC26, TTC30A, TTC30B, TUB, WDR19, WDR35
GOBP_INTRA_GOLGI_VESICLE_MEDIATED_TRANSPORT	37	COG1, COG2, COG3, COG4, COG5, COG5, COG6, COG7, COG8, COPA, COPB1, COPB2, COPE, COPG1, COPG2, COPZ1, COPZ2, GABARAPL2, GOLGA5, GOSR1, GOSR2, NAPA, NAPG, NSF, NSF, NSF, RAB33B, RAB41, RAB6A, RAB6B, RAB6C, RAB6D, TRAPPC10, TRAPPC3, TRAPPC3L, VTI1A, VTI1B
GOBP_INTRINSIC_APOPTOTIC_SIGNALING_PATHWAY	328	ABL1, ACKR3, AEN, AIFM1, AKT1, APAF1, ARHGEF2, ARL6IP5, ARMC10, ARMC10, ATAD5, ATF2, ATF4, ATM, ATP2A1, ATP2A3, BAD, BAG5, BAG6, BAG6, BAG6, BAG6, BAG6, BAG6, BAG6, BAK1, BAX, BBC3, BCAP31, BCL2, BCL2A1, BCL2L1, BCL2L10, BCL2L11, BCL2L2, BCL3, BCLAF1, BDKRB2, BECN1, BID, BNIP3, BOK, BRCA1, BRCA2, BRSK2, CASP2, CASP3, CASP4, CASP6, CASP9, CAV1, CCAR2, CD24, CD44, CD74, CDIP1, CDIP1, CDKN1A, CDKN2D…
GOBP_INTRINSIC_APOPTOTIC_SIGNALING_PATHWAY_BY_P53_CLASS_MEDIATOR	92	AEN, ARMC10, ARMC10, ATAD5, BAG6, BAG6, BAG6, BAG6, BAG6, BAG6, BAG6, BAX, BCL2, BCL3, BDKRB2, BOK, BRCA2, CASP6, CD44, CD74, CDIP1, CDIP1, CDKN1A, CHEK2, DDIT4, DDX5, DYRK2, E2F1, E2F2, E2F2, EDA2R, EIF5A, EIF5A, ELL3, EP300, FHIT, HINT1, HIPK1, HIPK2, HNRNPK, IFI16, ING2, JMY, KDM1A, MARCHF7, MDM2, MIF, MIF, MIR186, MIR21, MSX1, MUC1, MYBBP1A, MYC, NUPR1, PDK2, PERP, PHLDA3, PMAIP1, PML, POU4F1…
GOBP_INTRINSIC_APOPTOTIC_SIGNALING_PATHWAY_IN_RESPONSE_TO_DNA_DAMAGE	120	ABL1, ACKR3, AEN, ATAD5, ATM, BAD, BAG6, BAG6, BAG6, BAG6, BAG6, BAG6, BAG6, BAK1, BAX, BCL2, BCL2A1, BCL2L1, BCL2L10, BCL2L11, BCL2L2, BCL3, BID, BOK, BRCA1, BRCA2, CASP2, CASP9, CCAR2, CD44, CD74, CDIP1, CDIP1, CDKN1A, CDKN2D, CHEK2, CIDEB, CIDEB, CLU, CRIP1, CXCL12, DDIAS, DDIT4, DYRK2, E2F1, ELL3, EP300, EPHA2, ERCC6, FBH1, FNIP2, HIC1, HIPK1, HIPK2, HMOX1, HNRNPK, HTRA2, IFI16, IKBKE, ING2, …
GOBP_INTRINSIC_APOPTOTIC_SIGNALING_PATHWAY_IN_RESPONSE_TO_DNA_DAMAGE_BY_P53_CLASS_MEDIATOR	52	AEN, ATAD5, BAG6, BAG6, BAG6, BAG6, BAG6, BAG6, BAG6, BCL2, BCL3, BRCA2, CD44, CD74, CDIP1, CDIP1, CDKN1A, CHEK2, DDIT4, DYRK2, ELL3, EP300, HIPK1, HIPK2, HNRNPK, IFI16, ING2, KDM1A, MARCHF7, MIF, MIF, MUC1, NUPR1, PHLDA3, PML, PYCARD, RPL26, RPS27L, SHISA5, SIRT1, SNW1, TAF9, TAF9, TAF9B, TMEM109, TOPORS, TP53, TP63, TP73, TRIAP1, USP28, ZNF385A
GOBP_INTRINSIC_APOPTOTIC_SIGNALING_PATHWAY_IN_RESPONSE_TO_ENDOPLASMIC_RETICULUM_STRESS	74	AIFM1, APAF1, ATF4, ATP2A1, ATP2A3, BAG6, BAG6, BAG6, BAG6, BAG6, BAG6, BAG6, BAK1, BAX, BBC3, BCL2, BCL2L1, BCL2L11, BOK, BRSK2, CASP4, CEBPB, CHAC1, CREB3, CREB3L1, DAB2IP, DDIT3, DNAJC10, EIF2AK3, ERN1, ERN2, ERO1A, ERP29, GRINA, HERPUD1, HSPA1A, HSPA1A, HSPA1A, HSPA1A, HSPA1A, HYOU1, HYOU1, ITPR1, LRRK2, MAGEA3, MAP3K5, NCK1, NCK2, OPA1, PARK7, PDX1, PMAIP1, PML, PPP1R15A, PRKN, PTPN1, PTPN2,…
GOBP_INTRINSIC_APOPTOTIC_SIGNALING_PATHWAY_IN_RESPONSE_TO_OXIDATIVE_STRESS	45	AKT1, ARL6IP5, BAG5, BCL2, CYP1B1, DIABLO, FBXW7, GPX1, GSKIP, HIF1A, HSPB1, HTRA2, INS, JAK2, MAP3K5, MAPK7, MCL1, MELK, NFE2L2, NME5, NOL3, NONO, NOX1, P4HB, PARK7, PARP1, PDCD10, PDK1, PINK1, PML, PPIA, PRKCD, PRKN, PRODH, SFPQ, SIRT1, SOD1, SOD2, STK24, STK25, TRAP1, TREM2, UBQLN1, VNN1, ZNF622
GOBP_IN_UTERO_EMBRYONIC_DEVELOPMENT	430	ACTL6A, ACVR1, ACVR1B, ACVR1C, ACVRL1, ADA, ADAM10, ADAMTS3, ADCY9, ADM, AGBL4, AKAP3, AKT1, ALKBH1, ALS2, AMOT, ANGPT1, ANKS6, APBA1, APBA1, APBA3, APOB, AR, ARHGDIG, ARMC5, ARNT, ARNT2, ASCL2, ASF1B, ASF1B, ATF2, ATP11A, ATP7A, AXIN1, B9D1, BCL2L1, BCL2L11, BCOR, BIRC6, BMP2, BMP5, BMP7, BMPR1A, BPTF, BRCA2, BRK1, BTF3, BYSL, C2CD3, C5, C6, CAMSAP3, CAPN2, CASP8, CCDC24, CCDC62, CCM2, CCN1, CCN…
GOBP_IRE1_MEDIATED_UNFOLDED_PROTEIN_RESPONSE	20	AGR2, BAK1, BAX, BCL2L11, BFAR, BFAR, COPS5, DAB2IP, DDRGK1, DNAJB9, ERN1, ERN2, FICD, HSPA5, PARP16, PTPN1, TMEM33, UFL1, VAPB, XBP1
GOBP_IRON_ION_HOMEOSTASIS	87	ABCB6, ABCB7, ACO1, ALAS2, ATP13A2, ATP6AP1, ATP6V0A2, ATP6V0D1, ATP6V1A, ATP6V1G1, B2M, B2M, BDH2, BMP6, BOLA2, BOLA2B, BTBD9, CCDC115, CP, CYB561, CYB561A3, CYBRD1, EIF2AK1, EPAS1, EPB42, ERFE, FBXL5, FLVCR1, FRRS1, FTH1, FTH1P19, FTHL17, FTL, FTMT, FXN, GDF2, GLRX3, HAMP, HEPH, HEPHL1, HFE, HIF1A, HJV, HMOX1, HMOX2, HMOX2, HPX, HYAL2, IFNG, IREB2, ISCU, LCN2, LTF, MELTF, MIR210, MYC, NCOA4, ND…
GOBP_IRON_ION_TRANSMEMBRANE_TRANSPORT	25	ABCB6, ABCB7, ABCC5, ATP7A, HAMP, HFE, IFNG, ISCU, MCOLN1, MIR210, MMGT1, SCARA5, SLC11A1, SLC11A2, SLC25A28, SLC25A37, SLC39A14, SLC39A8, SLC40A1, SLC6A9, STEAP2, TTYH1, TTYH1, TTYH1, TTYH1
GOBP_IRON_ION_TRANSPORT	63	ABCB6, ABCB7, ABCC5, ARHGAP1, ASIC3, ATP7A, B2M, B2M, C1orf194, CLTC, CP, CYBRD1, DNM2, FLVCR1, FLVCR2, FTH1, FTH1P19, FTHL17, FTL, FTMT, HAMP, HEPH, HEPHL1, HFE, HPX, HRG, IFNG, IREB2, ISCU, LCN2, LMTK2, LTF, MCOLN1, MELTF, MIR210, MMGT1, NECTIN1, PGRMC2, RAB11B, REP15, SCARA5, SFXN1, SLC11A1, SLC11A2, SLC22A17, SLC25A28, SLC25A37, SLC39A14, SLC39A8, SLC40A1, SLC46A1, SLC48A1, SLC6A9, STEAP2, ST…
GOBP_IRON_SULFUR_CLUSTER_ASSEMBLY	26	ABCB7, BOLA2, BOLA2B, CIAO1, CIAO2A, CIAO2B, CIAO3, CIAPIN1, FXN, GLRX3, GLRX5, HSCB, HSPA9, IBA57, ISCA1, ISCA2, ISCU, LYRM4, MMS19, NDOR1, NFS1, NFU1, NUBP1, NUBP2, NUBPL, XDH
GOBP_ISOPRENOID_BIOSYNTHETIC_PROCESS	31	AKR1C3, ALDH1A2, ALDH1A3, ALDH8A1, BCO1, COQ2, CRABP2, CRPPA, CYP1A1, DHDDS, DHRS9, FDPS, GGPS1, HMGCR, HMGCS1, HMGCS2, IDI1, IDI2, LSS, LSS, MVD, MVK, NUS1, PDSS1, PDSS2, PMVK, PRMT3, RBP1, RDH10, RPE65, SRD5A3
GOBP_ISOPRENOID_METABOLIC_PROCESS	140	ABCA4, ADH1A, ADH1B, ADH1C, ADH4, ADH5, ADH6, ADH7, AKR1B1, AKR1B10, AKR1B15, AKR1C1, AKR1C3, AKR1C4, ALDH1A1, ALDH1A2, ALDH1A3, ALDH3A2, ALDH8A1, AWAT2, BCO1, BCO2, COQ2, CRABP1, CRABP2, CRPPA, CYP1A1, CYP1A2, CYP1B1, CYP26A1, CYP26B1, CYP26C1, CYP27C1, CYP2C18, CYP2C19, CYP2C8, CYP2C9, CYP2D6, CYP2D6, CYP2D6, CYP2D6, CYP2D6, CYP2D6, CYP2E1, CYP2S1, CYP2W1, CYP3A4, CYP3A5, CYP3A7, CYP4V2, DGAT1,…
GOBP_I_KAPPAB_KINASE_NF_KAPPAB_SIGNALING	336	ABL1, ADIPOQ, AJUBA, AKAP13, AKT1, ALPK1, ANGPT1, ANKRD17, APOL3, ASH1L, ATP2C1, AVPR2, AZI2, BCL10, BCL3, BIRC2, BIRC3, BRD4, BST2, BTK, BTRC, C18orf32, CACTIN, CANT1, CAPN3, CARD11, CARD16, CARD19, CARD8, CARD9, CASP1, CASP10, CASP8, CC2D1A, CC2D1A, CCDC22, CCL19, CCL21, CCR7, CD36, CD4, CD40, CD74, CFLAR, CHUK, CLEC4D, CLEC6A, CLEC7A, CPNE1, CTH, CTNNB1, CX3CL1, CX3CR1, CXXC5, DAB2IP, DDRGK1, …
GOBP_I_KAPPAB_PHOSPHORYLATION	28	AKT1, CHUK, CX3CL1, CX3CR1, DAB2IP, DDRGK1, ERC1, IKBKB, IKBKE, MAP3K7, MIR27B, PLCG2, PRDX4, SIRPA, TLR2, TLR3, TLR4, TLR7, TLR9, TNF, TNF, TNF, TNF, TNF, TNF, TNF, TNF, TRAF2
GOBP_JNK_CASCADE	204	ADORA2B, AGER, AGER, AGER, AGER, AGER, AGER, AGER, AIDA, AMBP, ANKRD6, APP, ARHGEF6, ATF2, AXIN1, BIRC7, CARD9, CASR, CCL19, CCL21, CCN2, CCR7, CD27, CDC42, CDC42EP5, CDC42EP5, CDC42EP5, CDC42EP5, COPS5, CRACR2A, CRKL, CYLD, DAB2IP, DACT1, DAXX, DAXX, DAXX, DAXX, DAXX, DAXX, DIXDC1, DNAJA1, DUSP10, DUSP15, DUSP16, DUSP16, DUSP19, DUSP22, DUSP3, DUSP9, EDA2R, EDAR, EGFR, EPHB1, ERCC6, F2RL1, FCGR2…
GOBP_KERATINIZATION	65	ABCA12, CASP14, CDH3, CDSN, CDSN, CDSN, CDSN, CDSN, CDSN, CERS3, CNFN, CYP26B1, EVPL, HRNR, IL1A, IVL, KAZN, KLK5, KRT16, KRT17, KRT2, KRTAP6-1, KRTAP6-2, KRTAP6-3, LCE1A, LCE1B, LCE1C, LCE1D, LCE1E, LCE1F, LCE2A, LCE2B, LCE2C, LCE2D, LCE3A, LCE3B, LCE3C, LCE3D, LCE3E, LCE4A, LCE5A, LCE6A, LIPK, LIPM, LIPN, LORICRIN, PPHLN1, PPL, SFN, SHARPIN, SPRR1A, SPRR1B, SPRR2A, SPRR2B, SPRR2D, SPRR2E, SPRR2…
GOBP_KERATINOCYTE_DIFFERENTIATION	150	ABCA12, ACER1, ADAM9, ADAM9, AKR1C3, ALOX15B, ANXA1, AQP3, ASAH1, BCL11B, BCR, CASP14, CASP3, CD109, CDH3, CDSN, CDSN, CDSN, CDSN, CDSN, CDSN, CERS3, CLIC4, CNFN, CSTA, CYP26B1, CYP27B1, DNASE1L2, DSG4, DSP, EPHA2, EREG, ERRFI1, ETV4, EVPL, EXPH5, FLG, FLNB, FOSL2, FOXC1, FOXN1, GRHL1, GRHL2, HOXA7, HRNR, IFT74, IL1A, IL20, INTU, IRF6, IVL, JAG1, KAZN, KDF1, KLK5, KRT10, KRT16, KRT17, KRT2, KRT36…
GOBP_KERATINOCYTE_MIGRATION	22	ADAM9, ADAM9, ARF6, EPB41L4B, EPPK1, FERMT1, FGF10, FGF7, HAS2, HBEGF, IQSEC1, KRT16, KRT2, LTB4R2, LTB4R2, MAP4K4, MAPRE2, MMP9, MTOR, PPARD, PTEN, PTEN
GOBP_KERATINOCYTE_PROLIFERATION	50	AREG, BCL11B, CASK, CD109, CDH13, CDH3, CRNN, EFNB2, EPB41L4B, EPPK1, EREG, FERMT1, FGF10, FGF7, FGFR2, FST, HAS2, INTU, IRF6, KDF1, KLF9, KLK8, KRT2, MDK, MED1, MIR125B1, MIR21, NOTCH2, OVOL2, PPARD, PRKD1, PTCH1, PTPRK, PTPRK, REG3A, REG3G, SDR16C5, SFN, SLURP1, SNAI2, SRSF6, STXBP4, TGM1, TGM1, TP63, VDR, WNT16, YAP1, ZFP36, ZFP36L1
GOBP_KETONE_BIOSYNTHETIC_PROCESS	43	ADM, AKR1C3, BMP2, BMP5, BMP6, CACNA1H, CLCN2, COQ10A, COQ10B, COQ2, COQ3, COQ4, COQ5, COQ6, COQ7, COQ8A, COQ8B, COQ9, CYP11B1, CYP11B2, CYP19A1, DAB2, DGKQ, DKK3, DKKL1, EGR1, FDXR, FSHB, H6PD, HSD17B1, HSD17B3, LHB, NDUFA9, PDSS1, PDSS2, PPTC7, REST, SIRT5, SRD5A2, STARD3, TPI1, UBIAD1, WNT4
GOBP_KIDNEY_EPITHELIUM_DEVELOPMENT	149	ACAT1, ADAMTS16, ADIPOQ, AGT, AGTR2, AGTR2, AHI1, AQP11, ARG2, ASXL1, BASP1, BCL2, BMP2, BMP4, BMP7, BMPER, CALB1, CAT, CD24, CD34, CER1, CITED1, CRLF1, CTNNB1, CTNNBIP1, DCHS1, DLG1, DLL1, DLL1, EDNRA, EDNRB, EFNB2, EPCAM, EPHA4, EPHA7, EXT1, EYA1, FGF1, FGF2, FGF8, FGFR2, FMN1, FOXC1, FOXC2, FOXD1, FOXJ1, GATA3, GDF11, GDNF, GLI3, GPC3, GREB1L, GREM1, GREM1, GREM1, GZF1, HES1, HES5, HES5, HEYL,…
GOBP_KIDNEY_MORPHOGENESIS	102	ADAMTS16, AGT, AGTR2, AGTR2, AHI1, ASXL1, BASP1, BCL2, BMP2, BMP4, BMP7, CALB1, CITED1, CTNNB1, CTNNBIP1, DCHS1, DLG1, ERBB4, EYA1, FGF1, FGF10, FGF2, FGF8, FMN1, FOXD1, FOXJ1, FRAS1, GATA3, GCNT1, GCNT3, GCNT4, GDNF, GLI3, GPC3, GREB1L, GREM1, GREM1, GREM1, GZF1, HES1, HES5, HES5, HNF1A, HNF1B, HNF1B, HOXA11, HOXB7, HOXD11, ILK, IRX1, IRX2, IRX3, KIF26B, KIF26B, KLHL3, LAMA5, LGR4, LHX1, LHX1, L…
GOBP_KILLING_BY_HOST_OF_SYMBIONT_CELLS	38	APOL1, ARG1, AZU1, AZU1, CAMP, CFHR1, CFHR2, CFHR5, CTSG, CXCL6, DCD, DEFA1, DEFA1, DEFA1B, DEFA1B, DEFA5, DEFA5, DEFB103A, DEFB103A, DEFB103A, DEFB103B, DEFB103B, ELANE, ELANE, F2, F2RL1, GAPDH, HRG, KRT6A, MBL2, MYD88, NLRP6, PF4, REG3G, ROMO1, SCNN1B, TREM1, TUSC2
GOBP_KILLING_OF_CELLS_OF_ANOTHER_ORGANISM	59	BCL2L1, CCL13, CHGA, CHGA, CLEC7A, CST11, DCD, DEFA1, DEFA1, DEFA1B, DEFA1B, DEFA3, DEFA3, DEFA4, DEFA4, DEFA5, DEFA5, DEFA6, DEFA6, DEFB103A, DEFB103A, DEFB103A, DEFB103B, DEFB103B, DEFB118, DEFB128, DEFB132, DEFB4A, DEFB4A, FCER2, GAPDH, GNLY, H2BC11, H2BC12, HAMP, HMGN2, HTN1, HTN1, HTN3, HTN3, IFNG, LCE3A, LCE3B, LCE3C, LTF, LYZ, MUC7, NOS2, P2RX7, PGLYRP1, PGLYRP3, PGLYRP4, PRF1, ROMO1, RPL3…
GOBP_KINETOCHORE_ORGANIZATION	24	CDT1, CENPA, CENPC, CENPE, CENPF, CENPH, CENPK, CENPN, CENPS, CENPT, CENPW, CENPX, DLGAP5, KNTC1, MIS12, NDC80, NUF2, POGZ, RNF4, SENP6, SMC2, SMC4, TRAPPC12, TRAPPC12
GOBP_LABYRINTHINE_LAYER_BLOOD_VESSEL_DEVELOPMENT	21	AKT1, CCN1, FBXW8, FZD5, GGNBP2, GGNBP2, HES1, HEY1, HEY2, HS6ST1, JUNB, MAPK1, NSDHL, OVOL2, PLCD3, PLG, RBPJ, TMED2, VASH1, VASH2, WNT2
GOBP_LABYRINTHINE_LAYER_DEVELOPMENT	48	ADM, AKT1, BIRC6, BMP5, BMP7, CASP8, CCN1, CDX2, CDX4, CITED1, DNAJB6, FBXW8, FGFR2, FZD5, GCM1, GGNBP2, GGNBP2, GJB5, GRB2, GRHL2, HES1, HEY1, HEY2, HS6ST1, IL10, JUNB, LEF1, MAP2K1, MAPK1, NCOA1, NSDHL, OVOL2, PCDH12, PLCD3, PLG, RBPJ, RSPO3, SENP2, SOCS3, SPINT1, SPINT2, ST14, TMED2, VASH1, VASH2, WNT2, WNT7B, ZFP36L1
GOBP_LABYRINTHINE_LAYER_MORPHOGENESIS	22	ADM, BMP5, BMP7, CCN1, DNAJB6, FGFR2, FZD5, GCM1, GJB5, GRB2, GRHL2, IL10, LEF1, NCOA1, RSPO3, SOCS3, SPINT1, SPINT2, ST14, TMED2, WNT7B, ZFP36L1
GOBP_LACTATION	52	APLN, APRT, ATP7A, ATP7B, CAV1, CCND1, CDO1, CREB1, CSN2, CSN2, CSN3, DDR1, DDR1, DDR1, DDR1, DDR1, DDR1, DDR1, ERBB4, FOXB1, GHRHR, GJA1, GPAT4, HIF1A, HK2, MED1, MT-CO2, MTCO2P12, MTX1, NCOR2, NEURL1, NME1, OAS2, OXTR, PAM, PRL, PRLR, SLC29A1, SLC29A2, SLC6A3, SLC6A3, SOCS2, STAT5A, STAT5B, UMPS, UPRT, USF2, VDR, VEGFA, XBP1, XDH, ZBTB7B
GOBP_LAMELLIPODIUM_ASSEMBLY	75	ABI2, ABI3, ABLIM1, ABLIM2, ABLIM3, ACTR2, ACTR3, AJUBA, AKIRIN1, ARFIP2, ARHGEF4, ARHGEF6, ARHGEF7, ARPC2, ATP7A, AUTS2, AVIL, BIN3, BRK1, CAPZB, CARMIL1, CARMIL2, CCDC88A, CDC42, CDH13, CLRN1, CYFIP1, CYFIP1, CYFIP1, DMTN, DNM2, EPHA2, FER, FRMD7, FSCN1, GOLPH3, HRG, ITGB1, KIT, MIR196A1, MIR214, MSTN, MTOR, NCK1, NCK2, NCKAP1, NUP85, OCLN, OCLN, P2RY12, PARVB, PIK3CA, PIK3R1, PLCE1, PLXNB3, PT…
GOBP_LAMELLIPODIUM_ORGANIZATION	94	ABI1, ABI2, ABI3, ABLIM1, ABLIM2, ABLIM3, ACTR2, ACTR3, AJUBA, AKIRIN1, ARFIP2, ARHGEF4, ARHGEF6, ARHGEF7, ARPC2, ARPC5, ARPIN, ATP7A, AUTS2, AVIL, BIN3, BRK1, CAPZB, CARMIL1, CARMIL2, CCDC88A, CD44, CDC42, CDH13, CLRN1, CORO1B, CORO1C, CTTN, CTTN, CYFIP1, CYFIP1, CYFIP1, DMTN, DNM2, ENPP2, EPHA2, FER, FRMD7, FSCN1, GOLPH3, HRG, ITGB1, KANK1, KIT, MIR196A1, MIR214, MSTN, MTOR, MTSS2, NCK1, NCK2, …
GOBP_LATE_ENDOSOME_TO_LYSOSOME_TRANSPORT	22	ARL8B, C9orf72, CHMP1A, CHMP1B, CHMP2A, CHMP2B, CHMP3, CHMP4A, CHMP4A, CHMP4B, CHMP4C, CHMP5, CHMP6, CHMP7, LRRK2, PLEKHM1, PLEKHM1, PLEKHM1, SNAPIN, VPS35, VPS39, VPS41
GOBP_LATE_ENDOSOME_TO_VACUOLE_TRANSPORT	29	BECN1, BECN2, CHMP1A, CHMP1B, CHMP2A, CHMP2B, CHMP3, CHMP4A, CHMP4A, CHMP4B, CHMP4BP1, CHMP4C, CHMP5, CHMP6, CHMP7, LEPROT, LEPROTL1, PIK3R4, PTPN23, SNF8, STAM, TMEM50A, TMEM50B, TMEM50B, VPS25, VPS28, VPS28, VPS36, VTA1
GOBP_LATE_ENDOSOME_TO_VACUOLE_TRANSPORT_VIA_MULTIVESICULAR_BODY_SORTING_PATHWAY	21	CHMP4A, CHMP4A, CHMP4B, CHMP4BP1, CHMP4C, CHMP5, CHMP6, CHMP7, LEPROT, LEPROTL1, PTPN23, SNF8, STAM, TMEM50A, TMEM50B, TMEM50B, VPS25, VPS28, VPS28, VPS36, VTA1
GOBP_LAYER_FORMATION_IN_CEREBRAL_CORTEX	23	ADGRG1, BMERB1, BMERB1, CDK5, CDK5R1, CDK5R2, CTNNB1, DAB2IP, GLI3, LRP8, MBOAT7, MBOAT7, MBOAT7, MBOAT7, MBOAT7, MBOAT7, MBOAT7, MBOAT7, MBOAT7, MBOAT7, NR2E1, PAFAH1B1, RELN
GOBP_LEARNING	154	AAAS, ABCA7, ABCC8, ABL1, ACTR2, ADAM2, ADAM2, ADCY3, ADGRB3, AGT, APP, ARC, ARF4, ASIC1, ATAD1, ATAD1, ATP1A2, ATP8A1, ATXN1, ATXN1L, B4GALT2, BCHE, BRSK1, BTG2, C1QL1, CDK5, CHRNB2, CHST10, CIC, CLDN5, CLN3, CLN8, CLN8, CNTN2, CNTNAP2, CNTNAP2, CSMD1, CTNS, DBH, DDHD2, DKK1, DLG4, DRD1, DRD2, DRD3, DRD5, EIF2AK4, EIF4A3, ELAVL4, EN1, EPHB2, FGF13, FOS, FOSL1, FOXB1, FYN, GABRA5, GIT1, GPR88, GR…
GOBP_LEFT_RIGHT_PATTERN_FORMATION	23	AHI1, ARL13B, CITED2, DLL1, DLL1, DNAAF1, DPCD, EPB41L5, FOXJ1, HSPB11, IFT172, IFT57, MEGF8, MNS1, NKX2-5, NOTCH1, NOTCH2, PIFO, PITX2, PKD1L1, SETDB2, SMO, SNAI1
GOBP_LENS_DEVELOPMENT_IN_CAMERA_TYPE_EYE	89	ABI2, ATF4, BCAR3, BFSP1, BFSP2, BIRC7, BMP4, CDKN1B, CDKN1C, CDKN1C, CITED2, CRYAB, CRYBA1, CRYBA2, CRYBA4, CRYBB1, CRYBB2, CRYBB3, CRYBG3, CRYGA, CRYGB, CRYGC, CRYGC, CRYGD, CRYGD, CRYGN, CRYGS, CTNNB1, CTNS, DLG1, EPHA2, FAT1, FGF2, FOXE3, FRS2, FZR1, GATA3, GJA1, GJA8, GJE1, HIPK1, HIPK2, HSF4, KDM5B, LCTL, LIM2, MAF, MED1, MEIS1, MIP, NECTIN1, NECTIN3, NF2, NHS, PAX6, PITX3, PLAAT1, PLAAT3, …
GOBP_LENS_FIBER_CELL_DIFFERENTIATION	39	ABI2, ATF4, BFSP1, BFSP2, CDKN1B, CDKN1C, CDKN1C, CRYGB, CRYGD, CRYGD, EPHA2, FGF2, FOXE3, FRS2, FZR1, HSF4, KDM5B, MAF, NF2, PITX3, PLAAT1, PLAAT3, PROX1, SIX3, SKIL, SLC7A11, SMAD3, SPRED1, SPRED2, SPRED3, SPRY1, SPRY2, TBC1D20, TDRD7, TMOD1, VIM, WNT5B, WNT7A, WNT7B
GOBP_LENS_MORPHOGENESIS_IN_CAMERA_TYPE_EYE	22	ABI2, ATF4, BCAR3, BMP4, CITED2, CRYGB, CTNNB1, EPHA2, HIPK1, HIPK2, LCTL, MEIS1, NECTIN1, NECTIN3, PITX3, PROX1, SHROOM2, SKI, SOX1, SOX11, TBC1D20, TDRD7
GOBP_LEUKOCYTE_ADHESION_TO_VASCULAR_ENDOTHELIAL_CELL	65	ADD2, ALOX5, ALOX5, CCL21, CCL25, CCL28, CCR2, CHST2, CHST4, CX3CR1, CXCL12, ELANE, ELANE, ETS1, EXT1, FUT4, FUT7, FUT9, GCNT1, GOLPH3, IL6, IRAK1, ITGA4, ITGB1, ITGB2, ITGB7, JAM2, KLF4, LEP, MADCAM1, MDK, MIR125A, MIR141, MIR146A, MIR21, MIR221, MIR222, MIR31, MIR92A1, MIRLET7E, MIRLET7G, NFAT5, PODXL2, PTAFR, RELA, RHOA, ROCK1, SELE, SELL, SELP, SELPLG, SLC39A8, SPN, ST3GAL4, TNF, TNF, TNF, TN…
GOBP_LEUKOCYTE_APOPTOTIC_PROCESS	121	ADA, ADAM17, ADAM8, AKT1, ANXA1, ARG2, AURKB, AXL, BAK1, BAX, BCL10, BCL2L11, BCL6, BIRC7, BLK, BLK, BMP4, BTK, CASP3, CASP9, CCL19, CCL21, CCL5, CCL5, CCR5, CCR7, CD27, CD274, CD3G, CD74, CDKN2A, CLC, CRKL, CTSL, CXCL12, DFFA, DNAJA3, DNAJA3, DOCK8, EFNA1, FADD, FAS, FASLG, FNIP1, FOXP1, GAS6, GHSR, GIMAP8, GLI3, GPAM, HCAR2, HCLS1, HIF1A, HSH2D, IDO1, IL10, IL2, IL2RA, IL6, IL7R, IRF3, IRF7, IR…
GOBP_LEUKOCYTE_CHEMOTAXIS	277	ADAM10, ADAM17, ADAM8, ADGRE2, AIF1, AIF1, AIF1, AIF1, AIF1, AIF1, AKIRIN1, ALOX5, ALOX5, ANO6, ANXA1, ARHGEF5, ARHGEF5, AZU1, AZU1, BSG, BST1, C10orf99, C1QBP, C3AR1, C5, C5AR1, C5AR2, CALCA, CALR, CAMK1D, CCL1, CCL11, CCL13, CCL14, CCL14, CCL15, CCL15, CCL16, CCL16, CCL17, CCL18, CCL18, CCL18, CCL19, CCL2, CCL20, CCL21, CCL22, CCL23, CCL23, CCL24, CCL25, CCL26, CCL27, CCL3, CCL3, CCL3, CCL3L1, …
GOBP_LEUKOCYTE_DEGRANULATION	88	ADGRE2, ADORA2B, ANXA3, AP1G1, BCR, BLK, BLK, BTK, C12orf4, CBL, CCL3, CCL3, CCL3, CCR2, CD177, CD300A, CD84, CEACAM1, CHGA, CHGA, CLNK, CORO1A, CPLX2, F2RL1, FCGR2B, FER, FES, FGR, FOXF1, GAB2, GATA1, GATA2, HCK, HLA-F, HLA-F, HLA-F, HLA-F, HLA-F, HLA-F, HLA-F, HMOX1, IL13, IL13RA2, IL4, IL4R, ITGAM, ITGB2, KIT, KLRC2, KLRF2, LAMP1, LAT, LAT2, LGALS9, LYN, MILR1, MRGPRX2, NCKAP1L, NKG7, NR4A3, P…
GOBP_LEUKOCYTE_HOMEOSTASIS	93	ABL1, ADA, ADAM17, AKT1, ANXA1, AXL, BAK1, BAP1, BAX, BCL10, BCL2, BCL2L11, CAMLG, CASP3, CCNB2, CCR2, CD74, CORO1A, CXCL6, DNAJA3, DNAJA3, DOCK10, DOCK11, FADD, FAS, FLT3, FOXN1, FOXP3, FOXP3, GAPT, GPAM, GPR174, GPR183, HCAR2, HIF1A, HMGB1, IL2, IL2RA, IL6, ITPKB, JAK3, JAM3, KITLG, LAT, LGALS2, LGALS9, LMO1, LYN, MEF2C, MERTK, MIF, MIF, MIR17HG, MPL, NCKAP1L, NKX2-3, P2RX7, PDE4B, PIK3CB, PIK3…
GOBP_LEUKOCYTE_MEDIATED_CYTOTOXICITY	304	AGER, AGER, AGER, AGER, AGER, AGER, AGER, AP1G1, ARG1, ARL8B, ARRB2, AZGP1, AZU1, AZU1, B2M, B2M, CADM1, CD160, CD1A, CD1B, CD1C, CD1D, CD1E, CD226, CEACAM1, CEBPG, CLEC12B, CLEC2A, CORO1A, CRK, CRTAM, CTSC, CTSG, CTSH, CX3CR1, CXCL6, CYRIB, DNASE1, DNASE1L3, ELANE, ELANE, EMP2, F2, F2RL1, FADD, FCGR1A, FCGR2B, FCGR3A, GFER, GZMB, GZMM, HAVCR2, HLA-A, HLA-A, HLA-A, HLA-A, HLA-A, HLA-A, HLA-A, HLA…
GOBP_LEUKOCYTE_MIGRATION	447	ADA, ADAM10, ADAM17, ADAM8, ADD2, ADGRE2, ADORA1, ADTRP, AGER, AGER, AGER, AGER, AGER, AGER, AGER, AIF1, AIF1, AIF1, AIF1, AIF1, AIF1, AIMP1, AIRE, AKIRIN1, AKT1, ALOX5, ALOX5, ANO6, ANXA1, APOD, APP, ARHGEF5, ARHGEF5, ARTN, ASB2, ASB2, AZU1, AZU1, B4GALT1, BCR, BDKRB1, BMP5, BSG, BST1, C10orf99, C1QBP, C3AR1, C5, C5AR1, C5AR2, CALCA, CALR, CAMK1D, CCL1, CCL11, CCL13, CCL14, CCL14, CCL15, CCL15, …
GOBP_LEUKOCYTE_MIGRATION_INVOLVED_IN_INFLAMMATORY_RESPONSE	28	ADAM8, ALOX5, ALOX5, CCR6, CX3CL1, ELANE, ELANE, FFAR2, FUT7, JAM3, LBP, MDK, NINJ1, PTN, S100A8, S100A9, SELE, SLAMF1, SLAMF8, TNF, TNF, TNF, TNF, TNF, TNF, TNF, TNF, TRIM55
GOBP_LEUKOCYTE_PROLIFERATION	426	ABL1, ACE, ADA, AGER, AGER, AGER, AGER, AGER, AGER, AGER, AHR, AIF1, AIF1, AIF1, AIF1, AIF1, AIF1, ANXA1, ARG1, ARG2, ARMC5, ATAD5, ATM, AZI2, BAX, BCL2, BCL6, BLK, BLK, BMP4, BST1, BST2, BTK, BTN2A2, BTN3A1, CADM1, CARD11, CASP3, CBLB, CCDC88B, CCL19, CCL5, CCL5, CCL8, CCND3, CCR2, CD151, CD180, CD19, CD1D, CD209, CD22, CD24, CD274, CD276, CD28, CD300A, CD320, CD38, CD3E, CD40, CD40LG, CD46, CD5…
GOBP_LEUKOCYTE_TETHERING_OR_ROLLING	41	ADD2, CCL21, CCL25, CCL28, CCR2, CHST2, CHST4, CX3CR1, CXCL12, ELANE, ELANE, EXT1, FUT4, FUT7, FUT9, GCNT1, GOLPH3, ITGA4, ITGB1, ITGB7, JAM2, LEP, MADCAM1, PODXL2, PTAFR, ROCK1, SELE, SELL, SELP, SELPLG, SPN, ST3GAL4, TNF, TNF, TNF, TNF, TNF, TNF, TNF, TNF, VCAM1
GOBP_LEUKOTRIENE_BIOSYNTHETIC_PROCESS	23	ALOX5, ALOX5, ALOX5AP, GGT1, GGT2, GGT3P, GGT5, GGT6, GGT7, GGTA1, GGTLC1, GGTLC2, GGTLC3, LTA4H, LTC4S, LTC4S, MGST2, MGST3, PLA2G1B, PLA2G4A, PLA2G5, PRG3, SYK
GOBP_LEUKOTRIENE_METABOLIC_PROCESS	37	ABCC1, ABCC1, ABCC10, ALOX12, ALOX5, ALOX5, ALOX5AP, CPA1, CYP4A11, CYP4F11, CYP4F12, CYP4F2, CYP4F3, DPEP2, GGT1, GGT2, GGT3P, GGT5, GGT6, GGT7, GGTA1, GGTLC1, GGTLC2, GGTLC3, LTA4H, LTC4S, LTC4S, MAPKAPK2, MGST2, MGST3, PLA2G1B, PLA2G4A, PLA2G5, PRG3, PTGR1, SYK, TLR2
GOBP_LIGAND_GATED_ION_CHANNEL_SIGNALING_PATHWAY	22	APP, CDK5R1, CLN3, CPEB4, GRIA1, GRIA2, GRIA3, GRIA4, GRID1, GRID2, GRIK1, GRIK2, GRIK3, GRIK4, GRIK5, GRIN1, GRIN3A, GRIN3B, PLP1, PTK2B, SULT1A3, SULT1A4
GOBP_LIMBIC_SYSTEM_DEVELOPMENT	122	ALDH1A3, ALK, ANXA3, ARPC5, ATAT1, ATAT1, ATAT1, ATAT1, ATAT1, ATAT1, ATAT1, ATP1A2, ATP2B4, BAX, BBS2, BBS4, BCAN, BLOC1S6, BTG2, CASP3, CDK5, CDK5R1, CDK5R2, CDK6, CNTNAP2, CNTNAP2, CRK, CRKL, DAB1, DCLK2, DLX1, DLX2, DRD1, DRD2, EIF2B5, EMX2, EPHA5, EZH1, EZH2, FEZ1, FEZF2, FGF13, FGFR2, FOXB1, GLI3, GSK3B, GSX1, HAP1, HDAC1, HSD3B1, HSD3B2, HTR5A, ID4, IGF1R, KCNA1, KIF14, KIRREL3, LEF1, LHX5…
GOBP_LINOLEIC_ACID_METABOLIC_PROCESS	21	ABCD1, ALOX12, ALOX12B, ALOX15, ALOX15B, ALOX5, ALOX5, ALOXE3, CYP2J2, CYP4A11, CYP4A22, ELOVL1, ELOVL2, ELOVL3, ELOVL5, FADS1, FADS2, GSTA1, GSTM2, GSTP1, PNPLA8
GOBP_LIPID_CATABOLIC_PROCESS	364	AADAC, ABCB11, ABCB11, ABCD1, ABCD2, ABCD3, ABCD4, ABHD1, ABHD12, ABHD12B, ABHD16A, ABHD16A, ABHD16A, ABHD16A, ABHD16A, ABHD16A, ABHD16A, ABHD16B, ABHD2, ABHD3, ABHD4, ABHD5, ABHD6, ACAA1, ACAA2, ACACB, ACAD10, ACAD11, ACADL, ACADM, ACADS, ACADVL, ACAT1, ACAT2, ACER1, ACER2, ACER3, ACER3, ACOT8, ACOX1, ACOX2, ACOX3, ACOXL, ADIPOQ, ADORA1, ADRA2A, ADTRP, AIG1, AKR1B10, AKR1C3, AKR1D1, AKT1, AKT2, …
GOBP_LIPID_DIGESTION	21	ABCG5, ABCG8, AKR1C1, APOA1, APOA2, APOA4, APOA5, ARX, ASAH2, CD36, CEL, CYP8B1, ENPP7, LDLR, LEP, LIMA1, LPCAT3, NPC1L1, PNLIP, PNLIPRP2, SOAT2
GOBP_LIPID_DROPLET_ORGANIZATION	28	AUP1, BSCL2, CDS1, CDS2, CIDEC, DDHD2, FAF2, FITM1, FITM1, FITM2, LDAF1, LDAF1, PLA2G4C, PLIN5, PNPLA2, PNPLA3, PPIA, PPID, PTGFRN, RAB18, RAB3GAP1, RNF213, SMIM22, SPART, SQLE, TBC1D20, TSPO2, ZFYVE1
GOBP_LIPID_EXPORT_FROM_CELL	48	ABCC4, AGT, AGTR1, BMP6, C1QTNF1, CRH, CRHR1, CRHR1, CRHR1, CRY1, CRY2, CYP19A1, DAB2, EDN1, FZD4, GAL, GALR1, GDF9, GHRL, IL1A, IL1B, INHBA, KCNQ1, KCNQ1, KDM5B, LEP, MAP2K6, MIF, MIF, NKX3-1, NOS2, OXT, P2RX4, P2RX7, PLA2G10, PLA2G10, PLA2G3, PLA2G4A, POMC, PTGES, PTPN11, REN, RETN, SELENOM, SPP1, TMF1, TNFRSF11A, TNFSF11
GOBP_LIPID_HOMEOSTASIS	191	ABCA1, ABCA12, ABCA2, ABCA3, ABCA5, ABCB11, ABCB11, ABCB4, ABCD1, ABCG1, ABCG4, ABCG5, ABCG8, ABHD4, ABHD5, ABHD8, ACACA, ACACA, ACOX1, ACOX2, ACOX3, ACOXL, ACSM1, ACSM2A, ACSM3, ADCK1, ADORA1, AKR1C1, ANGPTL3, ANGPTL4, ANGPTL8, APOA1, APOA2, APOA4, APOA5, APOB, APOC2, APOC3, APOC4, APOE, APOM, APOM, APOM, APOM, APOM, APOM, APOM, ATP13A2, BLOC1S6, C1QTNF3, CAV1, CAV3, CD24, CEBPA, CERT1, CES1, CE…
GOBP_LIPID_MODIFICATION	248	A3GALT2, ABCA2, ABCB11, ABCB11, ABCD1, ABCD2, ABCD3, ABCD4, ABCG1, ABO, ABO, ABO, ACAA1, ACAA2, ACACB, ACAD10, ACAD11, ACADL, ACADM, ACADS, ACADVL, ACAT1, ACAT2, ACOT8, ACOX1, ACOX2, ACOX3, ACOXL, ACSM1, ADH4, ADH5, ADH7, ADIPOQ, ADIPOR1, ADIPOR2, ADIPOR2, AGK, AGK, AGT, AGTR1, AKT1, AKT2, ALDH1L2, ALOX12, ALOX12B, ALOX15, ALOX15B, ALOX5, ALOX5, AMACR, APOA1, APOA2, APOA4, APOA5, APOC1, APOD, APO…
GOBP_LIPID_OXIDATION	120	ABCB11, ABCB11, ABCD1, ABCD2, ABCD3, ABCD4, ACAA1, ACAA2, ACACB, ACAD10, ACAD11, ACADL, ACADM, ACADS, ACADVL, ACAT1, ACAT2, ACOT8, ACOX1, ACOX2, ACOX3, ACOXL, ACSM1, ADH4, ADH5, ADH7, ADIPOQ, ADIPOR1, ADIPOR2, ADIPOR2, AKT1, AKT2, ALDH1L2, ALOX12, ALOX12B, ALOX15, ALOX15B, ALOX5, ALOX5, AMACR, APOD, APPL2, AUH, BDH2, CNR1, CPT1A, CPT1B, CPT1C, CPT2, CRAT, CROT, CYGB, CYP24A1, CYP4F2, CYP4V2, DECR…
GOBP_LIPID_STORAGE	100	ABCA1, ABCG1, ABHD5, ACACB, ACVR1C, ALKBH7, ANGPTL3, APOA1, APOB, APOC4, APOE, AUP1, B4GALNT1, BSCL2, C3, CAV1, CD36, CDS1, CDS2, CES1, CES1, CIDEA, CPT1A, CRP, CRY1, CRY2, DGAT1, DGAT1, DGAT1, DGAT2, EHD1, ENPP1, FBXW7, FFAR2, FITM1, FITM1, FITM2, FTO, GBA, GBA, GM2A, HEXB, HILPDA, IKBKE, IL1B, IL6, ITGAV, ITGB3, LDAF1, LDAF1, LDAH, LEP, LPL, MEST, MIR10B, MIR144, MIR146A, MIR34A, MSR1, NFKB1, N…
GOBP_LIPID_TRANSLOCATION	63	ABCA1, ABCA12, ABCA2, ABCA3, ABCA4, ABCA7, ABCB1, ABCB4, ABCC1, ABCC1, ABCG1, ANO3, ANO4, ANO4, ANO4, ANO6, ANO7, ANO9, ATG9A, ATG9B, ATP10A, ATP10B, ATP10D, ATP11A, ATP11B, ATP11C, ATP8A1, ATP8A2, ATP8B1, ATP8B2, ATP8B3, ATP8B4, ATP9A, ATP9B, ATP9B, ATP9B, FASLG, KCNN4, MFSD2A, P2RX7, PLSCR1, PLSCR2, PLSCR3, PLSCR3, PLSCR4, PLSCR5, PRKCD, RFT1, SLC4A1, SLC66A2, TMEM30A, TMEM30B, TMEM30CP, TMEM41…
GOBP_LIPOPOLYSACCHARIDE_MEDIATED_SIGNALING_PATHWAY	82	ACOD1, AKT1, BCL10, BMP6, BPI, CACTIN, CARD16, CARD8, CCL2, CCL3, CCL3, CCL3, CCL5, CCL5, CD14, CD180, CD36, CD55, CD6, CX3CL1, DEFB114, HCK, IL18, IL1B, IRAK1, IRAK2, IRF3, LACRT, LBP, LILRA2, LILRA2, LILRA2, LILRA2, LTF, LY86, LY96, LYN, MALT1, MAPK1, MAPK14, MAPK3, MIF, MIF, MTDH, MYD88, NFKBIA, NFKBIL1, NFKBIL1, NFKBIL1, NFKBIL1, NFKBIL1, NFKBIL1, NFKBIL1, NOS3, PLCG2, PRDX2, PRKCA, PRKCE, PT…
GOBP_LIPOPROTEIN_BIOSYNTHETIC_PROCESS	107	ABCA1, ALOX12B, APOA1, APOB, APOBEC1, APOE, ATG10, ATG101, ATG12, ATG13, ATG16L1, ATG16L1, ATG16L2, ATG5, ATG7, CLIP3, CWH43, DBI, DPM1, DPM2, DPM3, GBA, GBA, GLUL, GOLGA7, GOLGA7B, GPAA1, GPLD1, HHAT, HHAT, HHATL, IRGM, LCAT, MAP6D1, MBOAT4, MPPE1, MTTP, NMT1, NMT2, PGAP1, PGAP2, PGAP3, PGAP4, PIGA, PIGB, PIGC, PIGF, PIGG, PIGG, PIGH, PIGK, PIGL, PIGM, PIGN, PIGO, PIGP, PIGQ, PIGS, PIGT, PIGU, P…
GOBP_LIPOPROTEIN_LOCALIZATION	22	APOB, APOBEC1, CD36, CUBN, LRP1, MIA3, MIR128-1, MIR130B, MIR148A, MIR301B, MSR1, MTTP, PPARG, PRKCB, SAR1B, SURF4, SURF4, UNC119, UNC119B, VMP1, ZDHHC17, ZDHHC3
GOBP_LIPOPROTEIN_METABOLIC_PROCESS	154	ABCA1, ABHD10, ABHD12, ABHD13, ABHD17A, ABHD17B, ABHD17C, ALOX12B, ANGPTL8, APOA1, APOA2, APOA4, APOA5, APOB, APOBEC1, APOC1, APOC3, APOD, APOE, APOL1, APOL2, APOL3, APOL4, APOL5, APOL5, APOL6, APOLD1, APOM, APOM, APOM, APOM, APOM, APOM, APOM, ATG10, ATG101, ATG12, ATG13, ATG16L1, ATG16L1, ATG16L2, ATG5, ATG7, ATM, CLIP3, CTSD, CWH43, DBI, DGAT2, DPM1, DPM2, DPM3, GBA, GBA, GLUL, GOLGA7, GOLGA7B,…
GOBP_LIPOSACCHARIDE_METABOLIC_PROCESS	120	A3GALT2, A4GALT, ABCA2, AOAH, B3GALNT1, B3GALT1, B3GALT2, B3GALT4, B3GALT4, B3GALT4, B3GALT4, B3GALT4, B3GNT5, B4GALNT1, B4GALT3, B4GALT4, B4GALT5, B4GALT6, BAX, CERK, CLN6, CPTP, CWH43, DPM1, DPM2, DPM3, ENPP7, FA2H, FUCA1, FUT2, FUT6, FUT9, GAL3ST1, GAL3ST2, GAL3ST2, GAL3ST3, GAL3ST4, GALC, GBA, GBA, GBA2, GBA3, GBGT1, GLA, GLB1, GLTP, GM2A, GPAA1, GPLD1, HEXA, HEXB, ITGB8, KIT, LARGE1, MPPE1, …
GOBP_LIVER_MORPHOGENESIS	31	CEACAM1, CEBPB, CFLAR, CPB2, CUL3, FBXW7, FGF1, FGL1, GLI1, HPN, IL6, LIMS2, MDK, MED1, NOTCH2, PROX1, PTN, RPS6KA1, RPS6KA1, TGFA, TNF, TNF, TNF, TNF, TNF, TNF, TNF, TNF, TNFAIP3, WNT3A, XBP1
GOBP_LIVER_REGENERATION	37	AURKA, CCND1, CEBPB, CLDN1, CPB2, CPT1A, CSNK2A2, EZH2, GFER, GLI1, GLI3, HAMP, HMOX1, IHH, IL10, IL6, MYC, PCNA, PNPT1, PRMT5, PTCH1, PTPN3, RGN, RPS15, SERPINA10, SERPINA10, SRSF5, TNF, TNF, TNF, TNF, TNF, TNF, TNF, TNF, TYMS, UCP2
GOBP_LOCOMOTORY_BEHAVIOR	202	ABAT, ABCA2, ABHD12, ADCY5, ADCY8, ADORA2A, AGTPBP1, ALDH1A3, ALK, ALS2, ANKH, APBA1, APBA1, APOE, APP, ARCN1, ARRB2, ARRDC3, ASTN1, ATP1A2, ATP7A, AVP, B4GALT2, BLOC1S6, BSX, BTBD9, C1QL1, CALB1, CDH23, CEND1, CHD7, CHL1, CHRNA3, CHRNB2, CHRNB4, CIART, CIART, CLCN3, CLN6, CLN8, CLN8, CNP, CNTN1, CNTN2, CRBN, CRH, CSTB, CTNS, CXCL12, DAB1, DBH, DDHD2, DLG4, DMBX1, DMRT3, DPP4, DRD1, DRD2, DRD3, D…
GOBP_LONG_CHAIN_FATTY_ACID_BIOSYNTHETIC_PROCESS	36	ACOT7, ACSBG1, ACSBG2, ALOX12, ALOX12B, ALOX15, ALOX15B, ALOX5, ALOX5, ALOXE3, ASAH2, ASAH2B, CYP1A1, CYP1A2, CYP2C8, CYP2C9, CYP2D6, CYP2D6, CYP2D6, CYP2D6, CYP2D6, CYP2D6, CYP2E1, CYP3A4, ELOVL6, ENSG00000205794, FADS1, GPX4, GSTM1, GSTM2, GSTM4, GSTP1, LTC4S, LTC4S, PLP1, QKI
GOBP_LONG_CHAIN_FATTY_ACID_METABOLIC_PROCESS	124	ABCD1, ABCD3, ABHD12, ABHD6, ACAA1, ACAD9, ACADL, ACOT1, ACOT2, ACOT4, ACOT7, ACOT8, ACSBG1, ACSBG2, ACSF2, ACSL1, ACSL3, ACSL4, ACSL5, ACSL6, ACSM1, ADTRP, AIG1, AKR1C3, ALOX12, ALOX12B, ALOX15, ALOX15B, ALOX5, ALOX5, ALOXE3, ASAH2, ASAH2B, AWAT1, CBR1, CPT1A, CPT2, CYP1A1, CYP1A2, CYP1B1, CYP2A13, CYP2A6, CYP2A7, CYP2B6, CYP2B6, CYP2C18, CYP2C19, CYP2C8, CYP2C9, CYP2D6, CYP2D6, CYP2D6, CYP2D6, …
GOBP_LONG_CHAIN_FATTY_ACID_TRANSPORT	70	ABCD1, ABCD2, ABCD3, ABCD4, ACE, ACSL1, ACSL3, ACSL5, AKT1, AKT2, ANXA1, APOE, AVPR1B, BDKRB2, CD36, CPT1A, CPT1B, CPT2, DRD2, DRD3, DRD4, DRD4, EPRS1, FABP1, FABP2, FABP3, FABP4, FABP5, IRS2, MFSD2A, MIF, MIF, NMB, NMUR2, NTSR1, OC90, PLA2G10, PLA2G10, PLA2G12A, PLA2G12B, PLA2G1B, PLA2G2A, PLA2G2C, PLA2G2D, PLA2G2E, PLA2G2F, PLA2G3, PLA2G4A, PLA2G4F, PLA2G5, PLA2G6, PLA2R1, PLIN2, PNPLA8, PPARG,…
GOBP_LONG_CHAIN_FATTY_ACYL_COA_METABOLIC_PROCESS	27	ACOT7, ACSBG1, ACSBG2, ACSF3, ACSL1, ACSL3, ACSL4, ACSL5, ACSL6, DGAT1, DGAT1, DGAT1, DGAT2, ELOVL1, ELOVL2, ELOVL3, ELOVL4, ELOVL5, ELOVL6, ELOVL7, FAR1, FAR2, HACD1, HACD2, HSD17B12, TECR, THEM5
GOBP_LONG_TERM_MEMORY	43	ADCY1, ADCY8, APOE, ARC, BTBD9, CALB1, CAMK2N1, CAMK4, CHST10, CPEB3, CTNS, DRD2, EHMT2, EHMT2, EHMT2, EHMT2, EHMT2, EHMT2, EHMT2, EIF2AK4, GRIA1, KAT2A, LDLR, LRRN4, MECP2, NFATC4, NFATC4, NPAS4, NTF4, PJA2, PRKCZ, PRNP, PTCHD1, RASGRF1, RELN, RGS14, RPS6KB1, SGK1, SHANK1, SLC2A4, SLC2A4, SRF, TACR1
GOBP_LONG_TERM_SYNAPTIC_DEPRESSION	50	ABHD6, ADCY8, ADORA1, AGER, AGER, AGER, AGER, AGER, AGER, AGER, ARC, ARF1, CBLN1, CD38, DRD1, DRD5, FMR1, GRIA1, GRID2, GRID2IP, KCNB1, LILRB2, LILRB2, LILRB2, LILRB2, LILRB2, MAPT, MAPT, MAPT, PICK1, PLK2, PRRT1, PRRT1, PRRT1, PRRT1, PRRT1, PRRT1, PRRT1, PRRT1, PRRT1, PTK2B, SHANK2, SHANK3, SLC24A1, SLC24A2, SORCS2, SORCS3, SRF, STAU2, STXBP1
GOBP_LONG_TERM_SYNAPTIC_POTENTIATION	122	ABL1, ADCY1, ADCY8, ADORA1, ADORA2A, AGER, AGER, AGER, AGER, AGER, AGER, AGER, AKAP5, APOE, APP, ARC, CALB1, CALB2, CALB2, CHRNA7, CHRNA7, CHRNA7, CRHR2, CRTC1, CX3CR1, CYP46A1, DRD1, DRD2, EIF2AK4, EPHA4, EPHB2, FAM107A, GFAP, GIP, GRIN2A, GRIN2B, GRIN2C, GRIN2D, GSK3B, IGSF11, INS, ITPR3, LGMN, LILRB2, LILRB2, LILRB2, LILRB2, LILRB2, LRRTM1, LRRTM2, MAPK1, MECP2, MIR30B, MIR320A, MIR320B1, MIR3…
GOBP_LOW_DENSITY_LIPOPROTEIN_PARTICLE_CLEARANCE	35	ABCC8, ADIPOQ, ANXA2, APOB, APOC3, CD36, CES3, CNPY2, CSK, DGAT2, EHD1, FGF21, HMOX1, HNRNPK, IL19, KHSRP, LDLR, LDLRAP1, LIPA, MIR133A1, MIR148A, MIR17, MIR185, MIR199A1, MIR27A, MIR27A, MIR27B, MYLIP, NCEH1, NR1H4, PCSK9, SCARB1, SOAT1, SOAT2, TREM2
GOBP_LUNG_ALVEOLUS_DEVELOPMENT	45	ABCA12, ACE, ADA, ASXL1, ATP7A, ATXN1L, BMP4, BMPR2, CREB1, EDN2, ERRFI1, FGF10, FGFR2, FLT4, FOXA1, FOXF1, GATA6, HOPX, HOXA5, HS6ST1, IGFBP5, ITGB6, KDR, LIF, LTBP3, MAN1A2, MAN2A1, MMP12, MYOCD, NKIRAS1, NKIRAS2, PDGFA, PGR, PKDCC, PTGES3, RC3H2, SFTPD, SLC7A11, SMPD3, STK40, STRA6, STRA6, TCF21, TGFB3, TMEM38B
GOBP_LUNG_CELL_DIFFERENTIATION	23	AGR2, AIMP2, ASCL1, CREB1, CTNNB1, FGF10, FOXA1, FOXJ1, GATA6, GRHL2, HOXA5, IL13, KLF2, LTA4H, NFIB, RBPJ, SAV1, SOX9, SPDEF, THRA, THRB, TMEM38B, YAP1
GOBP_LUNG_EPITHELIUM_DEVELOPMENT	37	ADAMTSL2, AGR2, AIMP2, ASCL1, BMP4, CDC42, CREB1, ERRFI1, FGF10, FGF7, FGFR2, FOXA1, FOXJ1, GATA6, GRHL2, HOXA5, IL13, KLF2, LTA4H, MAP2K1, NFIB, PKD1, RBPJ, RCN3, SAV1, SHH, SOX9, SPDEF, SRSF6, STRA6, STRA6, THRA, THRB, TMEM38B, WNT2, WNT7B, YAP1
GOBP_LUNG_MORPHOGENESIS	58	AP3B1, BMP4, CDC42, CELSR1, CTNNB1, CTSH, CTSZ, DAG1, DLG5, DLG5, ESRP2, EXT1, FGF10, FGF7, FGF8, FGFR2, FOXA1, FOXF1, GRHL2, HHIP, HOXA5, KRAS, LAMA1, LIF, MAP2K1, MAPK1, MAPK3, NFIB, NKX2-1, NODAL, NOG, PLOD3, RDH10, RSPO2, SEC24B, SHH, SOX11, SOX9, SPRY1, SPRY2, SRF, SRSF6, STK40, TBX2, TCF21, TGFBR2, TNF, TNF, TNF, TNF, TNF, TNF, TNF, TNF, WNT2, WNT2B, WNT7B, YAP1
[truncated: 2,670 more rows]
