# Supplementary material for: Insights from a methylome-wide association study of antidepressant exposure
Source: Nat Commun. 2025 Feb 24;16:1908. doi: 10.1038/s41467-024-55356-x (PMC11850842; doi:10.1038/s41467-024-55356-x)
Supplement: Supplementary file 21 — Supplementary Data 18 [file 41467_2024_55356_MOESM21_ESM.xlsx]

## Sheet: Sheet1
Supplementary Data 18: Demographic information for the antidepressant exposure phenotype cases (exposed) and controls (non-exposed) in external cohorts tested in this study. Age, BMI, pack years and AD MRS are presented as the mean (SD). Sex, smoking variables, and MDD status is given by the number of individuals (% of study). Note, in the absence of current/former/never smoking categories, pack …
Cohort	N	Age (SD)	BMI (SD)	Sex Female	Sex Male	Current smoker	Former smoker	Never smoker	Pack years	AD MRS (SD)	MDD cases	MDD controls
Finn Twin
Controls	1594	31.3 (15.5)	24.1 (4.3)	871 (55%)	723 (45%)	464 (29%)	370 (23%)	760 (48%)	NA	-0.000165 (0.0152)	NA	NA
Cases	84	34.4 (17.2)	24.5 (5.2)	64 (76%)	20 (24%)	31 (37%)	16 (19%)	37 (44%)	NA	-0.00314 (0.0181)	NA	NA
SHIP-TREND
Controls	474	50.9 (14)	27.2 (4.2)	249 (53%)	225 (47%)	120 (25%)	171 (36%)	182 (38%)	NA	-0.000124 (0.0183)	72 (15%)	400 (84%)
Cases	21	56.6 (9.06)	29 (4.6)	18 (86%)	3 (14%)	7 (33%)	5 (24%)	9 (43%)	NA	0.00279 (0.0191)	12 (57%)	8 (38%)
FOR2107
Controls	493	35.3 (13)	24.3 (4.6)	316 (64%)	177 (36%)	41 (8.3%)	81 (16%)	368 (75%)	NA	-0.00155 (0.0181)	167 (34%)	326 (66%)
Cases	165	34.9 (13.4)	26 (5.8)	102 (62%)	63 (38%)	47 (28%)	36 (22%)	81 (49%)	NA	0.00463 (0.0191)	165 (100%)	0 (0%)
LBC1936
Controls	843	69.6 (0.84)	27.7 (4.4)	411 (48.8%)	432 (51.2%)	93 (11%)	353 (41.9%)	397 (47.1%)	NA	-0.000121 (0.018)	NA	NA
Cases	46	69.7 (0.79)	28.8 (4.3)	28 (60.9%)	18 (39.1%)	8 (17.4%)	20 (43.5%)	18 (39.1%)	NA	0.00211 (0.0225)	NA	NA
NTR
Controls	2917	37 (13.0)	24.3 (4.0)	1917 (65.7%)	1000 (34.3%)	605 (20.7%)	678 (23.3%)	1629 (55.8%)	4.0 (8.9)	-9.01e-05	426 (14.6%)	2194 (75.2%)
Cases	87	37.4 (13.0)	24.7 (4.2)	61 (70.1%)	26 (29.9%)	18 (20.7%)	20 (23%)	49 (56.3%)	3.4 (5.8)	2.08e-05	10 (11.5%)	71 (81.6%)
MARS-UniDep
Controls	177	48.1 (13.2)	24.1 (3.4)	109 (62%)	68 (38%)	5 (2.8%) *		15 (8.5%) **	NA	-0.00103 (0.0162)	35 (19.8%)	142 (80.2%)
Cases	135	46.9 (12.4)	24.8 (4.6)	77 (57%)	58 (42%)	41 (30%) *		58 (43%) **	NA	0.00135 (0.0148)	135 (100%)	0 (0%)
ALSPAC
Controls	758	24.4 (0.752)	24.6 (4.6)	370 (49%)	388 (51%)	125 (16%)	NA	627 (83%)	NA	-0.000138(0.0139)	45 (5.9%)	706 (93%)
Cases	43	24.4 (0.767)	26.8 (7.15)	26 (60%)	17 (40%)	12 (28%)	NA	29 (67%)	NA	0.00244 (0.0152)	16 (37%)	25 (58%)
STRADL
Controls	617	59.7 (9.74)	27.5 (5.2)	344 (56%)	273 (44%)	25 (4.1%)	179 (29%)	297 (48%)	NA	-0.00141 (0.0169)	127 (21%)	461 (75%)
Cases	42	58.3 (7.9)	28.8 (5.9)	26 (62%)	16 (38%)	5 (12%)	12 (29%)	12 (29%)	NA	0.000949 (0.016)	35 (83%)	7 (17%)
ERISK
Controls	1622	18	22.99 (4.7)	825 (50.9%)	797 (49.1%)	NA	NA	NA	0.517 (1.24) (Age 12-18)	-0.000145 (0.0159)	303 (18.7%)	1317 (81.3%)
Cases	36	18	22.97 (5.7)	7 (19.4%)	29 (80.6%)	NA	NA	NA	1.32 (2.03) (Age 12-18)	0.00655 (0.0168)	26 (72.2%)	10 (27.8%)
