# Supplementary material for: Insights from a methylome-wide association study of antidepressant exposure
Source: Nat Commun. 2025 Feb 24;16:1908. doi: 10.1038/s41467-024-55356-x (PMC11850842; doi:10.1038/s41467-024-55356-x)
Supplement: Supplementary file 22 — Supplementary Data 19 [file 41467_2024_55356_MOESM22_ESM.xlsx]

## Sheet: Sheet1
Supplementary Data 19- A summary table of the DNA methylation data for each external cohort tested in the study. Cohorts used either 450K or EPIC arrays, and had a range of quality control criteria for the exclusion of samples and probes in the sample. The number of probes available for the calculation of the MPS and the missingness (if any) is also detailed.
Cohort	DNAm array	QC Exclusion criteria for probes	QC Exclusion criteria for samples	QC normalisation	Number of probes post QC	Number of samples post QC	Number of probes available for MPS	Any missingness in probes
Finn Twin
Finn Twin 12	EPIC and 450K	Detection p value > 0.05 and/or bead number < 3 in more than 20% of the samples, sex chromosome probes, cross-reactive and polymorphic probes.	Sex mismatch, median methylation vs unmethylared signal > 3 standard deviations, failed control probe metrics, if >20% of probes per sample had detection p value > 0.05 and bead number < 3	Beta-mixture quantile (BMIQ) normalisation.	765, 385 (EPIC) and 390, 304 (450K)	363 (EPIC) and 1315 (450K)	211	No
Finn Twin 16	EPIC and 450K	""	""	""			211	No
Older Twin Cohort	450K	""	""	""			183	No
SHIP-TREND
SHIP-TREND	EPIC	Detection p-value > 1x10-16 (see CPACOR, PMID: 25853392)	Observation of technical problems (outside 4 standard deviations of control probe intensity mean) in processing steps, sex mismatch, call rate < 98	Quantile normalisation (see CPACOR, PMID: 25853392)	865, 859	495	212	Yes
FOR2107
FOR2107	EPIC	Call rate < 98%, having SNPs inside the probe body or a non-CpG type, being a cross-reactive/polymorphic probes as identifed by McCartney et al (2016).	Call rate < 98%, sex mismatch, mismatch in SNP fingerprints (derived from 59 SNP probes), removed one individual from related pairs and those showing technical issues from the Illumina control probes.	Stratified quantile normalisation	764, 556	658	212	No
LBC1936
LBC1936	450K	Low detection rate (p>0.01 in >5% of samples), low call rate (p < 0.01 in < 95% of the samples)	Sex mismatch, low quality samples from manual inspection of array control probe intensities and those whose SNP array genotypes were inconsistent with predicted genotypes derived from the methylation array’s 65 ‘rs’ control probes.	NA?	457, 047	895	212	No
NTR
NTR	450K	Having an intensity value of exactly 0 in >5 % samples , a detection p > 0.01 in >5 % of samples, a bead count < 3 in > 5% of samples, on a sex chromosome, with a SNP within the probe, and ambiguos mapping as reported by Chen et al.	Outlier samples removed as identified by using a pipeline in MethylAid R package for a number of sample dependent and sample independent metrics	Functional normalisation	411, 169	2975	212	Yes (range 0-3.2% per probe)
MARS-UniDep
MARS
ALSPAC
ALSPAC	450K and EPIC	Undetected probes (p-value > 0.01) and those with a low bead count <3 in >10 % of the samples.	Sex mismatch or if >10% of probes were undetected.	Functional normalisation	857, 809	811	212	Yes (range 0-6% per probe)
STRADL
STRADL	EPIC	Bead count < 3 in > 5% of samples, probes in which > 1% of samples had a detection P > 0.01.	Sex mismatch, 0.5% CpG sits with detection P > 0.01, outliers for bisulfite conversion control probes, or had median signal intensity > 3 standard deviations lower than expected and those with evidence of dye bias.	Normalisation using the dasen method.	774, 073	875	212	No
ERISK
ERISK	450K	Bead count <3 in >5% of the samples, and with a detection P > 0.05 in > 1% of the samples, probes with a conversion score (bisulfite conversion) < 80 were excluded. Polymorphic/cross-hybridising probes were removed.	Samples which had >1% of the probes with detection p value > 0.05	Normalisation using the dasen method.	430, 802	1658	207	No
