# Supplementary material for: Insights from a methylome-wide association study of antidepressant exposure
Source: Nat Commun. 2025 Feb 24;16:1908. doi: 10.1038/s41467-024-55356-x (PMC11850842; doi:10.1038/s41467-024-55356-x)
Supplement: Supplementary file 23 — Supplementary Data 20 [file 41467_2024_55356_MOESM23_ESM.xlsx]

## Sheet: Sheet1
Supplementary Data 20- The association models for each cohort for testing the association between antidepressant exposure and the methylation profile score (calculated using weighted sum of CpGs identified from GS). The antidepressant exposure phenotype, model type and covariates included in the model are included, alongside Misc which details any additional details or model parameters which were…
Cohort	Antidepressant exposure	N cases	N controls	Model	Fixed effect covariates	Random effect covariates	Misc
Finn Twin
Finn Twin 12	SSAGA Questionnaire, named medications under ATC NO6A	41	805	Generalised estimation equation model ('gee()')	Age, sex, estimated monocyte and lymphocyte cell proportions, M values at AHRR probe.	NA	Exchangeable option provided to 'gee' model to account for correlational structure between family clusters.
Finn Twin 16	SSAGA Questionnaire, named medications under ATC NO6A	18	478	In the same model as FinnTwin12 and Older Twin Cohort
Older Twin Cohort		25	311	In the same model as FinnTwin12 and FinnTwin16
SHIP-TREND
SHIP-TREND	Current medications brought to in-person interview and coded using ATC (NO6A)	21	474	Generalised linear mixed effects model ('glmer()')	Age, sex, white blood cell count, monocytes and lymphotcytes proportions, M values at the AHRR probe, and the top 3 principal components of the control probe intensities (obtained by the CPACOR workflow). Additionally, array processing batch was included as a random effect.	Array processing batch
FOR2107
FOR2107	Participants were asked about medications they are currently taking at the in-person interview, which were coded largely following the BNF and ATC framework.	165	493	Generalised linear model ('glm()')	Age, sex, lymphocyte cell proportions, monocyte cell proportions, M values at AHRR probe, and top 10 genetic principal components	NA	No batch variable
LBC1936
LBC1936	Participants were asked about medications they are currently taking in a structured interview, which were coded using the BNF paragraph code ("0403") for antidepressant medications.	46	843	Generalised linear mixed effects model ('glmer()')	Age, sex, neutrophil cell count, lymphocyte cell count, eosinophil cell count, basophil cell count, M-values at AHRR probe, and top 10 genetic principal components (TO DO)	Array processing batch
NTR
NTR	Participants were asked about current medication use and all medicines were recorded directly from the packaging, following the ATC classification (Antidepressants subclass NO6A)	89	2998	Generalised linear mixed effects model ('glmer()')	Age, sex, % monocytes, % neutrophils, % eosinophils, HM450K array, sample plate.	Family ID	Arguments: family=binomial(link = "logit"),nAGQ = 20, control = glmerControl(optimizer = "bobyqa", optCtrl = list(maxfun = 100000)
MARS-UniDep
MARS	Participants were asked about medication use at multiple time points, and drugs were assigned to antidepressants largely corresponding with ATC and BNF framework. Antidepressant exposure phenotype was taken from the closest self-report to the blood draw (all < 14 days).	135	177	Generalised linear mixed effects model ('glmer()')	Age, sex, monocyte cell proportions, lymphocyte cell proportions, M values at the AHRR probe and the top 10 genetic principal components.
ALSPAC
ALSPAC	24 year time point - participants asked about current medication use at the time of the blood draw. - 28 time point people were asked about antidepressant use, and included questions on duration. Those who reported taking antidepressants currently and for more than 4 years previously were included as cases.	43	758	Generalised linear model ('glm()')	Age, sex, monocyte cell proportions, lymphocyte cell proportions, M values at the AHRR probe.	NA
STRADL
STRADL	Participants who did not self-report antidepressant exposure at GS baseline were then assessed five years later. Those who still did not report antidepressant use were classed as controls and those who now reported antidepressant use were classed as cases. Same self-report questionnaire used as in Generation Scotland baseline measurement.	42	616	Generalised linear mixed effects model ('glmer()')	Age, sex, Monocyte cell proportions, lymphocyte cell proportions, M values at AHRR probe.	Family ID and Batch
ERISK
ERISK	Participants were asked about current medications, and medicines were coded using BNF criteria (Chapter 4, Section 3)	36	1622	Generalised linear mixed effects model ('glmer()')	Sex, monocyte cell proportions, lymphocyte cell proportions, M values at the AHRR probe, Chip. (Age not included as all were 18)	Family ID	Arguments: family=binomial(link = "logit"),nAGQ = 20, control = glmerControl(optimizer = "bobyqa", optCtrl = list(maxfun = 100000)
